# Supplementary material for: Regulation of plant immunity through histone H3 β-hydroxybutyrylation-mediated transcriptional control
Source: Nat Commun. 2025 Jul 17;16:6588. doi: 10.1038/s41467-025-61474-x (PMC12271380; doi:10.1038/s41467-025-61474-x)
Supplement: Supplementary file 2 — Supplementary Data 1–14. [file 41467_2025_61474_MOESM2_ESM.zip]

Archive with 15 entries (14 files):
- Spplementary Data/
- Spplementary Data/Spplementary Data 1.xlsx
- Spplementary Data/Spplementary Data 10.xlsx
- Spplementary Data/Spplementary Data 11.xlsx
- Spplementary Data/Spplementary Data 12.xlsx
- Spplementary Data/Spplementary Data 13.xls
- Spplementary Data/Spplementary Data 14.xls
- Spplementary Data/Spplementary Data 2.xlsx
- Spplementary Data/Spplementary Data 3.xlsx
- Spplementary Data/Spplementary Data 4.xlsx
- Spplementary Data/Spplementary Data 5.xlsx
- Spplementary Data/Spplementary Data 6.xlsx
- Spplementary Data/Spplementary Data 7.xlsx
- Spplementary Data/Spplementary Data 8.xlsx
- Spplementary Data/Spplementary Data 9.xlsx
