# Supplementary material for: Regulation of plant immunity through histone H3 β-hydroxybutyrylation-mediated transcriptional control
Source: Nat Commun. 2025 Jul 17;16:6588. doi: 10.1038/s41467-025-61474-x (PMC12271380; doi:10.1038/s41467-025-61474-x)
Supplement: Supplementary file 2 — Supplementary Data 1–14. [file 41467_2025_61474_MOESM2_ESM.zip › Spplementary Data/Spplementary Data 1.xlsx]

## Sheet: Peaks
Chr	Start	End	Annotation
Chr11	26665810	26666526	Intergenic
Chr8	7268272	7268817	Intergenic
ChrUn	299324	299946	Intergenic
Chr3	13472019	13472273	Intergenic
Chr3	13472480	13473230	Intergenic
Chr3	13477392	13478149	Intergenic
Chr10	5512329	5513196	Intergenic
Chr10	5513442	5514164	promoter-TSS (LOC_Os10g10100.1)
Chr9	13455703	13456292	Intergenic
Chr6	10176355	10176904	Intergenic
Chr6	11798682	11800520	Intergenic
Chr11	3941215	3941604	TTS (LOC_Os11g07730.1)
Chr2	28719686	28721049	Intergenic
Chr2	28721342	28721964	Intergenic
Chr6	46577	47405	intron (LOC_Os06g01060.1, intron 2 of 9)
Chr3	29208594	29211662	exon (LOC_Os03g51090.1, exon 1 of 2)
Chr7	12137488	12138838	Intergenic
Chr4	4129824	4130194	intron (LOC_Os04g07760.1, intron 7 of 8)
Chr4	2363453	2364001	exon (LOC_Os04g04900.1, exon 2 of 2)
Chr4	2364369	2366779	Intergenic
Chr7	9591529	9592160	intron (LOC_Os07g16400.1, intron 3 of 7)
Chr11	28332677	28333400	Intergenic
Chr11	7182854	7183331	TTS (LOC_Os11g12730.1)
Chr7	12159434	12159954	Intergenic
Chr11	18765446	18766993	promoter-TSS (LOC_Os11g31920.1)
Chr10	5264736	5265774	Intergenic
Chr7	17960601	17961362	promoter-TSS (LOC_Os07g30350.1)
Chr5	3907658	3908163	promoter-TSS (LOC_Os05g07340.1)
Chr4	2358409	2360708	promoter-TSS (LOC_Os04g04900.1)
Chr11	7152879	7153427	Intergenic
Chr10	5526158	5526998	Intergenic
Chr6	10621996	10622404	Intergenic
Chr8	28427183	28427788	Intergenic
Chr4	19403801	19404696	Intergenic
Chr4	16232736	16233299	promoter-TSS (LOC_Os04g27450.1)
Chr5	10895815	10896361	Intergenic
Chr4	2361005	2361671	exon (LOC_Os04g04900.1, exon 1 of 2)
Chr6	18953692	18954369	TTS (LOC_Os06g32590.1)
Chr10	5126980	5128691	intron (LOC_Os10g09500.1, intron 2 of 3)
Chr10	5261672	5262336	Intergenic
Chr7	7313590	7314917	exon (LOC_Os07g12780.1, exon 1 of 1)
Chr6	80584	80861	Intergenic
Chr6	24002451	24003625	exon (LOC_Os06g40320.1, exon 2 of 2)
Chr8	6525926	6526194	Intergenic
Chr8	8339086	8339621	Intergenic
Chr4	2355845	2358121	LOC_Os04g04890.1
Chr9	3446105	3446968	TTS (LOC_Os09g07100.1)
Chr6	76339	76618	Intergenic
Chr10	5073167	5075615	exon (LOC_Os10g09400.1, exon 3 of 3)
Chr10	5069465	5072309	exon (LOC_Os10g09400.1, exon 3 of 3)
Chr9	20741693	20742768	promoter-TSS (LOC_Os09g35990.1)
Chr4	6117667	6118159	LOC_Os04g11220.1
Chr2	743362	744186	exon (LOC_Os02g02270.1, exon 1 of 2)
Chr8	18013123	18013792	Intergenic
Chr10	5076858	5077944	TTS (LOC_Os10g09410.1)
Chr6	9886779	9887301	promoter-TSS (LOC_Os06g17040.1)
Chr11	6722859	6723196	Intergenic
ChrUn	102630	103385	ChrUn.fgenesh.mRNA.18
Chr10	5747201	5748521	exon (LOC_Os10g10460.1, exon 3 of 3)
Chr7	17956014	17957072	promoter-TSS (LOC_Os07g30340.1)
Chr9	13609116	13613388	Intergenic
Chr4	22780557	22787010	TTS (LOC_Os04g38290.1)
Chr5	13130563	13130756	LOC_Os05g23030.1
Chr5	13129598	13130198	promoter-TSS (LOC_Os05g23020.1)
Chr7	12126353	12126659	Intergenic
ChrSy	396243	397488	promoter-TSS (ChrSy.fgenesh.mRNA.58)
Chr4	15193207	15193430	Intergenic
Chr4	15193669	15198093	promoter-TSS (LOC_Os04g26100.1)
Chr11	21213565	21218260	exon (LOC_Os11g36090.1, exon 1 of 3)
Chr4	20690886	20691545	exon (LOC_Os04g34140.1, exon 1 of 1)
ChrUn	581549	582695	intron (ChrUn.fgenesh.mRNA.89, intron 2 of 2)
Chr6	24009144	24010097	exon (LOC_Os06g40330.1, exon 5 of 7)
Chr6	20209697	20210011	promoter-TSS (LOC_Os06g34760.1)
ChrUn	416625	419217	promoter-TSS (ChrUn.fgenesh.mRNA.63)
Chr10	5067798	5068895	intron (LOC_Os10g09400.1, intron 1 of 2)
Chr7	12160458	12160753	Intergenic
Chr7	21167261	21168127	exon (LOC_Os07g35390.1, exon 1 of 6)
Chr9	13177289	13178050	exon (LOC_Os09g21760.1, exon 1 of 12)
ChrUn	255762	258437	Intergenic
Chr12	15490005	15490838	intron (LOC_Os12g26500.1, intron 4 of 4)
Chr6	10166967	10167640	Intergenic
Chr11	447171	447953	TTS (LOC_Os11g01842.1)
Chr11	3170980	3171363	exon (LOC_Os11g06570.1, exon 6 of 13)
Chr5	9255683	9256020	Intergenic
Chr8	6367509	6367897	intron (LOC_Os08g10810.1, intron 4 of 4)
Chr6	1247027	1247371	TTS (LOC_Os06g03260.1)
Chr3	32715481	32716270	exon (LOC_Os03g57349.1, exon 1 of 1)
Chr10	5407340	5407815	exon (LOC_Os10g09970.1, exon 4 of 4)
Chr12	12333932	12334497	exon (LOC_Os12g21900.1, exon 1 of 1)
Chr4	17255994	17259810	TTS (LOC_Os04g29090.1)
Chr8	7031133	7031845	exon (LOC_Os08g11980.1, exon 5 of 6)
Chr4	22658461	22659033	intron (LOC_Os04g38070.1, intron 1 of 4)
Chr1	3430240	3431154	TTS (LOC_Os01g07280.1)
ChrUn	311957	312509	exon (ChrUn.fgenesh.mRNA.51, exon 4 of 4)
Chr5	29843988	29844340	Intergenic
Chr8	17917094	17917340	Intergenic
Chr1	20213147	20213925	TTS (LOC_Os01g36420.1)
Chr6	30616696	30617528	exon (LOC_Os06g50580.1, exon 1 of 1)
Chr8	28425300	28425553	Intergenic
Chr7	12136111	12137111	Intergenic
Chr6	5071233	5072594	promoter-TSS (LOC_Os06g09950.1)
Chr9	19512296	19512691	exon (LOC_Os09g32710.1, exon 1 of 7)
Chr2	28972350	28973303	promoter-TSS (LOC_Os02g47440.1)
Chr7	9846761	9847437	LOC_Os07g16780.1
Chr4	19805128	19805410	Intergenic
Chr3	2969734	2970758	TTS (LOC_Os03g05940.1)
Chr10	462956	463390	Intergenic
ChrUn	317518	317737	promoter-TSS (ChrUn.fgenesh.mRNA.52)
ChrUn	315726	317206	intron (ChrUn.fgenesh.mRNA.51, intron 1 of 3)
Chr6	84099	84655	Intergenic
Chr6	19467529	19468230	exon (LOC_Os06g33430.1, exon 1 of 3)
Chr2	35609103	35610631	exon (LOC_Os02g58180.1, exon 1 of 1)
Chr12	10662550	10663264	TTS (LOC_Os12g18430.1)
Chr5	29658373	29662005	TTS (LOC_Os05g51690.2)
Chr10	5099540	5102095	exon (LOC_Os10g09460.1, exon 5 of 5)
Chr12	126076	126656	exon (LOC_Os12g01210.1, exon 1 of 1)
Chr3	6336952	6337892	LOC_Os03g12080.1
Chr1	22265659	22266373	Intergenic
Chr6	30619728	30620370	TTS (LOC_Os06g50600.1)
Chr8	7016561	7016889	exon (LOC_Os08g11960.1, exon 4 of 4)
Chr6	19279004	19280500	LOC_Os06g33120.1
Chr12	5536092	5536461	exon (LOC_Os12g10440.1, exon 1 of 10)
Chr6	9874872	9875196	LOC_Os06g17030.1
Chr5	29804543	29805034	intron (LOC_Os05g51930.1, intron 3 of 7)
Chr7	9596321	9597473	intron (LOC_Os07g16400.1, intron 7 of 7)
Chr12	12111347	12111740	exon (LOC_Os12g21540.1, exon 2 of 3)
Chr12	1346316	1347220	exon (LOC_Os12g03450.1, exon 1 of 1)
Chr4	22771665	22778483	exon (LOC_Os04g38270.1, exon 5 of 7)
Chr1	40408629	40409528	exon (LOC_Os01g69920.1, exon 1 of 11)
Chr7	24576426	24578412	intron (LOC_Os07g41080.1, intron 12 of 14)
Chr9	13616570	13617758	LOC_Os09g23060.1
Chr3	3943756	3944041	promoter-TSS (LOC_Os03g07760.1)
Chr10	3227098	3228592	exon (LOC_Os10g06290.1, exon 3 of 3)
Chr10	5717530	5718776	exon (LOC_Os10g10410.1, exon 1 of 1)
Chr10	3228835	3229075	exon (LOC_Os10g06290.1, exon 3 of 3)
Chr5	10145703	10146130	exon (LOC_Os05g17630.1, exon 2 of 3)
Chr10	5720002	5722339	exon (LOC_Os10g10420.1, exon 1 of 1)
Chr2	11944419	11944800	Intergenic
Chr7	2102552	2103577	exon (LOC_Os07g04730.1, exon 1 of 5)
Chr8	6981959	6982296	promoter-TSS (LOC_Os08g11910.1)
Chr6	5056347	5056827	intron (LOC_Os06g09910.2, intron 1 of 2)
Chr10	9367264	9368173	promoter-TSS (LOC_Os10g18420.1)
Chr10	5891566	5891964	exon (LOC_Os10g10664.1, exon 1 of 1)
Chr3	3158621	3159206	intron (LOC_Os03g06290.1, intron 6 of 9)
Chr6	77420	77676	Intergenic
Chr11	18402753	18403631	promoter-TSS (LOC_Os11g31490.1)
Chr11	28841572	28842630	exon (LOC_Os11g47820.1, exon 1 of 3)
ChrUn	576743	577493	Intergenic
Chr10	5104902	5105360	promoter-TSS (LOC_Os10g09460.1)
Chr2	27386911	27387512	exon (LOC_Os02g45150.1, exon 1 of 2)
Chr2	27908232	27909427	TTS (LOC_Os02g45820.1)
Chr11	21218594	21218641	Intergenic
Chr11	21218861	21221431	Intergenic
Chr10	20736979	20738107	exon (LOC_Os10g38930.1, exon 1 of 1)
Chr2	16971667	16972950	promoter-TSS (LOC_Os02g28700.1)
ChrUn	153463	153695	promoter-TSS (ChrUn.fgenesh.mRNA.25)
Chr12	11472812	11473189	TTS (LOC_Os12g19690.1)
Chr12	25699765	25701830	TTS (LOC_Os12g41500.1)
Chr1	33778342	33779295	exon (LOC_Os01g58440.1, exon 2 of 2)
ChrUn	310121	311262	exon (ChrUn.fgenesh.mRNA.51, exon 4 of 4)
Chr2	28718783	28719027	Intergenic
Chr4	22790841	22791267	exon (LOC_Os04g38290.1, exon 1 of 4)
Chr5	29849796	29850022	Intergenic
Chr2	7221280	7223319	exon (LOC_Os02g13510.1, exon 1 of 2)
Chr10	19092693	19093107	exon (LOC_Os10g35710.1, exon 1 of 5)
Chr4	31023656	31025319	promoter-TSS (LOC_Os04g52220.1)
Chr5	29805317	29805577	intron (LOC_Os05g51930.1, intron 2 of 7)
Chr4	32863483	32864014	promoter-TSS (LOC_Os04g55270.1)
Chr9	13369184	13369486	Intergenic
Chr7	22059287	22059713	exon (LOC_Os07g36820.1, exon 1 of 5)
Chr8	7386359	7386565	promoter-TSS (LOC_Os08g12490.1)
Chr8	7386823	7387222	intron (LOC_Os08g12490.1, intron 1 of 2)
Chr12	9828823	9829500	Intergenic
Chr10	17347704	17349705	exon (LOC_Os10g33104.1, exon 3 of 3)
Chr10	5854725	5855379	exon (LOC_Os10g10600.1, exon 1 of 1)
Chr10	3167250	3168137	Intergenic
Chr12	8883046	8884452	exon (LOC_Os12g15550.1, exon 1 of 1)
Chr11	20802943	20805559	exon (LOC_Os11g35500.1, exon 1 of 2)
Chr5	10628799	10630570	Intergenic
Chr5	29906598	29906860	intron (LOC_Os05g52070.1, intron 4 of 16)
Chr2	20220290	20220682	TTS (LOC_Os02g33930.1)
Chr4	35105950	35106789	exon (LOC_Os04g59010.1, exon 1 of 1)
Chr3	32242191	32243745	exon (LOC_Os03g56600.1, exon 1 of 1)
Chr1	12924299	12924805	exon (LOC_Os01g22990.1, exon 1 of 2)
Chr5	29927134	29927533	Intergenic
Chr3	22628800	22629667	TTS (LOC_Os03g40690.1)
Chr4	3192446	3192913	promoter-TSS (LOC_Os04g06130.1)
Chr5	27528530	27529865	LOC_Os05g48020.1
Chr6	7017993	7018911	Intergenic
ChrSy	399008	399957	promoter-TSS (ChrSy.fgenesh.mRNA.60)
Chr7	6432573	6433319	exon (LOC_Os07g11650.1, exon 1 of 1)
Chr7	6430709	6432248	TTS (LOC_Os07g11650.1)
Chr2	1831310	1832292	Intergenic
Chr4	216361	217079	exon (LOC_Os04g01280.1, exon 1 of 4)
Chr9	7180019	7180872	exon (LOC_Os09g12530.1, exon 1 of 1)
Chr10	2623894	2624309	Intergenic
Chr11	827625	828649	exon (LOC_Os11g02620.1, exon 4 of 4)
Chr1	12067774	12069029	exon (LOC_Os01g21560.1, exon 1 of 1)
ChrUn	106938	107245	Intergenic
Chr10	5091974	5093189	exon (LOC_Os10g09440.1, exon 5 of 5)
Chr6	10158968	10160721	exon (LOC_Os06g17520.1, exon 3 of 6)
Chr11	23707504	23708524	exon (LOC_Os11g39780.1, exon 1 of 1)
ChrSy	386307	386853	exon (ChrSy.fgenesh.mRNA.55, exon 3 of 4)
ChrSy	430588	431167	promoter-TSS (ChrSy.fgenesh.mRNA.65)
Chr6	30437	30832	Intergenic
Chr3	29216851	29218733	promoter-TSS (LOC_Os03g51100.1)
Chr3	13468483	13469518	exon (LOC_Os03g23760.1, exon 5 of 5)
Chr4	19390937	19403210	Intergenic
Chr11	27056249	27056703	Intergenic
Chr3	1730199	1730888	TTS (LOC_Os03g03840.1)
Chr12	11698717	11699228	Intergenic
Chr7	9561975	9562354	Intergenic
Chr6	17218247	17219019	LOC_Os06g29890.1
Chr8	7064728	7065069	exon (LOC_Os08g12020.1, exon 8 of 12)
Chr4	15515998	15516363	promoter-TSS (LOC_Os04g26590.1)
Chr7	22807695	22809216	exon (LOC_Os07g38030.1, exon 1 of 1)
Chr4	4497041	4501846	exon (LOC_Os04g08400.1, exon 2 of 7)
Chr6	5622040	5622691	TTS (LOC_Os06g10760.1)
Chr2	29501460	29502433	TTS (LOC_Os02g48190.1)
ChrUn	313515	315459	intron (ChrUn.fgenesh.mRNA.51, intron 3 of 3)
Chr6	10096256	10097153	TTS (LOC_Os06g17400.1)
Chr7	24903202	24903587	promoter-TSS (LOC_Os07g41540.1)
Chr2	33226735	33227646	exon (LOC_Os02g54200.1, exon 1 of 4)
Chr4	4891226	4891545	Intergenic
Chr6	14117686	14118406	intron (LOC_Os06g24130.1, intron 2 of 2)
Chr1	32408203	32409138	intron (LOC_Os01g56270.2, intron 1 of 6)
Chr3	7792591	7793785	exon (LOC_Os03g14310.1, exon 1 of 2)
Chr8	9921281	9924180	exon (LOC_Os08g16260.1, exon 1 of 1)
Chr2	12752312	12753483	intron (LOC_Os02g21500.1, intron 2 of 3)
Chr10	5102411	5102673	exon (LOC_Os10g09460.1, exon 2 of 5)
Chr2	12751466	12752052	promoter-TSS (LOC_Os02g21500.1)
Chr4	23884684	23885117	TTS (LOC_Os04g40140.1)
Chr11	21210376	21211136	TTS (LOC_Os11g36090.1)
Chr12	1713263	1715363	promoter-TSS (LOC_Os12g04090.1)
Chr11	544586	545549	exon (LOC_Os11g02030.1, exon 1 of 1)
Chr8	6832796	6833583	exon (LOC_Os08g11640.1, exon 3 of 3)
Chr12	19199377	19199965	exon (LOC_Os12g31880.1, exon 1 of 10)
Chr8	6834020	6834484	TTS (LOC_Os08g11640.1)
Chr9	8666676	8667878	exon (LOC_Os09g14614.1, exon 1 of 2)
Chr6	18663765	18664168	Intergenic
Chr3	13478887	13480101	Intergenic
Chr4	2640971	2641463	TTS (LOC_Os04g05300.1)
Chr4	2639762	2640689	exon (LOC_Os04g05300.1, exon 2 of 2)
Chr3	13466990	13467311	exon (LOC_Os03g23760.1, exon 4 of 5)
Chr10	21059133	21059849	exon (LOC_Os10g39460.1, exon 1 of 3)
Chr10	21060395	21061327	exon (LOC_Os10g39460.1, exon 1 of 3)
Chr3	4248989	4249698	exon (LOC_Os03g08330.1, exon 1 of 1)
Chr5	219023	219530	exon (LOC_Os05g01360.1, exon 1 of 14)
Chr1	10145233	10146669	exon (LOC_Os01g18110.1, exon 4 of 5)
Chr9	14666249	14666971	exon (LOC_Os09g24640.1, exon 1 of 1)
Chr8	21630926	21632469	exon (LOC_Os08g34470.1, exon 1 of 2)
Chr1	41866148	41866559	exon (LOC_Os01g72200.1, exon 1 of 5)
Chr6	3632794	3633473	promoter-TSS (LOC_Os06g07540.3)
Chr3	10016489	10017338	exon (LOC_Os03g17990.1, exon 1 of 2)
Chr3	4475501	4476129	exon (LOC_Os03g08680.1, exon 1 of 6)
Chr9	18955704	18956674	exon (LOC_Os09g31454.1, exon 1 of 3)
Chr1	40615952	40617152	exon (LOC_Os01g70180.1, exon 2 of 2)
Chr12	6528525	6528854	Intergenic
Chr7	17454976	17455494	promoter-TSS (LOC_Os07g29700.1)
Chr4	3183514	3183903	promoter-TSS (LOC_Os04g06120.1)
Chr1	29046157	29047167	exon (LOC_Os01g50590.1, exon 3 of 5)
Chr1	33893721	33894306	exon (LOC_Os01g58630.1, exon 1 of 2)
Chr3	20081241	20082281	LOC_Os03g36200.1
Chr3	20082801	20085045	exon (LOC_Os03g36200.1, exon 2 of 3)
Chr7	9683859	9684121	exon (LOC_Os07g16520.1, exon 3 of 3)
Chr10	5124872	5126154	exon (LOC_Os10g09500.1, exon 1 of 4)
Chr10	5130027	5134863	intron (LOC_Os10g09500.1, intron 3 of 3)
Chr6	3138822	3140103	TTS (LOC_Os06g06700.1)
Chr3	5795404	5795842	exon (LOC_Os03g11250.1, exon 1 of 2)
Chr5	29933413	29933743	Intergenic
Chr7	9792906	9793207	promoter-TSS (LOC_Os07g16700.1)
Chr7	9793428	9793703	TTS (LOC_Os07g16690.1)
Chr6	10165033	10165354	TTS (LOC_Os06g17520.1)
Chr6	10161597	10164765	exon (LOC_Os06g17520.1, exon 5 of 6)
Chr2	11961742	11962122	LOC_Os02g20300.1
Chr11	23650057	23650506	LOC_Os11g39710.1
Chr2	24569572	24570718	intron (LOC_Os02g40510.1, intron 1 of 5)
Chr5	29948781	29949558	Intergenic
Chr5	29844610	29845636	Intergenic
Chr8	6953363	6953615	exon (LOC_Os08g11850.1, exon 1 of 2)
Chr10	3213643	3214103	exon (LOC_Os10g06270.1, exon 1 of 4)
Chr10	3214342	3214888	exon (LOC_Os10g06270.1, exon 3 of 4)
Chr1	27474337	27476756	exon (LOC_Os01g48000.1, exon 1 of 1)
Chr1	30868495	30868971	exon (LOC_Os01g53710.1, exon 1 of 6)
Chr1	25490210	25490636	Intergenic
Chr8	12248280	12248612	exon (LOC_Os08g20400.1, exon 1 of 1)
Chr7	9602423	9603216	Intergenic
Chr6	10659764	10660696	exon (LOC_Os06g18790.1, exon 1 of 1)
Chr11	19808355	19810367	intron (LOC_Os11g33440.1, intron 1 of 1)
Chr6	3230492	3230946	exon (LOC_Os06g06840.1, exon 3 of 4)
Chr2	35204915	35206301	exon (LOC_Os02g57440.1, exon 1 of 1)
Chr5	29905062	29905449	exon (LOC_Os05g52070.1, exon 9 of 17)
Chr5	17783591	17785918	exon (LOC_Os05g30710.1, exon 1 of 1)
Chr8	280533	281314	exon (LOC_Os08g01430.1, exon 1 of 2)
Chr2	32463018	32464504	TTS (LOC_Os02g53040.1)
Chr6	6482414	6483109	exon (LOC_Os06g12110.1, exon 1 of 1)
Chr1	21964618	21964997	TTS (LOC_Os01g39070.1)
Chr7	11926170	11926472	TTS (LOC_Os07g20640.1)
Chr11	7139443	7140957	LOC_Os11g12670.1
Chr10	94914	97371	exon (LOC_Os10g01100.1, exon 1 of 1)
Chr2	15910895	15911339	exon (LOC_Os02g27060.1, exon 2 of 7)
Chr7	9603611	9604563	Intergenic
Chr12	12799	13309	exon (LOC_Os12g01030.1, exon 2 of 2)
Chr7	23433381	23434728	exon (LOC_Os07g39110.1, exon 1 of 1)
Chr5	8469540	8469923	Intergenic
Chr3	13364993	13365436	exon (LOC_Os03g23110.1, exon 2 of 3)
Chr7	11479571	11480301	exon (LOC_Os07g19400.1, exon 1 of 1)
Chr6	9881509	9882805	exon (LOC_Os06g17040.1, exon 2 of 2)
Chr12	1765228	1768473	exon (LOC_Os12g04200.1, exon 1 of 2)
Chr7	12838948	12839305	TTS (LOC_Os07g22750.1)
Chr5	10031336	10031600	promoter-TSS (LOC_Os05g17460.1)
Chr4	24111264	24111829	LOC_Os04g40620.1
Chr7	9953424	9954581	Intergenic
Chr7	9597745	9598919	exon (LOC_Os07g16400.1, exon 8 of 8)
Chr9	10979797	10981500	intron (LOC_Os09g17930.1, intron 1 of 8)
Chr10	23116797	23117694	TTS (LOC_Os10g42880.1)
Chr5	19697292	19698209	promoter-TSS (LOC_Os05g33530.1)
Chr2	35575361	35575891	exon (LOC_Os02g58139.1, exon 1 of 2)
Chr4	35182040	35183334	exon (LOC_Os04g59140.1, exon 1 of 1)
Chr3	13559507	13559766	TTS (LOC_Os03g23890.1)
Chr11	11938005	11940602	TTS (LOC_Os11g20600.1)
Chr3	10978895	10979527	exon (LOC_Os03g19520.1, exon 1 of 20)
Chr5	19868481	19869302	exon (LOC_Os05g33730.1, exon 1 of 2)
Chr5	19869580	19870775	exon (LOC_Os05g33730.1, exon 2 of 2)
Chr7	129145	130327	exon (LOC_Os07g01230.1, exon 3 of 3)
Chr9	657188	658280	exon (LOC_Os09g01960.1, exon 1 of 1)
Chr8	13591934	13592591	intron (LOC_Os08g22590.1, intron 1 of 1)
Chr8	20248686	20250972	intron (LOC_Os08g32690.1, intron 5 of 5)
ChrUn	595329	596208	promoter-TSS (ChrUn.fgenesh.mRNA.91)
Chr1	2021370	2023339	TTS (LOC_Os01g04530.1)
Chr4	3188251	3191121	exon (LOC_Os04g06130.1, exon 3 of 4)
Chr11	14429	14931	exon (LOC_Os11g01040.1, exon 2 of 2)
Chr10	5752409	5753049	TTS (LOC_Os10g10460.1)
Chr7	21444039	21444810	exon (LOC_Os07g35810.1, exon 1 of 7)
Chr12	220706	221814	exon (LOC_Os12g01360.1, exon 1 of 3)
Chr10	11575483	11576432	exon (LOC_Os10g22370.1, exon 1 of 5)
Chr6	10649441	10649978	exon (LOC_Os06g18780.1, exon 1 of 9)
Chr10	18062890	18063295	intron (LOC_Os10g33950.1, intron 1 of 1)
Chr10	3231623	3232047	exon (LOC_Os10g06290.1, exon 3 of 3)
Chr8	28420090	28420398	Intergenic
Chr5	23993453	23994460	exon (LOC_Os05g40900.1, exon 1 of 3)
Chr9	14456442	14457372	exon (LOC_Os09g24320.1, exon 1 of 6)
Chr3	36073148	36074401	exon (LOC_Os03g63850.1, exon 1 of 1)
Chr1	16783393	16783794	Intergenic
Chr1	28625383	28625754	Intergenic
Chr11	18941000	18941599	intron (LOC_Os11g32110.1, intron 1 of 14)
Chr1	38081653	38082086	exon (LOC_Os01g65600.1, exon 1 of 5)
Chr3	8191834	8192511	exon (LOC_Os03g15010.1, exon 1 of 1)
Chr9	15233350	15233988	exon (LOC_Os09g25410.1, exon 1 of 4)
Chr6	19474604	19476224	Intergenic
Chr3	9402781	9404267	exon (LOC_Os03g16910.1, exon 2 of 2)
Chr7	13524351	13524959	TTS (LOC_Os07g23930.1)
ChrUn	307008	308746	ChrUn.fgenesh.mRNA.50
Chr10	7159433	7159715	promoter-TSS (LOC_Os10g12808.1)
Chr1	36249399	36250495	Intergenic
Chr6	23203523	23203994	TTS (LOC_Os06g39080.1)
Chr9	8473789	8474048	exon (LOC_Os09g14340.1, exon 4 of 4)
Chr5	14289080	14289430	exon (LOC_Os05g24680.1, exon 4 of 7)
Chr5	14286929	14288869	exon (LOC_Os05g24680.1, exon 5 of 7)
Chr5	8801764	8802740	intron (LOC_Os05g15550.1, intron 2 of 2)
Chr10	7231010	7233258	intron (LOC_Os10g13390.1, intron 6 of 7)
Chr1	32519737	32520091	exon (LOC_Os01g56410.1, exon 3 of 5)
Chr12	23555295	23555593	TTS (LOC_Os12g38380.1)
Chr4	24844263	24845129	promoter-TSS (LOC_Os04g41920.1)
Chr1	37866346	37867911	exon (LOC_Os01g65260.1, exon 1 of 1)
Chr5	2319187	2319449	Intergenic
Chr7	18309749	18310407	exon (LOC_Os07g30930.1, exon 1 of 1)
Chr1	28758851	28759268	exon (LOC_Os01g50060.1, exon 1 of 5)
Chr7	22729729	22731157	exon (LOC_Os07g37890.1, exon 2 of 5)
Chr3	32985399	32985971	exon (LOC_Os03g57910.1, exon 1 of 2)
Chr4	3847083	3848917	exon (LOC_Os04g07250.1, exon 1 of 1)
Chr8	25285894	25286564	Intergenic
Chr11	25164896	25166904	exon (LOC_Os11g41850.1, exon 3 of 3)
Chr4	4470643	4473407	exon (LOC_Os04g08370.1, exon 1 of 1)
Chr8	26688021	26688376	exon (LOC_Os08g42268.1, exon 1 of 6)
Chr11	25164212	25164665	Intergenic
Chr6	9883024	9883406	exon (LOC_Os06g17040.1, exon 2 of 2)
Chr4	6782911	6783838	Intergenic
Chr5	11000393	11000971	exon (LOC_Os05g18950.1, exon 1 of 1)
Chr8	14649862	14650994	exon (LOC_Os08g24270.1, exon 1 of 3)
Chr4	26160350	26160715	intron (LOC_Os04g44190.2, intron 1 of 2)
Chr7	5186785	5187119	exon (LOC_Os07g09730.1, exon 1 of 1)
Chr8	6368486	6369406	TTS (LOC_Os08g10810.1)
Chr2	3466043	3466440	exon (LOC_Os02g06880.1, exon 1 of 2)
Chr8	19124317	19124716	promoter-TSS (LOC_Os08g30980.1)
Chr2	22229579	22231263	exon (LOC_Os02g36840.1, exon 2 of 2)
Chr12	10077808	10078782	TTS (LOC_Os12g17590.1)
Chr1	36838189	36839130	LOC_Os01g63540.1
Chr3	10583978	10586185	exon (LOC_Os03g18890.1, exon 1 of 1)
Chr10	3165554	3165858	promoter-TSS (LOC_Os10g06180.1)
Chr5	16845865	16846283	exon (LOC_Os05g28720.1, exon 1 of 1)
Chr5	11137090	11138213	exon (LOC_Os05g19190.1, exon 3 of 3)
Chr10	5743021	5743643	promoter-TSS (LOC_Os10g10450.1)
Chr4	22778742	22780073	promoter-TSS (LOC_Os04g38270.1)
Chr6	30551877	30552327	Intergenic
Chr2	29519829	29521322	exon (LOC_Os02g48210.1, exon 2 of 2)
Chr3	16512804	16513619	TTS (LOC_Os03g29065.1)
Chr10	2629546	2629929	exon (LOC_Os10g05329.1, exon 1 of 1)
Chr4	15061378	15063258	promoter-TSS (LOC_Os04g25900.1)
Chr5	1383177	1384866	promoter-TSS (LOC_Os05g03360.1)
Chr6	18240255	18240647	Intergenic
Chr6	26433491	26434269	exon (LOC_Os06g43875.1, exon 1 of 1)
ChrUn	318169	318600	intron (ChrUn.fgenesh.mRNA.52, intron 1 of 3)
Chr12	10443320	10443931	exon (LOC_Os12g18120.1, exon 1 of 10)
Chr4	14863741	14864377	exon (LOC_Os04g25650.1, exon 1 of 1)
Chr11	5441504	5442453	exon (LOC_Os11g10090.1, exon 1 of 7)
Chr9	17903224	17904596	exon (LOC_Os09g29460.1, exon 2 of 3)
Chr1	35192479	35193212	exon (LOC_Os01g60870.1, exon 2 of 2)
Chr8	26707911	26708289	exon (LOC_Os08g42310.1, exon 1 of 6)
Chr5	10559260	10559571	TTS (LOC_Os05g18330.1)
Chr8	28426141	28426901	Intergenic
Chr4	2641754	2642372	TTS (LOC_Os04g05300.1)
Chr5	29805965	29806559	intron (LOC_Os05g51930.1, intron 2 of 7)
Chr10	5150849	5151373	Intergenic
Chr6	24001077	24001628	promoter-TSS (LOC_Os06g40320.1)
Chr1	34236725	34238840	intron (LOC_Os01g59230.1, intron 7 of 12)
Chr6	31206213	31206733	promoter-TSS (LOC_Os06g51500.1)
Chr5	25760363	25761600	exon (LOC_Os05g44270.1, exon 1 of 1)
Chr5	12037430	12037840	exon (LOC_Os05g20510.1, exon 3 of 3)
Chr11	18754309	18755617	promoter-TSS (LOC_Os11g31910.1)
Chr9	8675464	8675966	LOC_Os09g14630.1
Chr10	8257544	8259555	exon (LOC_Os10g16560.1, exon 1 of 3)
Chr10	5746156	5746836	exon (LOC_Os10g10460.1, exon 1 of 3)
Chr10	11414117	11417029	exon (LOC_Os10g22100.1, exon 1 of 3)
Chr10	11417374	11417638	TTS (LOC_Os10g22100.1)
Chr8	1162397	1162979	intron (LOC_Os08g02760.1, intron 2 of 2)
Chr11	12674579	12675223	exon (LOC_Os11g22040.1, exon 2 of 2)
Chr10	16078844	16079939	Intergenic
Chr4	5744069	5744324	intron (LOC_Os04g10590.1, intron 1 of 1)
Chr12	2089393	2090065	exon (LOC_Os12g04860.1, exon 1 of 1)
Chr5	14281017	14281396	intron (LOC_Os05g24680.1, intron 6 of 6)
Chr2	6825741	6826795	promoter-TSS (LOC_Os02g12930.1)
Chr6	10614794	10615746	promoter-TSS (LOC_Os06g18720.1)
Chr8	26432768	26433054	promoter-TSS (LOC_Os08g41850.1)
Chr5	16863423	16864034	TTS (LOC_Os05g28760.1)
Chr7	9552978	9553202	Intergenic
Chr8	6666283	6667215	exon (LOC_Os08g11340.1, exon 3 of 3)
Chr2	26348756	26349356	exon (LOC_Os02g43670.1, exon 2 of 2)
Chr3	13365809	13366227	exon (LOC_Os03g23110.1, exon 1 of 3)
Chr4	3853137	3854435	exon (LOC_Os04g07260.1, exon 1 of 4)
Chr2	12494404	12494914	exon (LOC_Os02g21080.1, exon 1 of 1)
Chr4	23244873	23245287	LOC_Os04g39110.1
Chr10	20218378	20218741	TTS (LOC_Os10g37780.1)
Chr1	16746805	16747210	Intergenic
Chr7	9891695	9892149	Intergenic
Chr12	22202718	22203121	TTS (LOC_Os12g36240.1)
Chr5	29840655	29841523	Intergenic
Chr3	5118030	5118804	exon (LOC_Os03g10110.1, exon 5 of 5)
Chr9	13165437	13166326	exon (LOC_Os09g21740.1, exon 1 of 1)
Chr3	5117512	5117782	TTS (LOC_Os03g10120.1)
Chr8	25441245	25441732	promoter-TSS (LOC_Os08g40210.1)
Chr6	25183148	25185040	exon (LOC_Os06g41960.1, exon 1 of 1)
Chr8	352866	353768	exon (LOC_Os08g01590.1, exon 1 of 1)
Chr1	5639881	5641098	exon (LOC_Os01g10580.1, exon 1 of 2)
Chr12	8792367	8792743	exon (LOC_Os12g15400.1, exon 1 of 2)
Chr8	27558766	27559305	intron (LOC_Os08g43560.2, intron 1 of 7)
Chr8	7012964	7013636	exon (LOC_Os08g11960.1, exon 3 of 4)
Chr5	29856329	29856882	Intergenic
Chr1	32395992	32396251	TTS (LOC_Os01g56250.1)
Chr11	25620317	25621102	promoter-TSS (LOC_Os11g42570.1)
Chr11	19523972	19525037	exon (LOC_Os11g33030.1, exon 1 of 1)
Chr7	6954871	6955798	exon (LOC_Os07g12330.1, exon 3 of 5)
Chr3	31078501	31079778	exon (LOC_Os03g54200.1, exon 1 of 2)
Chr3	14574260	14574773	TTS (LOC_Os03g25510.1)
Chr6	19570993	19571329	Intergenic
Chr12	6834191	6834880	Intergenic
Chr6	1209775	1210581	intron (LOC_Os06g03210.1, intron 1 of 2)
Chr1	30403248	30403663	intron (LOC_Os01g52864.4, intron 4 of 4)
Chr2	26480782	26481146	exon (LOC_Os02g43850.1, exon 1 of 10)
Chr3	22056900	22057241	promoter-TSS (LOC_Os03g39655.1)
Chr5	68993	69908	promoter-TSS (LOC_Os05g01040.1)
Chr10	9688315	9688557	promoter-TSS (LOC_Os10g19020.1)
Chr6	6515336	6517812	promoter-TSS (LOC_Os06g12170.2)
Chr3	6520466	6522331	exon (LOC_Os03g12360.1, exon 2 of 4)
Chr11	28205479	28205792	exon (LOC_Os11g46930.1, exon 2 of 2)
Chr2	29914654	29915870	exon (LOC_Os02g48900.1, exon 2 of 2)
Chr3	32877006	32877297	promoter-TSS (LOC_Os03g57680.1)
Chr9	13062667	13063006	Intergenic
Chr2	14730855	14732478	exon (LOC_Os02g25280.1, exon 1 of 2)
Chr10	5264030	5264375	Intergenic
Chr8	14588902	14589959	Intergenic
Chr2	35823180	35824873	exon (LOC_Os02g58620.1, exon 1 of 11)
Chr9	13490062	13490651	promoter-TSS (LOC_Os09g22320.1)
Chr10	5186439	5187254	promoter-TSS (LOC_Os10g09600.1)
Chr11	19791164	19791434	promoter-TSS (LOC_Os11g33458.1)
Chr5	5075238	5075509	promoter-TSS (LOC_Os05g09120.1)
Chr7	9845757	9846218	TTS (LOC_Os07g16770.1)
Chr9	14013232	14014451	exon (LOC_Os09g23580.1, exon 1 of 1)
Chr1	29971601	29971858	promoter-TSS (LOC_Os01g52110.1)
Chr3	21520888	21521877	TTS (LOC_Os03g38750.1)
Chr8	24168395	24169170	exon (LOC_Os08g38160.1, exon 1 of 1)
Chr11	6713605	6713963	exon (LOC_Os11g12060.1, exon 1 of 1)
Chr3	9307535	9308203	exon (LOC_Os03g16790.1, exon 1 of 11)
Chr7	1502759	1503546	TTS (LOC_Os07g03700.1)
Chr7	8682595	8683033	TTS (LOC_Os07g15130.1)
Chr8	6772052	6772657	promoter-TSS (LOC_Os08g11570.1)
Chr4	9265083	9265385	exon (LOC_Os04g16940.1, exon 1 of 5)
Chr1	36771025	36771892	exon (LOC_Os01g63470.1, exon 1 of 1)
Chr5	27719172	27719708	TTS (LOC_Os05g48350.1)
Chr1	35100304	35100631	exon (LOC_Os01g60700.1, exon 1 of 5)
Chr9	17471220	17472200	exon (LOC_Os09g28750.1, exon 1 of 1)
Chr5	23136273	23136651	Intergenic
Chr6	19310448	19311362	exon (LOC_Os06g33170.1, exon 1 of 1)
Chr12	18846255	18846775	TTS (LOC_Os12g31320.1)
Chr8	6938008	6938774	promoter-TSS (LOC_Os08g11830.1)
Chr11	22861887	22863147	promoter-TSS (LOC_Os11g38580.1)
Chr12	18932873	18933353	exon (LOC_Os12g31480.1, exon 1 of 8)
Chr12	27109085	27112078	exon (LOC_Os12g43640.1, exon 1 of 1)
Chr4	25914617	25915272	intron (LOC_Os04g43770.1, intron 1 of 5)
Chr7	6408036	6408821	exon (LOC_Os07g11610.1, exon 2 of 2)
Chr6	27368627	27369153	exon (LOC_Os06g45280.1, exon 1 of 6)
Chr4	7382584	7382981	Intergenic
Chr6	15904632	15905289	exon (LOC_Os06g28020.1, exon 1 of 2)
Chr10	187490	188487	exon (LOC_Os10g01290.1, exon 1 of 1)
Chr12	24027641	24028268	LOC_Os12g39060.1
Chr12	6843546	6844237	LOC_Os12g12420.1
Chr2	28453940	28454679	exon (LOC_Os02g46620.1, exon 1 of 1)
Chr4	15066219	15069018	exon (LOC_Os04g25900.1, exon 2 of 3)
Chr2	7443565	7444128	TTS (LOC_Os02g13785.1)
Chr4	29349639	29351014	exon (LOC_Os04g49220.1, exon 5 of 6)
Chr1	26913404	26913827	promoter-TSS (LOC_Os01g47100.1)
Chr7	29465178	29466092	exon (LOC_Os07g49210.1, exon 1 of 9)
ChrUn	309177	309453	TTS (ChrUn.fgenesh.mRNA.51)
Chr2	4146215	4147055	exon (LOC_Os02g07920.1, exon 1 of 2)
Chr4	32999136	32999747	exon (LOC_Os04g55480.1, exon 1 of 13)
Chr6	12397665	12398076	exon (LOC_Os06g21450.1, exon 1 of 1)
Chr11	4688984	4689810	exon (LOC_Os11g08850.1, exon 1 of 2)
Chr2	32273837	32274340	exon (LOC_Os02g52770.1, exon 1 of 2)
Chr4	24894343	24895420	exon (LOC_Os04g42030.1, exon 1 of 1)
Chr6	1312133	1312542	exon (LOC_Os06g03420.1, exon 1 of 2)
Chr12	23130184	23132283	TTS (LOC_Os12g37680.1)
Chr9	13909539	13909919	promoter-TSS (LOC_Os09g23399.1)
Chr9	13908065	13909142	exon (LOC_Os09g23399.1, exon 1 of 1)
Chr2	18887308	18887601	Intergenic
Chr7	6389816	6390117	TTS (LOC_Os07g11590.1)
Chr3	12449984	12450450	promoter-TSS (LOC_Os03g21790.1)
Chr3	12447335	12449668	TTS (LOC_Os03g21780.1)
Chr6	2472826	2473228	exon (LOC_Os06g05470.1, exon 1 of 1)
ChrSy	394509	394836	exon (ChrSy.fgenesh.mRNA.57, exon 1 of 1)
Chr10	23168364	23168670	promoter-TSS (LOC_Os10g42999.1)
Chr2	16732620	16733619	exon (LOC_Os02g28310.1, exon 3 of 3)
Chr10	3215360	3217647	exon (LOC_Os10g06270.1, exon 3 of 4)
Chr5	8832592	8832869	TTS (LOC_Os05g15580.1)
ChrSy	393059	394173	promoter-TSS (ChrSy.fgenesh.mRNA.57)
Chr5	3398299	3398704	TTS (LOC_Os05g06580.1)
Chr3	28512710	28514957	exon (LOC_Os03g49990.1, exon 1 of 1)
Chr1	2674393	2674922	exon (LOC_Os01g05610.1, exon 1 of 1)
Chr12	4232149	4232914	TTS (LOC_Os12g08320.1)
Chr4	8472739	8476241	exon (LOC_Os04g15580.1, exon 2 of 7)
Chr10	3204700	3206281	promoter-TSS (LOC_Os10g06250.1)
Chr6	21151582	21151827	Intergenic
Chr12	12349491	12350014	exon (LOC_Os12g21930.1, exon 1 of 3)
Chr4	25245498	25246608	exon (LOC_Os04g42670.1, exon 1 of 1)
Chr4	3965081	3965425	Intergenic
Chr10	5406204	5407051	exon (LOC_Os10g09970.1, exon 4 of 4)
Chr5	10559816	10560052	exon (LOC_Os05g18340.1, exon 1 of 3)
Chr2	26111241	26111915	LOC_Os02g43310.1
Chr2	23405819	23406403	exon (LOC_Os02g38720.1, exon 1 of 1)
Chr3	7917712	7918401	exon (LOC_Os03g14590.1, exon 1 of 5)
Chr11	17116128	17116723	TTS (LOC_Os11g29490.3)
Chr2	30885028	30886443	exon (LOC_Os02g50570.1, exon 1 of 2)
Chr8	1981000	1981270	promoter-TSS (LOC_Os08g04080.1)
Chr10	20346521	20346983	exon (LOC_Os10g37980.1, exon 1 of 1)
Chr10	20345921	20346311	exon (LOC_Os10g37980.1, exon 1 of 1)
Chr1	2295975	2298021	exon (LOC_Os01g04950.1, exon 4 of 4)
Chr7	16622707	16623207	exon (LOC_Os07g28430.1, exon 1 of 3)
Chr4	15179307	15180080	Intergenic
Chr2	19208845	19209213	Intergenic
Chr6	25158763	25159590	exon (LOC_Os06g41930.1, exon 3 of 5)
Chr4	14881177	14883837	Intergenic
Chr7	12161823	12162291	Intergenic
Chr7	22247698	22248361	exon (LOC_Os07g37140.1, exon 1 of 6)
Chr6	3360538	3360974	exon (LOC_Os06g07070.1, exon 1 of 4)
Chr4	3371658	3371945	exon (LOC_Os04g06450.1, exon 3 of 3)
Chr5	29939171	29939383	Intergenic
Chr8	6971159	6971639	Intergenic
Chr5	29938657	29938942	Intergenic
Chr5	13157745	13158104	exon (LOC_Os05g23080.1, exon 3 of 3)
Chr9	20895065	20895579	exon (LOC_Os09g36230.1, exon 1 of 3)
Chr9	10977432	10979568	exon (LOC_Os09g17930.1, exon 7 of 9)
Chr9	1067	3273	promoter-TSS (LOC_Os09g00999.1)
Chr3	13465969	13466691	intron (LOC_Os03g23760.1, intron 3 of 4)
Chr7	15263827	15264268	Intergenic
Chr3	13361320	13362895	exon (LOC_Os03g23110.1, exon 3 of 3)
Chr1	8492799	8493940	Intergenic
Chr12	14823862	14824194	promoter-TSS (LOC_Os12g25610.1)
Chr2	25818001	25818545	exon (LOC_Os02g42920.1, exon 2 of 6)
Chr6	26092625	26093056	exon (LOC_Os06g43410.1, exon 1 of 4)
Chr4	4488345	4488842	exon (LOC_Os04g08390.1, exon 3 of 4)
Chr3	6563988	6565223	exon (LOC_Os03g12430.1, exon 1 of 1)
Chr4	22381502	22384109	exon (LOC_Os04g37640.1, exon 2 of 2)
Chr5	13128447	13129173	promoter-TSS (LOC_Os05g23010.1)
Chr4	2643647	2644148	intron (LOC_Os04g05310.1, intron 6 of 6)
Chr11	1831552	1832153	exon (LOC_Os11g04400.1, exon 3 of 3)
Chr1	9727697	9728526	exon (LOC_Os01g16990.1, exon 1 of 1)
Chr1	38474978	38475232	promoter-TSS (LOC_Os01g66240.1)
Chr7	4890819	4891197	promoter-TSS (LOC_Os07g09320.1)
Chr7	15982528	15982864	exon (LOC_Os07g27430.1, exon 1 of 2)
Chr7	24908514	24908892	promoter-TSS (LOC_Os07g41564.1)
Chr7	28192381	28192734	exon (LOC_Os07g47150.1, exon 1 of 3)
Chr7	9606519	9606907	Intergenic
Chr10	11438574	11438837	LOC_Os10g22150.1
Chr5	29682977	29684444	LOC_Os05g51740.1
Chr7	21157700	21158652	exon (LOC_Os07g35370.1, exon 1 of 7)
Chr6	2640836	2641212	exon (LOC_Os06g05800.1, exon 1 of 10)
Chr1	22605340	22606458	exon (LOC_Os01g40070.1, exon 1 of 1)
Chr2	12185477	12186012	Intergenic
Chr8	6952615	6953019	exon (LOC_Os08g11850.1, exon 1 of 2)
Chr10	5076355	5076638	Intergenic
Chr4	19405485	19406317	TTS (LOC_Os04g32360.1)
Chr5	23280576	23280907	exon (LOC_Os05g39650.1, exon 1 of 12)
Chr1	10151249	10151706	exon (LOC_Os01g18120.1, exon 4 of 5)
Chr1	30059208	30060908	exon (LOC_Os01g52290.1, exon 3 of 3)
Chr4	18283108	18283830	Intergenic
Chr10	5749816	5750929	exon (LOC_Os10g10460.1, exon 3 of 3)
Chr1	20190319	20191089	LOC_Os01g36390.1
Chr3	8576359	8577284	exon (LOC_Os03g15570.1, exon 1 of 9)
Chr6	19220260	19221523	exon (LOC_Os06g33020.1, exon 1 of 1)
Chr3	28008692	28009243	exon (LOC_Os03g49170.1, exon 1 of 1)
Chr3	1878946	1879498	TTS (LOC_Os03g04100.1)
Chr8	20195852	20197030	exon (LOC_Os08g32610.1, exon 1 of 1)
Chr5	21964384	21965944	exon (LOC_Os05g37520.1, exon 1 of 2)
Chr10	22997724	22998801	exon (LOC_Os10g42650.1, exon 1 of 1)
Chr4	15456003	15456613	Intergenic
Chr11	16482826	16483117	promoter-TSS (LOC_Os11g28580.1)
Chr6	15821445	15821830	exon (LOC_Os06g27890.1, exon 1 of 10)
Chr5	537892	538281	exon (LOC_Os05g01940.1, exon 1 of 1)
ChrUn	320214	320890	exon (ChrUn.fgenesh.mRNA.52, exon 4 of 4)
Chr6	2592833	2593488	promoter-TSS (LOC_Os06g05740.1)
Chr3	32935084	32935458	exon (LOC_Os03g57790.1, exon 1 of 5)
ChrUn	326308	326634	exon (ChrUn.fgenesh.mRNA.53, exon 1 of 1)
Chr9	14059372	14060304	intron (LOC_Os09g23660.2, intron 1 of 6)
Chr5	1662147	1664008	exon (LOC_Os05g03760.1, exon 1 of 1)
Chr8	6561269	6562007	LOC_Os08g11160.1
Chr7	23514423	23515559	intron (LOC_Os07g39280.1, intron 1 of 4)
Chr4	7875912	7876310	Intergenic
Chr1	33089268	33089927	exon (LOC_Os01g57260.1, exon 1 of 1)
Chr1	31409295	31410689	intron (LOC_Os01g54600.1, intron 2 of 2)
Chr2	30047303	30047864	promoter-TSS (LOC_Os02g49130.1)
Chr3	17892885	17893505	exon (LOC_Os03g31410.1, exon 1 of 2)
Chr4	16372176	16372648	TTS (LOC_Os04g27690.1)
Chr3	2965514	2966974	exon (LOC_Os03g05920.1, exon 5 of 6)
Chr7	23925989	23926576	promoter-TSS (LOC_Os07g39900.1)
Chr10	14394983	14395501	exon (LOC_Os10g27270.1, exon 1 of 1)
Chr11	17417110	17417644	exon (LOC_Os11g29970.1, exon 1 of 4)
Chr6	16702879	16703236	TTS (LOC_Os06g29260.1)
Chr2	2664451	2664919	exon (LOC_Os02g05510.1, exon 1 of 7)
Chr10	7803392	7803919	Intergenic
Chr10	5748776	5749544	exon (LOC_Os10g10460.1, exon 3 of 3)
Chr12	14964450	14965031	Intergenic
Chr7	11109407	11111043	intron (LOC_Os07g18780.1, intron 3 of 4)
Chr11	435043	436654	exon (LOC_Os11g01820.1, exon 1 of 1)
Chr10	20377091	20379230	exon (LOC_Os10g38060.1, exon 11 of 11)
Chr4	25251685	25253125	exon (LOC_Os04g42690.1, exon 1 of 1)
Chr8	24159181	24159904	intron (LOC_Os08g38130.1, intron 1 of 1)
Chr12	8552413	8552957	Intergenic
Chr12	306928	307708	exon (LOC_Os12g01510.1, exon 9 of 9)
Chr4	2632722	2633190	exon (LOC_Os04g05290.1, exon 1 of 2)
Chr4	2633663	2634416	exon (LOC_Os04g05290.1, exon 2 of 2)
Chr1	20018327	20018732	Intergenic
ChrUn	61120	61671	exon (ChrUn.fgenesh.mRNA.12, exon 2 of 3)
Chr1	26918856	26919212	Intergenic
ChrUn	59724	60326	exon (ChrUn.fgenesh.mRNA.12, exon 3 of 3)
Chr5	13173668	13174155	exon (LOC_Os05g23110.1, exon 1 of 4)
Chr3	8719273	8719817	TTS (LOC_Os03g15810.1)
Chr11	22824869	22825518	exon (LOC_Os11g38520.1, exon 1 of 1)
Chr11	22825985	22826354	exon (LOC_Os11g38520.1, exon 1 of 1)
Chr11	23419103	23420187	LOC_Os11g39330.1
Chr9	14392379	14392937	exon (LOC_Os09g24240.1, exon 1 of 1)
Chr3	25591084	25591542	TTS (LOC_Os03g45320.1)
Chr3	14396526	14398347	exon (LOC_Os03g25190.1, exon 1 of 1)
Chr11	2958418	2958817	intron (LOC_Os11g06190.1, intron 1 of 5)
Chr8	24586830	24587921	exon (LOC_Os08g38900.1, exon 3 of 3)
Chr3	66472	67083	TTS (LOC_Os03g01090.1)
Chr12	645373	646401	exon (LOC_Os12g02130.1, exon 1 of 3)
Chr9	2285623	2286008	Intergenic
Chr1	7773527	7773899	intron (LOC_Os01g13860.1, intron 2 of 2)
Chr1	14744946	14745334	exon (LOC_Os01g26000.1, exon 10 of 13)
Chr1	7774213	7775618	TTS (LOC_Os01g13860.1)
Chr5	8826601	8827245	exon (LOC_Os05g15580.1, exon 5 of 7)
Chr4	27563309	27564343	exon (LOC_Os04g46460.1, exon 1 of 2)
Chr8	26444443	26445413	exon (LOC_Os08g41880.1, exon 10 of 10)
Chr6	7011869	7012330	Intergenic
Chr10	5067270	5067561	promoter-TSS (LOC_Os10g09400.1)
Chr8	8101326	8102523	exon (LOC_Os08g13620.1, exon 1 of 3)
Chr2	32024279	32025380	TTS (LOC_Os02g52316.1)
Chr5	8827603	8827810	exon (LOC_Os05g15580.1, exon 5 of 7)
Chr2	35647469	35648095	exon (LOC_Os02g58230.1, exon 1 of 8)
Chr4	27077989	27079792	exon (LOC_Os04g45750.1, exon 2 of 3)
Chr4	29247475	29248180	exon (LOC_Os04g49060.1, exon 1 of 2)
Chr4	34892982	34893363	promoter-TSS (LOC_Os04g58680.1)
Chr3	36107281	36109374	exon (LOC_Os03g63910.1, exon 1 of 3)
Chr6	11506936	11507700	promoter-TSS (LOC_Os06g20060.1)
Chr3	34205765	34206272	exon (LOC_Os03g60150.1, exon 1 of 6)
Chr11	19720664	19721365	Intergenic
Chr5	27311713	27312420	intron (LOC_Os05g47660.1, intron 7 of 7)
Chr10	22280927	22281366	exon (LOC_Os10g41450.1, exon 1 of 6)
Chr11	7869357	7870069	exon (LOC_Os11g14130.1, exon 1 of 2)
Chr3	4660892	4661572	exon (LOC_Os03g08970.1, exon 1 of 1)
Chr3	14094953	14096949	exon (LOC_Os03g24730.1, exon 1 of 2)
Chr4	2186578	2187291	exon (LOC_Os04g04574.1, exon 3 of 3)
Chr3	25131145	25131821	TTS (LOC_Os03g44620.2)
Chr4	2335450	2335775	promoter-TSS (LOC_Os04g04850.1)
Chr11	6383135	6384529	exon (LOC_Os11g11490.1, exon 1 of 1)
Chr11	6384743	6385438	exon (LOC_Os11g11490.1, exon 1 of 1)
Chr4	14969787	14971548	exon (LOC_Os04g25800.1, exon 1 of 1)
Chr2	25480884	25481341	exon (LOC_Os02g42360.1, exon 2 of 2)
Chr10	8166704	8169225	Intergenic
Chr1	38696318	38696678	promoter-TSS (LOC_Os01g66620.1)
Chr5	9240669	9241451	Intergenic
Chr3	3761955	3762333	exon (LOC_Os03g07410.1, exon 1 of 4)
ChrUn	152668	153215	promoter-TSS (ChrUn.fgenesh.mRNA.25)
Chr5	4102600	4103068	intron (LOC_Os05g07640.1, intron 1 of 8)
Chr10	20792862	20795518	exon (LOC_Os10g39010.1, exon 1 of 4)
Chr3	15208677	15210404	exon (LOC_Os03g26620.1, exon 1 of 1)
Chr8	23600566	23601011	exon (LOC_Os08g37350.1, exon 1 of 11)
Chr1	33207759	33208379	exon (LOC_Os01g57460.1, exon 5 of 5)
Chr1	32234979	32235372	exon (LOC_Os01g55974.3, exon 1 of 3)
Chr7	14134946	14135500	Intergenic
ChrUn	53267	53585	ChrUn.fgenesh.mRNA.11
Chr5	13931909	13932619	exon (LOC_Os05g24150.1, exon 1 of 5)
Chr7	1637923	1638496	exon (LOC_Os07g03910.1, exon 3 of 3)
Chr9	14109314	14109591	TTS (LOC_Os09g23740.1)
Chr6	6163322	6163662	intron (LOC_Os06g11630.1, intron 1 of 2)
Chr8	25482027	25483231	exon (LOC_Os08g40260.1, exon 2 of 11)
Chr3	14097167	14097547	exon (LOC_Os03g24730.1, exon 2 of 2)
Chr2	29557144	29558657	promoter-TSS (LOC_Os02g48300.1)
Chr1	33169769	33170376	intron (LOC_Os01g57370.1, intron 2 of 6)
Chr1	33168436	33169531	intron (LOC_Os01g57370.1, intron 6 of 6)
Chr4	1749381	1750226	Intergenic
Chr1	25722950	25724879	exon (LOC_Os01g45320.1, exon 1 of 1)
Chr6	9885016	9886098	exon (LOC_Os06g17040.1, exon 1 of 2)
Chr3	6457812	6459308	exon (LOC_Os03g12290.1, exon 10 of 11)
Chr7	8009439	8009921	exon (LOC_Os07g14030.1, exon 1 of 1)
Chr8	10152082	10152777	exon (LOC_Os08g16600.1, exon 1 of 5)
ChrUn	608577	609344	intron (ChrUn.fgenesh.mRNA.95, intron 4 of 5)
Chr12	13270306	13271727	exon (LOC_Os12g23460.1, exon 1 of 1)
Chr1	28619891	28620568	exon (LOC_Os01g49830.1, exon 1 of 1)
Chr5	29885141	29885414	intron (LOC_Os05g52060.1, intron 18 of 20)
Chr8	28267492	28269738	exon (LOC_Os08g45030.1, exon 3 of 3)
Chr8	21810754	21811316	Intergenic
Chr8	26954764	26955019	LOC_Os08g42650.1
Chr3	30199081	30200269	TTS (LOC_Os03g52660.1)
Chr9	114862	115457	exon (LOC_Os09g01100.1, exon 2 of 3)
Chr7	15395751	15396104	Intergenic
Chr3	34927228	34928097	promoter-TSS (LOC_Os03g61600.1)
Chr3	13409508	13409812	exon (LOC_Os03g23200.1, exon 4 of 7)
Chr10	18119911	18121274	promoter-TSS (LOC_Os10g33980.1)
Chr10	3156494	3157923	exon (LOC_Os10g06170.1, exon 3 of 5)
Chr2	5228716	5229109	exon (LOC_Os02g10050.1, exon 1 of 6)
Chr12	11541479	11541729	Intergenic
Chr10	3158153	3158515	exon (LOC_Os10g06170.1, exon 3 of 5)
Chr8	15900629	15900970	Intergenic
Chr10	17980132	17980676	exon (LOC_Os10g33874.1, exon 1 of 8)
Chr8	3547251	3547942	exon (LOC_Os08g06380.1, exon 2 of 3)
Chr1	25226899	25227236	exon (LOC_Os01g44040.1, exon 1 of 15)
Chr11	1639533	1640445	promoter-TSS (LOC_Os11g04050.1)
Chr3	29595247	29595696	TTS (LOC_Os03g51690.1)
Chr1	34868645	34869116	exon (LOC_Os01g60280.1, exon 18 of 18)
Chr7	21310827	21311336	exon (LOC_Os07g35600.1, exon 1 of 3)
Chr10	5081481	5082089	Intergenic
Chr11	17032885	17034046	TTS (LOC_Os11g29350.1)
Chr11	13752514	13752968	Intergenic
Chr5	27445589	27445966	exon (LOC_Os05g47850.1, exon 1 of 10)
Chr5	24908848	24909538	promoter-TSS (LOC_Os05g42436.1)
Chr9	25615	27038	Intergenic
Chr8	12655918	12656235	promoter-TSS (LOC_Os08g21200.1)
Chr5	29688395	29690505	exon (LOC_Os05g51750.1, exon 1 of 1)
Chr12	11486406	11487429	exon (LOC_Os12g19720.1, exon 1 of 1)
Chr2	25052132	25055021	exon (LOC_Os02g41710.1, exon 4 of 7)
Chr7	9952156	9952404	LOC_Os07g16910.1
Chr1	27868540	27871632	exon (LOC_Os01g48610.1, exon 1 of 1)
Chr4	24877541	24878007	TTS (LOC_Os04g42000.1)
Chr12	12107716	12107958	exon (LOC_Os12g21530.1, exon 1 of 2)
Chr4	15025145	15027517	exon (LOC_Os04g25840.1, exon 1 of 1)
Chr1	16756498	16757062	Intergenic
Chr12	17577188	17577765	exon (LOC_Os12g29520.5, exon 1 of 14)
Chr3	13358785	13359027	TTS (LOC_Os03g23100.1)
Chr1	23818888	23819247	exon (LOC_Os01g42010.1, exon 1 of 9)
Chr9	11543241	11543531	promoter-TSS (LOC_Os09g19280.1)
Chr7	10124683	10125535	exon (LOC_Os07g17200.1, exon 1 of 1)
Chr4	35001383	35002112	exon (LOC_Os04g58850.1, exon 1 of 1)
Chr2	11876378	11876979	promoter-TSS (LOC_Os02g20150.1)
Chr3	4694791	4695720	exon (LOC_Os03g09045.1, exon 1 of 1)
Chr3	33169863	33171702	exon (LOC_Os03g58230.1, exon 2 of 3)
Chr5	21791037	21792502	exon (LOC_Os05g37250.1, exon 1 of 1)
Chr1	33480680	33481380	exon (LOC_Os01g57900.1, exon 1 of 1)
Chr11	2748812	2749731	exon (LOC_Os11g05870.1, exon 1 of 2)
Chr1	422498	422857	exon (LOC_Os01g01800.1, exon 1 of 21)
ChrUn	62163	62516	intron (ChrUn.fgenesh.mRNA.12, intron 1 of 2)
Chr1	5039085	5039231	exon (LOC_Os01g09770.1, exon 2 of 4)
Chr1	24712363	24713663	exon (LOC_Os01g43270.1, exon 1 of 1)
Chr7	25288566	25288887	TTS (LOC_Os07g42260.1)
Chr3	4740528	4741259	exon (LOC_Os03g09110.1, exon 1 of 4)
Chr2	33971593	33972028	exon (LOC_Os02g55470.1, exon 1 of 1)
Chr6	3322907	3323302	promoter-TSS (LOC_Os06g07000.1)
Chr6	15069831	15071680	exon (LOC_Os06g25800.1, exon 2 of 2)
Chr6	27417798	27418067	TTS (LOC_Os06g45350.1)
Chr4	34664906	34665316	TTS (LOC_Os04g58200.1)
Chr2	31707724	31708322	promoter-TSS (LOC_Os02g51770.2)
Chr1	16480427	16481105	promoter-TSS (LOC_Os01g29390.2)
Chr10	10118379	10118663	Intergenic
Chr4	24282555	24283069	exon (LOC_Os04g40910.1, exon 1 of 3)
Chr1	5037590	5038786	TTS (LOC_Os01g09760.1)
Chr5	26660168	26661576	exon (LOC_Os05g45990.1, exon 1 of 1)
Chr8	25803463	25803974	exon (LOC_Os08g40790.1, exon 1 of 15)
Chr1	34658961	34659641	promoter-TSS (LOC_Os01g59940.1)
Chr7	1669413	1670927	exon (LOC_Os07g03960.1, exon 2 of 2)
Chr9	20305850	20306220	exon (LOC_Os09g34847.1, exon 1 of 2)
Chr6	29342274	29343295	exon (LOC_Os06g48500.1, exon 1 of 2)
Chr3	30203707	30204255	exon (LOC_Os03g52680.1, exon 1 of 1)
Chr3	1668062	1668677	TTS (LOC_Os03g03724.1)
Chr6	2040436	2041311	exon (LOC_Os06g04680.1, exon 1 of 1)
Chr3	9632792	9635482	exon (LOC_Os03g17300.1, exon 1 of 2)
Chr7	26295748	26296209	exon (LOC_Os07g43980.1, exon 1 of 6)
Chr8	6761351	6761712	TTS (LOC_Os08g11540.1)
Chr5	23503055	23504801	exon (LOC_Os05g40000.1, exon 1 of 2)
Chr10	20645777	20646738	promoter-TSS (LOC_Os10g38790.1)
Chr8	2604565	2605597	LOC_Os08g05070.1
Chr9	1318532	1319608	LOC_Os09g02814.1
Chr7	9790949	9791982	intron (LOC_Os07g16690.1, intron 1 of 1)
Chr9	119240	119594	TTS (LOC_Os09g01110.1)
Chr1	26590147	26592416	promoter-TSS (LOC_Os01g46700.1)
Chr7	9790397	9790739	promoter-TSS (LOC_Os07g16690.1)
Chr3	13647770	13648044	Intergenic
Chr6	4133740	4134484	Intergenic
Chr2	27840296	27841336	exon (LOC_Os02g45750.1, exon 2 of 2)
Chr3	34808986	34809250	promoter-TSS (LOC_Os03g61310.1)
Chr12	501501	502235	exon (LOC_Os12g01850.1, exon 1 of 2)
ChrSy	283920	284260	promoter-TSS (ChrSy.fgenesh.mRNA.38)
Chr8	3244477	3244900	promoter-TSS (LOC_Os08g05970.1)
Chr10	3218729	3219129	TTS (LOC_Os10g06270.1)
Chr4	6499143	6499521	exon (LOC_Os04g11840.1, exon 1 of 1)
ChrUn	297340	297684	Intergenic
Chr4	3334344	3334612	exon (LOC_Os04g06374.1, exon 3 of 3)
Chr5	29325482	29326137	promoter-TSS (LOC_Os05g51110.1)
Chr1	40371962	40372464	exon (LOC_Os01g69870.1, exon 1 of 1)
Chr5	29842919	29843157	Intergenic
Chr6	3278462	3278982	exon (LOC_Os06g06910.1, exon 1 of 1)
Chr3	36179360	36180140	TTS (LOC_Os03g64020.1)
Chr3	7430700	7431542	exon (LOC_Os03g13720.1, exon 1 of 1)
Chr4	31588896	31589667	intron (LOC_Os04g53040.1, intron 2 of 8)
Chr7	23325290	23326499	exon (LOC_Os07g38890.1, exon 1 of 1)
Chr4	2319670	2319953	LOC_Os04g04820.1
Chr7	15501247	15502738	Intergenic
Chr5	10006509	10007136	promoter-TSS (LOC_Os05g17420.1)
Chr10	23070906	23071745	exon (LOC_Os10g42760.1, exon 1 of 1)
Chr6	19182391	19182765	Intergenic
Chr2	482591	483786	exon (LOC_Os02g01870.1, exon 2 of 2)
Chr1	23347688	23348413	exon (LOC_Os01g41250.1, exon 1 of 3)
Chr7	25717830	25718251	exon (LOC_Os07g42940.1, exon 1 of 9)
Chr4	19744613	19744895	Intergenic
Chr2	484017	484984	promoter-TSS (LOC_Os02g01880.1)
Chr5	20289267	20289718	promoter-TSS (LOC_Os05g34280.1)
Chr3	8406962	8408782	exon (LOC_Os03g15360.1, exon 2 of 5)
Chr3	8909422	8910523	exon (LOC_Os03g16150.1, exon 5 of 5)
Chr1	11797684	11798221	Intergenic
Chr10	5408334	5408771	exon (LOC_Os10g09970.1, exon 2 of 4)
Chr1	28522469	28523115	exon (LOC_Os01g49600.1, exon 1 of 2)
Chr7	9916662	9917498	promoter-TSS (LOC_Os07g16860.1)
Chr2	15360456	15360839	LOC_Os02g26140.1
Chr10	12552585	12552837	exon (LOC_Os10g24460.1, exon 4 of 4)
Chr3	9668006	9668716	exon (LOC_Os03g17380.1, exon 1 of 1)
Chr9	10367219	10367880	exon (LOC_Os09g16950.1, exon 2 of 2)
Chr5	317201	317512	exon (LOC_Os05g01540.1, exon 1 of 11)
Chr2	19180264	19181408	promoter-TSS (LOC_Os02g32430.1)
Chr6	23843299	23844125	promoter-TSS (LOC_Os06g40060.2)
Chr10	3349667	3350167	exon (LOC_Os10g06520.1, exon 3 of 5)
Chr7	24973608	24974026	promoter-TSS (LOC_Os07g41670.1)
Chr8	6988416	6988762	exon (LOC_Os08g11920.1, exon 3 of 6)
Chr5	22081954	22083475	exon (LOC_Os05g37730.1, exon 1 of 2)
Chr2	26797354	26798149	exon (LOC_Os02g44290.1, exon 1 of 3)
Chr7	23484162	23485359	exon (LOC_Os07g39220.1, exon 2 of 2)
Chr4	29275282	29277189	exon (LOC_Os04g49110.1, exon 1 of 1)
Chr3	17780402	17780802	intron (LOC_Os03g31230.2, intron 1 of 3)
Chr2	35681205	35683212	TTS (LOC_Os02g58340.1)
Chr2	8988998	8989560	intron (LOC_Os02g15880.3, intron 1 of 3)
Chr9	17098906	17099439	Intergenic
Chr4	34714744	34715424	intron (LOC_Os04g58320.3, intron 1 of 4)
Chr11	15550413	15550773	Intergenic
Chr4	33118387	33119552	exon (LOC_Os04g55640.1, exon 1 of 1)
Chr1	39465917	39466631	promoter-TSS (LOC_Os01g67910.1)
Chr11	9876402	9877023	intron (LOC_Os11g17700.1, intron 8 of 8)
Chr5	22759081	22759674	promoter-TSS (LOC_Os05g38790.1)
Chr9	19304461	19304888	exon (LOC_Os09g32330.1, exon 1 of 2)
Chr2	14006953	14007211	exon (LOC_Os02g24190.1, exon 1 of 8)
Chr3	13412437	13413458	intron (LOC_Os03g23200.1, intron 1 of 6)
Chr4	17260272	17261853	intron (LOC_Os04g29090.1, intron 1 of 2)
Chr3	25613998	25615864	exon (LOC_Os03g45370.1, exon 1 of 1)
Chr7	25339185	25339625	TTS (LOC_Os07g42354.1)
Chr12	26932045	26933283	intron (LOC_Os12g43410.1, intron 1 of 1)
Chr4	22951047	22951903	exon (LOC_Os04g38630.1, exon 1 of 2)
Chr1	8796933	8797300	intron (LOC_Os01g15640.1, intron 1 of 4)
Chr3	6512825	6513324	exon (LOC_Os03g12350.1, exon 1 of 6)
Chr4	34558686	34559396	exon (LOC_Os04g58020.1, exon 1 of 2)
Chr10	21036258	21038332	exon (LOC_Os10g39430.1, exon 1 of 1)
Chr4	15338563	15338852	promoter-TSS (LOC_Os04g26310.1)
Chr9	12126807	12127631	exon (LOC_Os09g20240.1, exon 1 of 2)
Chr4	7312313	7313211	promoter-TSS (LOC_Os04g13210.1)
Chr3	470295	470766	TTS (LOC_Os03g01750.1)
Chr2	13881338	13881995	Intergenic
Chr9	15891969	15892985	exon (LOC_Os09g26300.1, exon 1 of 1)
Chr1	12492883	12494095	intron (LOC_Os01g22220.1, intron 1 of 1)
Chr12	6556156	6556535	Intergenic
Chr4	19457789	19458241	promoter-TSS (LOC_Os04g32460.2)
Chr4	15313449	15315534	exon (LOC_Os04g26260.1, exon 5 of 8)
Chr2	30381414	30383225	exon (LOC_Os02g49700.1, exon 3 of 4)
Chr11	19633047	19635967	promoter-TSS (LOC_Os11g33190.1)
Chr1	37134093	37135050	exon (LOC_Os01g63970.1, exon 1 of 1)
Chr4	6153545	6153771	Intergenic
Chr11	20838753	20839554	exon (LOC_Os11g35550.1, exon 1 of 4)
Chr1	34037913	34038948	Intergenic
Chr10	7043129	7043475	exon (LOC_Os10g12630.1, exon 3 of 3)
Chr3	26282081	26282330	promoter-TSS (LOC_Os03g46460.1)
Chr1	16495374	16495986	exon (LOC_Os01g29430.1, exon 1 of 4)
Chr3	13484145	13484779	promoter-TSS (LOC_Os03g23790.1)
Chr9	1918018	1918742	exon (LOC_Os09g03780.1, exon 2 of 3)
Chr1	28051314	28051737	exon (LOC_Os01g48874.1, exon 1 of 7)
Chr9	1919128	1919730	intron (LOC_Os09g03780.1, intron 1 of 2)
Chr2	19392408	19392863	Intergenic
Chr12	700703	701802	exon (LOC_Os12g02250.1, exon 2 of 3)
Chr8	27180165	27180572	LOC_Os08g43000.1
Chr9	17266	19093	Intergenic
Chr12	18272497	18273172	promoter-TSS (LOC_Os12g30444.1)
Chr4	31562569	31562805	exon (LOC_Os04g52990.1, exon 1 of 1)
Chr6	25236889	25238119	exon (LOC_Os06g42030.1, exon 9 of 9)
Chr10	7162356	7162948	exon (LOC_Os10g12808.1, exon 3 of 3)
Chr5	29807702	29807908	promoter-TSS (LOC_Os05g51930.1)
Chr9	20905514	20906168	promoter-TSS (LOC_Os09g36244.1)
Chr12	103312	104012	exon (LOC_Os12g01180.1, exon 1 of 3)
Chr6	1464800	1465208	TTS (LOC_Os06g03700.1)
Chr6	9875524	9876438	promoter-TSS (LOC_Os06g17030.1)
Chr7	9799485	9799972	exon (LOC_Os07g16710.1, exon 1 of 1)
Chr9	17354517	17355066	TTS (LOC_Os09g28530.1)
Chr2	5612123	5614385	exon (LOC_Os02g10660.1, exon 1 of 2)
Chr8	26977093	26978137	exon (LOC_Os08g42670.1, exon 1 of 4)
Chr10	3219375	3219606	TTS (LOC_Os10g06270.1)
Chr8	23803982	23805333	exon (LOC_Os08g37580.1, exon 2 of 3)
Chr6	15575828	15576660	Intergenic
Chr2	30900132	30901282	exon (LOC_Os02g50600.1, exon 1 of 1)
Chr11	14379225	14379663	Intergenic
Chr8	26978368	26979128	promoter-TSS (LOC_Os08g42670.1)
Chr4	22442321	22443704	exon (LOC_Os04g37740.1, exon 1 of 1)
Chr5	2589454	2590056	exon (LOC_Os05g05260.1, exon 1 of 11)
Chr11	23724491	23729417	promoter-TSS (LOC_Os11g39800.1)
Chr6	19344317	19344789	promoter-TSS (LOC_Os06g33220.1)
Chr1	9249155	9249559	exon (LOC_Os01g16310.1, exon 3 of 7)
Chr4	8588746	8589065	promoter-TSS (LOC_Os04g15800.1)
Chr4	3968064	3968312	exon (LOC_Os04g07470.1, exon 2 of 2)
Chr6	3234088	3234361	TTS (LOC_Os06g06850.1)
Chr9	21529397	21529795	exon (LOC_Os09g37270.1, exon 1 of 5)
Chr1	28514540	28515012	exon (LOC_Os01g49580.1, exon 3 of 4)
Chr4	2362044	2362801	exon (LOC_Os04g04900.1, exon 1 of 2)
Chr10	770142	771088	Intergenic
Chr2	21927720	21928929	exon (LOC_Os02g36330.1, exon 1 of 1)
Chr3	25639354	25642056	exon (LOC_Os03g45420.1, exon 2 of 2)
Chr9	21667614	21668045	intron (LOC_Os09g37590.1, intron 1 of 12)
Chr1	31376102	31377515	exon (LOC_Os01g54560.1, exon 1 of 3)
Chr4	23953844	23954056	LOC_Os04g40290.1
Chr4	20338901	20339168	exon (LOC_Os04g33590.1, exon 1 of 5)
Chr1	1478325	1478650	promoter-TSS (LOC_Os01g03610.1)
Chr6	3571005	3571823	promoter-TSS (LOC_Os06g07430.1)
Chr12	21108216	21109837	exon (LOC_Os12g34770.1, exon 1 of 1)
Chr8	898274	899074	exon (LOC_Os08g02330.1, exon 1 of 10)
Chr4	24348134	24349799	exon (LOC_Os04g41030.1, exon 1 of 1)
Chr11	107509	108201	exon (LOC_Os11g01180.1, exon 1 of 1)
Chr7	24686618	24687901	intron (LOC_Os07g41220.1, intron 2 of 3)
Chr6	10167960	10168248	TTS (LOC_Os06g17530.1)
Chr3	24795049	24795432	promoter-TSS (LOC_Os03g44130.1)
Chr8	26160867	26161458	exon (LOC_Os08g41430.1, exon 2 of 2)
Chr1	24387069	24387676	promoter-TSS (LOC_Os01g42850.1)
Chr11	7254229	7254505	exon (LOC_Os11g12800.1, exon 1 of 9)
Chr5	21202030	21202478	exon (LOC_Os05g35710.1, exon 1 of 3)
Chr7	4091678	4092066	exon (LOC_Os07g08070.1, exon 1 of 4)
Chr1	25748391	25750315	intron (LOC_Os01g45360.1, intron 1 of 2)
Chr5	29957202	29957425	promoter-TSS (LOC_Os05g52120.1)
Chr1	2866835	2867395	exon (LOC_Os01g06000.1, exon 1 of 4)
Chr1	20601425	20602222	exon (LOC_Os01g36950.1, exon 1 of 4)
Chr11	127281	127882	exon (LOC_Os11g01210.1, exon 1 of 1)
Chr1	30427346	30428061	exon (LOC_Os01g52920.1, exon 1 of 7)
Chr9	14917169	14918658	exon (LOC_Os09g24970.1, exon 1 of 1)
Chr2	19050105	19050722	exon (LOC_Os02g32250.1, exon 1 of 1)
Chr11	6204401	6204644	exon (LOC_Os11g11210.1, exon 1 of 7)
Chr3	5043376	5044436	Intergenic
Chr5	29310778	29311361	TTS (LOC_Os05g51080.1)
Chr2	35837749	35838310	exon (LOC_Os02g58640.1, exon 1 of 1)
Chr9	18165978	18166562	LOC_Os09g29880.1
Chr3	8951525	8952159	exon (LOC_Os03g16230.1, exon 1 of 4)
Chr5	19649997	19651098	exon (LOC_Os05g33440.1, exon 1 of 1)
Chr11	128366	128913	exon (LOC_Os11g01210.1, exon 1 of 1)
Chr6	9400934	9401582	exon (LOC_Os06g16430.1, exon 1 of 12)
Chr10	366372	366771	intron (LOC_Os10g01550.2, intron 1 of 5)
Chr9	5140107	5140594	exon (LOC_Os09g09520.1, exon 3 of 4)
Chr12	6169146	6169573	Intergenic
Chr6	31197190	31197719	Intergenic
Chr4	24512382	24514592	exon (LOC_Os04g41310.1, exon 3 of 7)
Chr1	34017869	34019187	exon (LOC_Os01g58870.1, exon 1 of 1)
Chr11	5419599	5420150	promoter-TSS (LOC_Os11g10070.1)
Chr11	24508704	24509006	intron (LOC_Os11g40940.1, intron 3 of 4)
Chr6	23949839	23950210	exon (LOC_Os06g40210.1, exon 1 of 2)
Chr3	479256	479836	exon (LOC_Os03g01760.1, exon 1 of 3)
Chr3	13481552	13483824	Intergenic
Chr8	27296508	27297770	promoter-TSS (LOC_Os08g43150.1)
Chr1	35409339	35410533	exon (LOC_Os01g61180.1, exon 1 of 1)
Chr6	26441699	26442352	promoter-TSS (LOC_Os06g43890.1)
Chr8	548507	549449	exon (LOC_Os08g01890.1, exon 1 of 2)
Chr6	18060672	18061622	promoter-TSS (LOC_Os06g31040.1)
Chr5	28376286	28376792	promoter-TSS (LOC_Os05g49490.1)
Chr7	9599707	9600382	exon (LOC_Os07g16400.1, exon 8 of 8)
Chr10	5124278	5124625	promoter-TSS (LOC_Os10g09500.1)
Chr5	10564677	10565731	TTS (LOC_Os05g18340.1)
Chr3	15100075	15101018	TTS (LOC_Os03g26430.1)
Chr5	24715166	24715537	exon (LOC_Os05g42250.1, exon 4 of 5)
Chr3	15101248	15101654	exon (LOC_Os03g26430.1, exon 3 of 3)
Chr4	8757128	8757848	promoter-TSS (LOC_Os04g16130.1)
Chr6	20635505	20636901	exon (LOC_Os06g35410.1, exon 9 of 10)
Chr12	16398135	16399206	intron (LOC_Os12g27830.1, intron 1 of 5)
Chr5	23348771	23349141	TTS (LOC_Os05g39750.1)
Chr2	30354175	30356464	exon (LOC_Os02g49670.1, exon 3 of 3)
Chr11	11256368	11256922	Intergenic
Chr7	2848129	2849042	intron (LOC_Os07g05910.1, intron 1 of 1)
Chr6	18647261	18647516	exon (LOC_Os06g32060.1, exon 3 of 4)
Chr9	17359482	17360354	exon (LOC_Os09g28550.1, exon 1 of 1)
Chr9	21112923	21114197	exon (LOC_Os09g36600.1, exon 1 of 2)
Chr10	5980046	5980318	exon (LOC_Os10g10810.1, exon 1 of 3)
Chr5	12927300	12927795	promoter-TSS (LOC_Os05g22790.1)
Chr4	5850432	5851233	exon (LOC_Os04g10760.1, exon 1 of 1)
Chr12	242956	243519	exon (LOC_Os12g01380.1, exon 1 of 4)
Chr1	7178318	7179931	intron (LOC_Os01g12930.1, intron 9 of 13)
Chr6	29980990	29981914	intron (LOC_Os06g49500.3, intron 1 of 6)
Chr7	29663378	29663816	exon (LOC_Os07g49530.1, exon 1 of 5)
Chr3	8329539	8332908	intron (LOC_Os03g15230.1, intron 2 of 5)
Chr2	15708594	15709105	exon (LOC_Os02g26740.1, exon 3 of 4)
Chr3	17742051	17742654	TTS (LOC_Os03g31150.1)
Chr8	86254	88192	TTS (LOC_Os08g01130.1)
Chr6	30872012	30872280	intron (LOC_Os06g51029.1, intron 4 of 4)
Chr5	5699104	5699569	exon (LOC_Os05g10480.1, exon 1 of 1)
Chr9	2565178	2565432	exon (LOC_Os09g04810.1, exon 1 of 5)
Chr9	13181348	13182067	exon (LOC_Os09g21770.1, exon 2 of 5)
Chr4	3741871	3742142	exon (LOC_Os04g07000.1, exon 1 of 1)
Chr1	39944467	39944850	exon (LOC_Os01g68760.1, exon 1 of 14)
Chr5	7299600	7299981	promoter-TSS (LOC_Os05g12710.1)
Chr6	13411322	13412417	intron (LOC_Os06g22970.1, intron 1 of 2)
Chr1	33932497	33932922	exon (LOC_Os01g58700.1, exon 1 of 2)
Chr10	22046243	22046920	promoter-TSS (LOC_Os10g41050.1)
Chr4	5846863	5849125	exon (LOC_Os04g10750.1, exon 2 of 2)
Chr5	17498311	17498646	exon (LOC_Os05g30190.1, exon 1 of 1)
Chr6	3111484	3113645	exon (LOC_Os06g06610.1, exon 1 of 3)
Chr6	26631967	26632878	intron (LOC_Os06g44140.1, intron 2 of 6)
Chr6	26633210	26635417	exon (LOC_Os06g44140.1, exon 7 of 7)
Chr1	39328252	39329537	TTS (LOC_Os01g67680.1)
Chr2	31521086	31521592	exon (LOC_Os02g51450.1, exon 1 of 2)
Chr4	23190935	23191990	TTS (LOC_Os04g39040.1)
Chr10	15199487	15199833	exon (LOC_Os10g29180.1, exon 1 of 2)
Chr5	19022697	19023297	exon (LOC_Os05g32544.1, exon 4 of 5)
Chr10	5086981	5087577	exon (LOC_Os10g09430.1, exon 3 of 3)
Chr4	2634769	2635278	exon (LOC_Os04g05290.1, exon 2 of 2)
Chr5	19973127	19973487	intron (LOC_Os05g33850.1, intron 1 of 1)
Chr12	2546386	2546760	exon (LOC_Os12g05550.1, exon 1 of 1)
Chr2	9653824	9654522	exon (LOC_Os02g16940.1, exon 5 of 10)
Chr3	5596617	5599224	exon (LOC_Os03g10900.1, exon 1 of 1)
Chr11	24841950	24842268	exon (LOC_Os11g41390.1, exon 8 of 10)
Chr11	14492323	14493252	TTS (LOC_Os11g25420.1)
Chr10	12260673	12262353	exon (LOC_Os10g23900.1, exon 1 of 1)
Chr11	24841118	24841722	intron (LOC_Os11g41390.1, intron 6 of 9)
Chr5	8829334	8830084	intron (LOC_Os05g15580.1, intron 5 of 6)
Chr1	34089278	34091157	exon (LOC_Os01g58970.1, exon 1 of 1)
ChrUn	300693	301022	Intergenic
Chr4	1543844	1544241	Intergenic
Chr3	29397716	29398725	exon (LOC_Os03g51380.1, exon 1 of 2)
Chr5	21927031	21928664	intron (LOC_Os05g37470.3, intron 6 of 6)
Chr8	7032832	7033369	exon (LOC_Os08g11980.1, exon 4 of 6)
Chr3	11058997	11062852	intron (LOC_Os03g19670.2, intron 2 of 4)
Chr4	23004922	23005299	LOC_Os04g38730.1
Chr4	19385921	19386285	intron (LOC_Os04g32340.1, intron 4 of 5)
Chr2	20235553	20235820	TTS (LOC_Os02g33944.1)
Chr10	15614290	15615569	exon (LOC_Os10g30070.1, exon 1 of 1)
Chr8	25836860	25837213	exon (LOC_Os08g40830.3, exon 1 of 10)
Chr8	23590323	23590728	promoter-TSS (LOC_Os08g37345.1)
Chr4	2176763	2176993	Intergenic
Chr10	18085500	18086072	promoter-TSS (LOC_Os10g33960.2)
Chr10	911537	911972	exon (LOC_Os10g02480.1, exon 1 of 4)
Chr9	5555780	5556290	promoter-TSS (LOC_Os09g10204.1)
Chr9	12980151	12980477	exon (LOC_Os09g21470.1, exon 1 of 3)
Chr2	13950951	13951540	exon (LOC_Os02g24080.1, exon 2 of 5)
Chr8	152347	153122	exon (LOC_Os08g01220.1, exon 1 of 1)
Chr11	21343401	21343757	Intergenic
Chr2	28318923	28319301	exon (LOC_Os02g46473.1, exon 1 of 1)
Chr7	24490627	24492256	exon (LOC_Os07g40920.1, exon 1 of 1)
Chr2	25955154	25955446	promoter-TSS (LOC_Os02g43090.1)
Chr4	23112212	23112718	promoter-TSS (LOC_Os04g38885.1)
Chr9	14812531	14812978	exon (LOC_Os09g24820.1, exon 1 of 1)
Chr4	8200762	8201053	exon (LOC_Os04g14620.1, exon 2 of 4)
Chr10	5835721	5836341	LOC_Os10g10570.1
Chr4	22826285	22826639	exon (LOC_Os04g38380.1, exon 1 of 2)
Chr5	14285032	14285931	exon (LOC_Os05g24680.1, exon 5 of 7)
Chr3	28455834	28456374	exon (LOC_Os03g49900.1, exon 1 of 14)
Chr6	17450082	17450490	Intergenic
Chr3	1476344	1477289	exon (LOC_Os03g03430.1, exon 2 of 13)
Chr4	15201210	15205234	exon (LOC_Os04g26110.1, exon 2 of 3)
Chr8	6828581	6831037	LOC_Os08g11640.1
Chr3	35568007	35568282	Intergenic
Chr4	27019196	27019482	exon (LOC_Os04g45670.1, exon 1 of 10)
Chr6	26650899	26652382	intron (LOC_Os06g44170.2, intron 2 of 3)
Chr5	14704723	14705072	exon (LOC_Os05g25320.1, exon 1 of 2)
Chr3	7369236	7369618	exon (LOC_Os03g13614.1, exon 1 of 15)
Chr11	27258502	27259763	exon (LOC_Os11g45040.1, exon 2 of 3)
Chr3	13083304	13083909	promoter-TSS (LOC_Os03g22655.1)
Chr1	30582570	30583473	exon (LOC_Os01g53220.1, exon 2 of 2)
Chr3	1355549	1356553	exon (LOC_Os03g03200.1, exon 1 of 2)
Chr7	25049642	25050413	exon (LOC_Os07g41820.1, exon 1 of 1)
Chr1	30872348	30872880	Intergenic
Chr3	35219823	35222606	exon (LOC_Os03g62180.1, exon 1 of 1)
Chr11	15093393	15093744	Intergenic
Chr2	22871844	22872829	exon (LOC_Os02g37856.1, exon 19 of 19)
Chr5	18872451	18875745	exon (LOC_Os05g32370.1, exon 1 of 1)
Chr4	35042758	35043724	exon (LOC_Os04g58910.1, exon 1 of 2)
Chr10	8831539	8834382	exon (LOC_Os10g17510.1, exon 2 of 10)
Chr10	21011935	21013397	exon (LOC_Os10g39390.1, exon 1 of 1)
Chr10	20114936	20115836	exon (LOC_Os10g37600.1, exon 1 of 1)
Chr8	13118893	13122487	promoter-TSS (LOC_Os08g21900.1)
Chr12	986256	987140	exon (LOC_Os12g02790.1, exon 1 of 1)
Chr8	13118548	13118637	Intergenic
Chr3	17039316	17039686	exon (LOC_Os03g29910.1, exon 1 of 3)
Chr12	1518997	1519368	exon (LOC_Os12g03740.1, exon 1 of 3)
Chr11	28870042	28872131	exon (LOC_Os11g47870.1, exon 1 of 1)
Chr12	9083573	9084280	TTS (LOC_Os12g15930.1)
Chr10	12152864	12153252	Intergenic
Chr5	5678228	5678613	exon (LOC_Os05g10420.1, exon 1 of 1)
Chr11	26879570	26879989	exon (LOC_Os11g44430.1, exon 1 of 2)
Chr10	15918233	15918476	exon (LOC_Os10g30590.1, exon 1 of 5)
Chr3	23519551	23521117	exon (LOC_Os03g42270.1, exon 2 of 4)
Chr10	21367199	21367965	promoter-TSS (LOC_Os10g39930.1)
Chr1	27491313	27492611	TTS (LOC_Os01g48030.1)
Chr3	3952603	3953554	exon (LOC_Os03g07780.1, exon 2 of 2)
Chr5	63726	65113	TTS (LOC_Os05g01040.1)
Chr4	4113340	4113656	promoter-TSS (LOC_Os04g07730.1)
Chr5	61645	62086	exon (LOC_Os05g01030.1, exon 2 of 5)
Chr6	3134970	3137921	intron (LOC_Os06g06680.1, intron 1 of 1)
Chr5	63290	63517	exon (LOC_Os05g01030.1, exon 4 of 5)
Chr8	6699231	6700319	promoter-TSS (LOC_Os08g11430.1)
Chr12	11540698	11541165	Intergenic
Chr11	6763900	6764253	TTS (LOC_Os11g12130.1)
Chr10	3210538	3210803	LOC_Os10g06260.1
Chr5	62347	62784	exon (LOC_Os05g01030.1, exon 2 of 5)
Chr6	64638	64857	Intergenic
Chr5	60309	61262	promoter-TSS (LOC_Os05g01030.1)
Chr6	7403416	7403751	exon (LOC_Os06g13450.1, exon 5 of 6)
Chr1	39636986	39637460	LOC_Os01g68200.1
Chr5	15199344	15200560	Intergenic
Chr1	1072461	1073594	exon (LOC_Os01g02920.1, exon 4 of 4)
Chr2	503631	504147	exon (LOC_Os02g01930.1, exon 1 of 1)
Chr3	24782779	24783033	exon (LOC_Os03g44100.1, exon 1 of 6)
Chr7	13152107	13153043	intron (LOC_Os07g23340.1, intron 1 of 7)
Chr3	3091878	3092619	intron (LOC_Os03g06160.1, intron 1 of 10)
Chr5	15200788	15201188	Intergenic
Chr6	25511788	25514335	promoter-TSS (LOC_Os06g42450.1)
Chr2	32089667	32090110	exon (LOC_Os02g52430.1, exon 1 of 2)
Chr8	5259698	5261147	intron (LOC_Os08g09060.1, intron 1 of 1)
Chr11	25626709	25628437	exon (LOC_Os11g42580.1, exon 1 of 1)
Chr4	14679992	14681768	exon (LOC_Os04g25370.1, exon 1 of 1)
Chr5	20724910	20725824	exon (LOC_Os05g34880.1, exon 1 of 7)
Chr11	16004424	16004752	exon (LOC_Os11g27799.1, exon 1 of 1)
Chr12	25687634	25690165	intron (LOC_Os12g41460.1, intron 3 of 3)
Chr9	17092571	17095454	exon (LOC_Os09g28180.1, exon 1 of 1)
Chr7	27590891	27592690	exon (LOC_Os07g46240.1, exon 3 of 5)
Chr2	23421117	23422002	exon (LOC_Os02g38760.1, exon 1 of 2)
Chr8	9521355	9521978	TTS (LOC_Os08g15680.1)
Chr6	21768906	21769822	LOC_Os06g36950.1
Chr2	4982511	4984377	exon (LOC_Os02g09690.1, exon 4 of 4)
Chr6	1992486	1992991	intron (LOC_Os06g04580.1, intron 5 of 6)
Chr3	22843365	22843648	LOC_Os03g41100.1
Chr11	22405917	22406871	exon (LOC_Os11g37830.1, exon 1 of 2)
Chr2	28272285	28272978	promoter-TSS (LOC_Os02g46410.1)
Chr3	9187788	9188354	promoter-TSS (LOC_Os03g16650.1)
Chr10	15034616	15036161	promoter-TSS (LOC_Os10g28830.1)
Chr1	21068570	21069331	exon (LOC_Os01g37670.1, exon 1 of 1)
Chr10	9373996	9375115	promoter-TSS (LOC_Os10g18440.1)
Chr4	28201468	28202327	exon (LOC_Os04g47555.1, exon 1 of 1)
Chr12	1339117	1339495	exon (LOC_Os12g03430.1, exon 1 of 7)
Chr4	18338468	18339353	promoter-TSS (LOC_Os04g30680.1)
Chr9	995288	995599	TTS (LOC_Os09g02410.1)
Chr11	9465326	9466422	exon (LOC_Os11g17070.1, exon 1 of 4)
Chr11	9464238	9465065	exon (LOC_Os11g17070.1, exon 3 of 4)
Chr12	26358617	26359973	exon (LOC_Os12g42410.1, exon 1 of 2)
Chr6	821242	821611	Intergenic
Chr1	31755652	31756842	Intergenic
Chr12	12317630	12318337	exon (LOC_Os12g21870.1, exon 2 of 7)
Chr1	12758427	12760190	exon (LOC_Os01g22710.1, exon 1 of 1)
Chr1	4918137	4919451	exon (LOC_Os01g09590.1, exon 2 of 3)
Chr1	34114911	34117289	exon (LOC_Os01g59020.1, exon 1 of 1)
Chr2	31231056	31231551	exon (LOC_Os02g51060.1, exon 4 of 10)
Chr4	20200749	20201644	exon (LOC_Os04g33360.1, exon 1 of 1)
Chr4	29661268	29662253	exon (LOC_Os04g49748.1, exon 2 of 2)
Chr6	247365	247751	exon (LOC_Os06g01410.1, exon 1 of 11)
Chr2	23783589	23786524	exon (LOC_Os02g39420.1, exon 1 of 1)
Chr8	24233051	24233748	exon (LOC_Os08g38220.1, exon 1 of 1)
Chr3	5218731	5219417	exon (LOC_Os03g10250.1, exon 1 of 1)
Chr7	26250124	26250549	promoter-TSS (LOC_Os07g43900.1)
Chr3	34502989	34503538	exon (LOC_Os03g60710.1, exon 1 of 6)
Chr3	34378252	34379190	exon (LOC_Os03g60460.1, exon 1 of 4)
Chr8	18758521	18759136	intron (LOC_Os08g30480.1, intron 1 of 3)
Chr11	27451238	27452852	exon (LOC_Os11g45380.1, exon 1 of 2)
Chr3	3114667	3115468	promoter-TSS (LOC_Os03g06220.1)
Chr6	7221782	7222407	exon (LOC_Os06g13170.1, exon 2 of 9)
Chr7	6430003	6430399	exon (LOC_Os07g11640.1, exon 2 of 5)
Chr1	31299322	31300100	exon (LOC_Os01g54400.1, exon 1 of 1)
Chr11	28142039	28142807	exon (LOC_Os11g46870.1, exon 1 of 4)
Chr1	12665766	12666161	promoter-TSS (LOC_Os01g22540.1)
Chr6	10985667	10986005	intron (LOC_Os06g19320.1, intron 1 of 1)
Chr4	31226050	31226300	exon (LOC_Os04g52520.1, exon 1 of 5)
Chr8	27307044	27309316	TTS (LOC_Os08g43170.1)
Chr5	13554224	13554994	Intergenic
Chr10	15102097	15103582	exon (LOC_Os10g28970.2, exon 1 of 1)
Chr1	39473553	39473761	exon (LOC_Os01g67920.1, exon 1 of 12)
Chr8	23578720	23579101	TTS (LOC_Os08g37320.1)
Chr2	24289064	24289665	exon (LOC_Os02g40120.1, exon 2 of 3)
Chr2	5179707	5181296	exon (LOC_Os02g09960.1, exon 1 of 1)
Chr9	15252249	15253176	exon (LOC_Os09g25460.1, exon 2 of 2)
Chr9	20870150	20871775	exon (LOC_Os09g36200.1, exon 1 of 3)
Chr1	17064966	17065484	exon (LOC_Os01g31210.1, exon 1 of 1)
Chr12	19932378	19932770	intron (LOC_Os12g32992.1, intron 1 of 3)
Chr8	7019391	7019901	Intergenic
Chr1	1981464	1982688	exon (LOC_Os01g04450.1, exon 1 of 4)
Chr4	4484578	4487423	exon (LOC_Os04g08390.1, exon 3 of 4)
Chr3	24179841	24180387	exon (LOC_Os03g43360.2, exon 1 of 7)
Chr2	23121335	23121853	exon (LOC_Os02g38230.1, exon 2 of 2)
Chr6	1371094	1371472	TTS (LOC_Os06g03550.1)
Chr6	30188830	30189189	exon (LOC_Os06g49870.1, exon 1 of 3)
Chr2	300093	300783	exon (LOC_Os02g01520.1, exon 1 of 3)
Chr5	5414872	5415295	exon (LOC_Os05g09580.1, exon 1 of 1)
Chr3	10651254	10652324	exon (LOC_Os03g19020.1, exon 1 of 3)
Chr6	6467349	6468072	exon (LOC_Os06g12070.1, exon 1 of 2)
Chr3	1832373	1832904	exon (LOC_Os03g04020.1, exon 5 of 5)
Chr5	1132055	1132405	exon (LOC_Os05g03000.1, exon 1 of 14)
Chr1	26623510	26624353	intron (LOC_Os01g46740.1, intron 1 of 1)
Chr3	24341267	24342053	exon (LOC_Os03g43570.1, exon 1 of 3)
Chr1	22604711	22605131	exon (LOC_Os01g40070.1, exon 1 of 1)
Chr4	28097088	28097902	exon (LOC_Os04g47330.1, exon 1 of 3)
Chr3	36288735	36289044	intron (LOC_Os03g64219.3, intron 1 of 7)
Chr3	6318984	6319505	promoter-TSS (LOC_Os03g12040.1)
Chr10	20551236	20552028	intron (LOC_Os10g38470.1, intron 1 of 1)
Chr1	38435674	38436992	TTS (LOC_Os01g66170.1)
Chr5	9846938	9847618	Intergenic
Chr10	8553869	8554279	promoter-TSS (LOC_Os10g17070.1)
Chr8	4172265	4172687	intron (LOC_Os08g07430.1, intron 1 of 9)
Chr1	11591196	11592154	promoter-TSS (LOC_Os01g20800.1)
Chr9	19861293	19861918	LOC_Os09g33630.1
Chr10	13823706	13824154	exon (LOC_Os10g26520.1, exon 1 of 6)
Chr1	16130592	16131147	exon (LOC_Os01g28790.1, exon 1 of 1)
Chr10	3369088	3369410	exon (LOC_Os10g06550.1, exon 4 of 4)
Chr8	15196803	15198538	exon (LOC_Os08g25030.1, exon 2 of 2)
Chr2	21225043	21227164	exon (LOC_Os02g35300.1, exon 1 of 6)
Chr1	23783358	23784022	exon (LOC_Os01g41950.1, exon 2 of 2)
Chr10	3368665	3368880	exon (LOC_Os10g06550.1, exon 4 of 4)
Chr9	33124	34971	Intergenic
Chr1	8527299	8528650	exon (LOC_Os01g15229.1, exon 1 of 1)
Chr9	12447224	12447703	exon (LOC_Os09g20670.1, exon 1 of 2)
Chr1	21845507	21846081	exon (LOC_Os01g38900.1, exon 2 of 8)
Chr1	24592594	24595571	exon (LOC_Os01g43110.1, exon 3 of 5)
Chr2	25056409	25057091	Intergenic
Chr1	20686083	20686403	exon (LOC_Os01g37070.1, exon 1 of 2)
Chr10	8161206	8161923	Intergenic
Chr4	11747040	11748549	promoter-TSS (LOC_Os04g20930.1)
Chr9	2371309	2371547	exon (LOC_Os09g04460.1, exon 1 of 12)
Chr7	23043318	23044880	exon (LOC_Os07g38350.1, exon 1 of 2)
Chr2	4826707	4827900	exon (LOC_Os02g09400.1, exon 1 of 2)
Chr1	31006020	31009477	exon (LOC_Os01g53920.1, exon 1 of 2)
Chr3	7815239	7816347	exon (LOC_Os03g14370.1, exon 2 of 3)
Chr1	30520165	30521649	exon (LOC_Os01g53090.1, exon 2 of 3)
Chr5	1643525	1644414	exon (LOC_Os05g03740.1, exon 1 of 1)
Chr1	37240893	37242258	TTS (LOC_Os01g64110.1)
Chr4	2631016	2632002	LOC_Os04g05290.1
Chr11	1435950	1436390	TTS (LOC_Os11g03680.1)
Chr2	25762039	25762678	exon (LOC_Os02g42850.1, exon 2 of 2)
Chr8	22651761	22652849	promoter-TSS (LOC_Os08g35920.1)
Chr6	15601696	15603570	exon (LOC_Os06g27560.1, exon 3 of 3)
Chr6	21255338	21258661	exon (LOC_Os06g36270.1, exon 1 of 3)
Chr11	6764523	6764877	exon (LOC_Os11g12130.1, exon 1 of 1)
Chr4	21319801	21320276	exon (LOC_Os04g35070.1, exon 1 of 1)
Chr1	34099371	34100958	exon (LOC_Os01g59000.1, exon 1 of 1)
Chr9	13580238	13580740	exon (LOC_Os09g22510.1, exon 1 of 1)
Chr4	24325972	24328298	intron (LOC_Os04g40990.2, intron 1 of 2)
Chr4	27111314	27111836	exon (LOC_Os04g45800.1, exon 1 of 9)
Chr8	23891448	23892089	Intergenic
Chr3	11599897	11600532	exon (LOC_Os03g20470.1, exon 1 of 2)
Chr9	17377139	17377570	exon (LOC_Os09g28570.1, exon 1 of 18)
Chr4	21815511	21816065	exon (LOC_Os04g35790.1, exon 1 of 5)
Chr12	15507046	15507652	exon (LOC_Os12g26530.1, exon 1 of 2)
ChrUn	568631	569655	promoter-TSS (ChrUn.fgenesh.mRNA.88)
Chr12	13636	14320	exon (LOC_Os12g01030.1, exon 1 of 2)
Chr7	23153190	23153603	exon (LOC_Os07g38540.1, exon 1 of 1)
Chr2	30579937	30580795	exon (LOC_Os02g50060.1, exon 1 of 1)
Chr5	24488401	24489032	intron (LOC_Os05g41810.2, intron 1 of 12)
Chr3	18171344	18171730	promoter-TSS (LOC_Os03g31760.1)
Chr7	21436470	21437636	exon (LOC_Os07g35790.1, exon 1 of 7)
Chr12	13996986	13997346	TTS (LOC_Os12g24519.1)
Chr4	25706870	25707460	exon (LOC_Os04g43430.1, exon 1 of 4)
Chr7	8757313	8757606	exon (LOC_Os07g15190.1, exon 1 of 2)
Chr5	25253669	25254165	TTS (LOC_Os05g43440.1)
Chr7	9594264	9595213	intron (LOC_Os07g16400.1, intron 4 of 7)
Chr5	15551654	15552013	intron (LOC_Os05g26810.1, intron 3 of 5)
Chr6	22632040	22632311	TTS (LOC_Os06g38250.1)
Chr2	23336820	23337684	promoter-TSS (LOC_Os02g38610.1)
Chr12	11470081	11470431	promoter-TSS (LOC_Os12g19690.1)
Chr6	32198	32593	LOC_Os06g01050.1
Chr10	7039524	7039849	intron (LOC_Os10g12630.1, intron 1 of 2)
Chr9	18903397	18903909	promoter-TSS (LOC_Os09g31420.1)
Chr1	32860974	32861808	exon (LOC_Os01g56900.1, exon 1 of 1)
Chr6	3231627	3232083	exon (LOC_Os06g06840.1, exon 1 of 4)
Chr2	16926988	16928735	Intergenic
Chr10	22944369	22945159	exon (LOC_Os10g42550.1, exon 1 of 1)
Chr10	7229299	7230467	promoter-TSS (LOC_Os10g13390.1)
Chr1	5908930	5909699	exon (LOC_Os01g11054.1, exon 9 of 9)
Chr7	22805651	22806581	exon (LOC_Os07g38020.1, exon 1 of 1)
Chr5	10555800	10556515	LOC_Os05g18330.1
Chr1	5906530	5908628	exon (LOC_Os01g11054.1, exon 8 of 9)
Chr5	12926471	12926983	exon (LOC_Os05g22790.1, exon 1 of 1)
Chr11	1692189	1693416	exon (LOC_Os11g04170.1, exon 1 of 6)
Chr2	15323340	15325890	Intergenic
Chr1	42128499	42130162	exon (LOC_Os01g72610.1, exon 1 of 1)
Chr6	18062324	18062531	intron (LOC_Os06g31050.1, intron 4 of 4)
Chr8	11142532	11142912	LOC_Os08g18170.1
Chr3	29314465	29315632	TTS (LOC_Os03g51250.1)
Chr1	41201132	41201421	TTS (LOC_Os01g71210.1)
Chr1	29203514	29203824	promoter-TSS (LOC_Os01g50840.1)
Chr2	21453112	21453482	intron (LOC_Os02g35700.3, intron 1 of 1)
Chr1	16279741	16280207	Intergenic
Chr6	27471412	27471767	intron (LOC_Os06g45440.1, intron 1 of 3)
Chr2	25627075	25627557	exon (LOC_Os02g42600.1, exon 1 of 17)
Chr1	31511559	31511931	exon (LOC_Os01g54784.1, exon 1 of 13)
Chr11	15909338	15909976	LOC_Os11g27630.1
Chr4	27000840	27002501	exon (LOC_Os04g45650.2, exon 2 of 2)
Chr1	16754180	16755301	Intergenic
Chr7	24349057	24351796	exon (LOC_Os07g40630.1, exon 2 of 2)
Chr4	15029007	15029772	LOC_Os04g25850.1
Chr5	23351939	23352394	intron (LOC_Os05g39760.1, intron 1 of 8)
Chr12	10912926	10913801	TTS (LOC_Os12g18830.1)
Chr10	19462134	19462473	exon (LOC_Os10g36400.1, exon 1 of 1)
Chr4	25149252	25150097	promoter-TSS (LOC_Os04g42490.1)
Chr9	18760737	18761356	exon (LOC_Os09g31200.1, exon 1 of 1)
Chr11	27870698	27871232	promoter-TSS (LOC_Os11g46040.1)
Chr4	14991605	14992365	intron (LOC_Os04g25820.1, intron 5 of 5)
Chr1	6710209	6710487	intron (LOC_Os01g12280.1, intron 1 of 2)
Chr12	20018989	20019708	exon (LOC_Os12g33090.1, exon 1 of 1)
Chr10	7502647	7503319	exon (LOC_Os10g13810.1, exon 1 of 4)
Chr3	9329419	9329944	exon (LOC_Os03g16824.1, exon 1 of 4)
Chr3	5422408	5423848	exon (LOC_Os03g10620.1, exon 2 of 3)
Chr2	1882129	1882484	promoter-TSS (LOC_Os02g04270.1)
Chr6	3713751	3714524	exon (LOC_Os06g07670.1, exon 1 of 1)
Chr9	2310808	2311599	TTS (LOC_Os09g04360.1)
Chr6	5082637	5083127	promoter-TSS (LOC_Os06g09960.1)
Chr5	3014591	3015208	Intergenic
Chr1	40970489	40971041	exon (LOC_Os01g70780.1, exon 1 of 4)
Chr1	21918027	21918491	exon (LOC_Os01g38990.1, exon 1 of 7)
Chr10	16085663	16086687	exon (LOC_Os10g30850.1, exon 1 of 4)
Chr11	20814857	20815196	Intergenic
Chr12	14886562	14886935	LOC_Os12g25690.1
Chr2	26852118	26853958	exon (LOC_Os02g44370.1, exon 1 of 1)
Chr5	26175630	26176599	exon (LOC_Os05g45030.1, exon 2 of 3)
Chr12	6681686	6681962	exon (LOC_Os12g12180.1, exon 2 of 5)
Chr1	7249779	7250473	exon (LOC_Os01g13030.1, exon 1 of 6)
Chr3	12539984	12540228	TTS (LOC_Os03g21930.1)
Chr3	4810412	4810821	exon (LOC_Os03g09210.1, exon 1 of 3)
Chr3	2248989	2250421	exon (LOC_Os03g04710.1, exon 1 of 3)
Chr1	389418	389738	promoter-TSS (LOC_Os01g01730.1)
Chr8	3449930	3450551	promoter-TSS (LOC_Os08g06270.1)
Chr10	17967822	17968292	promoter-TSS (LOC_Os10g33850.1)
Chr1	22948188	22948604	exon (LOC_Os01g40620.1, exon 1 of 10)
Chr6	15084369	15088023	promoter-TSS (LOC_Os06g25820.1)
Chr7	26756139	26757274	exon (LOC_Os07g44820.1, exon 2 of 9)
Chr4	15028409	15028756	Intergenic
Chr2	13368035	13370151	exon (LOC_Os02g22380.1, exon 3 of 3)
Chr3	1882248	1884750	exon (LOC_Os03g04120.1, exon 2 of 2)
Chr10	22680090	22680555	intron (LOC_Os10g42170.1, intron 1 of 7)
Chr5	3977256	3978488	Intergenic
Chr5	29955808	29956348	intron (LOC_Os05g52120.1, intron 4 of 10)
Chr1	39569652	39569988	exon (LOC_Os01g68060.1, exon 1 of 11)
Chr2	21525916	21526803	exon (LOC_Os02g35830.1, exon 1 of 3)
Chr1	30166041	30166769	exon (LOC_Os01g52500.1, exon 1 of 19)
Chr8	27774735	27775221	TTS (LOC_Os08g44110.1)
Chr3	12794514	12794816	exon (LOC_Os03g22330.1, exon 1 of 4)
Chr5	25339085	25339427	intron (LOC_Os05g43570.1, intron 1 of 13)
Chr3	22703905	22705319	exon (LOC_Os03g40830.1, exon 1 of 1)
Chr1	38986702	38987208	intron (LOC_Os01g67170.1, intron 1 of 4)
Chr7	25446589	25447116	exon (LOC_Os07g42520.1, exon 1 of 1)
Chr10	20804446	20806525	intron (LOC_Os10g39030.1, intron 1 of 3)
Chr4	15120169	15122000	exon (LOC_Os04g25980.1, exon 1 of 1)
Chr1	34106738	34107132	Intergenic
Chr11	18763197	18763538	exon (LOC_Os11g31920.1, exon 2 of 3)
Chr7	24149985	24151905	exon (LOC_Os07g40290.1, exon 2 of 2)
Chr3	7907119	7907754	exon (LOC_Os03g14570.1, exon 1 of 1)
Chr2	8228269	8229315	exon (LOC_Os02g14810.1, exon 1 of 2)
Chr4	25515619	25516253	Intergenic
Chr9	4981683	4982918	promoter-TSS (LOC_Os09g09310.1)
Chr7	24152149	24154035	LOC_Os07g40290.1
Chr1	1948801	1949848	exon (LOC_Os01g04370.1, exon 1 of 1)
Chr2	8229578	8230537	exon (LOC_Os02g14810.1, exon 1 of 2)
Chr6	21273738	21274652	exon (LOC_Os06g36310.1, exon 1 of 1)
Chr4	14585637	14589942	intron (LOC_Os04g25230.1, intron 1 of 2)
Chr8	21466748	21467999	exon (LOC_Os08g34240.1, exon 1 of 1)
Chr4	14585106	14585377	Intergenic
Chr10	8255449	8255673	exon (LOC_Os10g16560.1, exon 1 of 3)
Chr12	27324692	27326587	exon (LOC_Os12g44060.1, exon 1 of 1)
Chr5	29808441	29808669	LOC_Os05g51930.1
Chr12	15956987	15957908	promoter-TSS (LOC_Os12g27190.1)
Chr1	39475244	39475753	LOC_Os01g67920.2
Chr11	5198373	5198928	exon (LOC_Os11g09740.1, exon 2 of 2)
Chr3	3859425	3859991	exon (LOC_Os03g07580.1, exon 2 of 6)
Chr3	6807825	6808387	exon (LOC_Os03g12730.1, exon 1 of 2)
Chr5	26849426	26849698	promoter-TSS (LOC_Os05g46330.1)
Chr7	19037934	19039406	exon (LOC_Os07g32010.1, exon 1 of 1)
Chr4	26287417	26289337	intron (LOC_Os04g44410.1, intron 5 of 6)
Chr12	18383671	18384152	exon (LOC_Os12g30610.1, exon 1 of 1)
Chr1	37248469	37249341	TTS (LOC_Os01g64140.1)
Chr2	31923889	31924271	exon (LOC_Os02g52160.1, exon 1 of 14)
Chr8	27497251	27497579	exon (LOC_Os08g43470.1, exon 1 of 6)
Chr5	26849912	26850274	exon (LOC_Os05g46330.1, exon 1 of 17)
Chr5	8800854	8801155	intron (LOC_Os05g15550.1, intron 2 of 2)
Chr4	3800918	3801227	exon (LOC_Os04g07160.1, exon 1 of 1)
Chr11	25981203	25981478	exon (LOC_Os11g43060.1, exon 1 of 10)
Chr1	32747969	32749693	exon (LOC_Os01g56764.1, exon 6 of 8)
Chr2	23617432	23617687	promoter-TSS (LOC_Os02g39110.1)
Chr2	22832150	22833017	Intergenic
Chr3	3031427	3031804	Intergenic
Chr4	26289579	26290348	intron (LOC_Os04g44410.1, intron 2 of 6)
Chr1	28502563	28503313	exon (LOC_Os01g49560.1, exon 1 of 2)
Chr10	18558966	18559703	promoter-TSS (LOC_Os10g34750.1)
Chr12	25999	27126	exon (LOC_Os12g01040.1, exon 1 of 1)
Chr1	11522964	11524321	exon (LOC_Os01g20710.1, exon 2 of 2)
Chr7	29254472	29254835	exon (LOC_Os07g48890.1, exon 1 of 10)
Chr2	10774067	10774839	promoter-TSS (LOC_Os02g18500.1)
Chr9	20671983	20673235	exon (LOC_Os09g35910.1, exon 2 of 2)
Chr9	13203284	13203798	Intergenic
Chr9	19830816	19831267	exon (LOC_Os09g33600.1, exon 1 of 19)
Chr3	5045197	5047270	Intergenic
Chr1	39577102	39578257	exon (LOC_Os01g68070.1, exon 1 of 3)
Chr6	3115363	3116191	TTS (LOC_Os06g06610.1)
Chr4	26667793	26668165	exon (LOC_Os04g45070.1, exon 1 of 5)
Chr2	29889152	29890758	exon (LOC_Os02g48860.1, exon 2 of 2)
Chr5	17870111	17870522	intron (LOC_Os05g30800.1, intron 1 of 5)
Chr7	24574979	24576199	intron (LOC_Os07g41080.1, intron 14 of 14)
Chr11	16824238	16828150	exon (LOC_Os11g29050.1, exon 4 of 5)
Chr12	345050	345462	exon (LOC_Os12g01570.1, exon 1 of 3)
Chr3	24828379	24829668	intron (LOC_Os03g44180.1, intron 1 of 1)
Chr2	22825558	22826078	exon (LOC_Os02g37830.1, exon 1 of 13)
Chr9	20451130	20451434	TTS (LOC_Os09g35580.1)
Chr8	18148973	18149380	Intergenic
Chr2	29892847	29894131	exon (LOC_Os02g48870.1, exon 2 of 2)
Chr2	35222927	35223829	exon (LOC_Os02g57480.1, exon 1 of 1)
Chr3	4021410	4022112	Intergenic
Chr11	8273744	8274135	promoter-TSS (LOC_Os11g14690.1)
Chr3	23518256	23518643	intron (LOC_Os03g42270.1, intron 2 of 3)
Chr10	18929612	18929830	exon (LOC_Os10g35412.1, exon 1 of 1)
Chr3	34500876	34501225	exon (LOC_Os03g60700.2, exon 1 of 9)
Chr3	17021459	17022785	exon (LOC_Os03g29864.1, exon 1 of 9)
Chr9	62125	62650	promoter-TSS (LOC_Os09g01020.1)
Chr2	14135299	14135980	Intergenic
Chr10	5409685	5410779	promoter-TSS (LOC_Os10g09970.1)
Chr5	14432080	14432482	TTS (LOC_Os05g24940.1)
Chr1	30272775	30275339	promoter-TSS (LOC_Os01g52660.1)
Chr10	16515206	16515488	TTS (LOC_Os10g31530.1)
Chr6	23310352	23311367	exon (LOC_Os06g39270.1, exon 1 of 1)
Chr3	2168880	2171672	promoter-TSS (LOC_Os03g04630.1)
Chr5	10680659	10681257	exon (LOC_Os05g18480.1, exon 2 of 4)
Chr9	18675434	18676503	intron (LOC_Os09g31060.1, intron 1 of 1)
Chr10	4655620	4656124	exon (LOC_Os10g08570.1, exon 1 of 12)
Chr7	29561505	29562692	exon (LOC_Os07g49360.1, exon 1 of 1)
Chr9	10156680	10157309	exon (LOC_Os09g16540.1, exon 3 of 3)
Chr1	25442598	25444555	intron (LOC_Os01g44340.1, intron 2 of 4)
Chr12	2118062	2118468	TTS (LOC_Os12g04920.1)
Chr4	13351406	13353594	promoter-TSS (LOC_Os04g23360.1)
Chr10	20553630	20554541	intron (LOC_Os10g38489.1, intron 1 of 1)
Chr12	19236736	19237422	exon (LOC_Os12g31920.1, exon 1 of 1)
Chr9	16886162	16887282	exon (LOC_Os09g27750.1, exon 2 of 2)
Chr2	31791165	31793860	exon (LOC_Os02g51910.1, exon 2 of 2)
Chr11	27263490	27263846	exon (LOC_Os11g45050.1, exon 1 of 1)
Chr12	1732169	1732607	exon (LOC_Os12g04130.1, exon 1 of 3)
Chr1	29513670	29515607	exon (LOC_Os01g51320.1, exon 1 of 1)
Chr4	20190225	20191049	exon (LOC_Os04g33340.1, exon 2 of 2)
Chr4	19891048	19891841	exon (LOC_Os04g32920.1, exon 9 of 9)
Chr7	21866883	21868682	exon (LOC_Os07g36570.1, exon 1 of 8)
Chr3	12336352	12337458	exon (LOC_Os03g21600.1, exon 1 of 4)
Chr10	5714890	5715334	intron (LOC_Os10g10400.1, intron 2 of 2)
Chr6	3273309	3273671	exon (LOC_Os06g06900.1, exon 1 of 7)
Chr4	25374652	25375018	promoter-TSS (LOC_Os04g42870.1)
Chr7	24020446	24020833	exon (LOC_Os07g40030.1, exon 1 of 11)
Chr2	16259583	16260182	exon (LOC_Os02g27480.1, exon 1 of 7)
Chr2	30071620	30072539	promoter-TSS (LOC_Os02g49180.1)
Chr10	8130271	8130908	Intergenic
Chr8	7057313	7057533	intron (LOC_Os08g12020.1, intron 3 of 11)
Chr4	34924176	34924896	exon (LOC_Os04g58730.1, exon 1 of 5)
Chr7	23911832	23913210	exon (LOC_Os07g39880.1, exon 1 of 2)
Chr2	28433545	28435022	TTS (LOC_Os02g46610.1)
Chr9	18454730	18455256	LOC_Os09g30320.1
Chr1	28892898	28893384	promoter-TSS (LOC_Os01g50330.1)
Chr7	5598831	5599545	exon (LOC_Os07g10420.1, exon 2 of 3)
Chr8	19955051	19956238	exon (LOC_Os08g32170.1, exon 2 of 3)
Chr7	22669737	22670088	exon (LOC_Os07g37800.1, exon 1 of 5)
Chr4	21842375	21842696	exon (LOC_Os04g35840.1, exon 1 of 9)
Chr1	28586219	28586627	exon (LOC_Os01g49770.1, exon 1 of 5)
Chr1	32414280	32414510	promoter-TSS (LOC_Os01g56280.1)
Chr8	16772469	16772766	Intergenic
Chr12	23718065	23718652	exon (LOC_Os12g38610.1, exon 1 of 1)
Chr9	3937366	3938414	exon (LOC_Os09g07780.1, exon 1 of 1)
Chr3	32047655	32048387	exon (LOC_Os03g56250.1, exon 1 of 4)
Chr7	14524083	14524563	intron (LOC_Os07g25410.1, intron 1 of 9)
Chr6	11635348	11635879	Intergenic
Chr9	18577021	18577386	intron (LOC_Os09g30478.1, intron 1 of 11)
Chr12	23718871	23719704	exon (LOC_Os12g38610.1, exon 1 of 1)
Chr8	26967814	26969010	TTS (LOC_Os08g42670.1)
Chr1	13423885	13424581	exon (LOC_Os01g23850.1, exon 1 of 1)
Chr3	23158223	23159007	exon (LOC_Os03g41675.1, exon 1 of 2)
Chr1	13423464	13423646	exon (LOC_Os01g23850.1, exon 1 of 1)
Chr10	20252223	20252790	exon (LOC_Os10g37830.1, exon 1 of 3)
Chr6	11826798	11827076	Intergenic
Chr4	18531907	18532387	Intergenic
Chr5	642089	642658	intron (LOC_Os05g02130.1, intron 4 of 7)
Chr3	11402665	11403138	exon (LOC_Os03g20180.1, exon 1 of 7)
Chr1	7325126	7325437	exon (LOC_Os01g13150.1, exon 1 of 13)
Chr9	20485199	20485583	TTS (LOC_Os09g35620.1)
Chr1	7945525	7947429	promoter-TSS (LOC_Os01g14190.1)
Chr10	20632415	20632783	promoter-TSS (LOC_Os10g38740.1)
Chr7	12818880	12819316	exon (LOC_Os07g22720.1, exon 1 of 19)
Chr9	20889398	20889760	exon (LOC_Os09g36220.1, exon 2 of 9)
Chr7	117746	118067	promoter-TSS (LOC_Os07g01200.2)
Chr2	34443736	34444563	exon (LOC_Os02g56280.1, exon 1 of 2)
Chr3	27418135	27418734	exon (LOC_Os03g48180.1, exon 2 of 3)
Chr6	13120295	13120791	promoter-TSS (LOC_Os06g22560.1)
Chr2	28435334	28436613	exon (LOC_Os02g46610.1, exon 3 of 4)
Chr1	643923	644206	intron (LOC_Os01g02180.2, intron 1 of 11)
Chr7	16748986	16749396	exon (LOC_Os07g28614.1, exon 1 of 1)
Chr7	29512374	29513348	exon (LOC_Os07g49270.1, exon 20 of 20)
Chr5	24969274	24970013	promoter-TSS (LOC_Os05g42980.1)
Chr4	29585228	29585631	exon (LOC_Os04g49610.1, exon 1 of 5)
Chr8	23942297	23942658	exon (LOC_Os08g37800.1, exon 1 of 11)
Chr9	186133	186411	TTS (LOC_Os09g01210.1)
Chr4	34568102	34568539	exon (LOC_Os04g58040.1, exon 2 of 5)
Chr10	12115978	12116348	exon (LOC_Os10g23220.1, exon 1 of 2)
Chr9	20274005	20274391	exon (LOC_Os09g34340.1, exon 1 of 1)
Chr5	642871	643323	exon (LOC_Os05g02130.1, exon 1 of 8)
Chr4	28435553	28435945	intron (LOC_Os04g47870.1, intron 1 of 22)
Chr1	8598721	8599357	intron (LOC_Os01g15350.1, intron 1 of 6)
Chr6	26877692	26878884	exon (LOC_Os06g44500.1, exon 1 of 1)
Chr2	9573804	9575588	exon (LOC_Os02g16800.1, exon 1 of 2)
Chr5	20246019	20247580	exon (LOC_Os05g34210.1, exon 1 of 9)
Chr1	7944585	7944651	promoter-TSS (LOC_Os01g14170.1)
Chr6	19275149	19275948	intron (LOC_Os06g33110.1, intron 1 of 1)
Chr9	13234207	13234692	promoter-TSS (LOC_Os09g21850.1)
Chr1	28080454	28081097	exon (LOC_Os01g48930.1, exon 1 of 3)
Chr8	22702724	22703049	exon (LOC_Os08g36020.1, exon 2 of 5)
Chr3	1788747	1789902	exon (LOC_Os03g03910.1, exon 3 of 6)
Chr1	28012759	28013626	exon (LOC_Os01g48820.1, exon 1 of 1)
Chr3	9315403	9316634	exon (LOC_Os03g16800.1, exon 2 of 2)
Chr4	24253322	24253859	intron (LOC_Os04g40870.1, intron 1 of 7)
ChrUn	610653	611562	promoter-TSS (ChrUn.fgenesh.mRNA.95)
Chr7	1088539	1089199	TTS (LOC_Os07g02920.1)
Chr4	10366049	10366295	exon (LOC_Os04g18700.1, exon 2 of 12)
Chr10	18246652	18247366	intron (LOC_Os10g34200.1, intron 1 of 2)
Chr4	20195381	20196298	exon (LOC_Os04g33350.1, exon 1 of 1)
Chr8	3386754	3386985	exon (LOC_Os08g06130.1, exon 1 of 5)
Chr11	23610899	23611697	exon (LOC_Os11g39640.1, exon 1 of 1)
Chr10	11568151	11569402	exon (LOC_Os10g22362.1, exon 1 of 1)
Chr6	5198473	5199417	exon (LOC_Os06g10160.1, exon 1 of 4)
Chr12	23388325	23388556	intron (LOC_Os12g38051.1, intron 1 of 2)
Chr9	16909530	16910183	exon (LOC_Os09g27795.1, exon 1 of 1)
Chr7	29209565	29209946	exon (LOC_Os07g48810.1, exon 1 of 8)
Chr8	16581342	16582151	TTS (LOC_Os08g27150.1)
Chr2	21904718	21906273	exon (LOC_Os02g36280.1, exon 1 of 1)
Chr10	7399231	7402188	Intergenic
Chr1	37948911	37950401	exon (LOC_Os01g65380.1, exon 1 of 4)
Chr12	25271775	25272106	exon (LOC_Os12g40830.1, exon 2 of 13)
Chr8	7042884	7044021	exon (LOC_Os08g12000.1, exon 3 of 4)
Chr4	31075249	31075999	promoter-TSS (LOC_Os04g52300.1)
Chr4	7351235	7351805	promoter-TSS (LOC_Os04g13260.1)
Chr4	20648173	20648577	Intergenic
Chr9	7378593	7380083	exon (LOC_Os09g12840.1, exon 2 of 2)
Chr8	13532841	13533390	promoter-TSS (LOC_Os08g22430.1)
Chr9	6832384	6832648	LOC_Os09g12090.1
Chr4	9719538	9720196	intron (LOC_Os04g17740.1, intron 1 of 1)
Chr10	5398148	5398395	promoter-TSS (LOC_Os10g09950.1)
Chr11	9748293	9748697	exon (LOC_Os11g17480.1, exon 1 of 5)
Chr12	10529060	10529424	promoter-TSS (LOC_Os12g18210.1)
Chr1	41982198	41984384	exon (LOC_Os01g72380.1, exon 1 of 1)
Chr2	26779457	26780249	exon (LOC_Os02g44250.1, exon 1 of 1)
Chr5	26196138	26197842	exon (LOC_Os05g45090.1, exon 1 of 1)
Chr10	2300203	2300602	exon (LOC_Os10g04780.1, exon 1 of 1)
Chr10	18294644	18297190	exon (LOC_Os10g34300.1, exon 2 of 2)
Chr8	4052939	4053356	promoter-TSS (LOC_Os08g07260.1)
Chr3	25006437	25007466	exon (LOC_Os03g44440.1, exon 4 of 4)
Chr8	5970470	5970862	intron (LOC_Os08g10270.1, intron 1 of 3)
Chr3	9884208	9886267	Intergenic
Chr5	21519255	21519814	exon (LOC_Os05g36350.1, exon 1 of 1)
Chr10	5511596	5511943	TTS (LOC_Os10g10090.1)
Chr9	20552454	20553039	exon (LOC_Os09g35730.1, exon 1 of 5)
Chr5	1025886	1027796	intron (LOC_Os05g02840.1, intron 3 of 3)
Chr6	593262	593973	promoter-TSS (LOC_Os06g02040.1)
Chr3	220098	220542	exon (LOC_Os03g01320.1, exon 1 of 1)
Chr2	30466713	30468162	promoter-TSS (LOC_Os02g49850.1)
ChrUn	321225	322673	exon (ChrUn.fgenesh.mRNA.52, exon 4 of 4)
Chr1	34678051	34678523	exon (LOC_Os01g59980.1, exon 1 of 4)
Chr4	3711193	3711638	Intergenic
Chr11	16088281	16088887	TTS (LOC_Os11g27980.1)
Chr11	3179023	3179903	exon (LOC_Os11g06580.1, exon 1 of 2)
Chr3	28361433	28362443	exon (LOC_Os03g49800.1, exon 1 of 8)
Chr3	9886500	9886891	Intergenic
Chr8	3012113	3012510	exon (LOC_Os08g05630.1, exon 1 of 4)
Chr5	20154733	20155153	exon (LOC_Os05g34110.1, exon 1 of 1)
Chr8	11647998	11648511	promoter-TSS (LOC_Os08g19500.1)
Chr8	22925655	22925884	TTS (LOC_Os08g36370.1)
Chr9	4169016	4170794	exon (LOC_Os09g08072.1, exon 2 of 4)
Chr2	26291712	26292571	Intergenic
Chr11	10981854	10982181	exon (LOC_Os11g19220.1, exon 1 of 5)
Chr9	16852310	16852671	promoter-TSS (LOC_Os09g27690.6)
Chr3	13485082	13485349	promoter-TSS (LOC_Os03g23790.1)
Chr4	31550423	31551161	exon (LOC_Os04g52960.1, exon 19 of 20)
Chr6	22488898	22490182	exon (LOC_Os06g38040.1, exon 3 of 4)
Chr10	16821022	16822422	exon (LOC_Os10g32020.1, exon 1 of 2)
Chr2	29420547	29421557	promoter-TSS (LOC_Os02g48060.1)
Chr11	8278125	8278419	Intergenic
Chr1	7796128	7797996	promoter-TSS (LOC_Os01g13920.1)
Chr1	10536630	10537016	Intergenic
Chr9	21937239	21938469	exon (LOC_Os09g38070.1, exon 1 of 1)
Chr10	5129237	5129692	exon (LOC_Os10g09500.1, exon 3 of 4)
Chr2	11351014	11351502	promoter-TSS (LOC_Os02g19430.1)
Chr8	14862716	14862958	exon (LOC_Os08g24580.1, exon 2 of 3)
Chr7	6386242	6386543	LOC_Os07g11580.1
Chr12	3959388	3959800	TTS (LOC_Os12g07830.1)
Chr1	31370462	31370859	exon (LOC_Os01g54550.1, exon 1 of 2)
Chr10	3347023	3347974	exon (LOC_Os10g06520.1, exon 4 of 5)
Chr3	14044692	14045009	promoter-TSS (LOC_Os03g24650.1)
Chr12	4942816	4943122	TTS (LOC_Os12g09430.1)
Chr8	5282347	5282681	LOC_Os08g09130.1
Chr3	14044183	14044392	exon (LOC_Os03g24650.1, exon 2 of 4)
Chr4	32242703	32243120	TTS (LOC_Os04g54110.1)
Chr6	25218646	25219147	Intergenic
Chr4	28741821	28742361	intron (LOC_Os04g48250.1, intron 1 of 2)
Chr12	15103664	15104685	Intergenic
Chr11	2065866	2066539	exon (LOC_Os11g04850.1, exon 1 of 3)
Chr7	1122111	1123100	LOC_Os07g03000.1
Chr10	3325015	3325281	TTS (LOC_Os10g06460.1)
Chr1	29412350	29413218	exon (LOC_Os01g51170.1, exon 1 of 1)
Chr6	23534	23774	intron (LOC_Os06g01040.1, intron 3 of 14)
Chr1	39353684	39354346	Intergenic
Chr12	11700284	11700594	Intergenic
Chr5	29921945	29922248	Intergenic
Chr12	13105166	13106131	intron (LOC_Os12g23180.1, intron 8 of 9)
Chr5	10095289	10095532	exon (LOC_Os05g17570.1, exon 4 of 4)
Chr3	32473183	32474158	promoter-TSS (LOC_Os03g57010.1)
Chr3	813136	814576	exon (LOC_Os03g02330.1, exon 1 of 1)
Chr1	41219966	41220636	exon (LOC_Os01g71240.1, exon 1 of 7)
Chr2	32702925	32704535	exon (LOC_Os02g53450.2, exon 4 of 4)
Chr5	7450525	7451732	promoter-TSS (LOC_Os05g13420.1)
Chr1	29613256	29613740	exon (LOC_Os01g51550.1, exon 4 of 5)
Chr3	32474414	32474673	TTS (LOC_Os03g57010.1)
Chr9	5538681	5539087	TTS (LOC_Os09g10180.1)
Chr1	36095009	36096430	exon (LOC_Os01g62370.1, exon 3 of 4)
Chr2	5474817	5475172	TTS (LOC_Os02g10410.1)
Chr4	22897175	22897525	intron (LOC_Os04g38530.1, intron 4 of 4)
Chr9	511525	511757	Intergenic
Chr6	4633969	4635455	exon (LOC_Os06g09220.1, exon 1 of 2)
Chr9	14048812	14050396	exon (LOC_Os09g23640.1, exon 4 of 4)
Chr2	28705503	28706224	promoter-TSS (LOC_Os02g47040.1)
Chr1	24595883	24596294	exon (LOC_Os01g43110.1, exon 1 of 5)
Chr10	15467256	15468959	promoter-TSS (LOC_Os10g29750.1)
Chr2	32300419	32301328	exon (LOC_Os02g52830.1, exon 5 of 5)
Chr1	34131801	34133384	exon (LOC_Os01g59050.1, exon 1 of 2)
Chr2	19388927	19389919	TTS (LOC_Os02g32680.1)
Chr2	25142151	25142777	Intergenic
Chr5	1103377	1103855	exon (LOC_Os05g02970.1, exon 1 of 5)
Chr4	33703280	33703644	exon (LOC_Os04g56510.1, exon 1 of 6)
Chr4	19338095	19338540	exon (LOC_Os04g32270.1, exon 1 of 3)
Chr8	4178114	4178489	exon (LOC_Os08g07440.1, exon 1 of 7)
Chr8	7041011	7041307	promoter-TSS (LOC_Os08g12000.1)
Chr2	23743115	23744691	promoter-TSS (LOC_Os02g39320.1)
Chr3	27394965	27395700	exon (LOC_Os03g48150.1, exon 3 of 3)
Chr12	926688	927837	exon (LOC_Os12g02660.1, exon 2 of 7)
Chr6	29063398	29063768	exon (LOC_Os06g48040.1, exon 1 of 6)
ChrUn	457103	457451	exon (ChrUn.fgenesh.mRNA.70, exon 1 of 3)
Chr2	29941286	29941642	exon (LOC_Os02g48964.1, exon 1 of 10)
Chr8	23726478	23727261	promoter-TSS (LOC_Os08g37456.2)
Chr1	4584284	4584528	exon (LOC_Os01g09120.1, exon 1 of 7)
Chr11	25358054	25359974	exon (LOC_Os11g42100.1, exon 1 of 1)
Chr3	30900068	30900571	promoter-TSS (LOC_Os03g53880.1)
Chr2	10807296	10807999	intron (LOC_Os02g18540.1, intron 1 of 4)
Chr3	1959288	1959760	intron (LOC_Os03g04270.1, intron 1 of 3)
Chr3	8608489	8609060	exon (LOC_Os03g15600.1, exon 1 of 5)
Chr10	19900284	19900873	exon (LOC_Os10g37190.1, exon 1 of 2)
Chr7	8321832	8322301	TTS (LOC_Os07g14580.1)
Chr7	25188117	25188812	exon (LOC_Os07g42070.1, exon 1 of 1)
Chr10	21459554	21460296	promoter-TSS (LOC_Os10g40060.1)
Chr3	3834769	3835434	exon (LOC_Os03g07530.1, exon 2 of 2)
Chr6	755347	755608	TTS (LOC_Os06g02280.1)
Chr2	4073928	4074392	exon (LOC_Os02g07780.1, exon 1 of 4)
Chr9	17742587	17743113	TTS (LOC_Os09g29180.1)
Chr12	25775751	25776073	Intergenic
Chr3	11167977	11169147	exon (LOC_Os03g19850.1, exon 1 of 1)
Chr5	26834401	26834765	promoter-TSS (LOC_Os05g46270.1)
Chr10	19112232	19113032	intron (LOC_Os10g35760.2, intron 1 of 2)
Chr6	19271465	19272124	exon (LOC_Os06g33100.1, exon 2 of 2)
Chr3	9872291	9873129	exon (LOC_Os03g17740.1, exon 1 of 4)
Chr1	12686019	12686270	Intergenic
Chr1	20595257	20595529	exon (LOC_Os01g36940.1, exon 1 of 3)
Chr1	36675951	36676402	exon (LOC_Os01g63270.1, exon 1 of 15)
Chr3	26863050	26863305	exon (LOC_Os03g47500.1, exon 1 of 1)
Chr12	276148	276518	exon (LOC_Os12g01449.1, exon 4 of 9)
Chr1	26698583	26698815	TTS (LOC_Os01g46810.1)
Chr3	31473839	31474689	exon (LOC_Os03g55320.1, exon 2 of 4)
Chr2	10758919	10759179	exon (LOC_Os02g18480.1, exon 1 of 3)
Chr9	20023996	20024591	TTS (LOC_Os09g33920.1)
Chr11	23352018	23352310	Intergenic
Chr2	33472218	33473591	exon (LOC_Os02g54640.1, exon 2 of 4)
Chr12	22240239	22240732	Intergenic
Chr4	15174840	15175288	Intergenic
Chr11	3170145	3170409	exon (LOC_Os11g06570.1, exon 5 of 13)
Chr2	29521820	29523271	TTS (LOC_Os02g48220.1)
Chr6	3539819	3540221	promoter-TSS (LOC_Os06g07360.1)
Chr1	27875670	27876101	exon (LOC_Os01g48620.1, exon 1 of 1)
Chr7	21683841	21684194	exon (LOC_Os07g36270.1, exon 1 of 3)
Chr5	4683786	4684473	promoter-TSS (LOC_Os05g08570.6)
Chr6	20868653	20869532	exon (LOC_Os06g35770.1, exon 1 of 1)
Chr1	29431650	29432237	exon (LOC_Os01g51200.1, exon 1 of 14)
Chr10	18006936	18007441	intron (LOC_Os10g33910.1, intron 1 of 3)
Chr8	6702115	6702484	exon (LOC_Os08g11430.1, exon 1 of 1)
Chr3	13289334	13289670	exon (LOC_Os03g23020.1, exon 1 of 4)
Chr3	19528115	19528541	exon (LOC_Os03g34310.1, exon 1 of 6)
Chr8	7013905	7015120	exon (LOC_Os08g11960.1, exon 3 of 4)
Chr1	27198744	27199268	exon (LOC_Os01g47560.1, exon 3 of 5)
Chr7	24825029	24825889	Intergenic
Chr10	20207220	20208221	exon (LOC_Os10g37760.1, exon 1 of 4)
Chr2	15453519	15453836	promoter-TSS (LOC_Os02g26310.1)
Chr3	26298168	26298488	exon (LOC_Os03g46480.1, exon 1 of 10)
Chr3	122464	122838	TTS (LOC_Os03g01190.1)
Chr4	25508246	25508825	Intergenic
Chr2	33258348	33259093	intron (LOC_Os02g54254.2, intron 14 of 24)
Chr2	7273067	7273862	promoter-TSS (LOC_Os02g13560.3)
Chr2	35122496	35123356	promoter-TSS (LOC_Os02g57330.1)
Chr3	11886643	11888500	exon (LOC_Os03g20949.1, exon 1 of 7)
Chr1	27876438	27877375	exon (LOC_Os01g48620.1, exon 1 of 1)
Chr6	28284979	28285309	exon (LOC_Os06g46590.1, exon 1 of 5)
Chr5	26177429	26177860	TTS (LOC_Os05g45030.1)
Chr1	27877676	27878179	exon (LOC_Os01g48620.1, exon 1 of 1)
Chr11	227358	227718	exon (LOC_Os11g01370.1, exon 1 of 4)
Chr2	878132	878429	exon (LOC_Os02g02480.1, exon 1 of 5)
Chr1	38635341	38635602	exon (LOC_Os01g66520.1, exon 1 of 13)
Chr1	5890741	5891494	exon (LOC_Os01g11040.1, exon 1 of 10)
Chr9	18958502	18959370	exon (LOC_Os09g31458.1, exon 1 of 1)
Chr6	18806822	18808496	promoter-TSS (LOC_Os06g32310.1)
Chr11	8567173	8567573	Intergenic
Chr1	27277938	27278524	exon (LOC_Os01g47690.1, exon 1 of 9)
Chr5	14289757	14291233	intron (LOC_Os05g24680.1, intron 3 of 6)
Chr4	28925024	28925372	exon (LOC_Os04g48520.1, exon 1 of 7)
Chr1	38106740	38107562	exon (LOC_Os01g65640.1, exon 1 of 1)
Chr10	5400848	5401157	exon (LOC_Os10g09960.1, exon 1 of 1)
Chr12	21239452	21239719	TTS (LOC_Os12g34890.1)
Chr1	43040036	43040589	exon (LOC_Os01g74280.1, exon 1 of 5)
Chr5	20172199	20173097	Intergenic
Chr11	17106195	17106794	exon (LOC_Os11g29480.1, exon 2 of 2)
ChrSy	429870	430363	promoter-TSS (ChrSy.fgenesh.mRNA.65)
Chr12	17660981	17661321	TTS (LOC_Os12g29610.1)
Chr1	7972991	7975501	exon (LOC_Os01g14220.1, exon 1 of 3)
Chr1	41164923	41165181	LOC_Os01g71130.1
Chr6	24960756	24961263	LOC_Os06g41670.1
Chr10	7237408	7239125	exon (LOC_Os10g13400.1, exon 1 of 2)
Chr3	31623038	31623568	exon (LOC_Os03g55570.1, exon 1 of 6)
Chr10	17270331	17272798	exon (LOC_Os10g32990.1, exon 1 of 2)
Chr3	11449892	11450778	exon (LOC_Os03g20260.1, exon 1 of 1)
Chr4	26576297	26578509	exon (LOC_Os04g44910.1, exon 1 of 1)
Chr1	7656069	7656488	exon (LOC_Os01g13660.1, exon 1 of 2)
Chr7	16147828	16148352	promoter-TSS (LOC_Os07g27660.1)
Chr1	30537168	30537528	TTS (LOC_Os01g53140.1)
Chr1	15396951	15397422	Intergenic
Chr8	24364150	24365060	intron (LOC_Os08g38510.1, intron 1 of 1)
Chr12	1059951	1061287	promoter-TSS (LOC_Os12g02890.1)
Chr11	8285190	8286376	TTS (LOC_Os11g14700.1)
Chr10	5096374	5096697	promoter-TSS (LOC_Os10g09450.1)
Chr2	9712693	9714313	exon (LOC_Os02g17000.1, exon 9 of 10)
Chr12	22295342	22296894	TTS (LOC_Os12g36440.1)
Chr2	1226365	1226803	TTS (LOC_Os02g03100.1)
Chr8	23503114	23503735	exon (LOC_Os08g37210.1, exon 4 of 4)
Chr4	24744213	24748515	promoter-TSS (LOC_Os04g41759.1)
Chr5	17628750	17629035	LOC_Os05g30410.1
Chr8	6950288	6950560	exon (LOC_Os08g11850.1, exon 2 of 2)
Chr1	34489593	34489828	exon (LOC_Os01g59630.1, exon 1 of 9)
Chr9	3526999	3527264	promoter-TSS (LOC_Os09g07200.1)
Chr8	8099992	8100400	exon (LOC_Os08g13620.1, exon 2 of 3)
Chr11	4076963	4077326	intron (LOC_Os11g07910.1, intron 1 of 11)
Chr11	15244	16022	exon (LOC_Os11g01040.1, exon 1 of 2)
Chr5	24287588	24288774	exon (LOC_Os05g41480.1, exon 1 of 2)
Chr12	19413987	19415540	promoter-TSS (LOC_Os12g32170.1)
Chr7	24207915	24207941	promoter-TSS (LOC_Os07g40370.1)
Chr12	22288388	22294622	TTS (LOC_Os12g36420.1)
Chr10	5399221	5399521	LOC_Os10g09960.1
Chr7	24206406	24207669	intron (LOC_Os07g40370.1, intron 2 of 4)
Chr6	21808695	21809021	promoter-TSS (LOC_Os06g36990.1)
Chr2	9714523	9716038	exon (LOC_Os02g17000.1, exon 4 of 10)
Chr11	27088	28331	exon (LOC_Os11g01050.1, exon 1 of 1)
Chr5	21479168	21479797	exon (LOC_Os05g36230.1, exon 1 of 6)
Chr4	17262186	17263996	promoter-TSS (LOC_Os04g29090.1)
Chr2	3924753	3925031	LOC_Os02g07575.1
Chr12	22294844	22295125	promoter-TSS (LOC_Os12g36430.1)
Chr5	25295871	25296269	exon (LOC_Os05g43520.1, exon 1 of 3)
Chr12	22287574	22288152	promoter-TSS (LOC_Os12g36420.1)
Chr12	22297284	22298343	exon (LOC_Os12g36440.1, exon 2 of 3)
Chr7	11060309	11061302	exon (LOC_Os07g18710.1, exon 1 of 2)
Chr6	15455304	15455711	exon (LOC_Os06g27340.1, exon 1 of 2)
Chr5	28762851	28763856	exon (LOC_Os05g50190.1, exon 1 of 6)
Chr10	9700673	9701113	exon (LOC_Os10g19050.1, exon 3 of 4)
Chr1	27171736	27172389	promoter-TSS (LOC_Os01g47530.2)
Chr12	15779424	15779686	exon (LOC_Os12g26940.1, exon 1 of 1)
Chr3	27442498	27442865	promoter-TSS (LOC_Os03g48200.1)
Chr1	39801612	39802263	exon (LOC_Os01g68500.1, exon 1 of 2)
Chr1	42074354	42074785	exon (LOC_Os01g72530.1, exon 1 of 1)
Chr2	7634926	7635186	exon (LOC_Os02g13990.1, exon 1 of 8)
Chr3	4188557	4188868	exon (LOC_Os03g08220.1, exon 2 of 9)
Chr4	23512548	23515827	TTS (LOC_Os04g39489.2)
Chr8	8632224	8632631	exon (LOC_Os08g14390.1, exon 2 of 5)
Chr5	4368799	4369272	Intergenic
Chr2	31303481	31303708	exon (LOC_Os02g51160.1, exon 1 of 6)
Chr9	22119608	22119906	TTS (LOC_Os09g38429.1)
Chr6	5375535	5375909	intron (LOC_Os06g10450.1, intron 3 of 3)
Chr10	22298951	22299289	exon (LOC_Os10g41510.1, exon 1 of 8)
Chr9	10325463	10325874	Intergenic
Chr3	27443112	27443507	LOC_Os03g48200.1
Chr12	15780019	15780382	TTS (LOC_Os12g26940.1)
Chr9	9333	11165	TTS (LOC_Os09g01000.1)
Chr4	26553562	26554176	exon (LOC_Os04g44850.1, exon 1 of 1)
Chr10	6797437	6799084	exon (LOC_Os10g12200.1, exon 1 of 1)
Chr7	10253927	10254877	Intergenic
Chr4	1557032	1557453	exon (LOC_Os04g03560.1, exon 2 of 4)
Chr7	10753673	10754198	intron (LOC_Os07g18154.1, intron 1 of 4)
Chr11	18723183	18723444	intron (LOC_Os11g31860.1, intron 1 of 1)
Chr3	5488779	5489167	exon (LOC_Os03g10750.1, exon 1 of 9)
Chr2	4129162	4129428	exon (LOC_Os02g07880.1, exon 1 of 11)
Chr1	24026715	24027141	exon (LOC_Os01g42330.1, exon 2 of 6)
Chr9	22235488	22235759	exon (LOC_Os09g38670.1, exon 3 of 3)
Chr5	24913306	24913988	LOC_Os05g42444.1
Chr1	39016414	39016896	exon (LOC_Os01g67240.1, exon 1 of 4)
Chr1	37270972	37272051	exon (LOC_Os01g64170.1, exon 2 of 2)
Chr3	8833885	8834340	promoter-TSS (LOC_Os03g16030.1)
Chr1	37587724	37588049	exon (LOC_Os01g64780.1, exon 1 of 7)
Chr1	27882595	27885895	exon (LOC_Os01g48640.1, exon 1 of 1)
Chr5	14282646	14283443	intron (LOC_Os05g24680.1, intron 5 of 6)
Chr1	31986219	31988972	intron (LOC_Os01g55520.1, intron 4 of 7)
Chr12	1375581	1376521	TTS (LOC_Os12g03480.1)
Chr12	11695333	11695635	exon (LOC_Os12g20110.1, exon 3 of 3)
Chr11	7473541	7474591	exon (LOC_Os11g13650.1, exon 1 of 2)
Chr7	29024615	29025424	exon (LOC_Os07g48520.1, exon 1 of 3)
Chr12	4958	7088	TTS (LOC_Os12g01010.1)
Chr1	42884948	42885671	exon (LOC_Os01g74040.1, exon 1 of 1)
Chr5	16163182	16163584	Intergenic
Chr6	12076418	12077533	exon (LOC_Os06g20900.1, exon 2 of 2)
Chr12	25677713	25679324	exon (LOC_Os12g41450.1, exon 1 of 1)
Chr5	21248631	21249366	TTS (LOC_Os05g35810.1)
Chr8	15079951	15081008	promoter-TSS (LOC_Os08g24910.1)
Chr4	7794313	7794741	exon (LOC_Os04g13950.1, exon 1 of 1)
Chr10	3225286	3225765	promoter-TSS (LOC_Os10g06290.1)
Chr4	25927382	25930085	exon (LOC_Os04g43800.1, exon 2 of 2)
Chr1	6031122	6033044	exon (LOC_Os01g11270.1, exon 1 of 1)
Chr5	6943056	6944386	intron (LOC_Os05g12150.1, intron 2 of 4)
Chr3	19726806	19728229	exon (LOC_Os03g35600.1, exon 1 of 6)
Chr2	30282456	30283365	exon (LOC_Os02g49550.1, exon 1 of 1)
Chr10	11453565	11455301	intron (LOC_Os10g22164.1, intron 6 of 9)
Chr1	26758386	26758964	Intergenic
Chr1	32048538	32049134	Intergenic
Chr12	2547084	2547707	exon (LOC_Os12g05550.1, exon 1 of 1)
Chr12	19234996	19235900	exon (LOC_Os12g31920.1, exon 1 of 1)
Chr11	20243041	20243327	promoter-TSS (LOC_Os11g34590.1)
Chr1	42206430	42207093	exon (LOC_Os01g72740.1, exon 1 of 2)
Chr6	6534735	6535459	exon (LOC_Os06g12190.1, exon 1 of 1)
Chr12	15475012	15475325	exon (LOC_Os12g26480.1, exon 1 of 7)
Chr1	2043451	2044423	Intergenic
Chr9	12467206	12467445	exon (LOC_Os09g20700.1, exon 2 of 3)
Chr8	28291475	28292423	exon (LOC_Os08g45060.1, exon 1 of 1)
Chr1	38692277	38692796	promoter-TSS (LOC_Os01g66610.1)
Chr1	7969400	7972364	TTS (LOC_Os01g14210.1)
Chr10	5094510	5094923	exon (LOC_Os10g09440.1, exon 2 of 5)
Chr1	26722592	26723179	TTS (LOC_Os01g46840.1)
Chr5	22140824	22143078	exon (LOC_Os05g37800.1, exon 1 of 1)
Chr1	26723542	26724769	intron (LOC_Os01g46850.1, intron 1 of 1)
Chr8	23093738	23094143	exon (LOC_Os08g36610.1, exon 1 of 2)
Chr1	40477249	40478013	exon (LOC_Os01g69980.1, exon 1 of 2)
Chr1	4315160	4315777	exon (LOC_Os01g08660.1, exon 1 of 3)
Chr1	40478262	40478678	intron (LOC_Os01g69980.1, intron 1 of 1)
Chr2	23197486	23197702	intron (LOC_Os02g38370.1, intron 1 of 2)
Chr1	19658145	19658518	promoter-TSS (LOC_Os01g35530.1)
Chr1	32717886	32719208	Intergenic
Chr5	26858519	26859780	exon (LOC_Os05g46340.1, exon 1 of 1)
Chr11	12108203	12108418	Intergenic
Chr11	27059804	27060150	Intergenic
Chr3	10662382	10663226	promoter-TSS (LOC_Os03g19030.1)
Chr6	16911040	16911606	exon (LOC_Os06g29490.1, exon 1 of 8)
Chr3	8656593	8656999	exon (LOC_Os03g15690.1, exon 1 of 6)
Chr2	23201082	23201341	exon (LOC_Os02g38380.1, exon 2 of 2)
Chr4	3331407	3332358	Intergenic
Chr4	19269354	19270080	intron (LOC_Os04g32110.1, intron 1 of 2)
Chr2	1259734	1260188	promoter-TSS (LOC_Os02g03180.1)
Chr4	16099431	16099904	exon (LOC_Os04g27250.1, exon 1 of 5)
Chr5	791258	792291	promoter-TSS (LOC_Os05g02400.1)
Chr12	2599719	2600035	exon (LOC_Os12g05650.1, exon 1 of 10)
Chr6	20845709	20845997	TTS (LOC_Os06g35710.1)
Chr1	41818397	41819086	exon (LOC_Os01g72080.1, exon 1 of 1)
Chr9	20340247	20340493	exon (LOC_Os09g34900.1, exon 1 of 8)
Chr1	14770615	14771865	Intergenic
Chr10	21017286	21018261	exon (LOC_Os10g39400.1, exon 1 of 1)
Chr5	23239771	23240336	exon (LOC_Os05g39580.1, exon 1 of 1)
Chr4	19386535	19388711	exon (LOC_Os04g32340.1, exon 3 of 6)
Chr3	7034368	7034782	exon (LOC_Os03g13020.1, exon 1 of 2)
Chr10	15671306	15671927	LOC_Os10g30156.1
Chr9	4223187	4223483	Intergenic
Chr3	4191524	4193315	exon (LOC_Os03g08220.1, exon 9 of 9)
Chr9	3206033	3206416	exon (LOC_Os09g06740.1, exon 1 of 1)
Chr9	20774327	20774647	exon (LOC_Os09g36080.1, exon 1 of 2)
Chr2	18211449	18211804	promoter-TSS (LOC_Os02g30600.1)
Chr11	26952078	26952336	TTS (LOC_Os11g44580.1)
Chr10	5404100	5404412	TTS (LOC_Os10g09970.1)
Chr3	17174299	17174777	promoter-TSS (LOC_Os03g30092.1)
Chr5	1785972	1786950	exon (LOC_Os05g03972.1, exon 2 of 3)
Chr8	25333820	25334397	exon (LOC_Os08g39990.1, exon 1 of 1)
Chr10	22857259	22859487	exon (LOC_Os10g42430.1, exon 1 of 1)
Chr6	30500784	30501200	promoter-TSS (LOC_Os06g50380.2)
Chr3	9273013	9273360	exon (LOC_Os03g16740.1, exon 1 of 6)
Chr6	2685170	2685426	exon (LOC_Os06g05870.1, exon 1 of 6)
Chr4	19270296	19270953	exon (LOC_Os04g32110.1, exon 3 of 3)
Chr8	2151157	2151514	exon (LOC_Os08g04390.2, exon 1 of 5)
Chr1	1927150	1927511	promoter-TSS (LOC_Os01g04324.1)
Chr9	17557613	17558008	exon (LOC_Os09g28890.1, exon 1 of 1)
Chr2	7089133	7089467	exon (LOC_Os02g13304.1, exon 1 of 1)
Chr11	657156	658161	exon (LOC_Os11g02300.1, exon 2 of 3)
Chr10	8729624	8730215	exon (LOC_Os10g17340.1, exon 2 of 3)
Chr4	1065992	1066307	intron (LOC_Os04g02754.1, intron 6 of 7)
Chr7	23056160	23056402	promoter-TSS (LOC_Os07g38360.2)
Chr12	17366931	17367745	TTS (LOC_Os12g29300.1)
Chr4	35034895	35035275	exon (LOC_Os04g58900.1, exon 1 of 6)
Chr6	21818261	21818800	promoter-TSS (LOC_Os06g37000.2)
Chr10	15981684	15982509	LOC_Os10g30680.1
Chr9	20774875	20775928	exon (LOC_Os09g36080.1, exon 2 of 2)
Chr3	25909708	25910126	exon (LOC_Os03g45870.1, exon 1 of 2)
Chr8	6094920	6095271	Intergenic
Chr8	14475976	14476296	exon (LOC_Os08g23930.1, exon 1 of 10)
Chr1	4949756	4951063	exon (LOC_Os01g09620.1, exon 1 of 1)
Chr6	28818178	28818495	exon (LOC_Os06g47590.1, exon 1 of 1)
Chr5	27726548	27727568	intron (LOC_Os05g48360.2, intron 1 of 6)
Chr4	35338932	35339320	TTS (LOC_Os04g59440.1)
Chr6	26498035	26498413	exon (LOC_Os06g43990.1, exon 1 of 3)
Chr2	1366282	1366707	exon (LOC_Os02g03370.1, exon 1 of 3)
Chr3	31679001	31679581	TTS (LOC_Os03g55620.1)
Chr10	22213186	22214072	exon (LOC_Os10g41330.1, exon 1 of 3)
Chr1	10807568	10808021	exon (LOC_Os01g19130.1, exon 1 of 4)
Chr8	19887253	19888189	intron (LOC_Os08g32085.1, intron 1 of 2)
Chr8	25712933	25713505	exon (LOC_Os08g40620.1, exon 1 of 5)
Chr2	26571955	26573003	TTS (LOC_Os02g44010.1)
Chr11	3675929	3676774	intron (LOC_Os11g07290.1, intron 1 of 1)
Chr9	1182468	1183305	Intergenic
Chr9	17556995	17557367	exon (LOC_Os09g28890.1, exon 1 of 1)
Chr7	23014835	23015262	exon (LOC_Os07g38310.1, exon 1 of 1)
Chr2	19259805	19260852	promoter-TSS (LOC_Os02g32530.2)
Chr3	9078774	9079366	promoter-TSS (LOC_Os03g16470.1)
Chr4	17562074	17563656	TTS (LOC_Os04g29560.1)
Chr9	13266441	13266899	Intergenic
Chr9	15502385	15502619	promoter-TSS (LOC_Os09g25865.1)
Chr4	7503961	7504357	exon (LOC_Os04g13470.1, exon 1 of 19)
Chr3	23171849	23172319	TTS (LOC_Os03g41710.1)
Chr2	30148859	30149266	TTS (LOC_Os02g49326.1)
Chr5	28279428	28281210	exon (LOC_Os05g49290.1, exon 1 of 1)
Chr12	1888985	1889462	TTS (LOC_Os12g04424.1)
Chr8	7004467	7004718	promoter-TSS (LOC_Os08g11940.1)
Chr4	14988519	14988983	exon (LOC_Os04g25820.1, exon 3 of 6)
Chr4	24810423	24811013	exon (LOC_Os04g41870.1, exon 1 of 1)
Chr2	33372429	33372821	exon (LOC_Os02g54500.1, exon 1 of 23)
Chr1	16479197	16479783	promoter-TSS (LOC_Os01g29390.1)
Chr2	19596259	19596970	TTS (LOC_Os02g32980.1)
Chr4	21084843	21085259	Intergenic
Chr10	13114330	13114808	exon (LOC_Os10g25360.1, exon 2 of 4)
Chr2	5966215	5967643	exon (LOC_Os02g11130.1, exon 1 of 1)
Chr3	4228228	4228490	exon (LOC_Os03g08300.1, exon 1 of 17)
Chr11	27849642	27850145	TTS (LOC_Os11g46010.1)
Chr11	19416276	19416746	promoter-TSS (LOC_Os11g32870.1)
Chr6	19277468	19277805	Intergenic
Chr3	9572491	9573098	Intergenic
Chr2	16795777	16796036	Intergenic
Chr1	2048797	2049529	exon (LOC_Os01g04570.1, exon 1 of 4)
Chr11	19870109	19871356	promoter-TSS (LOC_Os11g33990.1)
Chr9	1524402	1524755	exon (LOC_Os09g03180.1, exon 1 of 11)
Chr2	5997072	5997286	exon (LOC_Os02g11665.1, exon 1 of 1)
Chr11	9697831	9698136	exon (LOC_Os11g17390.1, exon 1 of 4)
Chr4	29965302	29966266	exon (LOC_Os04g50204.1, exon 3 of 3)
Chr9	21132865	21133659	exon (LOC_Os09g36619.1, exon 2 of 2)
Chr3	3945447	3945730	exon (LOC_Os03g07770.1, exon 1 of 4)
Chr7	9689865	9690083	promoter-TSS (LOC_Os07g16530.1)
Chr1	17860339	17860835	promoter-TSS (LOC_Os01g32560.1)
Chr5	29004177	29005576	exon (LOC_Os05g50600.1, exon 1 of 1)
Chr3	25960300	25961477	exon (LOC_Os03g45930.1, exon 1 of 1)
Chr4	5739960	5740736	exon (LOC_Os04g10569.1, exon 2 of 3)
Chr9	21702111	21702657	promoter-TSS (LOC_Os09g37650.1)
Chr8	19215389	19215793	promoter-TSS (LOC_Os08g31110.1)
Chr12	3479141	3480135	exon (LOC_Os12g07100.1, exon 3 of 3)
Chr1	8334538	8334904	TTS (LOC_Os01g14860.1)
Chr10	3134828	3136953	Intergenic
[truncated: 38,054 more rows]

## Sheet: Genes
Gene ID	Protein description
LOC_Os01g01010	TBC domain containing protein, expressed
LOC_Os01g01019	expressed protein
LOC_Os01g01030	monocopper oxidase, putative, expressed
LOC_Os01g01050	R3H domain containing protein, expressed
LOC_Os01g01070	expressed protein
LOC_Os01g01080	decarboxylase, putative, expressed
LOC_Os01g01110	expressed protein
LOC_Os01g01120	enolase-phosphatase E1, putative, expressed
LOC_Os01g01130	snurportin-1, putative, expressed
LOC_Os01g01150	RNA recognition motif, putative, expressed
LOC_Os01g01160	heat shock protein DnaJ, putative, expressed
LOC_Os01g01170	expressed protein
LOC_Os01g01190	phosphoesterase family protein, putative, expressed
LOC_Os01g01270	retrotransposon protein, putative, unclassified, expressed
LOC_Os01g01280	expressed protein
LOC_Os01g01290	histone-like transcription factor and archaeal histone, putative, expressed
LOC_Os01g01302	shikimate kinase, putative, expressed
LOC_Os01g01312	retrotransposon protein, putative, Ty1-copia subclass, expressed
LOC_Os01g01330	retrotransposon protein, putative, Ty1-copia subclass, expressed
LOC_Os01g01350	SNF7 domain containing protein, putative, expressed
LOC_Os01g01360	peptide transporter PTR2, putative, expressed
LOC_Os01g01369	3-beta-hydroxysteroid-Delta-isomerase, putative, expressed
LOC_Os01g01380	expressed protein
LOC_Os01g01420	expressed protein
LOC_Os01g01430	No apical meristem protein, putative, expressed
LOC_Os01g01450	stress responsive protein, putative, expressed
LOC_Os01g01484	light-mediated development protein DET1, putative, expressed
LOC_Os01g01520	transferase family protein, putative, expressed
LOC_Os01g01570	kinesin heavy chain, putative, expressed
LOC_Os01g01620	kinase, pfkB family, putative, expressed
LOC_Os01g01640	Rer1 protein, putative, expressed
LOC_Os01g01650	isoflavone reductase homolog IRL, putative, expressed
LOC_Os01g01680	expressed protein
LOC_Os01g01689	phosphatidylinositol 3- and 4-kinase family protein, expressed
LOC_Os01g01720	pex14, putative, expressed
LOC_Os01g01730	serine/arginine repetitive matrix protein 2, putative, expressed
LOC_Os01g01740	protein kinase domain containing protein, expressed
LOC_Os01g01800	expressed protein
LOC_Os01g01830	OsPOP1 - Putative Prolyl Oligopeptidase homologue, expressed
LOC_Os01g01870	helix-loop-helix DNA-binding domain containing protein, expressed
LOC_Os01g01910	expressed protein
LOC_Os01g01920	HD domain containing protein 2, putative, expressed
LOC_Os01g01925	expressed protein
LOC_Os01g01940	expressed protein
LOC_Os01g01980	expressed protein
LOC_Os01g01990	expressed protein
LOC_Os01g02000	phosphate transporter 1, putative, expressed
LOC_Os01g02020	acetyl-CoA acetyltransferase, cytosolic, putative, expressed
LOC_Os01g02040	retrotransposon protein, putative, unclassified, expressed
LOC_Os01g02050	phosphoenolpyruvate carboxylase, putative, expressed
LOC_Os01g02060	TOO MANY MOUTHS precursor, putative, expressed
LOC_Os01g02090	expressed protein
LOC_Os01g02100	transposon protein, putative, unclassified, expressed
LOC_Os01g02139	expressed protein
LOC_Os01g02150	sulfated surface glycoprotein 185 precursor, putative, expressed
LOC_Os01g02170	expressed protein
LOC_Os01g02180	expressed protein
LOC_Os01g02240	transposon protein, putative, unclassified, expressed
LOC_Os01g02250	RGA-1, putative, expressed
LOC_Os01g02310	expressed protein
LOC_Os01g02334	expressed protein
LOC_Os01g02370	receptor-like kinase ARK1AS, putative, expressed
LOC_Os01g02400	protein kinase domain containing protein, expressed
LOC_Os01g02440	Ser/Thr receptor-like kinase, putative, expressed
LOC_Os01g02470	expressed protein
LOC_Os01g02490	expressed protein
LOC_Os01g02500	glutamyl-tRNA amidotransferase, putative, expressed
LOC_Os01g02550	protein kinase domain containing protein, expressed
LOC_Os01g02570	protein kinase domain containing protein, expressed
LOC_Os01g02580	protein kinase domain containing protein, expressed
LOC_Os01g02590	receptor-like kinase, putative, expressed
LOC_Os01g02610	protein kinase domain containing protein, expressed
LOC_Os01g02680	protein kinase domain containing protein, expressed
LOC_Os01g02800	receptor-like kinase ARK1AS, putative, expressed
LOC_Os01g02850	expressed protein
LOC_Os01g02860	expressed protein
LOC_Os01g02880	fructose-bisphospate aldolase isozyme, putative, expressed
LOC_Os01g02900	glycosyltransferase, putative, expressed
LOC_Os01g02910	glycosyltransferase, putative, expressed
LOC_Os01g02920	glycosyltransferase protein, putative, expressed
LOC_Os01g02930	glycosyltransferase protein, putative, expressed
LOC_Os01g02940	glycosyltransferase protein, putative, expressed
LOC_Os01g02950	expressed protein
LOC_Os01g02960	expressed protein
LOC_Os01g02970	retrotransposon protein, putative, unclassified, expressed
LOC_Os01g03030	alanyl-tRNA synthetase, putative, expressed
LOC_Os01g03050	fruit protein PKIWI502, putative, expressed
LOC_Os01g03070	transposon protein, putative, unclassified, expressed
LOC_Os01g03090	methyltransferase, putative, expressed
LOC_Os01g03110	expressed protein
LOC_Os01g03144	white-brown complex homolog protein 7, putative, expressed
LOC_Os01g03160	xylosyltransferase, putative, expressed
LOC_Os01g03170	seven in absentia protein family protein, expressed
LOC_Os01g03190	expressed protein
LOC_Os01g03210	expressed protein
LOC_Os01g03220	expressed protein
LOC_Os01g03230	retrotransposon protein, putative, unclassified, expressed
LOC_Os01g03250	hypothetical protein
LOC_Os01g03260	expressed protein
LOC_Os01g03270	expressed protein
LOC_Os01g03290	seven in absentia protein family domain containing protein, expressed
LOC_Os01g03300	seven in absentia protein family protein, expressed
LOC_Os01g03310	BBTI1 - Bowman-Birk type bran trypsin inhibitor precursor, expressed
LOC_Os01g03320	BBTI2 - Bowman-Birk type bran trypsin inhibitor precursor, expressed
LOC_Os01g03330	BBTI3 - Bowman-Birk type bran trypsin inhibitor precursor, expressed
LOC_Os01g03340	BBTI4 - Bowman-Birk type bran trypsin inhibitor precursor, expressed
LOC_Os01g03360	BBTI5 - Bowman-Birk type bran trypsin inhibitor precursor, expressed
LOC_Os01g03370	senescence-induced receptor-like serine/threonine-protein kinase precursor, putative, expressed
LOC_Os01g03390	BBTI7 - Bowman-Birk type bran trypsin inhibitor precursor, expressed
LOC_Os01g03410	ubiquitin, putative, expressed
LOC_Os01g03420	seven in absentia protein family protein, putative, expressed
LOC_Os01g03429	expressed protein
LOC_Os01g03480	expressed protein
LOC_Os01g03490	heavy-metal-associated domain-containing protein, putative, expressed
LOC_Os01g03510	WD domain, G-beta repeat domain containing protein, expressed
LOC_Os01g03530	multicopper oxidase domain containing protein, expressed
LOC_Os01g03549	multi-copper oxidase type I family protein, putative, expressed
LOC_Os01g03600	retrotransposon protein, putative, Ty3-gypsy subclass, expressed
LOC_Os01g03610	retrotransposon protein, putative, unclassified, expressed
LOC_Os01g03620	multicopper oxidase domain containing protein, expressed
LOC_Os01g03630	multicopper oxidase domain containing protein, expressed
LOC_Os01g03640	multicopper oxidase domain containing protein, expressed
LOC_Os01g03660	MYB family transcription factor, putative, expressed
LOC_Os01g03690	TKL_IRAK_DUF26-lg.1 - DUF26 kinases have homology to DUF26 containing loci, expressed
LOC_Os01g03720	MYB family transcription factor, putative, expressed
LOC_Os01g03730	nuclease PA3, putative, expressed
LOC_Os01g03740	nuclease PA3, putative, expressed
LOC_Os01g03750	expressed protein
LOC_Os01g03760	expressed protein
LOC_Os01g03810	expressed protein
LOC_Os01g03870	expressed protein
LOC_Os01g03914	cation efflux family protein, putative, expressed
LOC_Os01g03950	glycosyl hydrolase, family 31, putative, expressed
LOC_Os01g03980	expressed protein
LOC_Os01g04005	expressed protein
LOC_Os01g04020	AP2 domain containing protein, expressed
LOC_Os01g04030	signal peptidase complex subunit 3, putative, expressed
LOC_Os01g04070	verticillium wilt disease resistance protein, putative, expressed
LOC_Os01g04120	ZOS1-03 - C2H2 zinc finger protein, expressed
LOC_Os01g04170	expressed protein
LOC_Os01g04180	retrotransposon protein, putative, unclassified, expressed
LOC_Os01g04200	metallo-beta-lactamase family protein, putative, expressed
LOC_Os01g04210	DNA binding protein, putative, expressed
LOC_Os01g04220	DNA binding protein, putative, expressed
LOC_Os01g04230	inactive receptor kinase At2g26730 precursor, putative, expressed
LOC_Os01g04280	calmodulin binding protein, putative, expressed
LOC_Os01g04290	glycosyl hydrolase family 10 protein, putative, expressed
LOC_Os01g04300	glycosyl hydrolase family 10 protein, putative, expressed
LOC_Os01g04324	expressed protein
LOC_Os01g04340	hsp20/alpha crystallin family protein, putative, expressed
LOC_Os01g04350	hsp20/alpha crystallin family protein, putative, expressed
LOC_Os01g04360	hsp20/alpha crystallin family protein, putative, expressed
LOC_Os01g04370	hsp20/alpha crystallin family protein, putative, expressed
LOC_Os01g04380	hsp20/alpha crystallin family protein, putative, expressed
LOC_Os01g04390	expressed protein
LOC_Os01g04409	OsWAK1 - OsWAK receptor-like cytoplasmic kinase OsWAK-RLCK, expressed
LOC_Os01g04430	expressed protein
LOC_Os01g04440	expressed protein
LOC_Os01g04450	OsWAK2 - OsWAK receptor-like cytoplasmic kinase OsWAK-RLCK, expressed
LOC_Os01g04460	Ser/Thr protein kinase, putative, expressed
LOC_Os01g04480	expressed protein
LOC_Os01g04490	Ser/Thr protein kinase, putative, expressed
LOC_Os01g04530	expressed protein
LOC_Os01g04540	serine/threonine-protein kinase At1g18390 precursor, putative, expressed
LOC_Os01g04560	expressed protein
LOC_Os01g04570	Ser/Thr protein kinase, putative, expressed
LOC_Os01g04580	Ser/Thr protein kinase, putative, expressed
LOC_Os01g04590	expressed protein
LOC_Os01g04600	expressed protein
LOC_Os01g04610	hypothetical protein
LOC_Os01g04620	transposon protein, putative, unclassified, expressed
LOC_Os01g04650	PB1 domain containing protein, expressed
LOC_Os01g04670	expressed protein
LOC_Os01g04680	retrotransposon protein, putative, unclassified, expressed
LOC_Os01g04710	aspartic proteinase, putative, expressed
LOC_Os01g04720	leucine-rich repeat protein-related, putative, expressed
LOC_Os01g04750	B3 DNA binding domain containing protein, expressed
LOC_Os01g04800	B3 DNA binding domain containing protein, expressed
LOC_Os01g04814	vacuolar protein sorting-associating protein 4B, putative, expressed
LOC_Os01g04840	vacuolar protein sorting-associating protein 4B, putative, expressed
LOC_Os01g04860	DUF647 domain containing protein, putative, expressed
LOC_Os01g04870	WD domain, G-beta repeat domain containing protein, expressed
LOC_Os01g04880	retrotransposon protein, putative, unclassified, expressed
LOC_Os01g04900	peptidase M50 family protein, putative, expressed
LOC_Os01g04930	MYB family transcription factor, putative, expressed
LOC_Os01g04950	peptide transporter PTR2, putative, expressed
LOC_Os01g04970	hypothetical protein
LOC_Os01g05000	expressed protein
LOC_Os01g05010	mitochondrial glycoprotein, putative, expressed
LOC_Os01g05020	expressed protein
LOC_Os01g05040	expressed protein
LOC_Os01g05064	expressed protein
LOC_Os01g05070	expressed protein
LOC_Os01g05100	expressed protein
LOC_Os01g05105	expressed protein
LOC_Os01g05120	ubiquitin fusion degradation protein, putative, expressed
LOC_Os01g05130	expressed protein
LOC_Os01g05180	expressed protein
LOC_Os01g05310	expressed protein
LOC_Os01g05320	retrotransposon protein, putative, Ty1-copia subclass, expressed
LOC_Os01g05330	expressed protein
LOC_Os01g05340	expressed protein
LOC_Os01g05350	expressed protein
LOC_Os01g05390	hypothetical protein
LOC_Os01g05400	expressed protein
LOC_Os01g05420	IWS1 C-terminus family protein, putative, expressed
LOC_Os01g05460	expressed protein
LOC_Os01g05470	transcription factor X1, putative, expressed
LOC_Os01g05480	expressed protein
LOC_Os01g05510	expressed protein
LOC_Os01g05520	expressed protein
LOC_Os01g05530	expressed protein
LOC_Os01g05540	expressed protein
LOC_Os01g05560	expressed protein
LOC_Os01g05580	Exo70 exocyst complex subunit family, putative, expressed
LOC_Os01g05585	metallothionein, putative, expressed
LOC_Os01g05590	retrotransposon protein, putative, unclassified, expressed
LOC_Os01g05610	Core histone H2A/H2B/H3/H4 domain containing protein, putative, expressed
LOC_Os01g05620	NBS-LRR disease resistance protein, putative, expressed
LOC_Os01g05640	receptor-like protein kinase 5 precursor, putative, expressed
LOC_Os01g05680	geranylgeranyl transferase type-1 subunit beta, putative, expressed
LOC_Os01g05694	expressed protein
LOC_Os01g05710	expressed protein
LOC_Os01g05720	expressed protein
LOC_Os01g05730	retrotransposon protein, putative, unclassified, expressed
LOC_Os01g05744	expressed protein
LOC_Os01g05770	expressed protein
LOC_Os01g05780	expressed protein
LOC_Os01g05790	SLT1 protein, putative, expressed
LOC_Os01g05810	gamma-glutamyltranspeptidase 1 precursor, putative, expressed
LOC_Os01g05820	gamma-glutamyltranspeptidase 1 precursor, putative, expressed
LOC_Os01g05870	receptor kinase, putative, expressed
LOC_Os01g05940	receptor kinase, putative, expressed
LOC_Os01g05960	receptor kinase, putative, expressed
LOC_Os01g05970	OsFBO1 - F-box and other domain containing protein, expressed
LOC_Os01g05980	receptor kinase, putative, expressed
LOC_Os01g06000	PPR repeat containing protein, expressed
LOC_Os01g06010	Core histone H2A/H2B/H3/H4 domain containing protein, putative, expressed
LOC_Os01g06040	expressed protein
LOC_Os01g06060	gibberellin receptor GID1L2, putative, expressed
LOC_Os01g06070	expressed protein
LOC_Os01g06080	expressed protein
LOC_Os01g06090	expressed protein
LOC_Os01g06120	expressed protein
LOC_Os01g06150	expressed protein
LOC_Os01g06230	OsSAUR1 - Auxin-responsive SAUR gene family member, expressed
LOC_Os01g06240	protein kinase, putative, expressed
LOC_Os01g06280	TKL_IRAK_CrRLK1L-1.4 - The CrRLK1L-1 subfamily has homology to the CrRLK1L homolog, expressed
LOC_Os01g06290	splicing factor, arginine/serine-rich, putative, expressed
LOC_Os01g06310	glycine-rich cell wall structural protein precursor, putative, expressed
LOC_Os01g06330	retrotransposon protein, putative, unclassified, expressed
LOC_Os01g06340	expressed protein
LOC_Os01g06350	expressed protein
LOC_Os01g06360	transposon protein, putative, unclassified, expressed
LOC_Os01g06370	expressed protein
LOC_Os01g06380	expressed protein
LOC_Os01g06400	expressed protein
LOC_Os01g06440	expressed protein
LOC_Os01g06450	glycosyltransferase family 43 protein, putative, expressed
LOC_Os01g06454	heat shock protein DnaJ, putative, expressed
LOC_Os01g06470	expressed protein
LOC_Os01g06490	OsSCP1 - Putative Serine Carboxypeptidase homologue, expressed
LOC_Os01g06560	transcription factor HBP-1b, putative, expressed
LOC_Os01g06570	expressed protein
LOC_Os01g06600	glutaryl-CoA dehydrogenase, mitochondrial precursor, putative, expressed
LOC_Os01g06630	small hydrophilic plant seed protein, putative, expressed
LOC_Os01g06640	basic helix-loop-helix, putative, expressed
LOC_Os01g06730	verticillium wilt disease resistance protein, putative, expressed
LOC_Os01g06750	verticillium wilt disease resistance protein precursor, putative, expressed
LOC_Os01g06760	verticillium wilt disease resistance protein Ve2, putative, expressed
LOC_Os01g06790	disease resistance protein, putative, expressed
LOC_Os01g06836	disease resistance protein SlVe2 precursor, putative, expressed
LOC_Os01g06852	transposon protein, putative, unclassified, expressed
LOC_Os01g06870	resistance protein SlVe1 precursor, putative, expressed
LOC_Os01g06876	Cf-2, putative, expressed
LOC_Os01g06890	leucine-rich repeat family protein, putative, expressed
LOC_Os01g06920	resistance protein SlVe1 precursor, putative, expressed
LOC_Os01g06940	POEI33 - Pollen Ole e I allergen and extensin family protein precursor, expressed
LOC_Os01g06960	POEI34 - Pollen Ole e I allergen and extensin family protein precursor, putative, expressed
LOC_Os01g07030	POEI40 - Pollen Ole e I allergen and extensin family protein precursor, expressed
LOC_Os01g07040	POEI41 - Pollen Ole e I allergen and extensin family protein precursor, expressed
LOC_Os01g07050	POEI42 - Pollen Ole e I allergen and extensin family protein precursor, expressed
LOC_Os01g07070	transposon protein, putative, CACTA, En/Spm sub-class, expressed
LOC_Os01g07100	expressed protein
LOC_Os01g07120	AP2 domain containing protein, expressed
LOC_Os01g07140	kelch repeat-containing protein, putative, expressed
LOC_Os01g07160	OsFBX3 - F-box domain containing protein, expressed
LOC_Os01g07170	HORMA domain containing protein, putative, expressed
LOC_Os01g07190	expressed protein
LOC_Os01g07200	staphylococcal nuclease homologue, putative, expressed
LOC_Os01g07240	expressed protein
LOC_Os01g07250	saposin-like type B, region 1 family protein, putative, expressed
LOC_Os01g07270	transposon protein, putative, unclassified, expressed
LOC_Os01g07280	disease resistance protein, putative, expressed
LOC_Os01g07310	transporter-related, putative, expressed
LOC_Os01g07340	pentatricopeptide, putative, expressed
LOC_Os01g07364	expressed protein
LOC_Os01g07382	expressed protein
LOC_Os01g07390	zinc finger, C3HC4 type family protein, expressed
LOC_Os01g07400	WD40-like domain containing protein, putative, expressed
LOC_Os01g07470	hypothetical protein
LOC_Os01g07480	DUF260 domain containing protein, putative, expressed
LOC_Os01g07500	alliin lyase precursor, putative, expressed
LOC_Os01g07520	proline-rich family protein, putative, expressed
LOC_Os01g07530	uncharacterized glycosyltransferase, putative, expressed
LOC_Os01g07540	G-patch domain containing protein, expressed
LOC_Os01g07560	receptor-like protein kinase 2 precursor, putative, expressed
LOC_Os01g07570	carboxyl-terminal proteinase, putative, expressed
LOC_Os01g07590	universal stress protein domain containing protein, putative, expressed
LOC_Os01g07600	expressed protein
LOC_Os01g07610	PPR repeat domain containing protein, putative, expressed
LOC_Os01g07620	expressed protein
LOC_Os01g07630	BRASSINOSTEROID INSENSITIVE 1-associated receptor kinase 1 precursor, putative, expressed
LOC_Os01g07650	expressed protein
LOC_Os01g07660	expressed protein
LOC_Os01g07670	expressed protein
LOC_Os01g07680	expressed protein
LOC_Os01g07720	dolichyl-P-Man Man-PP-dolichyl mannosyltransferase, putative, expressed
LOC_Os01g07750	expressed protein
LOC_Os01g07760	phospholipase D, putative, expressed
LOC_Os01g07770	peroxidase precursor, putative, expressed
LOC_Os01g07780	embryo-specific 3, putative, expressed
LOC_Os01g07810	protein of unknown function domain containing protein, expressed
LOC_Os01g07850	glyoxalase family protein, putative, expressed
LOC_Os01g07860	retrotransposon protein, putative, unclassified, expressed
LOC_Os01g07870	ABC transporter family protein, putative, expressed
LOC_Os01g07880	transcription factor HY5, putative, expressed
LOC_Os01g07940	AGC_PVPK_like_kin82y.3 - ACG kinases include homologs to PKA, PKG and PKC, expressed
LOC_Os01g07950	OsGrx_S15.2 - glutaredoxin subgroup II, expressed
LOC_Os01g07970	expressed protein
LOC_Os01g08010	expressed protein
LOC_Os01g08090	flavonol-3-O-glycoside-7-O-glucosyltransferase 1, putative, expressed
LOC_Os01g08100	flavonol-3-O-glycoside-7-O-glucosyltransferase 1, putative, expressed
LOC_Os01g08110	flavonol-3-O-glycoside-7-O-glucosyltransferase 1, putative, expressed
LOC_Os01g08120	pentatricopeptide, putative, expressed
LOC_Os01g08220	gibberellin 3-beta-dioxygenase 2-2, putative, expressed
LOC_Os01g08250	retrotransposon protein, putative, unclassified, expressed
LOC_Os01g08260	pleiotropic drug resistance protein 4, putative, expressed
LOC_Os01g08270	aminotransferase, classes I and II, domain containing protein, expressed
LOC_Os01g08280	expressed protein
LOC_Os01g08310	serine/threonine protein phosphatase 2A 59 kDa regulatory subunit Bgamma isoform, putative, expressed
LOC_Os01g08320	OsIAA1 - Auxin-responsive Aux/IAA gene family member, expressed
LOC_Os01g08330	aspartic proteinase nepenthesin-1 precursor, putative, expressed
LOC_Os01g08410	early fruit mRNA, putative, expressed
LOC_Os01g08430	expressed protein
LOC_Os01g08440	UDP-glucoronosyl and UDP-glucosyl transferase domain containing protein, expressed
LOC_Os01g08450	ras-related protein, putative, expressed
LOC_Os01g08460	TMS membrane protein/tumour differentially expressed protein, putative, expressed
LOC_Os01g08464	expressed protein
LOC_Os01g08520	DUF581 domain containing protein, expressed
LOC_Os01g08530	retrotransposon protein, putative, unclassified, expressed
LOC_Os01g08540	DNA mismatch repair protein MSH6-2, putative, expressed
LOC_Os01g08550	aminoacyl-tRNA synthetase, putative, expressed
LOC_Os01g08590	expressed protein
LOC_Os01g08600	expressed protein
LOC_Os01g08620	expressed protein
LOC_Os01g08630	expressed protein
LOC_Os01g08650	expressed protein
LOC_Os01g08660	aquaporin protein, putative, expressed
LOC_Os01g08670	expressed protein
LOC_Os01g08680	myb/SANT domain protein, putative, expressed
LOC_Os01g08700	GIGANTEA, putative, expressed
LOC_Os01g08710	WRKY102, expressed
LOC_Os01g08740	expressed protein
LOC_Os01g08750	expressed protein
LOC_Os01g08770	WD domain, G-beta repeat domain containing protein, expressed
LOC_Os01g08810	cytochrome P450, putative, expressed
LOC_Os01g08814	expressed protein
LOC_Os01g08830	OsFBDUF1 - F-box and DUF domain containing protein, expressed
LOC_Os01g08840	expressed protein
LOC_Os01g08960	phosducin-like protein 3, putative, expressed
LOC_Os01g08980	expressed protein
LOC_Os01g08990	expressed protein
LOC_Os01g09000	glutaminyl-tRNA synthetase, putative, expressed
LOC_Os01g09010	transferase family protein, putative, expressed
LOC_Os01g09020	WD domain, G-beta repeat domain containing protein, expressed
LOC_Os01g09080	WRKY107, expressed
LOC_Os01g09090	expressed protein
LOC_Os01g09110	retrotransposon protein, putative, unclassified
LOC_Os01g09120	Twin LOV 1, putative, expressed
LOC_Os01g09130	expressed protein
LOC_Os01g09140	expressed protein
LOC_Os01g09150	expressed protein
LOC_Os01g09180	transposon protein, putative, unclassified
LOC_Os01g09190	expressed protein
LOC_Os01g09200	AGC_AGC_other_NDRh_TRCd.1 - ACG kinases include homologs to PKA, PKG and PKC, expressed
LOC_Os01g09220	transposon protein, putative, CACTA, En/Spm sub-class, expressed
LOC_Os01g09230	expressed protein
LOC_Os01g09246	glycine-rich protein, putative, expressed
LOC_Os01g09252	WD domain, G-beta repeat domain containing protein, expressed
LOC_Os01g09270	expressed protein
LOC_Os01g09280	myb-related transcription activator, putative, expressed
LOC_Os01g09290	transposon protein, putative, unclassified, expressed
LOC_Os01g09300	oxidoreductase, putative, expressed
LOC_Os01g09310	EMB1895, putative, expressed
LOC_Os01g09320	NADP-dependent malic enzyme, chloroplast precursor, putative, expressed
LOC_Os01g09340	expressed protein
LOC_Os01g09420	expressed protein
LOC_Os01g09450	OsIAA2 - Auxin-responsive Aux/IAA gene family member, expressed
LOC_Os01g09460	hexokinase, putative, expressed
LOC_Os01g09540	HAD superfamily phosphatase, putative, expressed
LOC_Os01g09550	no apical meristem protein, putative, expressed
LOC_Os01g09560	mitochondrial-processing peptidase subunit alpha, mitochondrial precursor, putative, expressed
LOC_Os01g09570	6-phosphofructokinase, putative, expressed
LOC_Os01g09590	myb-like DNA-binding domain containing protein, putative, expressed
LOC_Os01g09620	zinc finger/CCCH transcription factor, putative, expressed
LOC_Os01g09650	expressed protein
LOC_Os01g09660	expressed protein
LOC_Os01g09665	expressed protein
LOC_Os01g09700	aminotransferase, classes I and II, domain containing protein, expressed
LOC_Os01g09710	expressed protein
LOC_Os01g09730	expressed protein
LOC_Os01g09740	F-box/LRR-repeat protein, putative, expressed
LOC_Os01g09750	RNA methyltransferase protein, putative, expressed
LOC_Os01g09760	DIRP family protein, putative, expressed
LOC_Os01g09770	expressed protein
LOC_Os01g09850	ZOS1-04 - C2H2 zinc finger protein, expressed
LOC_Os01g09880	harpin-induced protein 1 domain containing protein, expressed
LOC_Os01g09890	translation initiation factor SUI1, putative, expressed
LOC_Os01g09900	helix-loop-helix DNA-binding domain containing protein, expressed
LOC_Os01g09930	helix-loop-helix DNA-binding domain containing protein, expressed
LOC_Os01g09940	expressed protein
LOC_Os01g10000	expressed protein
LOC_Os01g10010	prenylated rab acceptor, putative, expressed
LOC_Os01g10020	ectonucleotide pyrophosphatase/phosphodiesterase family member 1, putative, expressed
LOC_Os01g10040	cytochrome P450, putative, expressed
LOC_Os01g10080	expressed protein
LOC_Os01g10130	RNA-dependent RNA polymerase, putative, expressed
LOC_Os01g10140	RNA-dependent RNA polymerase, putative, expressed
LOC_Os01g10180	avr9/Cf-9 rapidly elicited protein 146, putative, expressed
LOC_Os01g10195	expressed protein
LOC_Os01g10290	autophagy-related protein 3, putative, expressed
LOC_Os01g10300	expressed protein
LOC_Os01g10320	class III HD-Zip protein 8, putative, expressed
LOC_Os01g10340	expressed protein
LOC_Os01g10370	AP2 domain containing protein, expressed
LOC_Os01g10440	xylosyltransferase, putative, expressed
LOC_Os01g10504	OsMADS3 - MADS-box family gene with MIKCc type-box, expressed
LOC_Os01g10520	expressed protein
LOC_Os01g10530	expressed protein
LOC_Os01g10580	B-box zinc finger family protein, putative, expressed
LOC_Os01g10590	osFTL8 FT-Like8 homologous to Flowering Locus T gene; contains Pfam profile PF01161: Phosphatidylethanolamine-binding protein, expressed
LOC_Os01g10610	BES1/BZR1 homolog protein, putative, expressed
LOC_Os01g10630	expressed protein
LOC_Os01g10680	GIL1, putative, expressed
LOC_Os01g10700	D-mannose binding lectin family protein, expressed
LOC_Os01g10710	receptor-like protein kinase, putative, expressed
LOC_Os01g10760	expressed protein
LOC_Os01g10780	expressed protein
LOC_Os01g10790	WD domain, G-beta repeat domain containing protein, expressed
LOC_Os01g10820	ribosomal protein L5, putative, expressed
LOC_Os01g10850	peroxidase precursor, putative, expressed
LOC_Os01g10870	CAMK_KIN1/SNF1/Nim1_like.7 - CAMK includes calcium/calmodulin depedent protein kinases, expressed
LOC_Os01g10920	peptide-N4-asparagine amidase A, putative, expressed
LOC_Os01g10930	peptide-N4-asparagine amidase A, putative, expressed
LOC_Os01g10940	S-adenosylmethionine synthetase 2, putative, expressed
LOC_Os01g10950	peptide-N4-asparagine amidase A, putative, expressed
LOC_Os01g10960	peptide-N4-asparagine amidase A, putative, expressed
LOC_Os01g10970	auxin-induced protein 5NG4, putative, expressed
LOC_Os01g10980	auxin-induced protein 5NG4, putative, expressed
LOC_Os01g10990	integral membrane protein DUF6 containing protein, expressed
LOC_Os01g11000	transposon protein, putative, unclassified, expressed
LOC_Os01g11010	peptide-N4-asparagine amidase A, putative, expressed
LOC_Os01g11040	SCAR-like protein 2, putative, expressed
LOC_Os01g11054	phosphoenolpyruvate carboxylase, putative, expressed
LOC_Os01g11070	Alg9-like mannosyltransferase protein, putative, expressed
LOC_Os01g11080	transposable element protein, putative, containing Pfam profile: PF03732, Retrotrans_gag, expressed
LOC_Os01g11110	14-3-3 protein, putative, expressed
LOC_Os01g11120	CID11, putative, expressed
LOC_Os01g11140	retrotransposon protein, putative, unclassified, expressed
LOC_Os01g11150	gibberellin 2-beta-dioxygenase, putative, expressed
LOC_Os01g11160	amino acid permease family protein, putative, expressed
LOC_Os01g11190	expressed protein
LOC_Os01g11200	transforming protein myb, putative, expressed
LOC_Os01g11230	SOUL heme-binding protein, putative, expressed
LOC_Os01g11240	DUF538 domain containing protein, putative, expressed
LOC_Os01g11270	cytochrome P450, putative, expressed
LOC_Os01g11280	cytochrome P450, putative, expressed
LOC_Os01g11300	cytochrome P450, putative, expressed
LOC_Os01g11340	cytochrome P450, putative, expressed
LOC_Os01g11370	ATP-dependent RNA helicase, putative, expressed
LOC_Os01g11414	sodium/calcium exchanger protein, putative, expressed
LOC_Os01g11430	expressed protein
LOC_Os01g11460	zinc finger, C3HC4 type domain containing protein, expressed
LOC_Os01g11480	zinc finger, C3HC4 type domain containing protein, expressed
LOC_Os01g11500	zinc finger, C3HC4 type domain containing protein, expressed
LOC_Os01g11520	RING-H2 finger protein, putative, expressed
LOC_Os01g11570	GDSL-like lipase/acylhydrolase, putative, expressed
LOC_Os01g11580	bromodomain containing protein, expressed
LOC_Os01g11590	uncharacterized protein HI0077, putative, expressed
LOC_Os01g11620	GDSL-like lipase/acylhydrolase, putative, expressed
LOC_Os01g11650	GDSL-like lipase/acylhydrolase, putative, expressed
LOC_Os01g11660	GDSL-like lipase/acylhydrolase, putative, expressed
LOC_Os01g11670	OsSCP2 - Putative Serine Carboxypeptidase homologue, expressed
LOC_Os01g11700	GDSL-like lipase/acylhydrolase, putative, expressed
LOC_Os01g11730	GDSL-like lipase/acylhydrolase, putative, expressed
LOC_Os01g11740	GDSL-like lipase/acylhydrolase, putative, expressed
LOC_Os01g11750	GDSL-like lipase/acylhydrolase, putative, expressed
LOC_Os01g11760	GDSL-like lipase/acylhydrolase, putative, expressed
LOC_Os01g11780	expressed protein
LOC_Os01g11790	GDSL-like lipase/acylhydrolase, putative, expressed
LOC_Os01g11810	powdery mildew resistant protein 5, putative, expressed
LOC_Os01g11830	oryzain alpha chain precursor, putative, expressed
LOC_Os01g11840	xylem cysteine proteinase 2 precursor, putative, expressed
LOC_Os01g11850	expressed protein
LOC_Os01g11860	DJ-1 family protein, putative, expressed
LOC_Os01g11910	basic helix-loop-helix, putative, expressed
LOC_Os01g11920	retrotransposon protein, putative, unclassified, expressed
LOC_Os01g11940	osFTL1 FT-Like1 homologous to Flowering Locus T gene; contains Pfam profile PF01161: Phosphatidylethanolamine-binding protein, expressed
LOC_Os01g11952	histone-lysine N-methyltransferase ATX5, putative, expressed
LOC_Os01g11960	histone-lysine N-methyltransferase ATX5, putative, expressed
LOC_Os01g11970	expressed protein
LOC_Os01g11990	expressed protein
LOC_Os01g12000	expressed protein
LOC_Os01g12020	LTPL18 - Protease inhibitor/seed storage/LTP family protein precursor, expressed
LOC_Os01g12070	endoglucanase precursor, putative, expressed
LOC_Os01g12080	plant-specific domain TIGR01589 family protein, putative, expressed
LOC_Os01g12090	ribosomal protein S6 family protein, putative, expressed
LOC_Os01g12110	expressed protein
LOC_Os01g12160	OsGH3.3 - Probable indole-3-acetic acid-amido synthetase, expressed
LOC_Os01g12180	expressed protein
LOC_Os01g12190	expressed protein
LOC_Os01g12200	expressed protein
LOC_Os01g12220	uncharacterized protein family UPF0016 domain containing protein, expressed
LOC_Os01g12230	peptidase C45, acyl-coenzyme A/6-aminopenicillanic acid acyl-transferase, putative, expressed
LOC_Os01g12270	expressed protein
LOC_Os01g12280	hAT dimerisation domain-containing protein, putative, expressed
LOC_Os01g12320	GDSL-like lipase/acylhydrolase, putative, expressed
LOC_Os01g12381	GDSL-like lipase/acylhydrolase, putative, expressed
LOC_Os01g12390	inactive receptor kinase At2g26730 precursor, putative, expressed
LOC_Os01g12420	receptor-like protein kinase, putative, expressed
LOC_Os01g12430	receptor-like protein kinase, putative, expressed
LOC_Os01g12440	AP2 domain containing protein, expressed
LOC_Os01g12460	expressed protein
LOC_Os01g12480	expressed protein
LOC_Os01g12490	flavin monooxygenase, putative, expressed
LOC_Os01g12520	mitochondrial carrier protein, putative, expressed
LOC_Os01g12530	smr domain containing protein, expressed
LOC_Os01g12540	GTPase of unknown function domain containing protein, putative, expressed
LOC_Os01g12570	3-methyl-2-oxobutanoate hydroxymethyltransferase, putative, expressed
LOC_Os01g12580	late embryogenesis abundant protein, putative, expressed
LOC_Os01g12610	expressed protein
LOC_Os01g12640	expressed protein
LOC_Os01g12710	oxidoreductase, short chain dehydrogenase/reductase family domain containing protein, expressed
LOC_Os01g12720	protein kinase domain containing protein, expressed
LOC_Os01g12730	ras-related protein, putative, expressed
LOC_Os01g12740	cytochrome P450, putative, expressed
LOC_Os01g12750	cytochrome P450, putative, expressed
LOC_Os01g12760	cytochrome P450, putative, expressed
LOC_Os01g12770	cytochrome P450, putative, expressed
LOC_Os01g12790	receptor protein kinase, putative, expressed
LOC_Os01g12800	peroxisomal membrane protein, putative, expressed
LOC_Os01g12810	retrotransposon protein, putative, unclassified, expressed
LOC_Os01g12830	erythronate-4-phosphate dehydrogenase domain containing protein, expressed
LOC_Os01g12870	eukaryotic translation initiation factor 3 subunit E-interacting protein, putative, expressed
LOC_Os01g12880	VHS and GAT domain containing protein, expressed
LOC_Os01g12890	expressed protein
LOC_Os01g12900	ras-related protein, putative, expressed
LOC_Os01g12910	thioesterase family protein, putative, expressed
LOC_Os01g12920	thioesterase family protein, putative, expressed
LOC_Os01g12930	U-box domain containing protein, expressed
LOC_Os01g12940	phosphorylase domain containing protein, putative, expressed
LOC_Os01g12950	ubiquitin-conjugating enzyme, putative, expressed
LOC_Os01g13000	ethylene-responsive protein related, putative, expressed
LOC_Os01g13020	expressed protein
LOC_Os01g13024	expressed protein
LOC_Os01g13030	OsIAA3 - Auxin-responsive Aux/IAA gene family member, expressed
LOC_Os01g13060	CK1_CaseinKinase_1.1 - CK1 includes the casein kinase 1 kinases, expressed
LOC_Os01g13070	expressed protein
LOC_Os01g13080	60S acidic ribosomal protein, putative, expressed
LOC_Os01g13100	KH domain containing protein, putative, expressed
LOC_Os01g13140	WD domain, G-beta repeat domain containing protein, expressed
LOC_Os01g13150	metallo-beta-lactamase family protein, putative, expressed
LOC_Os01g13160	expressed protein
LOC_Os01g13180	expressed protein
LOC_Os01g13190	histidinol dehydrogenase, chloroplast precursor, putative, expressed
LOC_Os01g13200	abscisic acid insensitive 8, putative, expressed
LOC_Os01g13210	salt stress root protein RS1, putative, expressed
LOC_Os01g13270	AGC_PVPK_like_kin82y.4 - ACG kinases include homologs to PKA, PKG and PKC, expressed
LOC_Os01g13280	ubiquitin conjugating enzyme protein, putative, expressed
LOC_Os01g13310	DNA topoisomerase 2, putative, expressed
LOC_Os01g13320	pectinesterase, putative, expressed
LOC_Os01g13360	phosphatidylinositol 3- and 4-kinase family protein, putative, expressed
LOC_Os01g13390	expressed protein
LOC_Os01g13420	SOUL heme-binding protein, putative, expressed
LOC_Os01g13430	importin-alpha re-exporter, putative, expressed
LOC_Os01g13460	helix-loop-helix DNA-binding domain containing protein, expressed
LOC_Os01g13480	glutaredoxin, putative, expressed
LOC_Os01g13520	auxin response factor 1, putative, expressed
LOC_Os01g13540	NIN, putative, expressed
LOC_Os01g13550	beta-amylase, putative, expressed
LOC_Os01g13560	membrane associated DUF588 domain containing protein, putative, expressed
LOC_Os01g13590	isoflavone reductase homolog IRL, putative, expressed
LOC_Os01g13600	nmrA-like family domain containing protein, expressed
LOC_Os01g13660	expressed protein
LOC_Os01g13680	expressed protein
LOC_Os01g13690	ligA, putative, expressed
LOC_Os01g13710	transposon protein, putative, unclassified, expressed
LOC_Os01g13720	expressed protein
LOC_Os01g13740	myb-like DNA-binding domain containing protein, expressed
LOC_Os01g13780	expressed protein
LOC_Os01g13800	receptor-like protein kinase 5 precursor, putative, expressed
LOC_Os01g13810	expressed protein
LOC_Os01g13820	retrotransposon protein, putative, unclassified, expressed
LOC_Os01g13830	expressed protein
LOC_Os01g13850	expressed protein
LOC_Os01g13860	expressed protein
LOC_Os01g13870	expressed protein
LOC_Os01g13880	expressed protein
LOC_Os01g13910	expressed protein
LOC_Os01g13920	cysteine protease, putative, expressed
LOC_Os01g13930	expressed protein
LOC_Os01g13950	OsGrx_A1 - glutaredoxin subgroup III, expressed
LOC_Os01g14000	expressed protein
LOC_Os01g14010	ZOS1-05 - C2H2 zinc finger protein, expressed
LOC_Os01g14020	expressed protein
LOC_Os01g14040	D-tyrosyl-tRNA, putative, expressed
LOC_Os01g14050	C2 domain containing protein, putative, expressed
LOC_Os01g14060	expressed protein
LOC_Os01g14080	lipase class 3 family protein, putative, expressed
LOC_Os01g14100	BT1 family protein, putative, expressed
LOC_Os01g14110	expressed protein
LOC_Os01g14140	X8 domain containing protein, expressed
LOC_Os01g14170	expressed protein
LOC_Os01g14190	transposon protein, putative, unclassified, expressed
LOC_Os01g14200	retrotransposon protein, putative, unclassified, expressed
LOC_Os01g14210	expressed protein
LOC_Os01g14220	expressed protein
LOC_Os01g14230	expressed protein
LOC_Os01g14240	hypothetical protein
LOC_Os01g14250	expressed protein
LOC_Os01g14260	transposon protein, putative, Ac/Ds sub-class
LOC_Os01g14270	OsFBX4 - F-box domain containing protein, expressed
LOC_Os01g14280	expressed protein
LOC_Os01g14310	expressed protein
LOC_Os01g14320	expressed protein
LOC_Os01g14330	expressed protein
LOC_Os01g14340	expressed protein
LOC_Os01g14360	expressed protein
LOC_Os01g14380	expressed protein
LOC_Os01g14390	expressed protein
LOC_Os01g14440	WRKY1, expressed
LOC_Os01g14490	retrotransposon protein, putative, unclassified, expressed
LOC_Os01g14510	BRASSINOSTEROID INSENSITIVE 1 precursor, putative, expressed
LOC_Os01g14514	expressed protein
LOC_Os01g14520	C4-dicarboxylate transporter/malic acid transport protein domain containing protein, expressed
LOC_Os01g14530	AWPM-19-like membrane family protein, putative, expressed
LOC_Os01g14550	pathogen-related protein, putative, expressed
LOC_Os01g14580	dehydrogenase, putative, expressed
LOC_Os01g14590	pathogen-related protein, putative, expressed
LOC_Os01g14610	PSF2 - Putative GINS complex subunit, expressed
LOC_Os01g14630	polyprenyl synthetase, putative, expressed
LOC_Os01g14670	Cupin domain containing protein, expressed
LOC_Os01g14690	Lg106, putative, expressed
LOC_Os01g14700	expressed protein
LOC_Os01g14720	transcription regulator, putative, expressed
LOC_Os01g14760	expressed protein
LOC_Os01g14770	retrotransposon protein, putative, unclassified, expressed
LOC_Os01g14780	hypothetical protein
LOC_Os01g14800	expressed protein
LOC_Os01g14810	5-nucleotidase domain-containing protein, putative, expressed
LOC_Os01g14840	ZOS1-06 - C2H2 zinc finger protein, expressed
LOC_Os01g14860	CGMC_GSK.1 - CGMC includes CDA, MAPK, GSK3, and CLKC kinases, expressed
LOC_Os01g14880	expressed protein
LOC_Os01g14890	expressed protein
LOC_Os01g14910	expressed protein
LOC_Os01g14926	protein kinase domain containing protein, expressed
LOC_Os01g14932	NAK-like ser/thr protein kinase, putative, expressed
LOC_Os01g14950	importin subunit alpha, putative, expressed
LOC_Os01g14980	RPA3 - Putative single-stranded DNA binding complex subunit 3, expressed
LOC_Os01g14990	GCRP6 - Glycine and cysteine rich family protein precursor, putative, expressed
LOC_Os01g15000	lipase, putative, expressed
LOC_Os01g15020	lissencephaly type-1-like homology motif, putative, expressed
LOC_Os01g15039	pectinesterase, putative, expressed
LOC_Os01g15060	expressed protein
LOC_Os01g15100	expressed protein
LOC_Os01g15120	hydrolase, alpha/beta fold family domain containing protein, expressed
LOC_Os01g15130	hydrolase, alpha/beta fold family domain containing protein, expressed
LOC_Os01g15170	expressed protein
LOC_Os01g15210	expressed protein
LOC_Os01g15220	expressed protein
LOC_Os01g15229	expressed protein
LOC_Os01g15240	expressed protein
LOC_Os01g15250	expressed protein
LOC_Os01g15260	dynein light chain type 1 domain containing protein, expressed
LOC_Os01g15270	expressed protein
LOC_Os01g15280	transposon protein, putative, unclassified, expressed
LOC_Os01g15290	ribosomal L18p/L5e family protein, putative, expressed
LOC_Os01g15300	zinc finger helicase family protein, putative, expressed
LOC_Os01g15310	LSM domain containing protein, expressed
LOC_Os01g15350	zinc finger C-x8-C-x5-C-x3-H type family protein, expressed
LOC_Os01g15380	transposon protein, putative, unclassified, expressed
LOC_Os01g15390	expressed protein
LOC_Os01g15448	expressed protein
LOC_Os01g15460	zinc finger C-x8-C-x5-C-x3-H type family protein, expressed
LOC_Os01g15490	phosphoadenosine phosphosulfate, putative, expressed
LOC_Os01g15510	expressed protein
LOC_Os01g15550	expressed protein
LOC_Os01g15580	disease resistance protein RGA2, putative, expressed
LOC_Os01g15600	PUR ALPHA-1, putative, expressed
LOC_Os01g15640	no apical meristem protein, putative, expressed
LOC_Os01g15660	NAD dependent epimerase/dehydratase family protein, putative, expressed
LOC_Os01g15720	tobamovirus movement protein containing protein, expressed
LOC_Os01g15740	expressed protein
LOC_Os01g15800	expressed protein
LOC_Os01g15810	peroxidase precursor, putative, expressed
LOC_Os01g15860	pre-mRNA-processing factor 6, putative, expressed
LOC_Os01g15920	expressed protein
LOC_Os01g15970	expressed protein
LOC_Os01g15979	gb protein, putative, expressed
LOC_Os01g15990	expressed protein
LOC_Os01g16000	CRAL/TRIO domain containing protein, expressed
LOC_Os01g16020	FAD binding domain containing protein, expressed
LOC_Os01g16090	RNA binding protein, putative, expressed
LOC_Os01g16100	translin, putative, expressed
LOC_Os01g16140	expressed protein
LOC_Os01g16146	phenazine biosynthesis protein, putative, expressed
LOC_Os01g16152	peroxiredoxin, putative, expressed
LOC_Os01g16180	MT-A70 domain containing protein, expressed
LOC_Os01g16210	uncharacterized Cys-rich domain containing protein, putative, expressed
LOC_Os01g16240	OsCam1-3 - Calmodulin, expressed
LOC_Os01g16260	major facilitator superfamily antiporter, putative, expressed
LOC_Os01g16310	glycosyl hydrolase, family 31, putative, expressed
LOC_Os01g16330	OsRhmbd2 - Putative Rhomboid homologue, expressed
LOC_Os01g16350	hydroxymethylglutaryl-CoA lyase, putative, expressed
LOC_Os01g16354	rab GDP dissociation inhibitor alpha, putative, expressed
LOC_Os01g16360	disease resistance protein, putative, expressed
LOC_Os01g16370	NBS-LRR type disease resistance protein, putative, expressed
LOC_Os01g16380	expressed protein
LOC_Os01g16390	NB-ARC domain containing protein, expressed
LOC_Os01g16400	NB-ARC domain containing protein, expressed
LOC_Os01g16430	cysteine proteinase inhibitor precursor protein, putative, expressed
LOC_Os01g16450	peroxidase precursor, putative, expressed
LOC_Os01g16460	expressed protein
LOC_Os01g16470	phosphatidylinositol kinase, putative, expressed
LOC_Os01g16530	OsClp1 - Putative Clp protease homologue, expressed
LOC_Os01g16540	NEDD8-activating enzyme E1 catalytic subunit, putative, expressed
LOC_Os01g16550	expressed protein
LOC_Os01g16560	antifreeze glycoprotein, putative, expressed
LOC_Os01g16590	expressed protein
LOC_Os01g16640	split hand/foot malformation type 1, putative, expressed
LOC_Os01g16660	transposon protein, putative, unclassified, expressed
LOC_Os01g16670	BSD domain-containing protein, putative, expressed
LOC_Os01g16714	flavin monooxygenase, putative, expressed
LOC_Os01g16750	flavin monooxygenase, putative, expressed
LOC_Os01g16860	AGO4-2, putative, expressed
LOC_Os01g16920	embryonic protein DC-8, putative, expressed
LOC_Os01g16930	presenilin, putative, expressed
LOC_Os01g16940	MazG nucleotide pyrophosphohydrolase domain containing protein, expressed
LOC_Os01g16970	glucosidase II beta subunit-like domain containing protein, expressed
LOC_Os01g16990	expressed protein
LOC_Os01g17010	phospholipid-transporting ATPase, putative, expressed
LOC_Os01g17020	glycosyl hydrolases family 17 protein, putative, expressed
LOC_Os01g17040	heat shock protein DnaJ, putative, expressed
LOC_Os01g17065	expressed protein
LOC_Os01g17070	OsDegp1 - Putative Deg protease homologue, expressed
LOC_Os01g17150	plastid-specific 50S ribosomal protein 5, chloroplast precursor, putative, expressed
LOC_Os01g17160	OsSubt1 - Putative Subtilisin homologue, expressed
LOC_Os01g17170	magnesium-protoporphyrin IX monomethyl ester cyclase,chloroplast precursor, putative, expressed
LOC_Os01g17180	proteasome subunit, putative, expressed
LOC_Os01g17190	OsCam3 - Calmodulin, expressed
LOC_Os01g17260	transcription factor, putative, expressed
LOC_Os01g17279	exonuclease, putative, expressed
LOC_Os01g17330	eukaryotic translation initiation factor 6, putative, expressed
LOC_Os01g17402	cyclin, putative, expressed
LOC_Os01g17410	expressed protein
LOC_Os01g17430	coatomer subunit beta-1, putative, expressed
LOC_Os01g17990	expressed protein
LOC_Os01g18060	sugar transporter superfamily, putative, expressed
LOC_Os01g18070	bacterial transferase hexapeptide domain containing protein, expressed
LOC_Os01g18080	retrotransposon protein, putative, unclassified, expressed
LOC_Os01g18110	cinnamoyl CoA reductase, putative, expressed
LOC_Os01g18120	cinnamoyl CoA reductase, putative, expressed
LOC_Os01g18130	expressed protein
LOC_Os01g18140	expressed protein
LOC_Os01g18150	STE_MEK_ste7_MAP2K.1 - STE kinases include homologs to sterile 7, sterile 11 and sterile 20 from yeast, expressed
LOC_Os01g18160	expressed protein
LOC_Os01g18170	Cupin domain containing protein, expressed
LOC_Os01g18220	expressed protein
LOC_Os01g18230	FAD-linked oxidoreductase protein, putative, expressed
LOC_Os01g18240	MYB family transcription factor, putative, expressed
LOC_Os01g18250	subtilase, putative, expressed
LOC_Os01g18280	SNF7 domain containing protein, putative, expressed
LOC_Os01g18310	expressed protein
LOC_Os01g18330	hypothetical protein
LOC_Os01g18360	OsIAA4 - Auxin-responsive Aux/IAA gene family member, expressed
LOC_Os01g18370	expressed protein
LOC_Os01g18390	OsRCI2-1 - Putative low temperature and salt responsive protein, expressed
LOC_Os01g18400	CHIT10 - Chitinase family protein precursor, expressed
LOC_Os01g18410	expressed protein
LOC_Os01g18440	OsMADS89 - MADS-box family gene with M-gamma type-box, expressed
LOC_Os01g18450	expressed protein
LOC_Os01g18470	transposon protein, putative, unclassified, expressed
LOC_Os01g18584	WRKY9, expressed
LOC_Os01g18630	aspartic proteinase oryzasin-1 precursor, putative, expressed
LOC_Os01g18640	aminotransferase, putative, expressed
LOC_Os01g18660	aminotransferase, putative, expressed
LOC_Os01g18670	MDR-like ABC transporter, putative, expressed
LOC_Os01g18744	transferase family protein, putative, expressed
LOC_Os01g18800	CAMK_KIN1/SNF1/Nim1_like.9 - CAMK includes calcium/calmodulin depedent protein kinases, expressed
LOC_Os01g18850	OsSPL1 - SBP-box gene family member, expressed
LOC_Os01g18870	helix-loop-helix DNA-binding domain containing protein, expressed
LOC_Os01g18880	ubiquitin carboxyl-terminal hydrolase, family 1, putative, expressed
LOC_Os01g18890	peroxidase precursor, putative, expressed
LOC_Os01g18900	stigma specific peroxidase precursor, putative, expressed
LOC_Os01g18910	peroxidase precursor, putative, expressed
LOC_Os01g18930	peroxidase precursor, putative, expressed
LOC_Os01g18950	peroxidase precursor, putative, expressed
LOC_Os01g18970	peroxidase precursor, putative, expressed
LOC_Os01g19020	peroxidase precursor, putative, expressed
LOC_Os01g19110	transposon protein, putative, CACTA, En/Spm sub-class
LOC_Os01g19130	protein phosphatase 2C, putative, expressed
LOC_Os01g19150	CGMC_GSK.3 - CGMC includes CDA, MAPK, GSK3, and CLKC kinases, expressed
LOC_Os01g19160	protein kinase domain containing protein, expressed
LOC_Os01g19170	polygalacturonase, putative, expressed
LOC_Os01g19240	integral membrane protein DUF6 containing protein, expressed
LOC_Os01g19260	ATPase, putative, expressed
LOC_Os01g19280	expressed protein
LOC_Os01g19290	integral membrane protein DUF6 containing protein, expressed
LOC_Os01g19300	retrotransposon protein, putative, unclassified, expressed
LOC_Os01g19310	retrotransposon protein, putative, unclassified, expressed
LOC_Os01g19320	expressed protein
LOC_Os01g19330	MYB family transcription factor, putative, expressed
LOC_Os01g19340	expressed protein
LOC_Os01g19350	expressed protein
LOC_Os01g19390	glycerol-3-phosphate acyltransferase, putative, expressed
LOC_Os01g19400	expressed protein
LOC_Os01g19410	expressed protein
LOC_Os01g19420	transposon protein, putative, unclassified, expressed
LOC_Os01g19440	pectinesterase, putative, expressed
LOC_Os01g19450	ATP-citrate synthase subunit 1, putative, expressed
LOC_Os01g19460	retrotransposon protein, putative, unclassified, expressed
LOC_Os01g19470	nodal modulator 1 precursor, putative, expressed
LOC_Os01g19480	kelch motif family protein, putative, expressed
LOC_Os01g19500	expressed protein
LOC_Os01g19529	pentatricopeptide, putative, expressed
LOC_Os01g19570	hypothetical protein
LOC_Os01g19610	plant protein of unknown function domain containing protein, expressed
LOC_Os01g19670	expressed protein
LOC_Os01g19694	Homeobox domain containing protein, expressed
LOC_Os01g19720	transposon protein, putative, CACTA, En/Spm sub-class, expressed
LOC_Os01g19740	calvin cycle protein CP12, putative, expressed
LOC_Os01g19750	glycosyl hydrolase, putative, expressed
LOC_Os01g19760	expressed protein
LOC_Os01g19780	expressed protein
LOC_Os01g19790	hypothetical protein
LOC_Os01g19820	universal stress protein domain containing protein, putative, expressed
LOC_Os01g19850	amino acid permease family protein, putative, expressed
LOC_Os01g19880	expressed protein
LOC_Os01g19910	expressed protein
LOC_Os01g19940	expressed protein
LOC_Os01g19950	expressed protein
LOC_Os01g19960	transposon protein, putative, CACTA, En/Spm sub-class, expressed
LOC_Os01g19970	MYB family transcription factor, putative, expressed
LOC_Os01g20000	expressed protein
LOC_Os01g20010	expressed protein
LOC_Os01g20120	expressed protein
LOC_Os01g20160	OsHKT1;5 - Na+ transporter, expressed
LOC_Os01g20206	methyltransferase, putative, expressed
LOC_Os01g20208	expressed protein
LOC_Os01g20700	hypothetical protein
LOC_Os01g20710	expressed protein
LOC_Os01g20780	anther-specific protein SF18 precursor, putative, expressed
LOC_Os01g20800	expressed protein
LOC_Os01g20810	expressed protein
LOC_Os01g20830	heavy metal-associated domain containing protein, expressed
LOC_Os01g20840	lipase class 3 family protein, putative, expressed
LOC_Os01g20860	phospholipase D. Active site motif family protein, expressed
LOC_Os01g20890	expressed protein
LOC_Os01g20894	expressed protein
LOC_Os01g20910	zinc finger, C3HC4 type domain containing protein, expressed
LOC_Os01g20930	RING-H2 finger protein, putative, expressed
LOC_Os01g20940	PHS1, putative, expressed
LOC_Os01g20950	sulfotransferase domain containing protein, expressed
LOC_Os01g20970	invertase/pectin methylesterase inhibitor family protein, putative, expressed
LOC_Os01g20980	pectinesterase, putative, expressed
LOC_Os01g21034	pectinesterase, putative, expressed
LOC_Os01g21060	hypothetical protein
LOC_Os01g21070	endoglucanase, putative, expressed
LOC_Os01g21130	expressed protein
LOC_Os01g21135	retrotransposon protein, putative, unclassified, expressed
LOC_Os01g21144	expressed protein
LOC_Os01g21160	2-oxo acid dehydrogenases acyltransferase domain containing protein, expressed
LOC_Os01g21180	translation machinery-associated protein 20, putative, expressed
LOC_Os01g21220	retrotransposon protein, putative, unclassified
LOC_Os01g21260	hypothetical protein
LOC_Os01g21270	retrotransposon protein, putative, unclassified, expressed
LOC_Os01g21300	esterase/lipase/thioesterase family protein, putative, expressed
LOC_Os01g21320	NAD dependent epimerase/dehydratase family domain containing protein, expressed
LOC_Os01g21400	retrotransposon protein, putative, unclassified, expressed
LOC_Os01g21410	expressed protein
LOC_Os01g21450	expressed protein
LOC_Os01g21520	esterase/lipase/thioesterase family protein, putative, expressed
LOC_Os01g21560	esterase/lipase/thioesterase family protein, putative, expressed
LOC_Os01g21580	esterase/lipase/thioesterase family protein, putative, expressed
LOC_Os01g21590	homeodomain, putative, expressed
LOC_Os01g21630	pectinacetylesterase domain containing protein, expressed
LOC_Os01g21640	expressed protein
LOC_Os01g21660	expressed protein
LOC_Os01g21670	plant protein of unknown function domain containing protein, expressed
LOC_Os01g21710	plant protein of unknown function domain containing protein, expressed
LOC_Os01g21720	retrotransposon protein, putative, Ty3-gypsy subclass
LOC_Os01g21740	expressed protein
LOC_Os01g21760	retrotransposon protein, putative, unclassified
LOC_Os01g21810	expressed protein
LOC_Os01g21880	expressed protein
LOC_Os01g21900	expressed protein
LOC_Os01g21920	expressed protein
LOC_Os01g21940	WD domain, G-beta repeat domain containing protein, expressed
LOC_Os01g21950	expressed protein
LOC_Os01g21960	serine/threonine-protein kinase, putative, expressed
LOC_Os01g21970	protein kinase, putative, expressed
LOC_Os01g21990	CRS2-associated factor 2, chloroplast precursor, putative, expressed
LOC_Os01g22010	S-adenosylmethionine synthetase, putative, expressed
LOC_Os01g22039	expressed protein
LOC_Os01g22090	expressed protein
LOC_Os01g22100	retrotransposon protein, putative, unclassified, expressed
LOC_Os01g22209	expressed protein
LOC_Os01g22220	expressed protein
LOC_Os01g22230	peroxidase precursor, putative, expressed
LOC_Os01g22249	peroxidase precursor, putative, expressed
LOC_Os01g22336	peroxidase precursor, putative, expressed
LOC_Os01g22352	peroxidase precursor, putative, expressed
LOC_Os01g22370	peroxidase precursor, putative, expressed
LOC_Os01g22390	WD domain containing protein, putative, expressed
LOC_Os01g22490	40S ribosomal protein S27a, putative, expressed
LOC_Os01g22500	craniofacial development protein 1, putative, expressed
LOC_Os01g22540	expressed protein
LOC_Os01g22550	galactosyltransferase family protein, putative, expressed
LOC_Os01g22560	glycerol-3-phosphate acyltransferase 1, putative, expressed
LOC_Os01g22590	retrotransposon protein, putative, unclassified, expressed
LOC_Os01g22620	retrotransposon protein, putative, unclassified
LOC_Os01g22660	GDSL-like lipase/acylhydrolase, putative, expressed
LOC_Os01g22680	fruit bromelain precursor, putative, expressed
LOC_Os01g22710	organic cation transporter-related, putative, expressed
LOC_Os01g22720	expressed protein
LOC_Os01g22770	transposon protein, putative, unclassified
LOC_Os01g22780	GDSL-like lipase/acylhydrolase, putative, expressed
LOC_Os01g22870	expressed protein
LOC_Os01g22900	neutral/alkaline invertase, putative, expressed
LOC_Os01g22954	serine carboxypeptidase, putative, expressed
LOC_Os01g22990	acidic leucine-rich nuclear phosphoprotein 32-related protein 1, putative, expressed
LOC_Os01g23000	expressed protein
LOC_Os01g23020	retrotransposon protein, putative, Ty3-gypsy subclass, expressed
LOC_Os01g23070	expressed protein
LOC_Os01g23370	expressed protein
LOC_Os01g23380	stripe rust resistance protein Yr10, putative, expressed
LOC_Os01g23390	hypothetical protein
LOC_Os01g23510	expressed protein
LOC_Os01g23580	inorganic H+ pyrophosphatase, putative, expressed
LOC_Os01g23590	suppressor of Mek, putative, expressed
LOC_Os01g23600	expressed protein
LOC_Os01g23620	miro, putative, expressed
LOC_Os01g23630	transcription initiation factor IID, 18kD subunit family protein, expressed
LOC_Os01g23680	rossmann fold nucleotide-binding protein involved in DNA uptake, putative, expressed
LOC_Os01g23705	expressed protein
LOC_Os01g23710	no apical meristem protein, putative, expressed
LOC_Os01g23730	retrotransposon protein, putative, unclassified, expressed
LOC_Os01g23740	OsPDIL2-2 protein disulfide isomerase PDIL2-2, expressed
LOC_Os01g23750	OsMADS92 - MADS-box family gene with M-beta type-box, expressed
LOC_Os01g23760	OsMADS93 - MADS-box family gene with M-beta type-box, expressed
LOC_Os01g23770	OsMADS94 - MADS-box family gene with M-beta type-box, expressed
LOC_Os01g23790	hypothetical protein
LOC_Os01g23810	expressed protein
LOC_Os01g23830	retrotransposon protein, putative, unclassified, expressed
LOC_Os01g23850	transposon protein, putative, CACTA, En/Spm sub-class, expressed
LOC_Os01g23870	expressed protein
LOC_Os01g23880	expressed protein
LOC_Os01g23890	expressed protein
LOC_Os01g23900	retrotransposon protein, putative, unclassified, expressed
LOC_Os01g23970	cysteine-rich receptor protein kinase, putative, expressed
LOC_Os01g23990	expressed protein
LOC_Os01g24010	pleiotropic drug resistance protein, putative, expressed
LOC_Os01g24020	expressed protein
LOC_Os01g24030	AMP-binding enzyme, putative, expressed
LOC_Os01g24060	importin subunit alpha, putative, expressed
LOC_Os01g24080	expressed protein
LOC_Os01g24120	hypothetical protein
LOC_Os01g24340	expressed protein
LOC_Os01g24350	expressed protein
LOC_Os01g24420	expressed protein
LOC_Os01g24430	expressed protein
LOC_Os01g24440	glycine-rich protein, putative, expressed
LOC_Os01g24490	expressed protein
LOC_Os01g24550	fruit bromelain precursor, putative, expressed
LOC_Os01g24560	fruit bromelain precursor, putative, expressed
LOC_Os01g24570	fruit bromelain precursor, putative, expressed
LOC_Os01g24600	fruit bromelain precursor, putative, expressed
LOC_Os01g24680	3-hydroxyacyl-CoA dehydrogenase, putative, expressed
LOC_Os01g24730	expressed protein
LOC_Os01g24750	Ser/Thr protein phosphatase family protein, putative, expressed
LOC_Os01g24764	expressed protein
LOC_Os01g24780	cytochrome P450, putative, expressed
LOC_Os01g24790	transferase family protein, putative, expressed
LOC_Os01g24800	retrotransposon protein, putative, unclassified, expressed
LOC_Os01g24810	cytochrome P450, putative, expressed
LOC_Os01g24820	NB-ARC domain containing protein, expressed
LOC_Os01g24830	expressed protein
LOC_Os01g24840	conserved hypothetical protein
LOC_Os01g24920	poly synthetase 2-B, putative, expressed
LOC_Os01g24950	exocyst complex component 6, putative, expressed
LOC_Os01g24970	expressed protein
LOC_Os01g24980	naringenin,2-oxoglutarate 3-dioxygenase, putative, expressed
LOC_Os01g25000	retrotransposon protein, putative, unclassified, expressed
LOC_Os01g25010	flavonol synthase/flavanone 3-hydroxylase, putative, expressed
LOC_Os01g25020	expressed protein
LOC_Os01g25030	dirigent, putative
LOC_Os01g25100	glutathione S-transferase, putative, expressed
LOC_Os01g25160	jacalin-like lectin domain containing protein, expressed
LOC_Os01g25320	auxilin, putative, expressed
LOC_Os01g25360	esterase, putative, expressed
LOC_Os01g25370	SUMO protease, putative, expressed
LOC_Os01g25386	multidrug resistance-associated protein, putative, expressed
LOC_Os01g25460	uncharacterized protein At4g06744 precursor, putative, expressed
LOC_Os01g25484	ferredoxin--nitrite reductase, putative, expressed
LOC_Os01g25500	sterol carrier protein-2, putative, expressed
LOC_Os01g25510	alpha-amylase isozyme C, putative, expressed
LOC_Os01g25530	pentatricopeptide repeat protein PPR986-12, putative, expressed
LOC_Os01g25540	RALFL6 - Rapid ALkalinization Factor RALF family protein precursor, expressed
LOC_Os01g25550	hypothetical protein
LOC_Os01g25630	NB-ARC domain containing protein, expressed
LOC_Os01g25710	transposon protein, putative, CACTA, En/Spm sub-class, expressed
LOC_Os01g25740	powdery mildew resistance protein PM3F, putative, expressed
LOC_Os01g25770	expressed protein
LOC_Os01g25800	expressed protein
LOC_Os01g25860	retrotransposon protein, putative, Ty3-gypsy subclass, expressed
LOC_Os01g25900	retrotransposon protein, putative, unclassified, expressed
LOC_Os01g25990	expressed protein
LOC_Os01g26000	expressed protein
LOC_Os01g26020	expressed protein
LOC_Os01g26039	expressed protein
LOC_Os01g26080	expressed protein
LOC_Os01g26090	expressed protein
LOC_Os01g26100	expressed protein
LOC_Os01g26120	membrane associated DUF588 domain containing protein, putative, expressed
LOC_Os01g26130	expressed protein
LOC_Os01g26160	exportin 1, putative, expressed
LOC_Os01g26174	OsWAK5 - OsWAK receptor-like protein kinase, expressed
LOC_Os01g26240	retrotransposon protein, putative, Ty1-copia subclass, expressed
LOC_Os01g26250	expressed protein
LOC_Os01g26400	retrotransposon protein, putative, Ty3-gypsy subclass, expressed
LOC_Os01g27140	OsGrx_C7 - glutaredoxin subgroup III, expressed
LOC_Os01g27150	cullin, putative, expressed
LOC_Os01g27160	cullin, putative, expressed
LOC_Os01g27170	potassium transporter, putative, expressed
LOC_Os01g27190	C2 domain containing protein, putative, expressed
LOC_Os01g27200	retrotransposon protein, putative, unclassified, expressed
LOC_Os01g27210	glutathione S-transferase, putative, expressed
LOC_Os01g27230	12-oxophytodienoate reductase, putative, expressed
LOC_Os01g27240	12-oxophytodienoate reductase, putative, expressed
LOC_Os01g27470	ubiquitin family domain containing protein, expressed
LOC_Os01g27480	glutathione S-transferase, putative, expressed
LOC_Os01g27490	leucoanthocyanidin dioxygenase, putative, expressed
LOC_Os01g27530	expressed protein
LOC_Os01g27600	expressed protein
LOC_Os01g27630	glutathione S-transferase, putative, expressed
LOC_Os01g27650	pentatricopeptide, putative, expressed
LOC_Os01g27680	expressed protein
LOC_Os01g27690	expressed protein
LOC_Os01g27700	laccase precursor protein, putative, expressed
LOC_Os01g27730	GTPase of unknown function domain containing protein, putative, expressed
LOC_Os01g27760	expressed protein
LOC_Os01g27770	expressed protein
LOC_Os01g27820	hypothetical protein
LOC_Os01g27860	expressed protein
LOC_Os01g27880	sucrose-phosphatase, putative, expressed
LOC_Os01g27890	cytochrome P450, putative, expressed
LOC_Os01g27990	NPL4, putative, expressed
LOC_Os01g28030	peroxidase precursor, putative, expressed
LOC_Os01g28150	OsFBX6 - F-box domain containing protein, expressed
LOC_Os01g28230	ZOS1-07 - C2H2 zinc finger protein, expressed
LOC_Os01g28260	hypothetical protein
LOC_Os01g28360	retrotransposon, putative, centromere-specific, expressed
LOC_Os01g28390	transposon protein, putative, CACTA, En/Spm sub-class, expressed
LOC_Os01g28450	SCP-like extracellular protein, expressed
LOC_Os01g28500	SCP-like extracellular protein, expressed
LOC_Os01g28510	expressed protein
LOC_Os01g28520	OsFBX8 - F-box domain containing protein, expressed
LOC_Os01g28540	stress regulated protein, putative, expressed
LOC_Os01g28600	exo70 exocyst complex subunit family protein, putative, expressed
LOC_Os01g28680	WD domain, G-beta repeat domain containing protein, expressed
LOC_Os01g28720	hypothetical protein
LOC_Os01g28730	protein kinase domain containing protein, expressed
LOC_Os01g28790	PRAS-rich protein, putative, expressed
LOC_Os01g28800	retrotransposon protein, putative, unclassified
LOC_Os01g28810	expressed protein
LOC_Os01g28840	C4-dicarboxylate transporter/malic acid transport protein, expressed
LOC_Os01g28850	expressed protein
LOC_Os01g28970	retrotransposon protein, putative, Ty3-gypsy subclass, expressed
LOC_Os01g28989	expressed protein
LOC_Os01g29150	cytochrome P450 72A1, putative, expressed
LOC_Os01g29180	expressed protein
LOC_Os01g29210	hypothetical protein
LOC_Os01g29240	expressed protein
LOC_Os01g29280	expressed protein
LOC_Os01g29330	expressed protein
LOC_Os01g29370	retrotransposon protein, putative, unclassified, expressed
LOC_Os01g29390	expressed protein
LOC_Os01g29430	tetratricopeptide-like helical, putative, expressed
LOC_Os01g29450	retrotransposon protein, putative, unclassified, expressed
LOC_Os01g29469	dual specificity protein phosphatase, putative, expressed
LOC_Os01g29600	expressed protein
LOC_Os01g29640	expressed protein
LOC_Os01g29740	expressed protein
LOC_Os01g29830	expressed protein
LOC_Os01g29840	no apical meristem protein, putative, expressed
LOC_Os01g29860	expressed protein
LOC_Os01g29870	multidrug resistance protein 9, putative, expressed
LOC_Os01g29890	expressed protein
LOC_Os01g29900	retrotransposon protein, putative, unclassified
LOC_Os01g29910	retrotransposon protein, putative, unclassified, expressed
LOC_Os01g31110	CRS2-associated factor 1, chloroplast precursor, putative, expressed
LOC_Os01g31210	expressed protein
LOC_Os01g31220	expressed protein
LOC_Os01g31230	retrotransposon, putative, centromere-specific, expressed
LOC_Os01g31350	retrotransposon protein, putative, unclassified, expressed
LOC_Os01g31370	glycosyltransferase, putative, expressed
LOC_Os01g31450	retrotransposon protein, putative, unclassified, expressed
LOC_Os01g31470	mov34/MPN/PAD-1 family protein, expressed
LOC_Os01g31480	expressed protein
LOC_Os01g31580	BZIP protein, putative, expressed
LOC_Os01g31610	tyrosyl-tRNA synthetase, putative, expressed
LOC_Os01g31629	expressed protein
LOC_Os01g31680	uncharacterized protein sll0194, putative, expressed
LOC_Os01g31690	oxygen-evolving enhancer protein 1, chloroplast precursor, putative, expressed
LOC_Os01g31700	expressed protein
LOC_Os01g31760	acyl-ACP thioesterase, putative, expressed
LOC_Os01g31850	expressed protein
LOC_Os01g31870	natural resistance-associated macrophage protein, putative, expressed
LOC_Os01g31940	purine permease, putative, expressed
LOC_Os01g31980	MATE efflux family protein, putative, expressed
LOC_Os01g32080	thiamine pyrophosphate enzyme, C-terminal TPP binding domain containing protein, expressed
LOC_Os01g32090	PPR repeat domain containing protein, putative, expressed
LOC_Os01g32120	OsCML11 - Calmodulin-related calcium sensor protein, expressed
LOC_Os01g32170	pentatricopeptide, putative, expressed
LOC_Os01g32184	tetratricopeptide repeat protein 5, putative, expressed
LOC_Os01g32259	expressed protein
LOC_Os01g32270	hypothetical protein
LOC_Os01g32300	expressed protein
LOC_Os01g32310	expressed protein
LOC_Os01g32330	heavy metal-associated domain containing protein, expressed
LOC_Os01g32350	OsClp2 - Putative Clp protease homologue, expressed
LOC_Os01g32439	expressed protein
LOC_Os01g32460	expressed protein
LOC_Os01g32520	expressed protein
LOC_Os01g32560	expressed protein
LOC_Os01g32610	expressed protein
LOC_Os01g32640	OsFBX9 - F-box domain containing protein, expressed
LOC_Os01g32660	STE_MEK_ste7_MAP2K.2 - STE kinases include homologs to sterile 7, sterile 11 and sterile 20 from yeast, expressed
LOC_Os01g32670	expressed protein
LOC_Os01g32680	transposon protein, putative, unclassified, expressed
LOC_Os01g32750	TATA binding protein-associated factor, putative, expressed
LOC_Os01g32770	DUF260 domain containing protein, putative, expressed
LOC_Os01g32800	proteasome subunit, putative, expressed
LOC_Os01g32830	expressed protein
LOC_Os01g32870	heat shock protein DnaJ, putative, expressed
LOC_Os01g32880	AP-3 complex subunit delta, putative, expressed
LOC_Os01g32890	expressed protein
LOC_Os01g32930	SGS domain containing protein, expressed
LOC_Os01g33000	expressed protein
LOC_Os01g33030	Brix domain containing protein, putative, expressed
LOC_Os01g33070	pentatricopeptide repeat protein PPR868-14, putative, expressed
LOC_Os01g33090	expressed protein
LOC_Os01g33100	retrotransposon protein, putative, Ty1-copia subclass, expressed
LOC_Os01g33160	stress responsive A/B Barrel domain containing protein, expressed
LOC_Os01g33260	retrotransposon protein, putative, unclassified, expressed
LOC_Os01g33360	DnaK family protein, putative, expressed
LOC_Os01g33370	zinc-binding protein, putative, expressed
LOC_Os01g33410	transposon protein, putative, unclassified, expressed
LOC_Os01g33420	glycosyl hydrolase family protein 27, putative, expressed
LOC_Os01g33490	OsFBX10 - F-box domain containing protein, expressed
LOC_Os01g33500	6-phosphogluconate dehydrogenase NAD-binding domain-containing protein, putative
LOC_Os01g33514	expressed protein
LOC_Os01g33615	expressed protein
LOC_Os01g33650	expressed protein
LOC_Os01g33670	expressed protein
LOC_Os01g33684	disease resistance RPP13-like protein 1, putative, expressed
LOC_Os01g33770	expressed protein
LOC_Os01g33800	heat shock protein DnaJ, putative, expressed
LOC_Os01g33830	expressed protein
LOC_Os01g33869	expressed protein
LOC_Os01g33910	expressed protein
LOC_Os01g33920	expressed protein
LOC_Os01g33930	expressed protein
LOC_Os01g33940	expressed protein
LOC_Os01g33950	expressed protein
LOC_Os01g33960	transposon protein, putative, CACTA, En/Spm sub-class, expressed
LOC_Os01g34010	expressed protein
LOC_Os01g34060	MYB family transcription factor, putative, expressed
LOC_Os01g34090	expressed protein
LOC_Os01g34200	AATF, putative, expressed
LOC_Os01g34220	OsFBX11 - F-box domain containing protein, expressed
LOC_Os01g34260	hypothetical protein
LOC_Os01g34270	OsFBX12 - F-box domain containing protein, expressed
LOC_Os01g34330	BAH domain containing protein, expressed
LOC_Os01g34350	RNA-dependent RNA polymerase, putative, expressed
LOC_Os01g34390	prenyltransferase, putative, expressed
LOC_Os01g34420	expressed protein
LOC_Os01g34450	expressed protein
LOC_Os01g34460	expressed protein
LOC_Os01g34480	NAD dependent epimerase/dehydratase family protein, putative, expressed
LOC_Os01g34510	hypothetical protein
LOC_Os01g34540	expressed protein
LOC_Os01g34560	3-ketoacyl-CoA synthase, putative, expressed
LOC_Os01g34590	expressed protein
LOC_Os01g34610	expressed protein
LOC_Os01g34630	retrotransposon protein, putative, Ty1-copia subclass, expressed
LOC_Os01g34680	expressed protein
LOC_Os01g34710	transposon protein, putative, unclassified, expressed
LOC_Os01g34850	OsHKT2;3 - Na+ transporter, expressed
LOC_Os01g34860	expressed protein
LOC_Os01g34900	GLUCAN SYNTHASE-LIKE protein, putative, expressed
LOC_Os01g34920	beta-galactosidase precursor, putative, expressed
LOC_Os01g34970	MDR-like ABC transporter, putative, expressed
LOC_Os01g34980	expressed protein
LOC_Os01g34990	expressed protein
LOC_Os01g35000	expressed protein
LOC_Os01g35100	zinc finger, C3HC4 type domain containing protein, expressed
LOC_Os01g35110	expressed protein
LOC_Os01g35160	TKL_IRAK_DUF26-lh.4 - DUF26 kinases have homology to DUF26 containing loci, expressed
LOC_Os01g35170	tRNA methyltransferase, putative, expressed
LOC_Os01g35184	CAMK_KIN1/SNF1/Nim1_like.10 - CAMK includes calcium/calmodulin depedent protein kinases, expressed
LOC_Os01g35230	1-aminocyclopropane-1-carboxylate oxidase homolog 1, putative, expressed
LOC_Os01g35240	hypothetical protein
LOC_Os01g35290	retrotransposon protein, putative, Ty1-copia subclass, expressed
LOC_Os01g35430	retrotransposon protein, putative, unclassified
LOC_Os01g35530	retrotransposon protein, putative, unclassified
LOC_Os01g35990	RNAse P Rpr2/Rpp21 subunit domain containing protein, expressed
LOC_Os01g36080	protein phosphatase 2C containing protein, expressed
LOC_Os01g36090	DNA-damage-repair/toleration protein DRT102, putative, expressed
LOC_Os01g36100	expressed protein
LOC_Os01g36110	expressed protein
LOC_Os01g36220	bZIP transcription factor domain containing protein, expressed
LOC_Os01g36229	expressed protein
LOC_Os01g36240	peroxidase precursor, putative, expressed
LOC_Os01g36250	transposon protein, putative, unclassified, expressed
LOC_Os01g36270	expressed protein
LOC_Os01g36294	cytochrome P450, putative, expressed
LOC_Os01g36330	expressed protein
LOC_Os01g36350	cytochrome P450, putative, expressed
LOC_Os01g36380	retrotransposon protein, putative, unclassified
LOC_Os01g36390	MCM4 - Putative minichromosome maintenance MCM complex subunit 4, expressed
LOC_Os01g36420	transposon protein, putative, CACTA, En/Spm sub-class, expressed
LOC_Os01g36500	TKL_IRAK_DUF26-lh.5 - DUF26 kinases have homology to DUF26 containing loci, expressed
LOC_Os01g36600	PPR repeat domain containing protein, putative, expressed
LOC_Os01g36610	expressed protein
LOC_Os01g36620	pectate lyase family protein, expressed
LOC_Os01g36630	jmjC domain-containing protein 4, putative, expressed
LOC_Os01g36640	disease resistance protein RPM1, putative, expressed
LOC_Os01g36660	carboxyl-terminal peptidase, putative, expressed
LOC_Os01g36690	expressed protein
LOC_Os01g36720	transporter, major facilitator family, putative, expressed
LOC_Os01g36760	expressed protein
LOC_Os01g36790	TKL_IRAK_DUF26-lf.2 - DUF26 kinases have homology to DUF26 containing loci, expressed
LOC_Os01g36880	hypothetical protein
LOC_Os01g36930	ubiquitin carboxyl-terminal hydrolase 6, putative, expressed
LOC_Os01g36940	OsFBX13 - F-box domain containing protein, expressed
LOC_Os01g36950	N-rich protein, putative, expressed
LOC_Os01g36970	expressed protein
LOC_Os01g36984	expressed protein
LOC_Os01g37000	carboxyl-terminal peptidase, putative, expressed
LOC_Os01g37020	carboxyl-terminal peptidase, putative, expressed
LOC_Os01g37040	retrotransposon protein, putative, Ty1-copia subclass, expressed
LOC_Os01g37050	ribonuclease III domain protein, putative, expressed
LOC_Os01g37060	retrotransposon protein, putative, Ty3-gypsy subclass, expressed
LOC_Os01g37070	retrotransposon protein, putative, unclassified, expressed
LOC_Os01g37100	RWP-RK domain-containing protein, putative, expressed
LOC_Os01g37110	ABIL2, putative, expressed
LOC_Os01g37390	retrotransposon protein, putative, unclassified, expressed
LOC_Os01g37410	retrotransposon protein, putative, Ty1-copia subclass, expressed
LOC_Os01g37460	zinc finger family protein, putative, expressed
LOC_Os01g37530	expressed protein
LOC_Os01g37560	chaperone protein dnaJ 49, putative, expressed
LOC_Os01g37590	peptide transporter PTR2, putative, expressed
LOC_Os01g37600	agenet domain containing protein, expressed
LOC_Os01g37610	retrotransposon protein, putative, unclassified, expressed
LOC_Os01g37630	esterase, putative, expressed
LOC_Os01g37650	esterase, putative, expressed
LOC_Os01g37670	OsFBX15 - F-box domain containing protein, expressed
LOC_Os01g37690	sodium/calcium exchanger protein, putative, expressed
LOC_Os01g37700	expressed protein
LOC_Os01g37750	glutathione S-transferase, putative, expressed
LOC_Os01g37760	glutamate dehydrogenase protein, putative, expressed
LOC_Os01g37770	RWD domain containing protein, expressed
LOC_Os01g37790	expressed protein
LOC_Os01g37800	ras-related protein, putative, expressed
LOC_Os01g37810	expressed protein
LOC_Os01g37820	oxidoreductase/ transition metal ion binding protein, putative, expressed
LOC_Os01g37832	thioredoxin, putative, expressed
LOC_Os01g37837	seryl-tRNA synthetase, putative, expressed
LOC_Os01g37842	expressed protein
LOC_Os01g37860	retrotransposon protein, putative, unclassified, expressed
LOC_Os01g37980	vesicle transport v-SNARE protein, putative, expressed
LOC_Os01g37990	expressed protein
LOC_Os01g38090	expressed protein
LOC_Os01g38110	cytochrome P450, putative, expressed
LOC_Os01g38120	plant protein of unknown function domain containing protein, expressed
LOC_Os01g38140	retrotransposon protein, putative, unclassified, expressed
LOC_Os01g38170	retrotransposon protein, putative, unclassified, expressed
LOC_Os01g38180	peptidyl-prolyl isomerase, putative, expressed
LOC_Os01g38190	plant protein of unknown function domain containing protein, expressed
LOC_Os01g38229	peptidyl-prolyl isomerase, putative, expressed
LOC_Os01g38480	GA18326-PA, putative, expressed
LOC_Os01g38500	DUF538 domain containing protein, putative, expressed
LOC_Os01g38520	expressed protein
LOC_Os01g38530	ELF3 protein, putative, expressed
LOC_Os01g38560	expressed protein
LOC_Os01g38580	beta,beta-carotene 9,10-dioxygenase, putative, expressed
LOC_Os01g38610	helix-loop-helix DNA-binding domain containing protein, expressed
LOC_Os01g38620	3-5 exonuclease/ nucleic acid binding protein, putative, expressed
LOC_Os01g38660	expressed protein
LOC_Os01g38670	transporter family protein, putative, expressed
LOC_Os01g38680	transporter family protein, putative, expressed
LOC_Os01g38690	nucleic acid binding protein, putative, expressed
LOC_Os01g38700	nucleic acid binding protein, putative, expressed
LOC_Os01g38720	nucleic acid binding protein, putative, expressed
LOC_Os01g38760	nucleic acid binding protein, putative, expressed
LOC_Os01g38780	nucleic acid binding protein, putative, expressed
LOC_Os01g38840	TKL_IRAK_DUF26-le.1 - DUF26 kinases have homology to DUF26 containing loci, expressed
LOC_Os01g38850	receptor-like serine-threonine protein kinase, putative, expressed
LOC_Os01g38860	expressed protein
LOC_Os01g38870	expressed protein
LOC_Os01g38900	TKL_IRAK_DUF26-le.2 - DUF26 kinases have homology to DUF26 containing loci, expressed
LOC_Os01g38910	cysteine-rich receptor-like protein kinase 10 precursor, putative, expressed
LOC_Os01g38960	expressed protein
LOC_Os01g38970	carbamoyl-phosphate synthase large chain, putative, expressed
LOC_Os01g38980	calmodulin-binding protein, putative, expressed
LOC_Os01g38990	mitochondrial carrier protein, putative, expressed
LOC_Os01g39000	ZmGR2c, putative, expressed
LOC_Os01g39010	50S ribosomal protein, putative, expressed
LOC_Os01g39040	DUF260 domain containing protein, putative, expressed
LOC_Os01g39050	retrotransposon protein, putative, unclassified, expressed
LOC_Os01g39070	DUF260 domain containing protein, putative, expressed
LOC_Os01g39080	expressed protein
LOC_Os01g39100	zinc finger C-x8-C-x5-C-x3-H type family protein, expressed
LOC_Os01g39110	ZOS1-10 - C2H2 zinc finger protein, expressed
LOC_Os01g39134	EF hand family protein, putative, expressed
LOC_Os01g39150	DUF260 domain containing protein, putative, expressed
LOC_Os01g39170	expressed protein
LOC_Os01g39180	DUF260 domain containing protein, putative, expressed
LOC_Os01g39220	DUF260 domain containing protein, putative, expressed
LOC_Os01g39250	OsFtsH4 FtsH protease, homologue of AtFtsH4, expressed
LOC_Os01g39270	NAD binding domain of 6-phosphogluconate dehydrogenase containing protein, expressed
LOC_Os01g39280	expressed protein
LOC_Os01g39290	harpin-induced protein 1 domain containing protein, expressed
LOC_Os01g39310	SEY1, putative, expressed
LOC_Os01g39330	helix-loop-helix DNA-binding domain containing protein, expressed
LOC_Os01g39350	protein kinase domain containing protein, expressed
LOC_Os01g39380	SCD1, putative, expressed
LOC_Os01g39385	expressed protein
LOC_Os01g39430	anthocyanin regulatory protein, putative
LOC_Os01g39440	transposon protein, putative, CACTA, En/Spm sub-class, expressed
LOC_Os01g39464	transposon protein, putative, CACTA, En/Spm sub-class, expressed
LOC_Os01g39480	anthocyanin regulatory Lc protein, putative, expressed
LOC_Os01g39490	expressed protein
LOC_Os01g39570	retrotransposon protein, putative, Ty3-gypsy subclass, expressed
LOC_Os01g39580	anthocyanin regulatory Lc protein, putative, expressed
LOC_Os01g39630	DNA repair protein Rad51, putative, expressed
LOC_Os01g39650	programmed cell death protein 2, putative, expressed
LOC_Os01g39690	expressed protein
LOC_Os01g39760	expressed protein
LOC_Os01g39770	calcineurin B, putative, expressed
LOC_Os01g39780	expressed protein
LOC_Os01g39790	esterase/lipase/thioesterase, putative, expressed
LOC_Os01g39800	esterase, putative, expressed
LOC_Os01g39810	Alg9-like mannosyltransferase protein, putative, expressed
LOC_Os01g39850	histone-like transcription factor and archaeal histone, putative, expressed
LOC_Os01g39890	transposon protein, putative, unclassified, expressed
LOC_Os01g39970	protein kinase domain containing protein, putative, expressed
LOC_Os01g39980	hypothetical protein
LOC_Os01g39990	expressed protein
LOC_Os01g40050	peptidyl-prolyl cis-trans isomerase, putative, expressed
LOC_Os01g40070	expressed protein
LOC_Os01g40080	hypothetical protein
LOC_Os01g40094	protein phosphatase 2C, putative, expressed
LOC_Os01g40110	ZOS1-11 - C2H2 zinc finger protein, expressed
LOC_Os01g40120	expressed protein
LOC_Os01g40130	retrotransposon protein, putative, unclassified, expressed
LOC_Os01g40140	expressed protein
LOC_Os01g40170	translation initiation factor, putative, expressed
LOC_Os01g40180	expressed protein
LOC_Os01g40190	retrotransposon protein, putative, unclassified, expressed
LOC_Os01g40220	DEFL7 - Defensin and Defensin-like DEFL family
LOC_Os01g40240	expressed protein
LOC_Os01g40310	expressed protein
LOC_Os01g40330	DUF630/DUF632 domains containing protein, putative, expressed
LOC_Os01g40370	phosphatase-associated family protein, putative, expressed
LOC_Os01g40390	phosphatase-associated family protein, putative, expressed
LOC_Os01g40400	histone deacetylase 19, putative, expressed
LOC_Os01g40420	CBS domain containing membrane protein, putative, expressed
LOC_Os01g40430	WRKY27, expressed
LOC_Os01g40450	2-aminoethanethiol dioxygenase, putative, expressed
LOC_Os01g40470	vacuolar ATP synthase subunit d, putative, expressed
LOC_Os01g40480	anthranilate phosphoribosyltransferase, putative, expressed
LOC_Os01g40499	S-locus lectin protein kinase family protein, putative, expressed
LOC_Os01g40520	expressed protein
LOC_Os01g40530	hsp20/alpha crystallin family protein, putative, expressed
LOC_Os01g40550	hsp20/alpha crystallin family protein, putative, expressed
LOC_Os01g40560	hypersensitive-induced response protein, putative, expressed
LOC_Os01g40570	outer mitochondrial membrane porin, putative, expressed
LOC_Os01g40580	hypersensitive-induced response protein, putative, expressed
LOC_Os01g40590	tyrosine protein kinase domain containing protein, putative, expressed
LOC_Os01g40610	coiled-coil domain-containing protein, putative, expressed
LOC_Os01g40620	Uncharacterized ACR, COG1565 containing protein, putative, expressed
LOC_Os01g40640	S1 RNA binding domain containing protein, expressed
LOC_Os01g40660	methyltransferase, putative, expressed
LOC_Os01g40670	single myb histone, putative, expressed
LOC_Os01g40680	pentatricopeptide, putative, expressed
LOC_Os01g40690	holocarboxylase synthetase, putative, expressed
LOC_Os01g40700	expressed protein
LOC_Os01g40720	pentatricopeptide, putative, expressed
LOC_Os01g40750	expressed protein
LOC_Os01g40790	retrotransposon protein, putative, Ty3-gypsy subclass
LOC_Os01g40870	aldehyde dehydrogenase, putative, expressed
LOC_Os01g40950	expressed protein
LOC_Os01g40980	helicase, putative, expressed
LOC_Os01g41020	expressed protein
LOC_Os01g41030	ribosomal protein L25, putative, expressed
LOC_Os01g41040	SCF apoptosis response protein, putative, expressed
LOC_Os01g41050	sulfate transporter, putative, expressed
LOC_Os01g41120	retrotransposon protein, putative, Ty3-gypsy subclass, expressed
LOC_Os01g41140	THION18 - Plant thionin family protein precursor, expressed
LOC_Os01g41160	FAD dependent oxidoreductase domain containing protein, expressed
LOC_Os01g41170	THION27 - Plant thionin family protein precursor, expressed
LOC_Os01g41220	DUF538 domain containing protein, putative, expressed
LOC_Os01g41230	hypothetical protein
LOC_Os01g41250	OsFBX17 - F-box domain containing protein, expressed
LOC_Os01g41270	OsFBD3 - F-box and FBD domain containing protein, expressed
LOC_Os01g41280	OsFBD4 - F-box and FBD domain containing protein, expressed
LOC_Os01g41290	OsFBD5 - F-box and FBD domain containing protein, expressed
LOC_Os01g41340	OsFBL1 - F-box domain and LRR containing protein, expressed
LOC_Os01g41360	expressed protein
LOC_Os01g41370	FBD domain containing protein, putative, expressed
LOC_Os01g41420	transmembrane amino acid transporter protein, putative, expressed
LOC_Os01g41430	UDP-glucoronosyl and UDP-glucosyl transferase, putative, expressed
LOC_Os01g41450	UDP-glucoronosyl and UDP-glucosyl transferase domain containing protein, expressed
LOC_Os01g41530	OsFBL2 - F-box domain and LRR containing protein, expressed
LOC_Os01g41550	aspartic proteinase, putative, expressed
LOC_Os01g41600	Sad1 / UNC-like C-terminal domain containing protein, putative, expressed
LOC_Os01g41610	mitochondrial ATP synthase g subunit family protein, putative, expressed
LOC_Os01g41630	serine/threonine protein phosphatase 2A 55 kDa regulatory subunit B, putative, expressed
LOC_Os01g41640	expressed protein
LOC_Os01g41650	pentatricopeptide, putative, expressed
LOC_Os01g41710	chlorophyll A-B binding protein, putative, expressed
LOC_Os01g41720	expressed protein
LOC_Os01g41740	expressed protein
LOC_Os01g41750	expressed protein
LOC_Os01g41760	expressed protein
LOC_Os01g41770	leucine rich repeat protein, putative, expressed
LOC_Os01g41780	expressed protein
LOC_Os01g41790	expressed protein
LOC_Os01g41810	cytochrome P450 72A1, putative, expressed
LOC_Os01g41820	cytochrome P450 72A1, putative, expressed
LOC_Os01g41850	transposon protein, putative, unclassified, expressed
LOC_Os01g41870	protein kinase, putative, expressed
LOC_Os01g41890	MLA1, putative, expressed
LOC_Os01g41900	Myb transcription factor, putative, expressed
LOC_Os01g41930	leucine rich repeat protein, putative, expressed
LOC_Os01g41950	expressed protein
LOC_Os01g41970	expressed protein
LOC_Os01g41980	retrotransposon protein, putative, unclassified, expressed
LOC_Os01g41990	OsCML12 - Calmodulin-related calcium sensor protein, expressed
LOC_Os01g42010	expressed protein
LOC_Os01g42024	expressed protein
LOC_Os01g42030	mitochondrial chaperone BCS1, putative, expressed
LOC_Os01g42080	zinc ion binding protein, putative, expressed
LOC_Os01g42090	nodulin MtN3 family protein, putative, expressed
LOC_Os01g42100	expressed protein
LOC_Os01g42120	expressed protein
LOC_Os01g42140	expressed protein
LOC_Os01g42150	MEGL13 - Maternally expressed gene MEG family protein precursor, expressed
LOC_Os01g42160	MEGL14 - Maternally expressed gene MEG family protein precursor, putative, expressed
LOC_Os01g42190	heat shock protein DnaJ, putative, expressed
LOC_Os01g42200	expressed protein
LOC_Os01g42234	amino acid permease family protein, putative, expressed
LOC_Os01g42294	inactive receptor kinase At2g26730 precursor, putative, expressed
LOC_Os01g42320	aspartic proteinase nepenthesin-2 precursor, putative, expressed
LOC_Os01g42330	retrotransposon protein, putative, unclassified, expressed
LOC_Os01g42340	expressed protein
LOC_Os01g42350	pleiotropic drug resistance protein, putative, expressed
LOC_Os01g42370	pleiotropic drug resistance protein, putative, expressed
LOC_Os01g42400	STE_MEK_ste7_MAP2K.3 - STE kinases include homologs to sterile 7, sterile 11 and sterile 20 from yeast, expressed
LOC_Os01g42410	pleiotropic drug resistance protein, putative, expressed
LOC_Os01g42430	vacuolar ATP synthase, putative, expressed
LOC_Os01g42470	acetyltransferase, GNAT family, putative, expressed
LOC_Os01g42480	Yip1 domain containing protein, expressed
LOC_Os01g42500	zinc finger, C3HC4 type family protein, expressed
LOC_Os01g42520	expressed protein
LOC_Os01g42600	hypothetical protein
LOC_Os01g42610	terpene synthase, putative, expressed
LOC_Os01g42630	C-5 cytosine-specific DNA methylase, putative, expressed
LOC_Os01g42640	ribosomal protein, putative, expressed
LOC_Os01g42690	OsPOP2 - Putative Prolyl Oligopeptidase homologue, expressed
LOC_Os01g42700	expressed protein
LOC_Os01g42710	retrotransposon protein, putative, unclassified, expressed
LOC_Os01g42730	GDSL-like lipase/acylhydrolase, putative, expressed
LOC_Os01g42740	ammonium transporter 2, putative, expressed
LOC_Os01g42770	expressed protein
LOC_Os01g42780	cysteine proteinase EP-B 2 precursor, putative, expressed
LOC_Os01g42790	xylem cysteine proteinase 2 precursor, putative, expressed
LOC_Os01g42810	leaf senescence related protein, putative, expressed
LOC_Os01g42830	adaptin ear-binding coat-associated protein 2, putative, expressed
LOC_Os01g42850	ThiF family domain containing protein, putative, expressed
LOC_Os01g42880	transferase family protein, putative, expressed
LOC_Os01g42890	expressed protein
LOC_Os01g42900	ABC-2 type transporter domain containing protein, expressed
LOC_Os01g42909	hypothetical protein
LOC_Os01g42950	protein kinase family protein, putative, expressed
LOC_Os01g42980	ribosomal protein L22, putative, expressed
LOC_Os01g42990	PPR repeat domain containing protein, putative, expressed
LOC_Os01g43020	CTP synthase, putative, expressed
LOC_Os01g43030	tetratricopeptide repeat domain containing protein, expressed
LOC_Os01g43040	amino acid transporter, putative, expressed
LOC_Os01g43060	expressed protein
LOC_Os01g43070	psbP-related thylakoid lumenal protein 4, chloroplast precursor, putative, expressed
LOC_Os01g43080	exonuclease, putative, expressed
LOC_Os01g43110	expressed protein
LOC_Os01g43120	DEAD/DEAH box helicase, putative, expressed
LOC_Os01g43130	DEAD/DEAH box helicase, putative, expressed
LOC_Os01g43140	lipase, putative, expressed
LOC_Os01g43160	polygalacturonase, putative, expressed
LOC_Os01g43170	polypyrimidine tract-binding protein, putative, expressed
LOC_Os01g43250	WD domain, G-beta repeat domain containing protein, expressed
LOC_Os01g43270	hydroquinone glucosyltransferase, putative, expressed
LOC_Os01g43274	expressed protein
LOC_Os01g43280	hydroquinone glucosyltransferase, putative, expressed
LOC_Os01g43290	expressed protein
LOC_Os01g43340	retrotransposon protein, putative, unclassified, expressed
LOC_Os01g43350	protein kinase family protein, putative, expressed
LOC_Os01g43370	CPuORF17 - conserved peptide uORF-containing transcript, expressed
LOC_Os01g43380	glycosyltransferase family protein 1, putative, expressed
LOC_Os01g43390	uroporphyrinogen decarboxylase, putative, expressed
LOC_Os01g43400	expressed protein
LOC_Os01g43410	CAMK_CAMK_like.9 - CAMK includes calcium/calmodulin depedent protein kinases, expressed
LOC_Os01g43420	expressed protein
LOC_Os01g43440	TOO MANY MOUTHS precursor, putative, expressed
LOC_Os01g43450	expressed protein
LOC_Os01g43460	C4-dicarboxylate transporter/malic acid transport protein, expressed
LOC_Os01g43480	AAA-type ATPase family protein, putative, expressed
LOC_Os01g43490	polygalacturonase, putative, expressed
LOC_Os01g43510	expressed protein
LOC_Os01g43520	neutral ceramidase precursor, putative, expressed
LOC_Os01g43530	late embryogenesis abundant protein, putative, expressed
LOC_Os01g43540	suppressor of G2 allele of SKP1, putative, expressed
LOC_Os01g43550	WRKY12, expressed
LOC_Os01g43560	expressed protein
LOC_Os01g43590	HSF-type DNA-binding domain containing protein, expressed
LOC_Os01g43600	expressed protein
LOC_Os01g43610	DUF623 domain containing protein, expressed
LOC_Os01g43620	expressed protein
LOC_Os01g43630	adaptin, putative, expressed
LOC_Os01g43650	WRKY11, expressed
LOC_Os01g43670	expressed protein
LOC_Os01g43680	CPuORF29 - conserved peptide uORF-containing transcript, expressed
LOC_Os01g43690	expressed protein
LOC_Os01g43700	cytochrome P450 72A1, putative, expressed
LOC_Os01g43720	cytochrome P450 72A1, putative, expressed
LOC_Os01g43740	cytochrome P450 72A1, putative, expressed
LOC_Os01g43750	cytochrome P450 72A1, putative, expressed
LOC_Os01g43760	cytochrome P450 72A1, putative, expressed
LOC_Os01g43774	cytochrome P450 72A1, putative, expressed
LOC_Os01g43800	retrotransposon protein, putative, unclassified, expressed
LOC_Os01g43844	cytochrome P450 72A1, putative, expressed
LOC_Os01g43851	cytochrome P450 72A1, putative, expressed
LOC_Os01g43870	NLI interacting factor-like phosphatase, putative, expressed
LOC_Os01g43890	OsSCP4 - Putative Serine Carboxypeptidase homologue, expressed
LOC_Os01g43910	CGMC_MAPKCMGC_2.4 - CGMC includes CDA, MAPK, GSK3, and CLKC kinases, expressed
LOC_Os01g43940	oligopeptide transporter, putative, expressed
LOC_Os01g43960	expressed protein
LOC_Os01g44040	CAS1 domain-containing protein 1 precursor, putative, expressed
LOC_Os01g44050	siroheme synthase, putative, expressed
LOC_Os01g44069	glycerol-3-phosphate acyltransferase, putative, expressed
LOC_Os01g44090	X8 domain containing protein, expressed
LOC_Os01g44130	aspartic proteinase oryzasin-1 precursor, putative, expressed
LOC_Os01g44170	expressed protein
LOC_Os01g44180	expressed protein
LOC_Os01g44190	expressed protein
LOC_Os01g44200	retrotransposon protein, putative, unclassified, expressed
LOC_Os01g44210	50S ribosomal protein L31, putative, expressed
LOC_Os01g44220	glucose-1-phosphate adenylyltransferase large subunit, chloroplast precursor, putative, expressed
LOC_Os01g44240	zinc finger, C3HC4 type domain containing protein, expressed
LOC_Os01g44250	CBS domain containing membrane protein, putative, expressed
LOC_Os01g44260	dihydroflavonol-4-reductase, putative, expressed
LOC_Os01g44270	retrotransposon protein, putative, unclassified, expressed
LOC_Os01g44290	expressed protein
LOC_Os01g44330	laccase precursor protein, putative, expressed
LOC_Os01g44340	pectinesterase, putative, expressed
LOC_Os01g44360	CBS domain containing membrane protein, putative, expressed
LOC_Os01g44390	MYB family transcription factor, putative, expressed
LOC_Os01g44394	mitotic checkpoint protein, putative, expressed
LOC_Os01g44430	retrotransposon protein, putative, unclassified, expressed
LOC_Os01g44950	AMP-binding enzyme, putative, expressed
LOC_Os01g44960	hydrolase, alpha/beta fold family domain containing protein, expressed
LOC_Os01g44970	polygalacturonase, putative, expressed
LOC_Os01g45020	F-box protein interaction domain containing protein, expressed
LOC_Os01g45050	retrotransposon protein, putative, Ty3-gypsy subclass, expressed
LOC_Os01g45060	polygalacturonase, putative, expressed
LOC_Os01g45080	expressed protein
LOC_Os01g45090	MYB family transcription factor, putative, expressed
LOC_Os01g45100	retrotransposon protein, putative, unclassified, expressed
LOC_Os01g45110	anthocyanin 3-O-beta-glucosyltransferase, putative, expressed
LOC_Os01g45140	anthocyanin 3-O-beta-glucosyltransferase, putative, expressed
LOC_Os01g45160	expressed protein
LOC_Os01g45190	DEAD-box ATP-dependent RNA helicase, putative, expressed
LOC_Os01g45250	DUF1645 domain containing protein, putative, expressed
LOC_Os01g45260	expressed protein
LOC_Os01g45274	carbonic anhydrase, chloroplast precursor, putative, expressed
LOC_Os01g45290	retrotransposon protein, putative, unclassified, expressed
LOC_Os01g45310	retrotransposon protein, putative, Ty3-gypsy subclass, expressed
LOC_Os01g45320	zinc finger family protein, putative, expressed
LOC_Os01g45330	retrotransposon protein, putative, Ty3-gypsy subclass, expressed
LOC_Os01g45340	expressed protein
LOC_Os01g45350	exostosin family protein, putative, expressed
LOC_Os01g45360	membrane associated DUF588 domain containing protein, putative, expressed
LOC_Os01g45370	radical SAM enzyme, putative, expressed
LOC_Os01g45390	HD domain containing protein 2, putative, expressed
LOC_Os01g45410	expressed protein
LOC_Os01g45420	ubiquitin family protein, putative, expressed
LOC_Os01g45430	expressed protein
LOC_Os01g45439	expressed protein
LOC_Os01g45450	AAA family ATPase, putative, expressed
LOC_Os01g45510	DUF617 domain containing protein, expressed
LOC_Os01g45520	D-mannose binding lectin family protein, expressed
LOC_Os01g45530	single-stranded DNA-binding protein, putative, expressed
LOC_Os01g45550	auxin efflux carrier component, putative, expressed
LOC_Os01g45570	homeobox associated leucine zipper, putative, expressed
LOC_Os01g45620	CGMC_MAPKCMGC_2.5 - CGMC includes CDA, MAPK, GSK3, and CLKC kinases, expressed
LOC_Os01g45624	oleosin, putative, expressed
LOC_Os01g45630	transposon protein, putative, Mutator sub-class, expressed
LOC_Os01g45650	OsFBX19 - F-box domain containing protein, expressed
LOC_Os01g45659	expressed protein
LOC_Os01g45670	expressed protein
LOC_Os01g45700	expressed protein
LOC_Os01g45730	zinc finger C-x8-C-x5-C-x3-H type family protein, expressed
LOC_Os01g45750	bile acid sodium symporter family protein, putative, expressed
LOC_Os01g45770	expressed protein
LOC_Os01g45780	expressed protein
LOC_Os01g45790	hypothetical protein
LOC_Os01g45800	transposon protein, putative, unclassified, expressed
LOC_Os01g45810	transposon protein, putative, unclassified, expressed
LOC_Os01g45830	sulfate transporter, putative, expressed
LOC_Os01g45840	CRR2, putative, expressed
LOC_Os01g45850	expressed protein
LOC_Os01g45860	GRAS family transcription factor domain containing protein, expressed
LOC_Os01g45880	retrotransposon protein, putative, unclassified, expressed
LOC_Os01g45900	OsFBX20 - F-box domain containing protein, expressed
LOC_Os01g45910	plastidic ATP/ADP-transporter, putative, expressed
LOC_Os01g45970	expressed protein
LOC_Os01g45990	potassium channel AKT1, putative, expressed
LOC_Os01g46030	receptor-like protein kinase, putative, expressed
LOC_Os01g46040	bromodomain domain containing protein, expressed
LOC_Os01g46050	expressed protein
LOC_Os01g46060	NUC189 domain containing protein, expressed
LOC_Os01g46080	GDSL-like lipase/acylhydrolase, putative, expressed
LOC_Os01g46110	transposon protein, putative, CACTA, En/Spm sub-class, expressed
LOC_Os01g46120	GDSL-like lipase/acylhydrolase, putative, expressed
LOC_Os01g46169	GDSL-like lipase/acylhydrolase, putative, expressed
LOC_Os01g46210	GDSL-like lipase/acylhydrolase, putative, expressed
LOC_Os01g46220	GDSL-like lipase/acylhydrolase, putative, expressed
LOC_Os01g46230	tetratricopeptide-like helical, putative, expressed
LOC_Os01g46250	lipase, putative, expressed
LOC_Os01g46270	wax synthase isoform 3, putative, expressed
LOC_Os01g46280	expressed protein
LOC_Os01g46290	lipase, putative, expressed
LOC_Os01g46340	chloroplast unusual positioning protein, putative, expressed
LOC_Os01g46370	lipase class 3 family protein, putative, expressed
LOC_Os01g46390	DUF538 domain containing protein, putative, expressed
LOC_Os01g46400	expressed protein
LOC_Os01g46410	leaf senescence related protein, putative, expressed
LOC_Os01g46420	expressed protein
LOC_Os01g46430	glycosyl transferase, group 1 domain containing protein, expressed
LOC_Os01g46440	VQ domain containing protein, putative, expressed
LOC_Os01g46500	OsFBX21 - F-box domain containing protein, expressed
LOC_Os01g46510	peptidase S8 and S53, subtilisin, kexin, sedolisin, putative, expressed
LOC_Os01g46570	CTP synthase, putative, expressed
LOC_Os01g46590	expressed protein
LOC_Os01g46600	seed maturation protein PM41, putative, expressed
LOC_Os01g46610	dehydrogenase, putative, expressed
LOC_Os01g46620	expressed protein
LOC_Os01g46632	retrotransposon protein, putative, Ty3-gypsy subclass, expressed
LOC_Os01g46660	transposon protein, putative, unclassified, expressed
LOC_Os01g46670	expressed protein
LOC_Os01g46690	expressed protein
LOC_Os01g46700	SET domain containing protein, expressed
LOC_Os01g46710	transposon protein, putative, CACTA, En/Spm sub-class, expressed
LOC_Os01g46720	expressed protein
LOC_Os01g46730	expressed protein
LOC_Os01g46740	expressed protein
LOC_Os01g46750	AMP-binding enzyme, putative, expressed
LOC_Os01g46760	protein phosphatase 2C, putative, expressed
LOC_Os01g46790	expressed protein
LOC_Os01g46800	WRKY15, expressed
LOC_Os01g46810	viral A-type inclusion protein repeat containing protein, expressed
LOC_Os01g46820	expressed protein
LOC_Os01g46840	expressed protein
LOC_Os01g46850	expressed protein
LOC_Os01g46860	inorganic phosphate transporter, putative, expressed
LOC_Os01g46870	AP2 domain containing protein, expressed
LOC_Os01g46900	transposon protein, putative, Mariner sub-class, expressed
LOC_Os01g46910	microneme protein Sm70, putative, expressed
LOC_Os01g46926	ubiquitin-conjugating enzyme, putative, expressed
LOC_Os01g46940	sphingolipid C4-hydroxylase SUR2, putative, expressed
LOC_Os01g46950	aldose 1-epimerase, putative, expressed
LOC_Os01g46970	transcription factor, putative, expressed
LOC_Os01g46980	vacuolar ATP synthase subunit E, putative, expressed
LOC_Os01g46984	expressed protein
LOC_Os01g46990	expressed protein
LOC_Os01g47000	transposon protein, putative, unclassified, expressed
LOC_Os01g47070	glycosyl hydrolase, putative, expressed
LOC_Os01g47100	3-5 exonuclease domain-containing protein, putative, expressed
LOC_Os01g47130	expressed protein
LOC_Os01g47150	retrotransposon protein, putative, Ty3-gypsy subclass, expressed
LOC_Os01g47200	retrotransposon protein, putative, unclassified, expressed
LOC_Os01g47256	exosome complex exonuclease RRP40, putative, expressed
LOC_Os01g47262	AMSH-like protease, putative, expressed
LOC_Os01g47270	DUF1645 domain containing protein, putative, expressed
LOC_Os01g47280	expressed protein
LOC_Os01g47290	expressed protein
LOC_Os01g47310	hypothetical protein
LOC_Os01g47340	iron-sulfur cluster assembly enzyme ISCU, mitochondrial precursor, putative, expressed
LOC_Os01g47350	enoyl-CoA hydratase/isomerase family protein, putative, expressed
LOC_Os01g47360	GATA zinc finger domain containing protein, expressed
LOC_Os01g47370	MYB family transcription factor, putative, expressed
LOC_Os01g47380	expressed protein
LOC_Os01g47410	aspartic proteinase oryzasin-1 precursor, putative, expressed
LOC_Os01g47420	pterin-4-alpha-carbinolamine dehydratase, putative, expressed
LOC_Os01g47430	protein of unknown function DUF1296 domain containing protein, expressed
LOC_Os01g47460	expressed protein
LOC_Os01g47470	serine/threonine-protein kinase, putative, expressed
LOC_Os01g47500	expressed protein
LOC_Os01g47510	retrotransposon protein, putative, unclassified, expressed
LOC_Os01g47530	CGMC_MAPKCMGC_2.6 - CGMC includes CDA, MAPK, GSK3, and CLKC kinases, expressed
LOC_Os01g47540	NLI interacting factor-like phosphatase, putative, expressed
LOC_Os01g47560	WRKY16, expressed
LOC_Os01g47570	expressed protein
LOC_Os01g47580	lipid phosphatase protein, putative, expressed
LOC_Os01g47600	HMG1/2, putative, expressed
LOC_Os01g47610	lipase class 3 family protein, putative, expressed
LOC_Os01g47630	expressed protein
LOC_Os01g47650	vacuolar protein sorting-associated protein 16, putative, expressed
LOC_Os01g47670	expressed protein
LOC_Os01g47690	metallo-beta-lactamase family protein, putative, expressed
LOC_Os01g47710	homeobox domain containing protein, expressed
LOC_Os01g47730	ras-related protein, putative, expressed
LOC_Os01g47740	zinc finger, C3HC4 type domain containing protein, expressed
LOC_Os01g47750	splicing factor U2AF 35 kDa subunit, putative, expressed
LOC_Os01g47760	OsGrx_I1 - glutaredoxin subgroup III, expressed
LOC_Os01g47810	S-locus-like receptor protein kinase, putative, expressed
LOC_Os01g47830	retrotransposon protein, putative, unclassified, expressed
LOC_Os01g47840	S-locus-like receptor protein kinase, putative, expressed
LOC_Os01g47850	transposon protein, putative, unclassified, expressed
LOC_Os01g47890	retrotransposon protein, putative, unclassified, expressed
LOC_Os01g47900	S-locus-like receptor protein kinase, putative, expressed
LOC_Os01g47910	expressed protein
LOC_Os01g47930	hypothetical protein
LOC_Os01g47940	transposon protein, putative, unclassified, expressed
LOC_Os01g47980	retrotransposon protein, putative, unclassified, expressed
LOC_Os01g48000	S-locus-like receptor protein kinase, putative, expressed
LOC_Os01g48010	expressed protein
LOC_Os01g48030	expressed protein
LOC_Os01g48040	S-locus-like receptor protein kinase, putative, expressed
LOC_Os01g48060	auxin response factor, putative, expressed
LOC_Os01g48070	retrotransposon protein, putative, unclassified, expressed
LOC_Os01g48120	expressed protein
LOC_Os01g48130	no apical meristem protein, putative, expressed
LOC_Os01g48170	homeobox domain containing protein, expressed
LOC_Os01g48190	drought induced 19 protein, putative, expressed
LOC_Os01g48210	PAP/25A associated domain containing protein, putative, expressed
LOC_Os01g48220	protein of unknown function DUF1421 domain containing protein, expressed
LOC_Os01g48230	hypothetical protein
LOC_Os01g48250	OsFBDUF5 - F-box and DUF domain containing protein, expressed
LOC_Os01g48280	ubiquitin-conjugating enzyme, putative, expressed
LOC_Os01g48310	expressed protein
LOC_Os01g48330	protein kinase domain containing protein, expressed
LOC_Os01g48360	expressed protein
LOC_Os01g48370	OsFBT1 - F-box and tubby domain containing protein, expressed
LOC_Os01g48380	PPR repeat domain containing protein, putative, expressed
LOC_Os01g48390	expressed protein
LOC_Os01g48410	ATROPGEF7/ROPGEF7, putative, expressed
LOC_Os01g48420	peroxiredoxin, putative, expressed
LOC_Os01g48430	expressed protein
LOC_Os01g48440	glycosyltransferase family 43 protein, putative, expressed
LOC_Os01g48444	OsIAA5 - Auxin-responsive Aux/IAA gene family member, expressed
LOC_Os01g48470	RUNX1 protein, putative, expressed
LOC_Os01g48500	expressed protein
LOC_Os01g48525	expressed protein
LOC_Os01g48540	glyoxal oxidase-related, putative, expressed
LOC_Os01g48550	expressed protein
LOC_Os01g48560	expressed protein
LOC_Os01g48570	expressed protein
LOC_Os01g48610	expressed protein
LOC_Os01g48620	expressed protein
LOC_Os01g48640	expressed protein
LOC_Os01g48650	expressed protein
LOC_Os01g48660	expressed protein
LOC_Os01g48680	two pore calcium channel protein 1, putative, expressed
LOC_Os01g48690	ribosomal protein rpS20, putative, expressed
LOC_Os01g48700	transcription factor Dp, putative, expressed
LOC_Os01g48710	heavy metal-associated domain containing protein, expressed
LOC_Os01g48740	aspartyl protease family protein, putative, expressed
LOC_Os01g48750	aspartic proteinase nepenthesin-2 precursor, putative, expressed
LOC_Os01g48790	YT521-B-like family domain containing protein, expressed
LOC_Os01g48800	purine permease, putative, expressed
LOC_Os01g48820	expressed protein
LOC_Os01g48830	expressed protein
LOC_Os01g48850	auxin-responsive protein, putative, expressed
LOC_Os01g48874	wax synthase, putative, expressed
LOC_Os01g48920	beclin-1, putative, expressed
LOC_Os01g48930	splicing factor-related, putative, expressed
LOC_Os01g48940	expressed protein
LOC_Os01g48950	expressed protein
LOC_Os01g48980	GPI transamidase component family protein, putative, expressed
LOC_Os01g48990	uncharacterized kinase mug58, putative, expressed
LOC_Os01g49000	katanin p60 ATPase-containing subunit, putative, expressed
LOC_Os01g49026	transmembrane protein 93, putative, expressed
LOC_Os01g49050	hypothetical protein
LOC_Os01g49060	prenyltransferase, putative, expressed
LOC_Os01g49150	anti-silencing protein, ASF1-like domain containing protein, expressed
LOC_Os01g49154	expressed protein
LOC_Os01g49160	MYB family transcription factor, putative, expressed
LOC_Os01g49180	ATP dependent DNA ligase family protein, putative, expressed
LOC_Os01g49210	expressed protein
LOC_Os01g49230	limonoid UDP-glucosyltransferase, putative, expressed
LOC_Os01g49250	methyltransferase, putative, expressed
LOC_Os01g49260	expressed protein
LOC_Os01g49270	XPA-binding protein 2, putative, expressed
LOC_Os01g49290	WD repeat-containing protein, putative, expressed
LOC_Os01g49310	expressed protein
LOC_Os01g49320	glycosyl hydrolase, putative, expressed
LOC_Os01g49350	DUF292 domain containing protein, expressed
LOC_Os01g49360	FAD-binding and arabino-lactone oxidase domains containing protein, putative, expressed
LOC_Os01g49370	expressed protein
LOC_Os01g49380	lipase, putative, expressed
LOC_Os01g49390	IPP transferase, putative, expressed
LOC_Os01g49400	expressed protein
LOC_Os01g49410	expressed protein
LOC_Os01g49430	DnaK family protein, putative, expressed
LOC_Os01g49440	expressed protein
LOC_Os01g49490	expressed protein
LOC_Os01g49510	OsPOP3 - Putative Prolyl Oligopeptidase homologue, expressed
LOC_Os01g49529	OsWAK10d - OsWAK receptor-like cytoplasmic kinase OsWAK-RLCK, expressed
LOC_Os01g49560	expressed protein
LOC_Os01g49580	Protein kinase domain containing protein, expressed
LOC_Os01g49600	expressed protein
LOC_Os01g49614	Protein kinase domain containing protein, expressed
LOC_Os01g49630	proteophosphoglycan ppg4, putative, expressed
LOC_Os01g49640	LTPL149 - Protease inhibitor/seed storage/LTP family protein precursor, expressed
LOC_Os01g49670	cytidylyltransferase domain containing protein, expressed
LOC_Os01g49680	DNA repair helicase XPB2, putative, expressed
LOC_Os01g49690	Ser/Thr protein phosphatase family protein, putative, expressed
LOC_Os01g49710	glutathione S-transferase, putative, expressed
LOC_Os01g49720	glutathione S-transferase, putative, expressed
LOC_Os01g49740	expressed protein
LOC_Os01g49770	zinc finger, C3HC4 type domain containing protein, expressed
LOC_Os01g49810	expressed protein
LOC_Os01g49820	lipid phosphatase protein, putative, expressed
LOC_Os01g49830	B3 DNA binding domain containing protein, expressed
LOC_Os01g49860	conserved hypothetical protein
LOC_Os01g49890	threonine synthase, chloroplast precursor, putative, expressed
LOC_Os01g49900	peptidyl-tRNA hydrolase, mitochondrial precursor protein, putative, expressed
LOC_Os01g49910	expressed protein
LOC_Os01g49920	protein kinase, putative, expressed
LOC_Os01g49930	expressed protein
LOC_Os01g49950	transposon protein, putative, unclassified, expressed
LOC_Os01g50000	expressed protein
LOC_Os01g50010	clathrin assembly protein, putative, expressed
LOC_Os01g50040	DNA binding protein, putative, expressed
LOC_Os01g50060	1-aminocyclopropane-1-carboxylate deaminase, putative, expressed
LOC_Os01g50070	multidrug resistance protein 1, putative, expressed
LOC_Os01g50100	ABC transporter, ATP-binding protein, putative, expressed
LOC_Os01g50110	MYB family transcription factor, putative, expressed
LOC_Os01g50120	expressed protein
LOC_Os01g50160	MDR-like ABC transporter, putative, expressed
LOC_Os01g50170	eukaryotic aspartyl protease domain containing protein, expressed
LOC_Os01g50200	UDP-glucoronosyl and UDP-glucosyl transferase domain containing protein, expressed
LOC_Os01g50259	expressed protein
LOC_Os01g50280	expressed protein
LOC_Os01g50290	expressed protein
LOC_Os01g50310	VIP1 protein, putative, expressed
LOC_Os01g50320	surp module family protein, putative, expressed
LOC_Os01g50330	strictosidine synthase 1 precursor, putative, expressed
LOC_Os01g50350	expressed protein
LOC_Os01g50370	STE_MEKK_ste11_MAP3K.4 - STE kinases include homologs to sterile 7, sterile 11 and sterile 20 from yeast, expressed
LOC_Os01g50400	STE_MEKK_ste11_MAP3K.5 - STE kinases include homologs to sterile 7, sterile 11 and sterile 20 from yeast, expressed
LOC_Os01g50410	STE_MEKK_ste11_MAP3K.6 - STE kinases include homologs to sterile 7, sterile 11 and sterile 20 from yeast, expressed
LOC_Os01g50420	STE_MEKK_ste11_MAP3K.7 - STE kinases include homologs to sterile 7, sterile 11 and sterile 20 from yeast, expressed
LOC_Os01g50430	expressed protein
LOC_Os01g50440	AWPM-19-like membrane family protein, putative, expressed
LOC_Os01g50450	expressed protein
LOC_Os01g50480	SAM dependent carboxyl methyltransferase, putative, expressed
LOC_Os01g50490	cytochrome P450, putative, expressed
LOC_Os01g50590	cytochrome P450, putative, expressed
LOC_Os01g50610	SAM dependent carboxyl methyltransferase, putative, expressed
LOC_Os01g50616	phosphatidylinositol transfer, putative, expressed
LOC_Os01g50622	DNA-binding protein DSP1, putative, expressed
LOC_Os01g50680	OsSub2 - Putative Subtilisin homologue, expressed
LOC_Os01g50700	dehydrin family protein, expressed
LOC_Os01g50720	MYB family transcription factor, putative, expressed
LOC_Os01g50730	expressed protein
LOC_Os01g50750	zinc finger, C3HC4 type domain containing protein, expressed
LOC_Os01g50770	adaptor complexes medium subunit family domain containing protein, expressed
LOC_Os01g50790	transposon protein, putative, unclassified, expressed
LOC_Os01g50800	expressed protein
LOC_Os01g50810	invertase/pectin methylesterase inhibitor family protein, putative, expressed
LOC_Os01g50820	transporter, major facilitator family, putative, expressed
LOC_Os01g50840	expressed protein
LOC_Os01g50849	expressed protein
LOC_Os01g50870	expressed protein
LOC_Os01g50890	expressed protein
LOC_Os01g50900	Cupin domain containing protein, expressed
LOC_Os01g50930	expressed protein
LOC_Os01g50940	helix-loop-helix DNA-binding domain containing protein, expressed
LOC_Os01g50960	RNA polymerase II transcriptional coactivator KELP, putative, expressed
LOC_Os01g50970	expressed protein
LOC_Os01g50980	cullin, putative, expressed
LOC_Os01g50990	FBD domain containing protein, putative, expressed
LOC_Os01g51000	expressed protein
LOC_Os01g51010	DUF292 domain containing protein, expressed
LOC_Os01g51020	60S ribosomal protein L28-1, putative, expressed
LOC_Os01g51040	transmembrane protein 16K, putative, expressed
LOC_Os01g51060	hydrolase, putative, expressed
LOC_Os01g51120	vesicle transport v-SNARE protein, putative, expressed
LOC_Os01g51130	transposon protein, putative, unclassified, expressed
LOC_Os01g51140	helix-loop-helix DNA-binding domain containing protein, expressed
LOC_Os01g51154	single myb histone, putative, expressed
LOC_Os01g51170	glycylpeptide N-tetradecanoyltransferase 1, putative, expressed
LOC_Os01g51180	transposon protein, putative, unclassified, expressed
LOC_Os01g51200	CK1_CaseinKinase_1.3 - CK1 includes the casein kinase 1 kinases, expressed
LOC_Os01g51220	transport protein particle component, Bet3, domain containing protein, expressed
LOC_Os01g51230	IQ calmodulin-binding motif domain containing protein, expressed
LOC_Os01g51260	MYB family transcription factor, putative, expressed
LOC_Os01g51270	THION44 - Plant thionin family protein precursor, putative, expressed
LOC_Os01g51280	5-nucleotidase surE, putative, expressed
LOC_Os01g51290	protein kinase family protein, putative, expressed
LOC_Os01g51310	expressed protein
LOC_Os01g51320	peroxisomal N-acetyl-spermine/spermidine oxidase precursor, putative, expressed
LOC_Os01g51330	expressed protein
LOC_Os01g51360	lipase, putative, expressed
LOC_Os01g51380	ATP synthase, putative, expressed
LOC_Os01g51390	mitochondrial-processing peptidase subunit, mitochondrial precursor, putative, expressed
LOC_Os01g51400	Leucine Rich Repeat family protein, expressed
LOC_Os01g51410	glycine dehydrogenase, putative, expressed
LOC_Os01g51420	calcineurin B, putative, expressed
LOC_Os01g51430	green ripe-like, putative, expressed
LOC_Os01g51440	expressed protein
LOC_Os01g51450	NAP domain containing protein, putative, expressed
LOC_Os01g51460	expressed protein
LOC_Os01g51470	expressed protein
LOC_Os01g51490	expressed protein
LOC_Os01g51500	expressed protein
LOC_Os01g51520	expressed protein
LOC_Os01g51540	cytidine/deoxycytidylate deaminase, putative, expressed
LOC_Os01g51550	peroxidase family protein, expressed
LOC_Os01g51580	expressed protein
LOC_Os01g51640	expressed protein
LOC_Os01g51710	zinc knuckle domain containing protein, expressed
LOC_Os01g51720	expressed protein
LOC_Os01g51770	outer mitochondrial membrane porin, putative, expressed
LOC_Os01g51790	expressed protein
LOC_Os01g51810	pentatricopeptide, putative, expressed
LOC_Os01g51870	methyltransferase, putative, expressed
LOC_Os01g51880	expressed protein
LOC_Os01g51904	expressed protein
LOC_Os01g51920	phosphotransferase, putative, expressed
LOC_Os01g51980	alliin lyase precursor, putative, expressed
LOC_Os01g51990	AN1-like zinc finger domain containing protein, expressed
LOC_Os01g52000	retrotransposon protein, putative, unclassified, expressed
LOC_Os01g52010	alliin lyase precursor, putative, expressed
LOC_Os01g52030	zinc finger A20 and AN1 domain-containing stress-associated protein, putative, expressed
LOC_Os01g52050	systemin receptor SR160 precursor, putative, expressed
LOC_Os01g52060	expressed protein
LOC_Os01g52070	potassium channel AKT1, putative, expressed
LOC_Os01g52080	expressed protein
LOC_Os01g52090	transcription factor like protein, putative, expressed
LOC_Os01g52110	RING finger and CHY zinc finger domain-containing protein 1, putative, expressed
LOC_Os01g52130	sulfate transporter, putative, expressed
LOC_Os01g52140	expressed protein
LOC_Os01g52160	heavy metal-associated domain containing protein, expressed
LOC_Os01g52180	lipase, putative, expressed
LOC_Os01g52200	mitochondrial ATP synthase g subunit family protein, putative, expressed
LOC_Os01g52230	phosphoethanolamine/phosphocholine phosphatase, putative, expressed
LOC_Os01g52250	starch synthase, putative, expressed
LOC_Os01g52260	serine acetyltransferase protein, putative, expressed
LOC_Os01g52290	expressed protein
LOC_Os01g52320	NB-ARC domain containing protein, expressed
LOC_Os01g52330	NB-ARC domain containing protein, expressed
LOC_Os01g52340	NB-ARC domain containing protein, expressed
LOC_Os01g52370	expressed protein
LOC_Os01g52380	expressed protein
LOC_Os01g52400	bacterial transferase hexapeptide domain containing protein, expressed
LOC_Os01g52410	myb-like DNA-binding domain containing protein, putative, expressed
LOC_Os01g52430	hAT dimerisation domain-containing protein, putative, expressed
LOC_Os01g52440	expressed protein
LOC_Os01g52450	hexokinase, putative, expressed
LOC_Os01g52470	elongation factor, putative, expressed
LOC_Os01g52480	senescence-associated protein, putative, expressed
LOC_Os01g52490	40S ribosomal protein S24, putative, expressed
LOC_Os01g52500	NADP-dependent malic enzyme, putative, expressed
LOC_Os01g52514	B3 DNA binding domain containing protein, expressed
[truncated: 21,298 more rows]
