# Supplementary material for: Regulation of plant immunity through histone H3 β-hydroxybutyrylation-mediated transcriptional control
Source: Nat Commun. 2025 Jul 17;16:6588. doi: 10.1038/s41467-025-61474-x (PMC12271380; doi:10.1038/s41467-025-61474-x)
Supplement: Supplementary file 2 — Supplementary Data 1–14. [file 41467_2025_61474_MOESM2_ESM.zip › Spplementary Data/Spplementary Data 10.xlsx]

## Sheet: Up genes
Gene ID	Fold change	FDR value	Protein description
LOC_Os02g41961	4.94	1.33e-219	expressed protein
LOC_Os01g52590	3.59	7.04e-219	hypothetical protein
LOC_Os01g57370	2.02	1.62e-212	cyclic nucleotide-gated ion channel 2, putative, expressed
LOC_Os02g53230	4.53	5.3e-181	transcription elongation factor SPT5 homolog 1, putative, expressed
LOC_Os01g48210	2.97	1.76e-144	PAP/25A associated domain containing protein, putative, expressed
LOC_Os12g38740	2.83	4.8e-141	retrotransposon protein, putative, unclassified, expressed
LOC_Os10g25060	3.12	1.32e-126	expressed protein
LOC_Os07g03040	2.42	5.71e-123	expressed protein
LOC_Os04g05780	1.89	1.12e-116	expressed protein
LOC_Os06g38150	6.42	1.51e-115	expressed protein
LOC_Os01g49740	4.18	1.58e-114	expressed protein
LOC_Os10g33484	2.13	1e-105	hypothetical protein
LOC_Os10g26030	3.57	1.35e-105	retrotransposon protein, putative, unclassified, expressed
LOC_Os03g43100	3.07	2.66e-100	expressed protein
LOC_Os12g02210	2.26	7.31e-100	RING finger protein, putative, expressed
LOC_Os12g33570	2.25	2.01e-99	retrotransposon protein, putative, unclassified
LOC_Os11g29030	4.07	1.35e-96	disease resistance protein RPM1, putative, expressed
LOC_Os04g13150	3.94	7.91e-94	OsFBX125 - F-box domain containing protein, expressed
LOC_Os04g52790	4.69	1.9e-92	expressed protein
LOC_Os02g38770	2.77	9.05e-92	expressed protein
LOC_Os07g05450	6.63	9.24e-92	sulfotransferase domain containing protein, expressed
LOC_Os12g21940	1.78	1.51e-87	expressed protein
LOC_Os01g34050	1.66	9.11e-86	expressed protein
LOC_Os01g42420	2.8	4.56e-83	expressed protein
LOC_Os01g38030	1.55	1.18e-82	expressed protein
LOC_Os02g36860	2.08	2.63e-78	expressed protein
LOC_Os06g38115	2.1	1.43e-75	expressed protein
LOC_Os05g35800	4.34	1.6e-74	expressed protein
LOC_Os07g26000	4.47	9.59e-74	OsFBX235 - F-box domain containing protein, expressed
LOC_Os11g35300	5.42	8.47e-73	expressed protein
LOC_Os06g25960	5.84	8.48e-73	hypothetical protein
LOC_Os08g29580	5.49	1.93e-72	expressed protein
LOC_Os06g29250	1.73	3.07e-72	expressed protein
LOC_Os02g12510	3.58	5.59e-72	expressed protein
LOC_Os01g56040	4.72	6.71e-72	zinc finger A20 and AN1 domain-containing stress-associated protein, putative, expressed
LOC_Os05g14070	3.5	8.04e-70	expressed protein
LOC_Os06g03650	6.03	6.19e-69	expressed protein
LOC_Os11g02369	4.8	2.45e-68	LTPL7 - Protease inhibitor/seed storage/LTP family protein precursor, expressed
LOC_Os01g47510	1.26	1.92e-65	retrotransposon protein, putative, unclassified, expressed
LOC_Os07g02720	3.01	4.69e-65	expressed protein
LOC_Os04g31840	2.99	3.96e-63	expressed protein
LOC_Os01g41420	2.24	5.28e-62	transmembrane amino acid transporter protein, putative, expressed
LOC_Os08g36590	2.26	2.67e-60	antifreeze glycoprotein, putative, expressed
LOC_Os07g30940	3.67	4.98e-60	expressed protein
LOC_Os02g32814	3.21	2.07e-59	heavy metal-associated domain containing protein, expressed
LOC_Os11g18240	5.65	1.38e-58	retrotransposon protein, putative, Ty3-gypsy subclass, expressed
LOC_Os09g11320	2.12	4.62e-58	expressed protein
LOC_Os12g03899	2.22	7.74e-58	major facilitator superfamily antiporter, putative, expressed
LOC_Os11g25750	1.2	2.13e-57	expressed protein
LOC_Os04g57130	2.38	8.41e-56	dirigent-like protein pDIR17, putative, expressed
LOC_Os05g15790	2.8	1.07e-55	expressed protein
LOC_Os11g07290	4.84	2e-54	expressed protein
LOC_Os01g37490	3.11	3e-54	dynein light chain type 1 domain containing protein, expressed
LOC_Os08g45160	3.87	1.22e-53	TENA/THI-4 family protein, putative, expressed
LOC_Os03g55460	1.86	9.92e-53	expressed protein
LOC_Os07g10850	3.49	1.55e-52	retrotransposon protein, putative, unclassified, expressed
LOC_Os07g06830	4.37	2.14e-52	gibberellin receptor GID1L2, putative, expressed
LOC_Os08g10612	2.88	1.82e-51	expressed protein
LOC_Os08g27060	2.8	1.89e-51	expressed protein
LOC_Os08g07320	2.38	2.79e-51	expressed protein
LOC_Os02g21009	4.2	1.39e-50	sodium/calcium exchanger protein, putative, expressed
LOC_Os01g14830	2.49	1.52e-50	ribosomal protein L3, putative, expressed
LOC_Os01g04000	1.02	3.06e-50	hypothetical protein
LOC_Os07g34060	2.97	5.26e-50	expressed protein
LOC_Os08g07900	2.53	9.79e-50	retrotransposon protein, putative, LINE subclass, expressed
LOC_Os03g41339	0.95	9.94e-50	expressed protein
LOC_Os03g16660	3.04	1.33e-49	expressed protein
LOC_Os05g34490	2.83	1.34e-49	expressed protein
LOC_Os06g32330	2.01	2.04e-48	retrotransposon protein, putative, unclassified, expressed
LOC_Os01g65770	0.94	3.76e-48	expressed protein
LOC_Os11g36100	1.86	1.09e-47	retrotransposon protein, putative, unclassified, expressed
LOC_Os03g14820	1.8	1.21e-47	expressed protein
LOC_Os04g17660	1.19	2.41e-47	rhodanese-like domain containing protein, putative, expressed
LOC_Os10g09330	7.71	3.09e-47	hypothetical protein
LOC_Os06g35200	2.9	1.31e-46	receptor-like kinase, putative, expressed
LOC_Os02g10960	2.7	1.79e-46	expressed protein
LOC_Os07g18230	2.4	3.52e-46	lectin-like receptor kinase, putative, expressed
LOC_Os10g08950	2.41	9.62e-46	expressed protein
LOC_Os03g08350	3.32	2.66e-45	ubiquitin carboxyl-terminal hydrolase, family 1, putative, expressed
LOC_Os04g33590	3.1	3.3e-45	hydrolase, alpha/beta fold family protein, putative, expressed
LOC_Os08g40520	1.77	1.65e-44	expressed protein
LOC_Os12g31090	3.86	2.42e-44	hypothetical protein
LOC_Os05g27780	1.76	2.73e-44	expressed protein
LOC_Os06g17300	2.7	6.06e-44	hypothetical protein
LOC_Os06g20480	1.98	8.21e-44	expressed protein
LOC_Os04g07370	4.81	1.12e-43	retrotransposon protein, putative, Ty3-gypsy subclass, expressed
LOC_Os08g36300	1.33	1.4e-43	expressed protein
LOC_Os06g06850	7.48	2.93e-43	resistance protein LR10, putative, expressed
LOC_Os11g20330	3.45	8.35e-43	expressed protein
LOC_Os01g20894	0.75	6.21e-42	expressed protein
LOC_Os10g13950	6.15	5.98e-41	expressed protein
LOC_Os05g06920	1.12	1.11e-40	relA-SpoT like protein RSH4, putative, expressed
LOC_Os04g43400	3.55	1.64e-40	Os4bglu17 - GH1 gene fragment, expressed
LOC_Os03g45000	2.83	3.03e-40	retrotransposon protein, putative, unclassified, expressed
LOC_Os01g09650	4.56	1.6e-39	expressed protein
LOC_Os12g36710	4.53	2.93e-39	expressed protein
LOC_Os06g16250	2.1	1.98e-38	expressed protein
LOC_Os05g41640	3.98	7.03e-37	phosphoglycerate kinase protein, putative, expressed
LOC_Os01g28850	2.87	1.01e-36	expressed protein
LOC_Os02g10614	2.7	1.61e-36	expressed protein
LOC_Os10g27274	2.89	1.71e-36	expressed protein
LOC_Os10g07460	1.5	2.28e-36	retrotransposon protein, putative, unclassified, expressed
LOC_Os12g10480	2.09	3.03e-36	hypothetical protein
LOC_Os01g61830	3.94	4.3e-36	zinc finger C-x8-C-x5-C-x3-H type family protein, expressed
LOC_Os05g33570	3.86	1.29e-35	pyruvate, phosphate dikinase, chloroplast precursor, putative, expressed
LOC_Os09g19140	3.89	2.57e-35	senescence-induced receptor-like serine/threonine-protein kinase precursor, putative, expressed
LOC_Os10g01710	1.64	3.33e-35	hypothetical protein
LOC_Os04g17310	1.48	3.77e-35	expressed protein
LOC_Os06g14440	3.43	1.46e-34	DRD1, putative, expressed
LOC_Os02g26140	2.68	1.93e-34	microtubule-binding protein TANGLED1, putative, expressed
LOC_Os03g20890	8.31	2.83e-34	transposon protein, putative, Mutator sub-class, expressed
LOC_Os04g34060	6.79	4.32e-34	expressed protein
LOC_Os04g54710	4.15	5.72e-34	retrotransposon protein, putative, unclassified, expressed
LOC_Os06g39110	3.88	2.39e-33	expressed protein
LOC_Os01g20810	3.04	3.19e-33	expressed protein
LOC_Os06g43100	4.17	2.83e-32	hypothetical protein
LOC_Os05g45170	6.9	3.48e-32	glucosyl transferase, putative, expressed
LOC_Os03g35510	1.53	4.11e-32	retrotransposon, putative, centromere-specific, expressed
LOC_Os11g29970	1.11	4.35e-32	NB-ARC domain containing protein, expressed
LOC_Os03g37900	1.36	5.34e-32	scarecrow transcription factor family protein, putative
LOC_Os02g13720	2.4	5.58e-32	expressed protein
LOC_Os11g25980	2.47	7.76e-32	phospholipid-transporting ATPase 2, putative, expressed
LOC_Os10g39044	2.15	8.13e-32	expressed protein
LOC_Os05g35900	1.54	9.63e-32	conserved hypothetical protein
LOC_Os11g35540	2.59	9.72e-32	expressed protein
LOC_Os08g37670	2.23	1.17e-31	plastocyanin-like domain containing protein, putative, expressed
LOC_Os05g18294	1.61	1.95e-31	SEC14 cytosolic factor family protein, putative, expressed
LOC_Os08g31730	4.79	3.38e-31	expressed protein
LOC_Os02g51470	2.05	4.03e-31	ATP synthase F1, delta subunit family protein, putative, expressed
LOC_Os01g73000	1.02	5.36e-31	copine, putative, expressed
LOC_Os05g24860	2.34	6.08e-31	retrotransposon protein, putative, Ty3-gypsy subclass, expressed
LOC_Os11g14200	1.67	8.81e-31	expressed protein
LOC_Os01g66410	1.85	9.7e-31	expressed protein
LOC_Os10g39190	1.14	1.02e-30	B3 DNA binding domain containing protein, expressed
LOC_Os08g04500	0.94	1.84e-30	terpene synthase, putative, expressed
LOC_Os04g45930	1.15	2.31e-30	RNA recognition motif containing protein, expressed
LOC_Os04g27190	4.23	2.59e-30	terpene synthase, putative, expressed
LOC_Os11g05800	2.77	2.76e-30	HVA22, putative, expressed
LOC_Os10g26940	2.9	2.82e-30	BURP domain containing protein, expressed
LOC_Os11g16310	0.68	2.82e-30	expressed protein
LOC_Os05g12230	2.61	4.12e-30	expressed protein
LOC_Os07g46070	7.81	4.58e-30	expressed protein
LOC_Os09g36830	5.47	1.2e-29	Skp1 family, dimerisation domain containing protein, expressed
LOC_Os11g47740	3.58	1.52e-29	expressed protein
LOC_Os02g52010	3.85	1.88e-29	phosphate-induced protein 1 conserved region domain containing protein, expressed
LOC_Os01g62220	1.19	2.05e-29	pentatricopeptide, putative, expressed
LOC_Os08g30690	4.63	2.47e-29	expressed protein
LOC_Os08g38800	0.87	5.28e-29	retrotransposon protein, putative, unclassified, expressed
LOC_Os11g17954	6.37	6.48e-29	transposon protein, putative, Pong sub-class, expressed
LOC_Os02g46920	2.56	9.74e-29	expressed protein
LOC_Os05g16750	1.4	1.12e-28	expressed protein
LOC_Os03g42850	1.92	1.17e-28	expressed protein
LOC_Os07g05410	1.95	1.43e-28	expressed protein
LOC_Os02g15560	2.48	2.93e-28	transposon protein, putative, Mutator sub-class, expressed
LOC_Os09g17370	1.13	3.05e-28	retrotransposon protein, putative, unclassified, expressed
LOC_Os09g30170	1.49	6.92e-28	F-box protein interaction domain containing protein, expressed
LOC_Os06g12890	1.6	7.91e-28	expressed protein
LOC_Os05g23950	2.34	8.87e-28	TRAF-type zinc finger family protein, expressed
LOC_Os02g16529	2.76	1.47e-27	hypothetical protein
LOC_Os04g42000	2.21	1.56e-27	6,7-dimethyl-8-ribityllumazine synthase, chloroplast precursor, putative, expressed
LOC_Os03g10290	0.93	2.5e-27	expressed protein
LOC_Os08g42630	1.23	2.73e-27	expressed protein
LOC_Os08g22660	2.35	3.09e-27	retrotransposon, putative, centromere-specific, expressed
LOC_Os04g58050	0.77	4.22e-27	expressed protein
LOC_Os12g21740	1.48	4.3e-27	expressed protein
LOC_Os04g08840	2.31	7.72e-27	hypothetical protein
LOC_Os12g43970	0.69	8.43e-27	hydrolase, alpha/beta fold family domain containing protein, expressed
LOC_Os11g31250	2.67	8.75e-27	expressed protein
LOC_Os01g71210	0.87	1.11e-26	expressed protein
LOC_Os12g36830	1.85	1.25e-26	pathogenesis-related Bet v I family protein, putative, expressed
LOC_Os07g38200	2.66	1.84e-26	retrotransposon, putative, centromere-specific
LOC_Os11g44750	2.23	2.66e-26	retrotransposon protein, putative, unclassified, expressed
LOC_Os04g36070	0.71	2.69e-26	OsRR1 type-A response regulator, expressed
LOC_Os10g20090	2.49	2.82e-26	CSLH1 - cellulose synthase-like family H, expressed
LOC_Os03g01290	1.41	3.77e-26	peptide transporter PTR2, putative, expressed
LOC_Os07g33988	0.98	4.46e-26	expressed protein
LOC_Os07g42790	0.79	5.29e-26	caltractin, putative, expressed
LOC_Os03g37650	1.41	2.23e-25	retrotransposon protein, putative, Ty1-copia subclass, expressed
LOC_Os04g24510	1.03	3.11e-25	OsWAK36 - OsWAK receptor-like protein kinase, expressed
LOC_Os06g50210	2.49	3.51e-25	expressed protein
LOC_Os08g05420	1.64	6.05e-25	transposon protein, putative, CACTA, En/Spm sub-class, expressed
LOC_Os09g18250	3.51	7.44e-25	expressed protein
LOC_Os12g14440	6	7.88e-25	Jacalin-like lectin domain containing protein, putative, expressed
LOC_Os09g09210	2.04	1.33e-24	expressed protein
LOC_Os09g29520	1.21	1.64e-24	OsWAK81 - OsWAK receptor-like cytoplasmic kinase OsWAK-RLCK, expressed
LOC_Os11g11660	1.71	2.13e-24	expressed protein
LOC_Os08g43180	2.51	2.29e-24	expressed protein
LOC_Os03g09200	7.14	3.21e-24	domain of unknown function DUF966 domain containing protein, expressed
LOC_Os04g16160	1.89	5.73e-24	expressed protein
LOC_Os02g31845	5.67	7.14e-24	expressed protein
LOC_Os07g39120	0.81	7.26e-24	expressed protein
LOC_Os03g20220	1.82	9.22e-24	expressed protein
LOC_Os01g65270	0.84	1.03e-23	retrotransposon protein, putative, unclassified
LOC_Os02g49650	1.14	1.9e-23	leaf senescence related protein, putative, expressed
LOC_Os12g32390	5.81	2.98e-23	expressed protein
LOC_Os07g07240	4.08	3.01e-23	ubiquitin-conjugating enzyme, putative, expressed
LOC_Os12g32499	2.71	3.43e-23	expressed protein
LOC_Os01g66010	0.67	4.17e-23	amino acid transporter, putative, expressed
LOC_Os06g22970	10.54	7.64e-23	expressed protein
LOC_Os02g19440	1.84	1.77e-22	sirohydrochlorin ferrochelatase, putative, expressed
LOC_Os12g12970	2.5	1.91e-22	RWP-RK domain-containing protein, putative, expressed
LOC_Os08g39670	4.44	2.21e-22	retrotransposon protein, putative, LINE subclass, expressed
LOC_Os10g17090	1.94	2.96e-22	transposon protein, putative, unclassified
LOC_Os06g25560	4.22	4.58e-22	retrotransposon protein, putative, unclassified, expressed
LOC_Os01g58350	0.73	5.91e-22	expressed protein
LOC_Os04g14570	1.69	8.78e-22	expressed protein
LOC_Os10g22300	1.28	1.08e-21	resistance protein, putative, expressed
LOC_Os11g25210	10.25	1.44e-21	retrotransposon protein, putative, unclassified, expressed
LOC_Os12g14764	2.43	1.65e-21	expressed protein
LOC_Os08g36370	1.08	2.14e-21	expressed protein
LOC_Os02g10120	0.63	2.4e-21	lipoxygenase, putative, expressed
LOC_Os12g25160	1.54	2.55e-21	MATE, putative, expressed
LOC_Os04g48810	0.65	3.02e-21	expressed protein
LOC_Os05g16420	1.13	3.42e-21	SHR5-receptor-like kinase, putative, expressed
LOC_Os10g04520	1.27	4.17e-21	expressed protein
LOC_Os03g18779	2	5.52e-21	expressed protein
LOC_Os01g57560	1.45	5.72e-21	serine/threonine-protein kinase receptor precursor, putative, expressed
LOC_Os01g51890	0.96	5.88e-21	endonuclease/exonuclease/phosphatase family domain containing protein, expressed
LOC_Os01g13690	0.73	6.26e-21	ligA, putative, expressed
LOC_Os06g13130	3.03	6.26e-21	expressed protein
LOC_Os07g33997	0.88	6.3e-21	60S ribosomal protein L44, putative, expressed
LOC_Os09g29440	6.63	6.99e-21	expressed protein
LOC_Os01g33920	1.53	9.76e-21	expressed protein
LOC_Os11g25780	5.54	1.26e-20	PB1 domain containing protein, expressed
LOC_Os07g33898	0.84	1.88e-20	60S ribosomal protein L44, putative, expressed
LOC_Os04g50780	0.88	1.91e-20	expressed protein
LOC_Os02g15400	5	1.92e-20	retrotransposon protein, putative, unclassified, expressed
LOC_Os02g28140	1.47	2.02e-20	expressed protein
LOC_Os02g12480	2.12	2.27e-20	expressed protein
LOC_Os07g01580	1.17	2.92e-20	expressed protein
LOC_Os01g15240	1.17	3.03e-20	expressed protein
LOC_Os05g35100	2.41	3.03e-20	transposon protein, putative, CACTA, En/Spm sub-class, expressed
LOC_Os01g61340	9.93	3.49e-20	expressed protein
LOC_Os06g42890	2.31	3.91e-20	DNA binding protein, putative, expressed
LOC_Os11g25740	9.9	4.39e-20	expressed protein
LOC_Os05g45700	8.2	4.79e-20	expressed protein
LOC_Os06g11420	0.88	4.84e-20	SKIP/SNW domain containing protein, expressed
LOC_Os07g23130	1.97	4.87e-20	expressed protein
LOC_Os02g15740	3.95	5.48e-20	expressed protein
LOC_Os04g27300	2.05	6.59e-20	expressed protein
LOC_Os01g60720	9.85	6.95e-20	hypothetical protein
LOC_Os01g11170	4.21	7e-20	expressed protein
LOC_Os03g12660	1.11	7.47e-20	cytochrome P450, putative, expressed
LOC_Os02g21320	2.8	7.58e-20	expressed protein
LOC_Os01g49790	1.17	7.77e-20	expressed protein
LOC_Os09g09370	1.24	8.03e-20	BTBN18 - Bric-a-Brac, Tramtrack, Broad Complex BTB domain with non-phototropic hypocotyl 3 NPH3 domain, expressed
LOC_Os07g04180	0.77	8.62e-20	amino acid transporter, putative, expressed
LOC_Os01g57380	2.18	9.35e-20	hypothetical protein
LOC_Os04g38600	0.67	1.04e-19	glyceraldehyde-3-phosphate dehydrogenase, putative, expressed
LOC_Os07g01904	1.23	1.07e-19	expressed protein
LOC_Os11g17910	2.7	1.07e-19	expressed protein
LOC_Os04g32010	0.86	1.13e-19	thiamine pyrophosphate enzyme, C-terminal TPP binding domain containing protein, expressed
LOC_Os01g02370	2.97	1.55e-19	receptor-like kinase ARK1AS, putative, expressed
LOC_Os04g17740	9.76	1.6e-19	transposon protein, putative, unclassified, expressed
LOC_Os12g39670	9.74	1.96e-19	expressed protein
LOC_Os11g11550	9.73	2.11e-19	NBS-LRR disease resistance protein, putative, expressed
LOC_Os05g20150	1.24	2.32e-19	TKL_IRAK_CrRLK1L-1.11 - The CrRLK1L-1 subfamily has homology to the CrRLK1L homolog, expressed
LOC_Os01g03549	0.69	3.2e-19	multi-copper oxidase type I family protein, putative, expressed
LOC_Os08g36310	2.5	4.29e-19	cytochrome P450, putative, expressed
LOC_Os09g03850	9.66	4.38e-19	expressed protein
LOC_Os04g48440	9.65	4.43e-19	expressed protein
LOC_Os04g02600	7.06	4.68e-19	retrotransposon protein, putative, LINE subclass, expressed
LOC_Os02g37760	2.15	7.96e-19	lecithine cholesterol acyltransferase, putative, expressed
LOC_Os04g05950	1.69	9.07e-19	expressed protein
LOC_Os06g34550	1.81	9.47e-19	expressed protein
LOC_Os03g05610	2.69	9.79e-19	inorganic phosphate transporter, putative, expressed
LOC_Os03g58280	1.4	9.98e-19	expressed protein
LOC_Os01g43700	1.01	1.01e-18	cytochrome P450 72A1, putative, expressed
LOC_Os02g36505	7.95	1.03e-18	expressed protein
LOC_Os05g10320	1.68	1.07e-18	expressed protein
LOC_Os11g11420	9.55	1.07e-18	OsIAA28 - Auxin-responsive Aux/IAA gene family member, expressed
LOC_Os01g62540	9.55	1.09e-18	expressed protein
LOC_Os02g44520	5.91	1.18e-18	OsSub19 - Putative Subtilisin homologue, expressed
LOC_Os01g35830	1.1	1.29e-18	expressed protein
LOC_Os12g43150	1.15	1.38e-18	expressed protein
LOC_Os10g22362	1.94	1.38e-18	expressed protein
LOC_Os10g09300	9.53	1.41e-18	retrotransposon protein, putative, Ty3-gypsy subclass, expressed
LOC_Os09g10210	5.98	1.56e-18	expressed protein
LOC_Os07g28480	2.88	1.59e-18	glutathione S-transferase, putative, expressed
LOC_Os07g18240	0.93	1.63e-18	lectin-like receptor kinase, putative, expressed
LOC_Os09g23680	2.43	1.65e-18	expressed protein
LOC_Os03g02470	9.49	1.93e-18	expressed protein
LOC_Os04g40720	3.38	2.13e-18	expressed protein
LOC_Os11g01710	9.48	2.14e-18	retrotransposon protein, putative, Ty1-copia subclass
LOC_Os01g36294	1.37	2.19e-18	cytochrome P450, putative, expressed
LOC_Os06g37224	9.47	2.3e-18	cytochrome P450, putative, expressed
LOC_Os02g05470	1.55	2.3e-18	CCT motif family protein, expressed
LOC_Os01g14890	0.65	2.32e-18	expressed protein
LOC_Os06g21369	9.45	2.88e-18	expressed protein
LOC_Os04g21110	9.44	3.08e-18	phosphoribulokinase/Uridine kinase family protein, expressed
LOC_Os03g32526	4.19	4.15e-18	tRNA-splicing endonuclease positive effector-related, putative, expressed
LOC_Os01g32864	2.57	4.16e-18	retrotransposon protein, putative, unclassified, expressed
LOC_Os04g13950	9.37	5.66e-18	retrotransposon protein, putative, unclassified, expressed
LOC_Os04g29580	1.6	6.33e-18	OsWAK37 - OsWAK short gene, expressed
LOC_Os10g04110	9.36	6.56e-18	MLA6 protein, putative, expressed
LOC_Os04g55850	4.72	7.97e-18	nuclease PA3, putative, expressed
LOC_Os10g19910	1.92	8.83e-18	expressed protein
LOC_Os02g21670	2.12	1.1e-17	expressed protein
LOC_Os06g15610	9.29	1.14e-17	hypothetical protein
LOC_Os09g26270	9.29	1.15e-17	expressed protein
LOC_Os03g19090	9.29	1.19e-17	expressed protein
LOC_Os12g13170	9.26	1.57e-17	transcription factor, putative, expressed
LOC_Os04g31484	9.25	1.72e-17	RALFL20 - Rapid ALkalinization Factor RALF family protein precursor, expressed
LOC_Os12g31630	0.97	1.73e-17	expressed protein
LOC_Os08g01780	0.63	2.23e-17	OsIAA25 - Auxin-responsive Aux/IAA gene family member, expressed
LOC_Os05g07170	9.22	2.27e-17	expressed protein
LOC_Os03g17480	1.19	2.65e-17	IN2-1 protein, putative, expressed
LOC_Os08g06478	2.01	3.16e-17	expressed protein
LOC_Os12g35364	1.37	3.25e-17	expressed protein
LOC_Os03g28000	9.17	3.39e-17	expressed protein
LOC_Os08g39680	3.71	3.66e-17	expressed protein
LOC_Os11g35090	9.16	3.68e-17	kinesin motor domain containing protein, putative, expressed
LOC_Os03g61910	2.15	4e-17	retrotransposon protein, putative, unclassified, expressed
LOC_Os01g46169	3.19	4e-17	GDSL-like lipase/acylhydrolase, putative, expressed
LOC_Os05g37810	9.15	4.18e-17	expressed protein
LOC_Os05g10550	1.31	4.47e-17	expressed protein
LOC_Os10g24004	9.14	4.48e-17	expressed protein
LOC_Os02g29380	1.21	5.25e-17	expressed protein
LOC_Os01g17214	0.88	5.39e-17	major facilitator superfamily antiporter, putative, expressed
LOC_Os10g08980	9.11	5.88e-17	zeaxanthin cleavage dioxygenase, chromoplast precursor, putative, expressed
LOC_Os05g27770	9.11	5.92e-17	retrotransposon protein, putative, Ty1-copia subclass, expressed
LOC_Os01g14550	1.01	6.38e-17	pathogen-related protein, putative, expressed
LOC_Os06g47780	4.25	8.38e-17	TKL_IRAK_DUF26-lh.3 - DUF26 kinases have homology to DUF26 containing loci, expressed
LOC_Os06g40240	1.47	8.68e-17	retrotransposon protein, putative, unclassified, expressed
LOC_Os01g02730	0.98	8.94e-17	TAK14, putative, expressed
LOC_Os12g35910	9.06	9.16e-17	expressed protein
LOC_Os01g49990	9.05	9.77e-17	retrotransposon protein, putative, unclassified
LOC_Os01g14360	1.79	1.03e-16	expressed protein
LOC_Os07g13770	0.66	1.08e-16	UDP-glucoronosyl and UDP-glucosyl transferase domain containing protein, expressed
LOC_Os01g14750	9.04	1.11e-16	expressed protein
LOC_Os06g47460	6.69	1.2e-16	expressed protein
LOC_Os11g31850	9.03	1.23e-16	expressed protein
LOC_Os08g39900	1.61	1.25e-16	hypothetical protein
LOC_Os03g05880	0.64	1.27e-16	monooxygenase, putative, expressed
LOC_Os06g09679	9.02	1.34e-16	chaperonin, putative, expressed
LOC_Os12g05210	9.02	1.37e-16	expressed protein
LOC_Os06g09688	9	1.63e-16	chaperonin, putative, expressed
LOC_Os11g10710	4.05	1.7e-16	protein kinase domain containing protein, expressed
LOC_Os05g01330	6.67	1.82e-16	expressed protein
LOC_Os01g63370	1.09	1.83e-16	hypothetical protein
LOC_Os09g09360	8.97	2e-16	esterase/lipase/thioesterase, putative, expressed
LOC_Os10g34150	8.96	2.28e-16	nodulin, putative, expressed
LOC_Os07g46460	2.36	2.43e-16	ferredoxin-dependent glutamate synthase, chloroplast precursor, putative, expressed
LOC_Os02g45740	4.55	2.78e-16	expressed protein
LOC_Os03g29194	1.2	2.95e-16	expressed protein
LOC_Os08g16800	8.91	3.63e-16	expressed protein
LOC_Os02g29780	1.4	3.71e-16	retrotransposon protein, putative, unclassified, expressed
LOC_Os07g39630	8.9	3.94e-16	calcium-binding protein, putative, expressed
LOC_Os03g30640	2.21	4.02e-16	expressed protein
LOC_Os01g74340	0.92	4.14e-16	RNA recognition motif containing protein, putative, expressed
LOC_Os12g39280	8.88	4.46e-16	expressed protein
LOC_Os05g25120	8.87	4.92e-16	conserved hypothetical protein
LOC_Os02g10700	0.71	5.05e-16	OsFBL7 - F-box domain and LRR containing protein, expressed
LOC_Os04g02610	8.86	5.36e-16	expressed protein
LOC_Os06g36750	2.25	6.48e-16	expressed protein
LOC_Os06g34540	6.57	7.2e-16	expressed protein
LOC_Os11g35610	8.81	8.23e-16	hypothetical protein
LOC_Os01g71940	2.54	8.42e-16	retrotransposon protein, putative, unclassified
LOC_Os02g14380	3.01	8.66e-16	retrotransposon, putative, centromere-specific
LOC_Os04g24130	0.89	9.31e-16	expressed protein
LOC_Os11g08569	4.92	9.96e-16	cycloartenol synthase, putative, expressed
LOC_Os07g02120	8.78	1.07e-15	flavin-containing monooxygenase family protein, putative, expressed
LOC_Os10g35080	2.72	1.25e-15	expressed protein
LOC_Os06g14870	8.76	1.35e-15	expressed protein
LOC_Os08g27678	6.55	1.38e-15	protease inhibitor/seed storage/LTP family, putative, expressed
LOC_Os05g21140	8.75	1.42e-15	expressed protein
LOC_Os06g20879	8.74	1.53e-15	expressed protein
LOC_Os04g37650	1.31	1.56e-15	xyloglucan fucosyltransferase, putative, expressed
LOC_Os01g20820	1.95	1.59e-15	expressed protein
LOC_Os06g08240	8.73	1.71e-15	expressed protein
LOC_Os02g48560	8.72	1.81e-15	fatty acid desaturase, putative, expressed
LOC_Os01g14060	7.25	1.82e-15	expressed protein
LOC_Os09g19430	0.91	1.86e-15	transposon protein, putative, CACTA, En/Spm sub-class
LOC_Os03g15230	1.18	2.06e-15	DUF292 domain containing protein, expressed
LOC_Os05g09580	6.41	2.36e-15	expressed protein
LOC_Os06g29900	1.55	2.65e-15	integral membrane protein, putative, expressed
LOC_Os02g44620	0.75	2.99e-15	expressed protein
LOC_Os03g53690	8.66	3.06e-15	oxidoreductase, short chain dehydrogenase/reductase family domain containing protein, expressed
LOC_Os02g46540	8.66	3.07e-15	expressed protein
LOC_Os05g38700	8.63	4.01e-15	hypothetical protein
LOC_Os08g36330	1.3	4.38e-15	POLE2B - Putative DNA polymerase epsilon complex subunit, expressed
LOC_Os01g01730	8.62	4.43e-15	serine/arginine repetitive matrix protein 2, putative, expressed
LOC_Os03g05410	3.6	4.71e-15	expressed protein
LOC_Os11g26400	8.59	5.46e-15	retrotransposon, putative, centromere-specific, expressed
LOC_Os07g10990	1.11	5.64e-15	hypothetical protein
LOC_Os02g27920	0.85	5.66e-15	retrotransposon protein, putative, unclassified
LOC_Os06g50220	0.7	6.17e-15	expressed protein
LOC_Os08g26220	2.03	6.26e-15	expressed protein
LOC_Os04g42480	8.56	6.95e-15	receptor-like protein kinase At3g46290 precursor, putative, expressed
LOC_Os03g05340	2.69	8.25e-15	retrotransposon protein, putative, unclassified, expressed
LOC_Os12g13370	8.54	8.25e-15	expressed protein
LOC_Os06g10130	0.79	9.53e-15	expressed protein
LOC_Os02g46680	8.52	1.06e-14	multidrug resistance protein, putative, expressed
LOC_Os11g17490	8.5	1.21e-14	expressed protein
LOC_Os12g24050	8.5	1.22e-14	retrotransposon protein, putative, unclassified, expressed
LOC_Os02g53200	0.63	1.28e-14	glucan endo-1,3-beta-glucosidase precursor, putative, expressed
LOC_Os02g42620	0.76	1.41e-14	protein kinase, putative, expressed
LOC_Os06g31060	1.82	1.68e-14	PROLM23 - Prolamin precursor, expressed
LOC_Os05g09200	7.05	1.68e-14	expressed protein
LOC_Os01g44394	1.19	1.74e-14	mitotic checkpoint protein, putative, expressed
LOC_Os10g14800	8.44	1.98e-14	expressed protein
LOC_Os10g28020	3.01	2.08e-14	OsPOP21 - Putative Prolyl Oligopeptidase homologue, expressed
LOC_Os06g03514	8.43	2.09e-14	expressed protein
LOC_Os08g27210	8.45	2.3e-14	LTPL3 - Protease inhibitor/seed storage/LTP family protein precursor, putative, expressed
LOC_Os12g11370	0.85	2.33e-14	verticillium wilt disease resistance protein, putative, expressed
LOC_Os12g24790	2.15	2.4e-14	retrotransposon protein, putative, LINE subclass, expressed
LOC_Os02g51920	1.27	2.45e-14	expressed protein
LOC_Os05g39540	1.74	2.51e-14	metal cation transporter, putative, expressed
LOC_Os10g11100	8.41	2.52e-14	retrotransposon protein, putative, unclassified, expressed
LOC_Os08g27200	8.4	2.76e-14	expressed protein
LOC_Os05g39130	1.95	2.9e-14	retrotransposon protein, putative, unclassified, expressed
LOC_Os06g17920	8.39	3.04e-14	NBS-LRR disease resistance protein, putative, expressed
LOC_Os04g08630	8.38	3.08e-14	expressed protein
LOC_Os09g02030	8.36	3.65e-14	retrotransposon protein, putative, unclassified, expressed
LOC_Os04g56590	0.74	3.84e-14	ATP/GTP binding protein, putative, expressed
LOC_Os11g41530	5.18	3.98e-14	expressed protein
LOC_Os06g14500	1.67	4e-14	expressed protein
LOC_Os08g39340	5.68	4.6e-14	expressed protein
LOC_Os04g24770	8.32	5.39e-14	expressed protein
LOC_Os09g38104	8.31	5.58e-14	hypothetical protein
LOC_Os02g40530	2.27	5.59e-14	MYB family transcription factor, putative, expressed
LOC_Os03g56020	6.99	5.73e-14	RNA recognition motif containing protein, putative, expressed
LOC_Os09g14610	5.75	6.24e-14	DCL2, putative, expressed
LOC_Os10g07440	2.65	7.29e-14	expressed protein
LOC_Os09g06730	0.6	8.09e-14	retrotransposon protein, putative, unclassified, expressed
LOC_Os05g02840	0.86	8.39e-14	hypothetical protein
LOC_Os05g31010	8.26	8.56e-14	hypothetical protein
LOC_Os06g38340	0.93	9.7e-14	receptor-like protein kinase precursor, putative, expressed
LOC_Os07g14180	8.25	9.78e-14	expressed protein
LOC_Os07g48040	2.39	1.04e-13	peroxidase precursor, putative, expressed
LOC_Os03g10840	3.34	1.11e-13	expressed protein
LOC_Os05g13850	6.12	1.12e-13	TsetseEP precursor, putative, expressed
LOC_Os03g58270	0.7	1.17e-13	retrotransposon protein, putative, unclassified, expressed
LOC_Os07g39980	8.21	1.24e-13	GA22009-PA, putative, expressed
LOC_Os07g32640	2.69	1.27e-13	hypothetical protein
LOC_Os11g40009	1.89	1.29e-13	phospholipase, patatin family, putative, expressed
LOC_Os01g50020	8.21	1.29e-13	expressed protein
LOC_Os05g46900	2.03	1.29e-13	expressed protein
LOC_Os03g57910	1.88	1.38e-13	expressed protein
LOC_Os08g41630	8.2	1.4e-13	ubiquitin carboxyl-terminal hydrolase family protein, expressed
LOC_Os11g25470	0.59	1.41e-13	expressed protein
LOC_Os02g39460	8.16	1.85e-13	retrotransposon, putative, centromere-specific, expressed
LOC_Os01g35320	8.17	1.89e-13	expressed protein
LOC_Os02g50420	8.16	1.91e-13	expressed protein
LOC_Os03g26280	0.9	1.99e-13	expressed protein
LOC_Os04g16468	8.15	2.04e-13	retrotransposon, putative, centromere-specific
LOC_Os11g29920	8.15	2.04e-13	NB-ARC domain containing protein, expressed
LOC_Os02g41954	1.6	2.12e-13	gibberellin 2-beta-dioxygenase 7, putative, expressed
LOC_Os04g52510	8.14	2.23e-13	glucosyltransferase, putative, expressed
LOC_Os11g38280	4.87	2.28e-13	expressed protein
LOC_Os05g02920	3.37	2.91e-13	expressed protein
LOC_Os12g02170	8.11	2.93e-13	retrotransposon protein, putative, SINE subclass, expressed
LOC_Os01g32660	4.66	3.09e-13	STE_MEK_ste7_MAP2K.2 - STE kinases include homologs to sterile 7, sterile 11 and sterile 20 from yeast, expressed
LOC_Os06g42150	8.1	3.11e-13	expressed protein
LOC_Os09g08120	0.79	3.12e-13	beta-fructofuranosidase, insoluble isoenzyme 7 precursor, putative, expressed
LOC_Os02g20550	8.07	3.82e-13	hypothetical protein
LOC_Os01g65030	8.06	4.28e-13	S-locus-specific glycoprotein precursor, putative, expressed
LOC_Os02g19460	5.52	5.01e-13	cytokinin inducible protein, putative, expressed
LOC_Os07g35800	2.01	5.16e-13	hypothetical protein
LOC_Os03g41580	1.48	5.16e-13	transposon protein, putative, CACTA, En/Spm sub-class
LOC_Os06g29860	8.03	5.64e-13	hypothetical protein
ChrSy	8.05	5.67e-13	#N/A
LOC_Os04g07350	8.02	5.91e-13	retrotransposon protein, putative, Ty3-gypsy subclass, expressed
LOC_Os02g52240	2.09	6.21e-13	hypothetical protein
LOC_Os01g71840	8.01	6.28e-13	retrotransposon protein, putative, unclassified, expressed
LOC_Os03g63770	2.01	6.28e-13	RCD1, putative, expressed
LOC_Os11g05020	8.01	6.5e-13	expressed protein
LOC_Os07g49110	8.01	6.54e-13	D-alanine--D-alanine ligase family, putative, expressed
LOC_Os06g37670	0.64	6.57e-13	S-locus-like receptor protein kinase, putative, expressed
LOC_Os06g32590	8	6.81e-13	expressed protein
LOC_Os05g06814	8	6.91e-13	expressed protein
LOC_Os07g19320	2.29	8.07e-13	stripe rust resistance protein Yr10, putative, expressed
LOC_Os10g41829	7.97	8.72e-13	OsFBX393 - F-box domain containing protein, expressed
LOC_Os06g37630	7.95	1.05e-12	transposon protein, putative, Mariner sub-class, expressed
LOC_Os01g01590	0.91	1.07e-12	hypothetical protein
LOC_Os01g46110	7.95	1.09e-12	transposon protein, putative, CACTA, En/Spm sub-class, expressed
LOC_Os01g29540	4.57	1.11e-12	retrotransposon protein, putative, Ty3-gypsy subclass, expressed
LOC_Os02g49630	4.18	1.14e-12	tetraspanin family protein, putative, expressed
LOC_Os06g22840	2.04	1.16e-12	retrotransposon protein, putative, unclassified
LOC_Os06g14040	7.93	1.17e-12	ThiF family domain containing protein, putative, expressed
LOC_Os03g01520	7.93	1.18e-12	expressed protein
LOC_Os05g51820	7.93	1.25e-12	helix-loop-helix DNA-binding protein, putative, expressed
LOC_Os07g47700	1.16	1.52e-12	NAD dependent epimerase/dehydratase family domain containing protein, expressed
LOC_Os06g50200	0.84	1.53e-12	retrotransposon protein, putative, unclassified, expressed
LOC_Os09g17470	7.9	1.55e-12	retrotransposon protein, putative, unclassified, expressed
LOC_Os11g29260	7.9	1.55e-12	expressed protein
LOC_Os03g52070	7.91	1.59e-12	OsSCP20 - Putative Serine Carboxypeptidase homologue, expressed
LOC_Os12g24230	5.2	1.62e-12	expressed protein
LOC_Os05g12710	0.82	1.64e-12	expressed protein
LOC_Os12g16990	7.89	1.69e-12	expressed protein
LOC_Os07g01730	2.41	1.71e-12	WD-40 repeat family protein, putative, expressed
LOC_Os12g43850	7.88	1.82e-12	retrotransposon protein, putative, unclassified, expressed
LOC_Os08g26010	7.87	1.93e-12	transposon protein, putative, CACTA, En/Spm sub-class, expressed
LOC_Os12g40730	7.87	1.98e-12	helix-loop-helix DNA-binding domain containing protein, expressed
LOC_Os11g28410	1.43	2.03e-12	retrotransposon protein, putative, unclassified, expressed
LOC_Os04g02590	7.87	2.34e-12	expressed protein
LOC_Os07g02480	1.9	2.34e-12	expressed protein
LOC_Os09g13050	3.21	2.53e-12	expressed protein
LOC_Os06g20760	7.84	2.59e-12	expressed protein
LOC_Os06g08220	2.37	2.75e-12	expressed protein
LOC_Os04g14220	0.86	2.78e-12	disease resistance protein RPM1, putative, expressed
LOC_Os04g01874	7.83	2.79e-12	protein kinase, putative, expressed
LOC_Os08g16700	7.82	2.94e-12	expressed protein
LOC_Os12g07180	7.81	3.1e-12	transposon protein, putative, Pong sub-class, expressed
LOC_Os05g24610	7.81	3.18e-12	retrotransposon protein, putative, LINE subclass, expressed
LOC_Os07g26100	7.81	3.21e-12	expressed protein
LOC_Os03g42820	2.92	3.21e-12	LIM domain-containing protein, putative, expressed
LOC_Os12g10660	1.77	3.24e-12	B-box zinc finger family protein, putative, expressed
LOC_Os08g12440	7.8	3.31e-12	transposon protein, putative, unclassified, expressed
LOC_Os05g03972	2.1	3.42e-12	plant protein of unknown function domain containing protein, expressed
LOC_Os05g24530	0.78	3.46e-12	retrotransposon protein, putative, Ty3-gypsy subclass, expressed
LOC_Os01g06030	7.8	3.58e-12	expressed protein
LOC_Os03g40720	7.79	3.6e-12	UDP-glucose 6-dehydrogenase, putative, expressed
LOC_Os02g36250	5.07	3.62e-12	expressed protein
LOC_Os08g35770	7.79	3.7e-12	expressed protein
LOC_Os09g25030	2.93	3.8e-12	expressed protein
LOC_Os08g10270	7.78	3.83e-12	expressed protein
LOC_Os03g53480	7.78	3.93e-12	expressed protein
LOC_Os05g12094	2.03	3.93e-12	expressed protein
LOC_Os06g48430	7.78	3.94e-12	retrotransposon protein, putative, Ty3-gypsy subclass, expressed
LOC_Os01g37300	2.89	4.55e-12	retrotransposon protein, putative, unclassified
LOC_Os03g01120	1.96	4.63e-12	E1-E2 ATPase domain containing protein, expressed
LOC_Os06g36340	2.47	4.79e-12	expressed protein
LOC_Os04g13940	7.75	4.95e-12	expressed protein
LOC_Os11g44460	1.15	5.09e-12	expressed protein
LOC_Os10g05630	5.04	5.19e-12	expressed protein
LOC_Os05g16410	1.71	5.71e-12	retrotransposon, putative, centromere-specific, expressed
LOC_Os02g49450	0.83	5.72e-12	BSD domain-containing protein, putative, expressed
LOC_Os05g23250	7.73	5.81e-12	Leucine Rich Repeat family protein, expressed
LOC_Os09g19520	2.44	6.16e-12	retrotransposon, putative, centromere-specific
LOC_Os10g25830	7.71	6.89e-12	mitochondrial carrier protein, putative, expressed
LOC_Os09g20740	7.71	6.9e-12	OsWAK79 - OsWAK receptor-like protein kinase, expressed
LOC_Os12g17230	7.71	6.93e-12	expressed protein
LOC_Os03g33490	7.69	7.58e-12	hypothetical protein
LOC_Os11g08020	2.76	7.6e-12	ankyrin repeat family protein, putative, expressed
LOC_Os05g11230	7.69	7.71e-12	expressed protein
LOC_Os11g26990	7.68	8.7e-12	expressed protein
LOC_Os06g46460	7.69	8.86e-12	expressed protein
LOC_Os03g55034	1.35	9.3e-12	expressed protein
LOC_Os08g14180	7.66	9.69e-12	flavonol sulfotransferase, putative, expressed
LOC_Os12g01250	7.66	9.71e-12	csAtPR5, putative, expressed
LOC_Os04g11004	3.12	9.73e-12	retrotransposon protein, putative, unclassified, expressed
LOC_Os07g07300	2.22	1.01e-11	expressed protein
LOC_Os03g26250	7.66	1.03e-11	expressed protein
LOC_Os08g14710	7.65	1.07e-11	expressed protein
LOC_Os06g17530	2.11	1.09e-11	retrotransposon protein, putative, Ty3-gypsy subclass, expressed
LOC_Os02g52120	7.65	1.09e-11	hypothetical protein
LOC_Os05g11220	1.13	1.21e-11	hypothetical protein
LOC_Os08g05750	1.77	1.31e-11	pentatricopeptide, putative, expressed
LOC_Os11g25570	7.62	1.32e-11	hypothetical protein
LOC_Os01g58430	1.86	1.35e-11	expressed protein
LOC_Os06g08590	7.61	1.42e-11	hypothetical protein
LOC_Os08g34100	7.6	1.56e-11	conserved hypothetical protein
LOC_Os01g22520	1.34	1.6e-11	dihydrolipoyl dehydrogenase 1, mitochondrial precursor, putative, expressed
LOC_Os06g07410	7.59	1.69e-11	hypothetical protein
LOC_Os11g14320	1.45	1.73e-11	expressed protein
LOC_Os05g12100	7.59	1.78e-11	expressed protein
LOC_Os11g28530	1.15	1.79e-11	terpene synthase, putative, expressed
LOC_Os01g43160	0.77	1.92e-11	polygalacturonase, putative, expressed
LOC_Os04g14690	7.58	1.93e-11	flavin-containing monooxygenase family protein, putative, expressed
LOC_Os01g62770	1.64	2.05e-11	expressed protein
LOC_Os07g10180	7.57	2.2e-11	expressed protein
LOC_Os03g38740	7.56	2.3e-11	Dicer, putative, expressed
LOC_Os05g47920	7.55	2.31e-11	retrotransposon protein, putative, Ty1-copia subclass, expressed
LOC_Os07g08940	7.55	2.36e-11	expressed protein
LOC_Os10g35170	1.31	2.47e-11	semialdehyde dehydrogenase, NAD binding domain containing protein, putative, expressed
LOC_Os04g25370	7.54	2.58e-11	cytokinin-O-glucosyltransferase 2, putative, expressed
LOC_Os11g45270	1.64	2.65e-11	expressed protein
LOC_Os09g26390	2.02	2.68e-11	AT-rich interaction region, putative, expressed
LOC_Os02g21800	3.21	2.8e-11	retrotransposon, putative, centromere-specific
LOC_Os07g34006	2.55	2.82e-11	transporter family protein, putative, expressed
LOC_Os11g41780	7.52	2.89e-11	transposon protein, putative, CACTA, En/Spm sub-class, expressed
LOC_Os12g36590	1.15	3.1e-11	retrotransposon protein, putative, unclassified, expressed
LOC_Os07g23930	7.51	3.22e-11	expressed protein
LOC_Os04g10050	1.14	3.5e-11	expressed protein
LOC_Os11g32820	6.37	3.51e-11	expressed protein
LOC_Os07g34220	7.51	3.62e-11	expressed protein
LOC_Os03g17410	7.49	3.65e-11	expressed protein
LOC_Os02g15704	0.97	3.68e-11	expressed protein
LOC_Os11g34660	5.31	3.83e-11	LTPL98 - Protease inhibitor/seed storage/LTP family protein precursor, expressed
LOC_Os08g43010	5.34	4.13e-11	disease resistance RPP13-like protein 1, putative, expressed
LOC_Os03g18860	7.47	4.19e-11	pectinesterase, putative, expressed
LOC_Os11g35630	7.46	4.74e-11	retrotransposon protein, putative, unclassified, expressed
LOC_Os08g39240	7.45	4.84e-11	OsWAK76 - OsWAK receptor-like cytoplasmic kinase OsWAK-RLCK, expressed
LOC_Os06g08570	0.58	5.29e-11	PPR repeat domain containing protein, putative, expressed
LOC_Os06g38650	0.68	6.12e-11	receptor-like protein kinase precursor, putative, expressed
LOC_Os03g59190	2.37	6.15e-11	retrotransposon protein, putative, unclassified, expressed
LOC_Os02g16790	1.32	6.26e-11	inactive receptor kinase At2g26730 precursor, putative, expressed
LOC_Os05g37860	2.65	6.39e-11	expressed protein
LOC_Os08g22700	7.42	6.41e-11	expressed protein
LOC_Os08g39630	1.43	6.5e-11	helix-loop-helix DNA-binding domain containing protein, expressed
LOC_Os07g44870	7.41	6.89e-11	expressed protein
LOC_Os08g34080	7.41	6.96e-11	retrotransposon protein, putative, unclassified, expressed
LOC_Os04g24750	1.04	7.11e-11	aspartic proteinase nepenthesin precursor, putative, expressed
LOC_Os08g29560	0.95	7.22e-11	retrotransposon protein, putative, unclassified, expressed
LOC_Os10g33874	2.61	7.23e-11	PPR repeat domain containing protein, putative, expressed
LOC_Os09g10660	7.4	7.4e-11	expressed protein
LOC_Os01g38040	1.55	7.41e-11	retrotransposon protein, putative, unclassified, expressed
LOC_Os04g16070	7.39	7.74e-11	expressed protein
LOC_Os08g40190	7.39	8.03e-11	expressed protein
LOC_Os09g13530	7.42	8.18e-11	zinc finger C-x8-C-x5-C-x3-H type family protein, expressed
LOC_Os07g31620	4.81	8.18e-11	transposon protein, putative, Pong sub-class, expressed
LOC_Os03g26120	7.38	8.62e-11	hypothetical protein
LOC_Os08g22852	7.37	9.03e-11	expressed protein
LOC_Os09g26310	1.83	9.1e-11	hypro1, putative, expressed
LOC_Os11g34780	1.12	9.13e-11	globulin 2, putative, expressed
LOC_Os01g47150	7.37	9.31e-11	retrotransposon protein, putative, Ty3-gypsy subclass, expressed
LOC_Os04g02490	5.25	9.45e-11	expressed protein
LOC_Os10g14230	7.36	9.8e-11	transposon protein, putative, unclassified, expressed
LOC_Os05g19680	1.7	1.02e-10	hypothetical protein
LOC_Os01g47140	7.35	1.06e-10	retrotransposon protein, putative, Ty3-gypsy subclass
LOC_Os04g17669	0.81	1.06e-10	expressed protein
LOC_Os10g37260	1.62	1.1e-10	fringe-related protein, putative, expressed
LOC_Os06g37550	0.83	1.14e-10	expressed protein
LOC_Os05g27670	7.34	1.15e-10	expressed protein
LOC_Os06g29470	7.35	1.21e-10	peroxidase precursor, putative, expressed
LOC_Os03g04300	1.34	1.22e-10	ankyrin repeat domain containing protein, expressed
LOC_Os11g05710	7.36	1.24e-10	expressed protein
LOC_Os04g33440	7.33	1.25e-10	DNA-binding protein S1FA, putative, expressed
LOC_Os01g03320	0.91	1.33e-10	BBTI2 - Bowman-Birk type bran trypsin inhibitor precursor, expressed
LOC_Os03g48890	7.3	1.51e-10	LRR receptor kinase, putative, expressed
LOC_Os12g16550	7.31	1.55e-10	expressed protein
LOC_Os03g25500	1.36	1.56e-10	cytochrome P450 72A1, putative, expressed
LOC_Os06g42440	7.31	1.61e-10	expressed protein
LOC_Os03g22634	7.3	1.63e-10	terpene synthase, putative, expressed
LOC_Os04g46020	1.49	1.66e-10	GATA zinc finger domain containing protein, expressed
LOC_Os03g24960	7.29	1.7e-10	ulp1 protease family, C-terminal catalytic domain containing protein, expressed
LOC_Os12g19440	7.28	1.8e-10	hypothetical protein
LOC_Os08g28800	1.25	1.92e-10	Skp1 family, dimerisation domain containing protein, expressed
LOC_Os01g72650	7.27	1.94e-10	RNA recognition motif containing protein, putative, expressed
LOC_Os02g27910	7.27	1.97e-10	expressed protein
LOC_Os03g61860	7.26	2.03e-10	expressed protein
LOC_Os06g09130	7.27	2.03e-10	glutamate receptor 2.8 precursor, putative, expressed
LOC_Os08g30680	7.26	2.33e-10	retrotransposon protein, putative, unclassified, expressed
LOC_Os01g25050	7.24	2.35e-10	expressed protein
LOC_Os04g34500	7.24	2.37e-10	retrotransposon protein, putative, unclassified, expressed
LOC_Os01g66890	1.23	2.44e-10	BTBZ1 - Bric-a-Brac, Tramtrack, and Broad Complex BTB domain with TAZ zinc finger and Calmodulin-binding domains, expressed
LOC_Os02g48550	7.23	2.58e-10	expressed protein
LOC_Os08g23770	2.48	2.66e-10	retrotransposon protein, putative, unclassified, expressed
LOC_Os11g34680	2.44	2.66e-10	RNA recognition motif containing protein, putative, expressed
LOC_Os10g18470	1.22	2.69e-10	expressed protein
LOC_Os05g25784	7.22	2.82e-10	expressed protein
LOC_Os09g10670	2.85	2.87e-10	hypothetical protein
LOC_Os08g16900	7.21	2.93e-10	retrotransposon protein, putative, unclassified
LOC_Os02g18920	7.21	3.01e-10	expressed protein
LOC_Os10g05240	7.2	3.17e-10	OsFBX369 - F-box domain containing protein, expressed
LOC_Os01g70670	7.2	3.18e-10	BTBM1 - Bric-a-Brac, Tramtrack, Broad Complex BTB domain with Meprin and TRAF Homology MATH domain, expressed
LOC_Os08g36580	1.17	3.2e-10	expressed protein
LOC_Os03g27200	7.2	3.2e-10	expressed protein
LOC_Os08g43290	7.2	3.3e-10	LTPL44 - Protease inhibitor/seed storage/LTP family protein precursor, expressed
LOC_Os10g39140	1.88	3.48e-10	flavonol synthase/flavanone 3-hydroxylase, putative, expressed
LOC_Os07g33954	2.37	3.53e-10	transporter family protein, putative, expressed
LOC_Os04g32590	0.77	3.7e-10	transcription factor, putative, expressed
LOC_Os09g08730	7.18	3.71e-10	pumilio domain-containing protein, putative, expressed
LOC_Os02g47260	2.34	3.77e-10	retrotransposon protein, putative, unclassified, expressed
LOC_Os06g40170	1.01	3.89e-10	phospholipase D, putative, expressed
LOC_Os05g13830	7.17	4.28e-10	TsetseEP precursor, putative, expressed
LOC_Os11g25200	2.58	4.43e-10	transposon protein, putative, CACTA, En/Spm sub-class
LOC_Os11g37140	1	4.46e-10	expressed protein
LOC_Os04g33020	7.15	4.68e-10	expressed protein
LOC_Os08g04590	7.15	4.9e-10	csAtPR5, putative, expressed
LOC_Os06g46390	7.15	5.07e-10	LSM domain containing protein, expressed
LOC_Os12g02140	7.14	5.46e-10	hypothetical protein
LOC_Os01g04830	7.13	5.52e-10	expressed protein
LOC_Os06g12455	7.12	6.01e-10	expressed protein
LOC_Os08g27840	1.97	6.08e-10	phosphoenolpyruvate carboxylase, putative, expressed
LOC_Os03g17820	7.11	6.1e-10	hypothetical protein
LOC_Os02g52200	7.12	6.1e-10	hypothetical protein
LOC_Os01g19260	7.13	6.45e-10	ATPase, putative, expressed
LOC_Os02g14440	0.68	6.53e-10	peroxidase precursor, putative, expressed
LOC_Os02g04070	0.69	6.93e-10	retrotransposon protein, putative, unclassified, expressed
LOC_Os12g12190	7.09	7.34e-10	expressed protein
LOC_Os11g11990	2.49	7.36e-10	NB-ARC domain containing protein, expressed
LOC_Os08g01580	7.09	7.42e-10	NBS-LRR disease resistance protein, putative, expressed
LOC_Os05g34060	1.92	8.39e-10	expressed protein
LOC_Os04g34670	5.09	8.65e-10	tRNA-splicing endonuclease positive effector-related, putative, expressed
LOC_Os10g28180	7.06	8.81e-10	hAT dimerisation domain containing protein, expressed
LOC_Os01g19400	1.51	8.91e-10	expressed protein
LOC_Os04g42020	0.8	9.19e-10	CCT/B-box zinc finger protein, putative, expressed
LOC_Os11g02230	2.27	9.37e-10	expressed protein
LOC_Os03g42590	7.06	9.39e-10	expressed protein
LOC_Os10g38680	7.05	9.98e-10	expressed protein
LOC_Os04g51590	0.8	1.01e-09	retrotransposon protein, putative, unclassified, expressed
LOC_Os01g47520	0.84	1.05e-09	hypothetical protein
LOC_Os08g39300	0.77	1.05e-09	aminotransferase, putative, expressed
LOC_Os01g05180	1.55	1.11e-09	expressed protein
LOC_Os03g20710	7.03	1.11e-09	beta-glucosidase, putative, expressed
LOC_Os02g52700	7.07	1.17e-09	alpha-amylase precursor, putative, expressed
LOC_Os11g24110	2.32	1.19e-09	retrotransposon protein, putative, Ty3-gypsy subclass
LOC_Os11g18570	1.78	1.2e-09	cytochrome P450, putative, expressed
LOC_Os01g15039	3.86	1.21e-09	pectinesterase, putative, expressed
LOC_Os05g08580	4.05	1.26e-09	hypothetical protein
LOC_Os01g62990	6.82	1.27e-09	ATROPGEF7/ROPGEF7, putative, expressed
LOC_Os05g15800	7.01	1.32e-09	expressed protein
LOC_Os04g30550	1.86	1.32e-09	GDP-mannose 4,6 dehydratase 1, putative, expressed
LOC_Os05g34070	1.51	1.33e-09	DIP1, putative, expressed
LOC_Os06g41930	2.1	1.36e-09	zinc-binding protein, putative, expressed
LOC_Os08g38890	7	1.47e-09	expressed protein
LOC_Os08g25690	1.02	1.49e-09	expressed protein
LOC_Os02g42100	6.99	1.5e-09	expressed protein
LOC_Os02g49880	0.78	1.52e-09	CCT/B-box zinc finger protein, putative, expressed
LOC_Os02g52730	6.99	1.56e-09	ferredoxin--nitrite reductase, putative, expressed
LOC_Os01g53550	1.93	1.56e-09	expressed protein
LOC_Os03g22530	0.99	1.56e-09	glycosyl hydrolases family 17, putative, expressed
LOC_Os06g16610	0.94	1.65e-09	expressed protein
LOC_Os02g05460	2.67	1.7e-09	hypothetical protein
LOC_Os02g42630	0.67	1.7e-09	expressed protein
LOC_Os01g24370	6.97	1.71e-09	retrotransposon protein, putative, unclassified
LOC_Os07g26170	6.97	1.73e-09	expressed protein
LOC_Os02g52790	0.87	1.75e-09	PB1 domain containing protein, expressed
LOC_Os09g33620	6.98	1.8e-09	Leucine Rich Repeat domain containing protein, expressed
LOC_Os03g21279	6.96	1.84e-09	expressed protein
LOC_Os10g36300	1.71	1.84e-09	retrotransposon protein, putative, unclassified, expressed
LOC_Os11g07020	0.65	1.88e-09	fructose-bisphospate aldolase isozyme, putative, expressed
LOC_Os11g31000	3.4	1.9e-09	expressed protein
LOC_Os12g10630	1.13	2.06e-09	ZF-HD protein dimerisation region containing protein, expressed
LOC_Os08g14195	6.95	2.08e-09	expressed protein
LOC_Os07g13100	0.59	2.08e-09	DNA binding protein, putative, expressed
LOC_Os05g31140	1	2.15e-09	glycosyl hydrolases family 17, putative, expressed
LOC_Os05g26470	6.94	2.17e-09	retrotransposon protein, putative, Ty3-gypsy subclass, expressed
LOC_Os10g31070	5.96	2.18e-09	expressed protein
LOC_Os10g39280	6.93	2.44e-09	retrotransposon protein, putative, unclassified
LOC_Os06g24040	2.7	2.51e-09	expressed protein
LOC_Os10g23830	1.34	2.58e-09	PPR repeat domain containing protein, putative, expressed
LOC_Os10g01500	6.91	2.64e-09	expressed protein
LOC_Os08g28000	4.24	2.73e-09	expressed protein
LOC_Os12g23180	1.88	2.74e-09	3-beta hydroxysteroid dehydrogenase/isomerase family protein, putative, expressed
LOC_Os07g02620	1.22	2.78e-09	NB-ARC domain containing protein, expressed
LOC_Os03g49330	2.01	2.82e-09	retrotransposon protein, putative, Ty3-gypsy subclass
LOC_Os12g18960	6.9	2.82e-09	integral membrane protein DUF6 containing protein, expressed
LOC_Os01g46120	6.9	2.82e-09	GDSL-like lipase/acylhydrolase, putative, expressed
LOC_Os03g39970	6.9	2.83e-09	conserved hypothetical protein
LOC_Os11g29400	6.89	3.03e-09	6-phosphogluconate dehydrogenase, decarboxylating, putative, expressed
LOC_Os09g19760	6.89	3.16e-09	hypothetical protein
LOC_Os05g03410	1.64	3.21e-09	expressed protein
LOC_Os11g16290	6.88	3.29e-09	NIN, putative, expressed
LOC_Os11g12340	1.91	3.35e-09	disease resistance protein RPM1, putative, expressed
LOC_Os08g27540	6.88	3.38e-09	expressed protein
LOC_Os08g31649	6.88	3.41e-09	hypothetical protein
LOC_Os02g10670	2.27	3.5e-09	expressed protein
LOC_Os02g53590	2.1	3.6e-09	DEFL71 - Defensin and Defensin-like DEFL family, expressed
LOC_Os07g08630	0.65	3.77e-09	retrotransposon protein, putative, unclassified, expressed
LOC_Os02g20450	1.92	3.8e-09	hypothetical protein
LOC_Os04g13570	5.85	3.97e-09	retrotransposon protein, putative, Ty3-gypsy subclass, expressed
LOC_Os02g41980	0.68	4.01e-09	expressed protein
LOC_Os07g10139	2.68	4.05e-09	expressed protein
LOC_Os04g12744	2.5	4.05e-09	expressed protein
LOC_Os09g06499	2.02	4.09e-09	sulfate transporter 4.1, chloroplast precursor, putative, expressed
LOC_Os03g39850	0.84	4.21e-09	glutathione S-transferase, putative, expressed
LOC_Os03g43140	6.83	4.65e-09	expressed protein
LOC_Os09g06740	1.6	4.83e-09	zinc finger, C3HC4 type domain containing protein, expressed
LOC_Os12g03220	6.83	4.92e-09	expressed protein
LOC_Os04g14060	6.82	4.97e-09	retrotransposon, putative, centromere-specific, expressed
LOC_Os02g35080	1.06	5.6e-09	T-complex protein 11, putative, expressed
LOC_Os09g18230	1.17	5.64e-09	expressed protein
LOC_Os07g40340	0.9	5.67e-09	expressed protein
LOC_Os07g14740	0.67	5.67e-09	harpin-induced protein 1 domain containing protein, expressed
LOC_Os08g24960	6.81	5.92e-09	hypothetical protein
LOC_Os08g07730	0.96	6.17e-09	transferase family protein, putative, expressed
LOC_Os07g01960	1	6.21e-09	hypothetical protein
LOC_Os02g47350	4.94	6.25e-09	oxidoreductase, short chain dehydrogenase/reductase family, putative, expressed
LOC_Os12g09640	1.11	6.25e-09	protein phosphatase 2C, putative, expressed
LOC_Os05g31130	1.69	6.4e-09	retrotransposon protein, putative, unclassified, expressed
LOC_Os04g35310	0.82	6.49e-09	MBTB4 - Bric-a-Brac, Tramtrack, Broad Complex BTB domain with Meprin and TRAF Homology MATH domain, expressed
LOC_Os05g35110	6.8	6.52e-09	OsFBL22 - F-box domain and LRR containing protein, expressed
LOC_Os04g42189	6.78	6.59e-09	expressed protein
LOC_Os05g18780	6.79	6.83e-09	rpp14 family protein, expressed
LOC_Os11g16670	6.78	6.94e-09	expressed protein
LOC_Os05g30200	6.77	7.19e-09	expressed protein
LOC_Os01g24390	6.77	7.59e-09	retrotransposon protein, putative, unclassified, expressed
LOC_Os06g41310	6.76	7.8e-09	hypothetical protein
LOC_Os01g14390	2.9	7.8e-09	expressed protein
LOC_Os09g29920	1.43	7.88e-09	retrotransposon protein, putative, unclassified, expressed
LOC_Os02g03640	2.7	8.11e-09	expressed protein
LOC_Os10g37280	6.76	8.11e-09	diacylglycerol kinase, putative, expressed
LOC_Os12g31560	1.1	8.5e-09	protein kinase, putative, expressed
LOC_Os01g03310	0.6	8.61e-09	BBTI1 - Bowman-Birk type bran trypsin inhibitor precursor, expressed
LOC_Os11g17300	6.74	8.85e-09	transposon protein, putative, unclassified, expressed
LOC_Os03g17490	2.3	9.01e-09	expressed protein
LOC_Os08g31480	1.56	9.19e-09	hypothetical protein
LOC_Os03g42270	2.32	9.2e-09	retrotransposon protein, putative, unclassified, expressed
LOC_Os08g24970	6.76	9.23e-09	retrotransposon protein, putative, unclassified
LOC_Os11g35310	0.88	9.68e-09	phytosulfokines precursor, putative, expressed
LOC_Os08g28780	3.87	9.73e-09	SKP1, putative, expressed
LOC_Os08g01940	6.73	1.01e-08	non-lysosomal glucosylceramidase, putative, expressed
LOC_Os08g42560	1.96	1.03e-08	tRNA synthetase class II core domain containing protein, expressed
LOC_Os05g07830	6.72	1.06e-08	tRNA methyltransferase complex GCD14 subunit, putative, expressed
LOC_Os08g15830	6.72	1.06e-08	retrotransposon protein, putative, unclassified, expressed
LOC_Os02g03330	0.65	1.08e-08	expressed protein
LOC_Os06g33200	6.72	1.08e-08	expressed protein
LOC_Os06g39020	6.71	1.18e-08	retrotransposon protein, putative, unclassified, expressed
LOC_Os04g39864	6.7	1.23e-08	Os4bglu11 - beta-glucosidase homologue, similar to Os4Bglu12 exoglucanase/beta-glucosidase, expressed
LOC_Os01g46620	0.89	1.28e-08	expressed protein
LOC_Os03g37520	3.98	1.31e-08	expressed protein
LOC_Os04g33230	6.69	1.32e-08	hypothetical protein
LOC_Os01g47900	1.38	1.37e-08	S-locus-like receptor protein kinase, putative, expressed
LOC_Os12g35610	1.87	1.42e-08	respiratory burst oxidase, putative, expressed
LOC_Os03g16700	0.74	1.51e-08	initiator-binding protein, putative, expressed
LOC_Os12g41810	2.16	1.51e-08	expressed protein
LOC_Os11g17740	6.67	1.52e-08	retrotransposon protein, putative, Ty1-copia subclass, expressed
LOC_Os06g40880	6.7	1.54e-08	polygalacturonase, putative, expressed
LOC_Os01g09950	6.66	1.56e-08	expressed protein
LOC_Os07g15930	6.66	1.57e-08	legume lectins beta domain containing protein, expressed
LOC_Os07g12260	6.67	1.58e-08	retrotransposon protein, putative, unclassified, expressed
LOC_Os07g02430	6.66	1.62e-08	expressed protein
LOC_Os03g02910	0.92	1.69e-08	hypothetical protein
LOC_Os11g27980	1.16	1.82e-08	lipase class 3 family protein, putative, expressed
LOC_Os01g32740	6.63	1.91e-08	hypothetical protein
LOC_Os04g25100	6.63	1.95e-08	transposon protein, putative, unclassified, expressed
LOC_Os06g08600	0.82	2.02e-08	versicolorin reductase, putative, expressed
LOC_Os01g48620	1.41	2.02e-08	expressed protein
LOC_Os01g67190	4.61	2.02e-08	ribonuclease T2 family domain containing protein, expressed
LOC_Os03g04760	1.01	2.04e-08	expressed protein
LOC_Os07g12380	6.63	2.09e-08	hypothetical protein
LOC_Os10g12610	6.63	2.1e-08	expressed protein
LOC_Os03g07720	1.5	2.14e-08	expressed protein
LOC_Os06g31190	1.1	2.17e-08	intracellular protein transport protein USO1-related, putative, expressed
LOC_Os04g12550	0.95	2.3e-08	expressed protein
LOC_Os08g34980	6.61	2.36e-08	hypothetical protein
LOC_Os05g32490	6.61	2.37e-08	expressed protein
LOC_Os06g25770	6.61	2.39e-08	retrotransposon protein, putative, Ty3-gypsy subclass, expressed
LOC_Os06g38350	0.74	2.54e-08	expressed protein
LOC_Os12g17550	1.99	2.54e-08	expressed protein
LOC_Os01g18830	6.59	2.58e-08	expressed protein
LOC_Os01g24480	2.07	2.65e-08	DUF1399 containing protein, putative, expressed
LOC_Os09g18350	6.59	2.68e-08	retrotransposon protein, putative, unclassified, expressed
LOC_Os11g47970	1.35	2.7e-08	AAA-type ATPase family protein, putative, expressed
LOC_Os12g07850	0.62	2.75e-08	expressed protein
LOC_Os05g07460	6.57	2.95e-08	expressed protein
LOC_Os02g49510	6.57	3e-08	amino acid transporter, putative, expressed
LOC_Os06g23090	6.57	3e-08	retrotransposon protein, putative, unclassified, expressed
LOC_Os08g38150	0.76	3.17e-08	expressed protein
LOC_Os04g43090	0.67	3.17e-08	expressed protein
LOC_Os05g25430	2.4	3.18e-08	receptor-like protein kinase At3g46290 precursor, putative, expressed
LOC_Os01g52910	3.3	3.21e-08	expressed protein
LOC_Os06g15680	0.7	3.26e-08	cytochrome P450 71A6, putative, expressed
LOC_Os06g47490	0.92	3.47e-08	expressed protein
LOC_Os03g49630	1.04	3.53e-08	expressed protein
LOC_Os12g43130	1.05	3.56e-08	phytoene synthase, chloroplast precursor, putative, expressed
LOC_Os01g74480	0.63	3.56e-08	cupin domain containing protein, expressed
LOC_Os10g07080	6.55	3.57e-08	expressed protein
LOC_Os06g14170	6.54	3.68e-08	expressed protein
LOC_Os03g07950	6.54	3.71e-08	expressed protein
LOC_Os04g01940	6.54	3.71e-08	expressed protein
LOC_Os11g04104	3.3	3.96e-08	major facilitator superfamily antiporter, putative, expressed
LOC_Os06g20740	6.53	4.09e-08	hypothetical protein
LOC_Os02g12400	1.34	4.11e-08	receptor-like protein kinase precursor, putative, expressed
LOC_Os07g14620	6.53	4.12e-08	expressed protein
LOC_Os03g60310	6.58	4.14e-08	expressed protein
LOC_Os02g36360	6.54	4.15e-08	ZOS2-11 - C2H2 zinc finger protein, expressed
LOC_Os11g44030	6.53	4.18e-08	expressed protein
LOC_Os06g23970	2.74	4.23e-08	expressed protein
LOC_Os08g24200	1.31	4.23e-08	expressed protein
LOC_Os04g17530	3.55	4.25e-08	retrotransposon, putative, centromere-specific
LOC_Os05g10310	1.05	4.37e-08	acid phosphatase, putative, expressed
LOC_Os11g36160	6.53	4.39e-08	receptor-like protein kinase 2 precursor, putative, expressed
LOC_Os02g36570	2.15	4.42e-08	ABC1 family domain containing protein, putative, expressed
LOC_Os11g11480	5.59	4.46e-08	expressed protein
LOC_Os10g18490	0.66	4.51e-08	cytokinin-O-glucosyltransferase 2, putative, expressed
LOC_Os08g31630	1.49	4.67e-08	uncharacterized glycosyl hydrolase Rv2006/MT2062, putative, expressed
LOC_Os01g66760	0.65	4.69e-08	inactive receptor kinase At2g26730 precursor, putative, expressed
LOC_Os10g31330	1.87	4.86e-08	retrotransposon protein, putative, unclassified, expressed
LOC_Os03g48904	2.39	4.97e-08	expressed protein
LOC_Os06g36780	1.03	5.08e-08	hypothetical protein
LOC_Os08g22830	6.5	5.11e-08	retrotransposon protein, putative, Ty3-gypsy subclass, expressed
LOC_Os11g29900	1.21	5.16e-08	expressed protein
LOC_Os01g55400	6.49	5.29e-08	expressed protein
LOC_Os07g11090	1.33	5.31e-08	retrotransposon protein, putative, unclassified, expressed
LOC_Os12g12690	6.47	6e-08	transposon protein, putative, Pong sub-class, expressed
LOC_Os04g11750	6.47	6e-08	expressed protein
LOC_Os11g30910	6.47	6.19e-08	sulfotransferase domain containing protein, expressed
LOC_Os10g38954	1.33	6.48e-08	hypothetical protein
LOC_Os08g28820	1.97	6.65e-08	Skp1 family, dimerisation domain containing protein, expressed
LOC_Os06g29679	0.58	6.73e-08	expressed protein
LOC_Os12g13420	0.6	6.88e-08	transposon protein, putative, CACTA, En/Spm sub-class, expressed
LOC_Os09g18159	1.43	7.06e-08	light repressible receptor protein kinase, putative, expressed
LOC_Os02g38250	6.44	7.2e-08	EMB1745, putative, expressed
LOC_Os07g41920	2.02	7.37e-08	C1-like domain containing protein, expressed
LOC_Os04g32080	0.86	7.39e-08	11-beta-hydroxysteroid dehydrogenase, putative, expressed
LOC_Os09g17590	1.54	7.46e-08	expressed protein
LOC_Os04g53310	0.69	7.64e-08	soluble starch synthase 3, chloroplast precursor, putative, expressed
LOC_Os10g34290	6.43	8.13e-08	retrotransposon protein, putative, unclassified, expressed
LOC_Os06g11830	6.44	8.26e-08	hAT dimerisation domain-containing protein, putative, expressed
LOC_Os07g06834	6.43	8.28e-08	expressed protein
LOC_Os01g42210	0.72	8.37e-08	LTPL47 - Protease inhibitor/seed storage/LTP family protein precursor, putative, expressed
LOC_Os10g08010	6.45	8.56e-08	expressed protein
LOC_Os01g11620	0.66	8.61e-08	GDSL-like lipase/acylhydrolase, putative, expressed
LOC_Os08g27980	6.43	8.62e-08	transposon protein, putative, CACTA, En/Spm sub-class, expressed
LOC_Os05g02220	0.79	8.9e-08	ACT domain containing protein, expressed
LOC_Os04g56250	0.85	9.42e-08	OsFBX152 - F-box domain containing protein, expressed
LOC_Os01g14900	6.41	9.63e-08	glycerol-3-phosphate acyltransferase, putative, expressed
LOC_Os03g63870	0.79	9.68e-08	expressed protein
LOC_Os02g32680	1.06	9.99e-08	lectin receptor-type protein kinase, putative, expressed
LOC_Os05g16930	6.4	1e-07	protein kinase domain containing protein, expressed
LOC_Os05g33350	1.07	1.01e-07	expressed protein
LOC_Os02g09250	1.01	1.02e-07	cytochrome P450 71D10, putative, expressed
LOC_Os10g29850	6.4	1.07e-07	MBTB60 - Bric-a-Brac, Tramtrack, Broad Complex BTB domain with Meprin and TRAF Homology MATH domain, expressed
LOC_Os04g55140	6.39	1.11e-07	retrotransposon protein, putative, Ty1-copia subclass, expressed
LOC_Os01g43360	1.52	1.12e-07	myosin-Ie, putative, expressed
LOC_Os06g40818	1.04	1.15e-07	aspartic proteinase, putative, expressed
LOC_Os01g14520	0.72	1.2e-07	C4-dicarboxylate transporter/malic acid transport protein domain containing protein, expressed
LOC_Os01g11330	6.37	1.21e-07	retrotransposon protein, putative, unclassified, expressed
LOC_Os04g54910	6.38	1.23e-07	expressed protein
LOC_Os11g07890	1.33	1.25e-07	transposon protein, putative, CACTA, En/Spm sub-class, expressed
LOC_Os05g41300	1.1	1.27e-07	expressed protein
LOC_Os05g13940	1.73	1.28e-07	retrotransposon protein, putative, unclassified, expressed
LOC_Os01g72330	2.04	1.32e-07	OsRR4 type-A response regulator, expressed
LOC_Os12g04710	1.44	1.36e-07	expressed protein
LOC_Os07g26700	6.35	1.41e-07	UPF0041 domain containing protein, putative, expressed
LOC_Os01g27230	0.89	1.41e-07	12-oxophytodienoate reductase, putative, expressed
LOC_Os04g53120	1.66	1.41e-07	NB-ARC domain containing protein, expressed
LOC_Os03g01012	0.82	1.42e-07	tetraspanin family protein, putative, expressed
LOC_Os05g34655	1.06	1.51e-07	expressed protein
LOC_Os01g68104	0.84	1.56e-07	ZOS1-21 - C2H2 zinc finger protein, expressed
LOC_Os02g28220	0.96	1.57e-07	transferase family protein, putative, expressed
LOC_Os05g01010	0.95	1.62e-07	expressed protein
LOC_Os03g45170	1.09	1.71e-07	amino acid permease, putative, expressed
LOC_Os10g36000	0.73	1.76e-07	remorin C-terminal domain containing protein, putative, expressed
LOC_Os02g02100	0.69	1.78e-07	retrotransposon protein, putative, unclassified, expressed
LOC_Os01g07570	1.13	1.78e-07	carboxyl-terminal proteinase, putative, expressed
LOC_Os11g02520	1.02	1.8e-07	WRKY104, expressed
LOC_Os01g70380	2.3	1.82e-07	serine palmitoyltransferase 2, putative, expressed
LOC_Os06g49410	2.62	1.83e-07	expressed protein
LOC_Os10g04130	1.51	1.83e-07	expressed protein
LOC_Os03g54114	1.56	1.92e-07	hypothetical protein
LOC_Os01g53430	0.65	1.92e-07	anthocyanidin 5,3-O-glucosyltransferase, putative, expressed
LOC_Os01g43180	6.3	1.94e-07	MYB family transcription factor, putative, expressed
LOC_Os01g60480	1.89	1.98e-07	retrotransposon protein, putative, unclassified, expressed
LOC_Os07g41080	6.29	2.03e-07	hydrolase, alpha/beta fold family domain containing protein, expressed
LOC_Os11g33120	1.2	2.03e-07	respiratory burst oxidase, putative, expressed
LOC_Os07g27970	1.14	2.09e-07	O-methyltransferase, putative, expressed
LOC_Os05g15240	1.74	2.1e-07	expressed protein
LOC_Os12g12500	6.29	2.13e-07	transposon protein, putative, Pong sub-class
LOC_Os04g32070	0.85	2.15e-07	dehydrogenase/reductase, putative, expressed
LOC_Os09g25100	6.3	2.21e-07	CAMK_KIN1/SNF1/Nim1_like.35 - CAMK includes calcium/calmodulin depedent protein kinases, expressed
LOC_Os11g34040	4.9	2.25e-07	hypothetical protein
LOC_Os12g01210	6.29	2.26e-07	HCF152, putative, expressed
LOC_Os02g01310	0.66	2.36e-07	invertase/pectin methylesterase inhibitor family protein, putative, expressed
LOC_Os02g02460	0.65	2.46e-07	transposon protein, putative, unclassified, expressed
LOC_Os08g38790	1.72	2.52e-07	expressed protein
LOC_Os06g28124	0.8	2.59e-07	glycosyltransferase, putative, expressed
LOC_Os11g35970	6.26	2.65e-07	retrotransposon protein, putative, unclassified, expressed
LOC_Os09g16458	1.37	2.7e-07	pleiotropic drug resistance protein 4, putative, expressed
LOC_Os12g12854	1.29	2.72e-07	expressed protein
LOC_Os01g10520	6.25	2.76e-07	expressed protein
LOC_Os04g12660	2.11	2.81e-07	vignain precursor, putative, expressed
LOC_Os05g24680	0.99	2.82e-07	retrotransposon protein, putative, Ty3-gypsy subclass, expressed
LOC_Os01g46610	3.27	2.97e-07	dehydrogenase, putative, expressed
LOC_Os12g13450	6.23	3.24e-07	retrotransposon protein, putative, unclassified, expressed
LOC_Os05g24160	1.89	3.26e-07	double-stranded RNA binding motif containing protein, expressed
LOC_Os09g08110	0.66	3.41e-07	hypothetical protein
LOC_Os01g46260	0.95	3.47e-07	expressed protein
LOC_Os07g09030	1.14	3.5e-07	expressed protein
LOC_Os06g23630	6.21	3.53e-07	transposon protein, putative, CACTA, En/Spm sub-class
LOC_Os09g18470	2.82	3.68e-07	oxidoreductase, 2OG-Fe oxygenase family protein, putative, expressed
LOC_Os10g18480	0.59	3.71e-07	glucosyltransferase, putative, expressed
LOC_Os02g47520	2.77	3.76e-07	expressed protein
LOC_Os09g16380	6.2	3.77e-07	pleiotropic drug resistance protein, putative, expressed
LOC_Os03g42860	1.02	3.78e-07	pentatricopeptide, putative, expressed
LOC_Os10g39850	1.93	3.79e-07	zinc finger, C3HC4 type domain containing protein, expressed
LOC_Os08g16940	1.53	3.98e-07	ZOS8-01 - C2H2 zinc finger protein, expressed
LOC_Os05g23800	0.92	4.06e-07	RNA recognition motif containing protein, putative, expressed
LOC_Os02g37770	1.91	4.08e-07	lecithin cholesterol acyltransferase, putative, expressed
LOC_Os01g50070	0.82	4.15e-07	multidrug resistance protein 1, putative, expressed
LOC_Os01g56680	1.28	4.25e-07	photosystem II reaction center W protein, chloroplast precursor, putative, expressed
LOC_Os01g10720	1.91	4.3e-07	retrotransposon protein, putative, unclassified, expressed
LOC_Os01g05840	0.58	4.31e-07	oxidoreductase, short chain dehydrogenase/reductase family domain containing family, expressed
LOC_Os12g12514	1.2	4.54e-07	NADP-dependent oxidoreductase, putative, expressed
LOC_Os03g64340	0.84	4.86e-07	heavy metal-associated domain containing protein, expressed
LOC_Os09g29610	2.76	4.88e-07	hypothetical protein
LOC_Os07g33910	2.01	4.92e-07	transporter family protein, putative, expressed
LOC_Os04g03880	2.43	4.98e-07	expressed protein
LOC_Os07g23120	1.25	5.04e-07	expressed protein
LOC_Os08g03770	1.22	5.09e-07	expressed protein
LOC_Os02g36280	6.16	5.49e-07	cytochrome P450, putative, expressed
LOC_Os01g67480	1.58	5.76e-07	helix-loop-helix DNA-binding domain containing protein, expressed
LOC_Os12g30770	0.85	5.94e-07	retrotransposon protein, putative, unclassified, expressed
LOC_Os03g22730	0.73	5.94e-07	nucleolar protein NOP5-1, putative, expressed
LOC_Os04g27420	2.28	6.07e-07	retrotransposon protein, putative, unclassified, expressed
LOC_Os03g49890	6.13	6.18e-07	hypothetical protein
LOC_Os01g58960	0.72	6.3e-07	cytochrome P450, putative, expressed
LOC_Os05g42240	1.6	6.54e-07	expressed protein
LOC_Os05g26600	1.2	6.61e-07	retrotransposon protein, putative, Ty3-gypsy subclass, expressed
LOC_Os07g34240	1.02	6.76e-07	gibberellin receptor GID1L2, putative, expressed
LOC_Os07g04990	1.19	6.77e-07	oxidoreductase, aldo/keto reductase family protein, putative, expressed
LOC_Os07g01520	1.2	6.93e-07	expressed protein
LOC_Os03g39160	1.12	7.08e-07	frigida, putative, expressed
LOC_Os04g11140	1.01	7.21e-07	expressed protein
LOC_Os01g02580	1.27	7.76e-07	protein kinase domain containing protein, expressed
LOC_Os03g54230	0.61	7.88e-07	imidazole glycerol phosphate synthase hisHF, chloroplast precursor, putative, expressed
LOC_Os02g46030	1.5	8.5e-07	MYB family transcription factor, putative, expressed
LOC_Os04g22410	0.62	8.53e-07	expressed protein
LOC_Os03g61890	1.28	9.19e-07	chloroplast protein import component Toc159, putative, expressed
LOC_Os10g31910	0.98	9.19e-07	pectate lyase precursor, putative, expressed
LOC_Os07g19250	1.66	9.49e-07	transposon protein, putative, unclassified
LOC_Os11g28390	0.79	9.53e-07	expressed protein
LOC_Os11g10310	0.65	9.56e-07	receptor-like protein kinase 2 precursor, putative, expressed
LOC_Os03g46350	0.85	9.76e-07	transcription factor, putative, expressed
LOC_Os04g27980	1.21	9.9e-07	glycosyl hydrolase, putative, expressed
LOC_Os05g12210	1.36	1e-06	chalcone synthase, putative, expressed
LOC_Os02g42270	1.41	1.03e-06	stage II sporulation protein E, putative, expressed
LOC_Os06g22260	1.33	1.04e-06	conserved hypothetical protein
LOC_Os01g61335	0.8	1.06e-06	expressed protein
LOC_Os05g03884	0.8	1.06e-06	homeobox protein knotted-1-like 6, putative, expressed
LOC_Os11g43880	1.55	1.1e-06	retrotransposon protein, putative, Ty3-gypsy subclass
LOC_Os01g41960	0.77	1.11e-06	retrotransposon protein, putative, unclassified, expressed
LOC_Os12g10320	1.49	1.17e-06	plant-specific domain TIGR01627 family protein, expressed
LOC_Os10g22410	2.31	1.2e-06	yippee zinc-binding protein, putative, expressed
LOC_Os09g03480	6.02	1.3e-06	expressed protein
LOC_Os02g12290	3.42	1.32e-06	nuclear ribonuclease Z, putative, expressed
LOC_Os01g12080	0.94	1.36e-06	plant-specific domain TIGR01589 family protein, putative, expressed
LOC_Os04g40460	0.92	1.39e-06	cytochrome P450, putative, expressed
LOC_Os01g68160	0.59	1.39e-06	ZOS1-22 - C2H2 zinc finger protein, expressed
LOC_Os05g14080	1.98	1.44e-06	expressed protein
LOC_Os03g47740	1.7	1.45e-06	homeodomain protein, putative, expressed
LOC_Os07g42770	0.68	1.46e-06	CAMK_CAMK_like.35 - CAMK includes calcium/calmodulin depedent protein kinases, expressed
LOC_Os03g36530	0.59	1.47e-06	FAD-binding and arabino-lactone oxidase domains containing protein, putative, expressed
LOC_Os01g59310	5.24	1.48e-06	expressed protein
LOC_Os05g14890	0.77	1.51e-06	expressed protein
LOC_Os02g04790	1.02	1.51e-06	expressed protein
LOC_Os02g11130	1.71	1.53e-06	cytokinin-O-glucosyltransferase 3, putative, expressed
LOC_Os07g02910	1.1	1.57e-06	OsFBL33 - F-box domain and LRR containing protein, expressed
LOC_Os06g06130	0.71	1.62e-06	glutamate receptor, putative, expressed
LOC_Os12g36440	0.81	1.64e-06	expressed protein
LOC_Os02g47800	1.41	1.64e-06	monodehydroascorbate reductase, putative, expressed
LOC_Os11g05690	1.92	1.66e-06	amino acid permease family protein, putative, expressed
LOC_Os06g04080	5.98	1.69e-06	glycosyl hydrolases family 17, putative, expressed
LOC_Os09g15820	1.3	1.69e-06	aldose 1-epimerase, putative, expressed
LOC_Os01g22660	0.78	1.85e-06	GDSL-like lipase/acylhydrolase, putative, expressed
LOC_Os08g45240	0.72	2.02e-06	RNA recognition motif containing protein, putative, expressed
LOC_Os11g36810	0.66	2.03e-06	expressed protein
LOC_Os06g39515	5.95	2.03e-06	expressed protein
LOC_Os03g55030	1.28	2.05e-06	UDP-glucoronosyl and UDP-glucosyl transferase domain containing protein, expressed
LOC_Os04g30300	1.1	2.16e-06	retrotransposon protein, putative, unclassified, expressed
LOC_Os08g01850	1.25	2.18e-06	esterase, putative, expressed
LOC_Os04g24500	1.52	2.26e-06	retrotransposon protein, putative, unclassified, expressed
LOC_Os11g34090	0.81	2.29e-06	plant protein of unknown function domain containing protein, expressed
LOC_Os06g36480	2.09	2.38e-06	no apical meristem protein, putative, expressed
LOC_Os10g33210	0.93	2.4e-06	peptide transporter PTR3-A, putative, expressed
LOC_Os05g35910	1	2.44e-06	expressed protein
LOC_Os08g38280	1.56	2.44e-06	mucin-associated surface protein, putative, expressed
LOC_Os02g06030	0.96	2.6e-06	phytosulfokine receptor precursor, putative, expressed
LOC_Os10g31630	4.65	2.62e-06	expressed protein
LOC_Os01g68040	0.59	2.65e-06	CorA-like magnesium transporter protein, putative, expressed
LOC_Os12g44030	0.95	2.67e-06	purple acid phosphatase precursor, putative, expressed
LOC_Os04g02970	0.94	2.73e-06	subtilisin-like protease precursor, putative, expressed
LOC_Os12g17610	1.19	2.74e-06	expressed protein
LOC_Os09g20360	5.97	2.85e-06	expressed protein
LOC_Os05g10850	5.9	2.88e-06	expressed protein
LOC_Os04g30830	1.09	2.96e-06	F-box domain containing protein, expressed
LOC_Os04g33200	0.87	2.97e-06	heparan-alpha-glucosaminide N-acetyltransferase, putative, expressed
LOC_Os11g02410	2.33	3.01e-06	expressed protein
LOC_Os02g31160	0.59	3.02e-06	transcription factor, putative, expressed
LOC_Os01g02250	1.29	3.14e-06	RGA-1, putative, expressed
LOC_Os04g46030	1.72	3.15e-06	expressed protein
LOC_Os09g20040	0.59	3.22e-06	resistance-like protein I2GA-SH194-2, putative, expressed
LOC_Os11g11440	0.72	3.39e-06	protein disulfide isomerase, putative, expressed
LOC_Os08g30014	1.93	3.59e-06	expressed protein
LOC_Os07g08370	2.33	3.79e-06	expressed protein
LOC_Os07g46570	1.57	3.87e-06	glutaredoxin, putative, expressed
LOC_Os06g44260	1.06	3.99e-06	synthase, putative, expressed
LOC_Os03g03720	0.6	4.03e-06	glyceraldehyde-3-phosphate dehydrogenase, putative, expressed
LOC_Os06g47430	1.27	4.11e-06	expressed protein
LOC_Os05g50400	1.05	4.14e-06	expressed protein
LOC_Os03g04870	1.27	4.64e-06	expressed protein
LOC_Os01g63870	2.15	4.79e-06	nucleobase-ascorbate transporter, putative, expressed
LOC_Os09g25330	0.58	4.87e-06	BTBN19 - Bric-a-Brac, Tramtrack, Broad Complex BTB domain with non-phototropic hypocotyl 3 NPH3 domain, expressed
LOC_Os10g24080	1.51	4.87e-06	hypothetical protein
LOC_Os01g68020	0.86	4.87e-06	BTBZ2 - Bric-a-Brac, Tramtrack, and Broad Complex BTB domain with TAZ zinc finger and Calmodulin-binding domains, expressed
LOC_Os04g14400	1.19	5.07e-06	retrotransposon protein, putative, unclassified
LOC_Os01g13120	1.18	5.25e-06	aquaporin protein, putative, expressed
LOC_Os08g16830	1.84	5.28e-06	retrotransposon protein, putative, SINE subclass, expressed
LOC_Os11g25420	0.75	5.69e-06	hypothetical protein
LOC_Os11g34220	1.57	5.82e-06	expressed protein
LOC_Os04g19420	0.95	5.92e-06	retrotransposon protein, putative, unclassified, expressed
LOC_Os11g09050	6.37	5.93e-06	expressed protein
LOC_Os06g43650	0.6	5.94e-06	secreted salivary protein, putative, expressed
LOC_Os09g20250	1.38	6.28e-06	retrotransposon protein, putative, Ty1-copia subclass, expressed
LOC_Os05g08480	0.76	6.4e-06	cytokinin-O-glucosyltransferase 1, putative, expressed
LOC_Os02g35180	1.21	6.41e-06	OsRR2 type-A response regulator, expressed
LOC_Os11g09820	0.82	7.11e-06	expressed protein
LOC_Os01g58870	0.76	7.25e-06	domain of unknown function, DUF250 domain containing protein, expressed
LOC_Os06g20900	1.93	7.57e-06	expressed protein
LOC_Os03g16320	1.61	7.92e-06	expressed protein
LOC_Os04g22900	1.18	7.92e-06	jasmonate-induced protein, putative, expressed
LOC_Os04g31790	0.82	7.98e-06	expressed protein
LOC_Os10g22720	0.75	8.12e-06	expressed protein
LOC_Os09g25340	3.49	8.47e-06	transposon protein, putative, CACTA, En/Spm sub-class, expressed
LOC_Os06g43410	1.24	8.65e-06	cytochrome P450, putative, expressed
LOC_Os10g38610	0.86	8.7e-06	glutathione S-transferase, putative, expressed
LOC_Os03g35326	4.13	8.9e-06	retrotransposon protein, putative, unclassified, expressed
LOC_Os03g01014	1.01	8.98e-06	expressed protein
LOC_Os01g08630	0.76	9.19e-06	expressed protein
LOC_Os12g19470	0.61	9.22e-06	ribulose bisphosphate carboxylase small chain, chloroplast precursor, putative, expressed
LOC_Os06g07430	1.31	9.36e-06	OsFBX189 - F-box domain containing protein, expressed
LOC_Os04g09860	1.53	9.49e-06	actin, putative, expressed
LOC_Os01g37710	0.62	9.56e-06	expressed protein
LOC_Os06g38750	0.61	9.8e-06	proline-rich family protein, putative, expressed
LOC_Os05g01880	1.01	1.01e-05	expressed protein
LOC_Os11g29210	1.31	1.02e-05	resistance-gene-interacting protein, putative, expressed
LOC_Os01g25360	0.66	1.06e-05	esterase, putative, expressed
LOC_Os08g11150	3.27	1.07e-05	retrotransposon protein, putative, unclassified, expressed
LOC_Os03g04230	1.48	1.07e-05	transposon protein, putative, unclassified, expressed
LOC_Os01g10200	0.92	1.09e-05	hypothetical protein
LOC_Os09g32200	1.43	1.09e-05	mitochondrial carrier protein, putative, expressed
LOC_Os01g50610	0.66	1.11e-05	SAM dependent carboxyl methyltransferase, putative, expressed
LOC_Os05g46010	1.02	1.12e-05	transposon protein, putative, unclassified, expressed
LOC_Os12g37660	1.07	1.13e-05	pectinesterase, putative, expressed
LOC_Os07g33420	0.61	1.13e-05	hydroxylase, putative, expressed
LOC_Os06g42050	0.66	1.15e-05	hypothetical protein
LOC_Os11g29990	0.7	1.15e-05	NBS-LRR type disease resistance protein, putative, expressed
LOC_Os05g23050	7.21	1.15e-05	expressed protein
LOC_Os06g19820	1.11	1.17e-05	fringe-related protein, putative, expressed
LOC_Os03g12520	0.59	1.17e-05	STRUBBELIG-RECEPTOR FAMILY 7 precursor, putative, expressed
LOC_Os04g15530	1.32	1.17e-05	retrotransposon protein, putative, Ty1-copia subclass, expressed
LOC_Os06g15400	0.9	1.24e-05	expressed protein
LOC_Os01g46450	0.58	1.25e-05	expressed protein
LOC_Os05g50815	0.78	1.27e-05	expressed protein
LOC_Os03g63220	0.95	1.35e-05	powdery mildew resistance protein PM3A, putative, expressed
LOC_Os02g43590	0.71	1.42e-05	ELMO/CED-12 family protein, putative, expressed
LOC_Os05g16430	1.86	1.44e-05	SHR5-receptor-like kinase, putative, expressed
LOC_Os06g33350	1.21	1.46e-05	plant protein of unknown function domain containing protein, expressed
LOC_Os07g33040	0.73	1.47e-05	expressed protein
LOC_Os03g19760	5.56	1.51e-05	HAD-superfamily hydrolase, subfamily IA, variant 3 containing protein, expressed
LOC_Os03g21580	1.49	1.52e-05	expressed protein
LOC_Os03g07070	0.75	1.54e-05	expressed protein
LOC_Os07g41170	3.41	1.62e-05	expressed protein
LOC_Os07g38260	1.14	1.68e-05	insulin-degrading enzyme, putative, expressed
LOC_Os11g24890	1.79	1.7e-05	expressed protein
LOC_Os06g13860	0.93	1.77e-05	RCD1, putative, expressed
LOC_Os08g38880	1.19	1.81e-05	WD-40 repeat family protein, putative, expressed
LOC_Os03g39960	0.95	1.87e-05	expressed protein
LOC_Os02g11705	0.74	1.91e-05	expressed protein
LOC_Os04g50790	0.81	1.95e-05	RNA recognition motif, putative, expressed
LOC_Os12g08040	5.1	1.99e-05	retrotransposon protein, putative, unclassified
LOC_Os05g18730	0.76	2e-05	generative cell specific-1, putative, expressed
LOC_Os09g29560	1.71	2.01e-05	OsWAK83 - OsWAK pseudogene, expressed
LOC_Os10g24070	1.36	2.04e-05	expressed protein
LOC_Os02g10400	1.49	2.04e-05	expressed protein
LOC_Os07g07670	0.76	2.06e-05	expressed protein
LOC_Os04g52260	0.92	2.11e-05	LTPL124 - Protease inhibitor/seed storage/LTP family protein precursor, expressed
LOC_Os01g19780	1.24	2.2e-05	expressed protein
LOC_Os01g21930	0.63	2.21e-05	expressed protein
LOC_Os02g47010	0.6	2.26e-05	secretory carrier-associated membrane protein, putative, expressed
LOC_Os02g49910	4.93	2.34e-05	hypothetical protein
LOC_Os11g20100	0.72	2.36e-05	expressed protein
LOC_Os08g41770	0.71	2.38e-05	expressed protein
LOC_Os03g51060	0.93	2.46e-05	inactive receptor kinase At2g26730 precursor, putative, expressed
LOC_Os01g73060	0.64	2.47e-05	expressed protein
LOC_Os09g17560	0.8	2.58e-05	O-methyltransferase, putative, expressed
LOC_Os12g05690	1.03	2.62e-05	expressed protein
LOC_Os04g39350	1.37	2.62e-05	heavy metal associated domain containing protein, expressed
LOC_Os02g36110	0.63	2.65e-05	cytochrome P450, putative, expressed
LOC_Os02g46670	1.19	2.76e-05	expressed protein
LOC_Os05g25240	0.7	2.86e-05	expressed protein
LOC_Os06g45530	0.61	2.91e-05	retrotransposon protein, putative, Ty3-gypsy subclass, expressed
LOC_Os11g04400	2.06	2.92e-05	GRAS family transcription factor containing protein, expressed
LOC_Os03g47940	1	3.01e-05	GDSL-like lipase/acylhydrolase, putative, expressed
LOC_Os01g69950	1.07	3.01e-05	ribosomal protein L27, putative, expressed
LOC_Os10g02260	0.62	3.05e-05	peptide transporter PTR2, putative, expressed
LOC_Os05g37250	1.27	3.05e-05	cytochrome P450, putative, expressed
LOC_Os01g53000	1.81	3.1e-05	trehalose synthase, putative, expressed
LOC_Os10g34920	0.94	3.11e-05	secretory protein, putative, expressed
LOC_Os01g53380	1.55	3.14e-05	anthocyanidin 5,3-O-glucosyltransferase, putative, expressed
LOC_Os01g03300	0.92	3.14e-05	seven in absentia protein family protein, expressed
LOC_Os05g09708	4.15	3.15e-05	expressed protein
LOC_Os10g42404	0.93	3.18e-05	expressed protein
LOC_Os01g71094	0.64	3.2e-05	basic 7S globulin 2 precursor, putative, expressed
LOC_Os06g28940	1.74	3.24e-05	hypothetical protein
LOC_Os01g21250	0.62	3.29e-05	late embryogenesis abundant protein, putative, expressed
LOC_Os01g14160	4.25	3.35e-05	retrotransposon, putative, centromere-specific, expressed
LOC_Os11g34824	0.65	3.35e-05	expressed protein
LOC_Os12g38170	1.55	3.37e-05	osmotin, putative, expressed
LOC_Os07g18154	0.68	3.43e-05	aldehyde oxidase 4, putative, expressed
LOC_Os05g25470	4.94	3.47e-05	transposon protein, putative, unclassified, expressed
LOC_Os06g15420	1.61	3.52e-05	asparagine synthetase, putative, expressed
LOC_Os12g13770	1.08	3.53e-05	retrotransposon protein, putative, Ty3-gypsy subclass, expressed
LOC_Os01g41810	1.07	3.53e-05	cytochrome P450 72A1, putative, expressed
LOC_Os07g49140	1	3.57e-05	expressed protein
LOC_Os04g58710	1.06	3.66e-05	AMP-binding domain containing protein, expressed
LOC_Os01g22954	0.72	3.68e-05	serine carboxypeptidase, putative, expressed
LOC_Os01g67950	0.79	3.74e-05	ubiquitin family protein, putative, expressed
LOC_Os09g28740	1.06	3.74e-05	gibberellin receptor GID1L2, putative, expressed
LOC_Os05g49840	1.03	3.79e-05	phospholipase, putative, expressed
LOC_Os02g51090	1.06	3.91e-05	RWP-RK domain-containing protein, putative, expressed
LOC_Os08g05010	0.72	3.91e-05	retrotransposon protein, putative, unclassified, expressed
LOC_Os06g44180	0.81	3.92e-05	NAD dependent epimerase/dehydratase family protein, putative, expressed
LOC_Os06g07450	1.58	3.96e-05	F-box protein interaction domain containing protein
LOC_Os04g55200	1.34	4.01e-05	coatomer subunit epsilon, putative, expressed
LOC_Os07g17410	0.78	4.03e-05	hypothetical protein
LOC_Os07g11120	0.68	4.06e-05	hydrolase, NUDIX family, domain containing protein, expressed
LOC_Os09g16580	1.69	4.06e-05	amidase family protein, putative, expressed
LOC_Os04g10160	1.67	4.11e-05	cytochrome P450, putative, expressed
LOC_Os02g52170	1.28	4.45e-05	expressed protein
LOC_Os05g37680	1.87	4.62e-05	transposon protein, putative, unclassified, expressed
LOC_Os04g43390	0.81	4.62e-05	Os4bglu16 - monolignol beta-glucoside homologue, expressed
LOC_Os04g28210	4.86	4.66e-05	verticillium wilt disease resistance protein, putative, expressed
LOC_Os01g65240	1.03	4.86e-05	transposon protein, putative, Pong sub-class, expressed
LOC_Os08g38590	0.77	4.97e-05	OsMADS62 - MADS-box family gene with MIKC* type-box, expressed
LOC_Os02g38290	0.69	5.05e-05	cytochrome P450, putative, expressed
LOC_Os10g31650	0.82	5.11e-05	glycosyl transferase 8 domain containing protein, putative, expressed
LOC_Os08g43450	0.79	5.14e-05	MYB-like protein 1, putative, expressed
LOC_Os07g39114	0.89	5.19e-05	expressed protein
LOC_Os03g43060	0.87	5.22e-05	OsFBX96 - F-box domain containing protein, expressed
LOC_Os07g44780	0.68	5.39e-05	GDSL-like lipase/acylhydrolase, putative, expressed
LOC_Os09g36470	0.89	5.39e-05	retrotransposon protein, putative, unclassified, expressed
LOC_Os05g04600	1.16	5.41e-05	ABC transmembrane transporter domain containing protein, expressed
LOC_Os01g25250	0.6	5.51e-05	expressed protein
LOC_Os04g02050	1.4	5.51e-05	bifunctional 3-phosphoadenosine 5-phosphosulfate synthetase, putative, expressed
LOC_Os08g19650	1.35	5.51e-05	homeobox protein knotted-1, putative, expressed
LOC_Os05g32160	1.1	5.6e-05	expressed protein
LOC_Os06g39900	1.76	5.72e-05	agenet domain containing protein, putative, expressed
LOC_Os03g30620	0.81	5.84e-05	expressed protein
LOC_Os09g07110	1.09	5.87e-05	retrotransposon protein, putative, unclassified
LOC_Os12g14699	0.58	5.9e-05	protein kinase domain containing protein, expressed
LOC_Os12g17950	1.02	6e-05	expressed protein
LOC_Os01g56710	1	6.08e-05	OsFBDUF6 - F-box and DUF domain containing protein, expressed
LOC_Os07g02520	2.13	6.15e-05	expressed protein
LOC_Os03g22510	0.68	6.17e-05	expressed protein
LOC_Os04g33350	0.7	6.21e-05	expressed protein
LOC_Os02g02910	1.43	6.55e-05	expressed protein
LOC_Os08g27690	0.99	6.65e-05	expressed protein
LOC_Os01g37860	0.84	6.71e-05	retrotransposon protein, putative, unclassified, expressed
LOC_Os10g18450	0.95	6.72e-05	expressed protein
LOC_Os11g06990	0.83	6.83e-05	expressed protein
LOC_Os08g10244	1.3	6.84e-05	retrotransposon protein, putative, unclassified, expressed
LOC_Os05g23890	0.97	6.94e-05	retrotransposon protein, putative, LINE subclass, expressed
LOC_Os05g26830	0.96	6.95e-05	expressed protein
LOC_Os10g07546	0.89	6.96e-05	expressed protein
LOC_Os03g40800	5.87	7.03e-05	expressed protein
LOC_Os08g43080	1.16	7.13e-05	POLD4B - Putative DNA polymerase delta complex subunit, expressed
LOC_Os07g48000	2.31	7.13e-05	retrotransposon protein, putative, unclassified, expressed
LOC_Os10g41590	1.11	7.13e-05	zinc finger, C3HC4 type domain containing protein, expressed
LOC_Os01g74450	0.69	7.24e-05	aquaporin protein, putative, expressed
LOC_Os10g02230	0.64	7.38e-05	expressed protein
LOC_Os01g26250	1.37	7.5e-05	expressed protein
LOC_Os08g45190	1.48	7.78e-05	PGR5, putative, expressed
LOC_Os06g43640	0.79	7.81e-05	Ser/Thr protein phosphatase family protein, putative, expressed
LOC_Os07g37240	0.7	7.85e-05	chlorophyll A-B binding protein, putative, expressed
LOC_Os08g07340	0.9	8.1e-05	mla1, putative, expressed
LOC_Os09g04430	0.6	8.14e-05	expressed protein
LOC_Os07g27300	1.33	8.27e-05	RNA-binding protein Luc7-like, putative, expressed
LOC_Os08g44190	0.67	8.45e-05	ZOS8-13 - C2H2 zinc finger protein, expressed
LOC_Os05g23880	1.85	8.54e-05	lipoxygenase, putative, expressed
LOC_Os10g19230	0.62	8.61e-05	expressed protein
LOC_Os06g44790	1.26	8.84e-05	expressed protein
LOC_Os07g44910	1.71	8.88e-05	gibberellin receptor GID1L2, putative, expressed
LOC_Os02g51050	0.75	8.94e-05	Leucine rich repeat N-terminal domain containing protein, putative, expressed
LOC_Os08g34500	0.8	8.96e-05	expressed protein
LOC_Os05g50390	6.5	8.98e-05	expressed protein
LOC_Os01g31230	0.84	9e-05	retrotransposon, putative, centromere-specific, expressed
LOC_Os12g26720	1.28	9.06e-05	armadillo, putative, expressed
LOC_Os12g41820	0.74	9.12e-05	heat shock protein DnaJ, putative, expressed
LOC_Os01g13660	1.22	9.12e-05	expressed protein
LOC_Os04g14304	0.6	9.16e-05	OsWAK30/31 - OsWAK receptor-like protein OsWAK-RLP, expressed
LOC_Os12g12560	1.46	9.25e-05	NADP-dependent oxidoreductase, putative, expressed
LOC_Os05g24654	0.93	9.4e-05	transposon protein, putative, unclassified, expressed
LOC_Os09g38900	1.26	9.63e-05	transposon protein, putative, unclassified, expressed
LOC_Os08g09240	0.71	9.65e-05	autophagy-related protein, putative, expressed
LOC_Os11g05400	0.58	9.93e-05	Ser/Thr protein phosphatase family protein, putative, expressed
LOC_Os02g40410	0.89	9.94e-05	expressed protein
LOC_Os04g19810	0.68	0.0001	OsFBL12 - F-box domain and LRR containing protein, expressed
LOC_Os01g40080	0.99	0.000101	hypothetical protein
LOC_Os03g42790	1.21	0.000101	zinc finger protein-related, putative, expressed
LOC_Os12g16080	1.26	0.000103	expressed protein
LOC_Os10g33920	1.17	0.000103	transporter-related, putative, expressed
LOC_Os01g38620	0.99	0.000103	3-5 exonuclease/ nucleic acid binding protein, putative, expressed
LOC_Os06g29370	5.91	0.000106	expressed protein
LOC_Os10g33960	1.59	0.000106	START domain containing protein, expressed
LOC_Os06g09910	0.93	0.000106	phosphopantothenoylcysteine decarboxylase, putative, expressed
LOC_Os06g42740	0.74	0.000106	expressed protein
LOC_Os06g43860	0.96	0.000107	homeobox protein knotted-1, putative, expressed
LOC_Os04g16680	2.32	0.000108	fructose-1,6-bisphosphatase, putative, expressed
LOC_Os02g49640	0.73	0.000108	expressed protein
LOC_Os08g30360	6.47	0.000109	retrotransposon protein, putative, Ty1-copia subclass
LOC_Os05g07320	1.28	0.00011	hypothetical protein
LOC_Os02g56920	1.01	0.000112	WAX2, putative, expressed
LOC_Os04g33010	1.09	0.000115	transposon protein, putative, unclassified, expressed
LOC_Os12g31850	1.09	0.000116	ureide permease, putative, expressed
LOC_Os08g06120	0.66	0.000117	B3 DNA binding domain containing protein, expressed
LOC_Os04g40790	0.77	0.000118	conserved hypothetical protein
LOC_Os01g08464	0.96	0.00012	expressed protein
LOC_Os02g43110	1.32	0.000121	sodium/calcium exchanger 1 precursor, putative, expressed
LOC_Os12g42520	0.63	0.000122	receptor kinase, putative, expressed
LOC_Os09g20240	1.35	0.000123	DUF581 domain containing protein, expressed
LOC_Os01g59130	0.95	0.000124	proline-rich family protein, putative, expressed
LOC_Os02g57270	0.88	0.000124	MYB family transcription factor, putative, expressed
LOC_Os02g58100	0.64	0.000124	expressed protein
LOC_Os01g51610	0.94	0.000125	B3 DNA binding domain containing protein, expressed
LOC_Os04g45800	0.63	0.000126	diacylglycerol kinase, putative, expressed
LOC_Os07g36190	1.31	0.000126	hydrolase, NUDIX family, domain containing protein, expressed
LOC_Os06g15730	6.11	0.000131	expressed protein
LOC_Os04g08660	1.07	0.000132	expressed protein
LOC_Os04g55770	0.78	0.000133	expressed protein
LOC_Os07g34598	0.91	0.000134	tyrosyl-DNA phosphodiesterase 1, putative, expressed
LOC_Os06g09980	0.84	0.000136	expressed protein
LOC_Os09g33700	0.82	0.000136	expressed protein
LOC_Os05g48710	0.76	0.000138	expressed protein
LOC_Os10g42210	0.76	0.000139	enoyl-CoA-hydratase, putative, expressed
LOC_Os03g38240	1.21	0.00014	expressed protein
LOC_Os08g28400	0.74	0.000145	expressed protein
LOC_Os08g04970	1.61	0.00015	retrotransposon protein, putative, Ty1-copia subclass, expressed
LOC_Os10g40720	1.06	0.00015	expansin precursor, putative, expressed
LOC_Os06g09900	1.22	0.000151	expressed protein
LOC_Os09g39500	0.83	0.000154	ubiquitin fusion protein, putative, expressed
LOC_Os05g14870	5.2	0.000155	hypothetical protein
LOC_Os05g50840	0.97	0.000158	mitochondrial carrier protein, putative, expressed
LOC_Os08g15220	6.29	0.000159	retrotransposon protein, putative, unclassified, expressed
LOC_Os08g39000	1.17	0.000159	expressed protein
LOC_Os11g42490	2.46	0.000164	retrotransposon protein, putative, unclassified, expressed
LOC_Os03g18370	0.92	0.000168	MRH1, putative, expressed
LOC_Os05g06320	1.43	0.000172	ethylene receptor, putative, expressed
LOC_Os06g44820	0.99	0.000173	PPR repeat domain containing protein, putative, expressed
LOC_Os04g57580	1.17	0.000173	retrotransposon protein, putative, unclassified, expressed
LOC_Os06g42540	0.67	0.000174	expressed protein
LOC_Os09g02729	1.43	0.000183	phospholipase C, putative, expressed
LOC_Os01g58100	0.68	0.000184	polyphenol oxidase, putative, expressed
LOC_Os07g32406	1.5	0.000188	expressed protein
LOC_Os12g24580	0.68	0.000188	Lg106, putative, expressed
LOC_Os02g16610	0.78	0.000188	harpin-induced protein 1 domain containing protein, expressed
LOC_Os10g30130	1.44	0.000189	retrotransposon protein, putative, unclassified, expressed
LOC_Os06g13680	5.86	0.00019	B12D protein, putative, expressed
LOC_Os03g30610	0.68	0.000191	ubiquinone oxidoreductase, putative, expressed
LOC_Os02g57740	0.88	0.000193	expressed protein
LOC_Os06g10290	0.75	0.000196	OsFBX191 - F-box domain containing protein, expressed
LOC_Os10g08420	1.04	0.000196	retrotransposon protein, putative, unclassified, expressed
LOC_Os10g41200	1.54	0.000196	MYB family transcription factor, putative, expressed
LOC_Os03g10820	1.34	0.000196	expressed protein
LOC_Os06g47900	0.61	0.000198	expressed protein
LOC_Os04g21580	5.34	0.000199	retrotransposon protein, putative, unclassified, expressed
LOC_Os01g15510	4.89	0.0002	expressed protein
LOC_Os04g01590	0.98	0.000204	arginase, putative, expressed
LOC_Os03g01300	0.62	0.000204	LTPL114 - Protease inhibitor/seed storage/LTP family protein precursor, expressed
LOC_Os01g53130	1.2	0.000206	zinc finger, C3HC4 type domain containing protein, expressed
LOC_Os01g62170	1.39	0.000206	expressed protein
LOC_Os12g04590	0.75	0.00021	zinc finger, C3HC4 type domain containing protein, expressed
LOC_Os05g50170	0.82	0.00021	ATPCME, putative, expressed
LOC_Os01g33530	1.06	0.000211	expressed protein
LOC_Os11g04920	0.61	0.000211	expressed protein
LOC_Os07g43570	1.7	0.000212	TKL_IRAK_DUF26-lc.25 - DUF26 kinases have homology to DUF26 containing loci, expressed
LOC_Os01g12780	0.7	0.000215	expressed protein
LOC_Os05g19510	0.63	0.000219	retrotransposon protein, putative, Ty3-gypsy subclass
LOC_Os09g26999	1.02	0.000221	keratin-associated protein 5-4, putative, expressed
LOC_Os01g45600	6.67	0.000226	expressed protein
LOC_Os03g56420	1.38	0.000226	expressed protein
LOC_Os09g21540	0.8	0.000231	expressed protein
LOC_Os12g05380	0.68	0.000231	glycosyltransferase, putative, expressed
LOC_Os06g03970	0.91	0.000233	receptor-like protein kinase 5 precursor, putative, expressed
LOC_Os06g12580	0.99	0.000236	pro-resilin precursor, putative, expressed
LOC_Os09g19650	1.3	0.000238	3-ketoacyl-CoA synthase precursor, putative, expressed
LOC_Os11g04280	0.69	0.000238	zinc finger, C3HC4 type domain containing protein
LOC_Os04g49610	0.75	0.000242	expressed protein
LOC_Os10g24000	0.89	0.000246	expressed protein
LOC_Os04g48416	1.06	0.000249	OsSub45 - Putative Subtilisin homologue, expressed
LOC_Os01g41260	0.64	0.000249	OsFBD2 - F-box and FBD domain containing protein, expressed
LOC_Os09g23110	1.08	0.00025	transporter family protein, putative, expressed
LOC_Os08g41270	0.64	0.000252	endonuclease/exonuclease/phosphatase family domain containing protein, expressed
LOC_Os08g04840	0.93	0.000255	MYB family transcription factor, putative, expressed
LOC_Os08g27710	4.18	0.000255	expressed protein
LOC_Os06g11400	0.6	0.000256	expressed protein
LOC_Os07g04450	1.23	0.00026	expressed protein
LOC_Os04g35420	0.66	0.00026	helicase conserved C-terminal domain containing protein, expressed
LOC_Os09g28050	1.19	0.00026	asparate aminotransferase, putative, expressed
LOC_Os01g25010	0.67	0.000261	flavonol synthase/flavanone 3-hydroxylase, putative, expressed
LOC_Os08g14940	1.02	0.000263	receptor kinase, putative, expressed
LOC_Os11g06390	1.69	0.000264	actin, putative, expressed
LOC_Os07g31884	1.23	0.000266	MATE efflux family protein, putative, expressed
LOC_Os02g05710	1.39	0.000279	expressed protein
LOC_Os01g72990	1.29	0.000279	expressed protein
LOC_Os03g41000	0.62	0.000279	retrotransposon protein, putative, Ty1-copia subclass, expressed
LOC_Os03g57230	1.12	0.00028	expressed protein
LOC_Os06g43830	1.12	0.000281	retrotransposon protein, putative, Ty3-gypsy subclass
LOC_Os09g07294	1.16	0.000281	purity of essence, putative, expressed
LOC_Os07g31350	0.83	0.00029	expressed protein
LOC_Os02g39480	0.82	0.000293	protein phosphatase 2C, putative, expressed
LOC_Os05g50920	0.67	0.000295	transmembrane amino acid transporter protein, putative, expressed
LOC_Os09g32120	0.59	0.000297	expressed protein
LOC_Os05g07260	0.86	0.000304	phosphatidylinositolglycan-related, putative, expressed
LOC_Os06g37750	4.73	0.000305	S-locus-like receptor protein kinase, putative, expressed
LOC_Os08g07700	1.97	0.000307	AP2 domain containing protein, expressed
LOC_Os10g18026	0.78	0.000311	transposon protein, putative, CACTA, En/Spm sub-class, expressed
LOC_Os03g53470	0.71	0.000315	expressed protein
LOC_Os10g13914	1.21	0.00032	POEI27 - Pollen Ole e I allergen and extensin family protein precursor, expressed
LOC_Os07g04440	2.12	0.000333	expressed protein
LOC_Os03g53070	1.66	0.000335	prenylated rab acceptor, putative, expressed
LOC_Os06g15330	0.72	0.00034	CCT/B-box zinc finger protein, putative, expressed
LOC_Os01g49230	1.51	0.000341	limonoid UDP-glucosyltransferase, putative, expressed
LOC_Os10g34409	0.81	0.000344	transposon protein, putative, CACTA, En/Spm sub-class, expressed
LOC_Os01g44350	0.68	0.000346	expressed protein
LOC_Os03g59430	0.9	0.000356	uncharacterized glycosyltransferase, putative, expressed
LOC_Os08g06810	0.81	0.000368	expressed protein
LOC_Os04g10420	3.32	0.00037	CW7, putative, expressed
LOC_Os02g32020	1.38	0.000376	expressed protein
LOC_Os01g40750	0.77	0.00038	expressed protein
LOC_Os02g03240	1.29	0.00038	transposon protein, putative, unclassified, expressed
LOC_Os02g50400	0.81	0.000394	expressed protein
LOC_Os07g42610	1.25	0.000394	RING finger protein, putative, expressed
LOC_Os12g16310	1.37	0.000394	retrotransposon, putative, centromere-specific, expressed
LOC_Os12g03810	1.36	0.000396	CAMK_KIN1/SNF1/Nim1_like.37 - CAMK includes calcium/calmodulin depedent protein kinases, expressed
LOC_Os11g17014	0.63	0.000398	NB-ARC domain containing protein, expressed
LOC_Os02g40010	0.7	0.000401	phosphoribosyl transferase, putative, expressed
LOC_Os06g46770	0.84	0.000402	ubiquitin family protein, putative, expressed
LOC_Os03g11150	0.78	0.000409	expressed protein
LOC_Os11g42210	1.48	0.000429	expressed protein
LOC_Os08g38690	1.11	0.00043	retrotransposon protein, putative, SINE subclass, expressed
LOC_Os05g46460	0.91	0.000434	hydrolase, alpha/beta fold family domain containing protein, expressed
LOC_Os12g07900	0.65	0.000435	expressed protein
LOC_Os09g04310	0.66	0.000436	expressed protein
LOC_Os12g43340	0.77	0.000439	actin-depolymerizing factor, putative, expressed
LOC_Os10g39300	0.76	0.000439	aspartic proteinase nepenthesin, putative, expressed
LOC_Os07g29420	0.63	0.000444	DNA-directed RNA polymerase III subunit RPC8, putative, expressed
LOC_Os06g48820	1.26	0.000446	retrotransposon protein, putative, unclassified
LOC_Os08g06240	0.66	0.00045	MYB family transcription factor, putative, expressed
LOC_Os11g32050	1.5	0.000451	expressed protein
LOC_Os02g39700	1.25	0.000451	RNA binding protein, putative, expressed
LOC_Os04g33600	1.12	0.000451	hydrolase, alpha/beta fold family protein, putative, expressed
LOC_Os03g07480	0.77	0.00046	sucrose transporter, putativ, expressed
LOC_Os01g08460	0.61	0.000461	TMS membrane protein/tumour differentially expressed protein, putative, expressed
LOC_Os04g49310	0.63	0.000462	tRNA-splicing endonuclease positive effector-related, putative, expressed
LOC_Os01g70220	0.62	0.000464	histone-lysine N-methyltransferase, putative, expressed
LOC_Os01g19460	0.62	0.000466	retrotransposon protein, putative, unclassified, expressed
LOC_Os09g24965	1.23	0.00047	expressed protein
LOC_Os04g55760	0.97	0.000472	OsWAK55 - OsWAK receptor-like protein kinase, expressed
LOC_Os09g39754	0.74	0.000479	expressed protein
LOC_Os01g18800	0.92	0.00048	CAMK_KIN1/SNF1/Nim1_like.9 - CAMK includes calcium/calmodulin depedent protein kinases, expressed
LOC_Os08g09380	1.13	0.000482	OsFBX263 - F-box domain containing protein, expressed
LOC_Os04g53030	0.71	0.000512	NBS-LRR disease resistance protein, putative, expressed
LOC_Os01g02480	2.41	0.000513	retrotransposon protein, putative, unclassified
LOC_Os12g32520	5.49	0.000515	expressed protein
LOC_Os08g27810	0.6	0.000521	OsWAK115 - OsWAK receptor-like protein OsWAK-RLP, expressed
LOC_Os11g28010	1.88	0.000524	hypothetical protein
LOC_Os08g29950	1.61	0.000526	expressed protein
LOC_Os05g12420	1.07	0.000528	retrotransposon protein, putative, Ty3-gypsy subclass
LOC_Os08g41054	0.82	0.000529	hypothetical protein
LOC_Os04g56680	1.36	0.000532	OsSAUR22 - Auxin-responsive SAUR gene family member, expressed
LOC_Os02g56260	1.09	0.000539	expressed protein
LOC_Os02g12890	0.92	0.000542	cytochrome P450, putative, expressed
LOC_Os12g03140	0.97	0.000548	expressed protein
LOC_Os12g01449	1.13	0.000557	chloroplast unusual positioning protein, putative, expressed
LOC_Os11g18110	0.87	0.000561	POT family protein, expressed
LOC_Os03g02230	0.87	0.00057	expressed protein
LOC_Os11g02220	4.78	0.000572	retrotransposon protein, putative, SINE subclass
LOC_Os08g34070	0.79	0.000583	DCN1, putative, expressed
LOC_Os03g47500	1.09	0.000591	zinc finger, C3HC4 type domain containing protein, expressed
LOC_Os07g18100	3.57	0.000595	conserved hypothetical protein
LOC_Os09g07630	1.27	0.000604	expressed protein
LOC_Os04g33830	0.93	0.00061	membrane protein, putative, expressed
LOC_Os11g05460	1.02	0.000611	expressed protein
LOC_Os12g02570	0.99	0.000612	expressed protein
LOC_Os06g36410	1.25	0.000613	hypothetical protein
LOC_Os10g01080	0.61	0.000615	SOR/SNZ family protein, putative, expressed
LOC_Os09g19840	1.13	0.000616	expressed protein
LOC_Os01g67380	1.37	0.000618	expressed protein
LOC_Os11g44590	1.19	0.000623	retrotransposon protein, putative, Ty3-gypsy subclass, expressed
LOC_Os07g47540	0.8	0.000624	DUF567 domain containing protein, putative, expressed
LOC_Os08g42410	0.82	0.000629	transketolase, putative, expressed
LOC_Os07g36180	0.95	0.000636	pentatricopeptide, putative, expressed
LOC_Os06g01960	1.54	0.000638	retrotransposon protein, putative, unclassified, expressed
LOC_Os08g10870	0.89	0.00064	hypothetical protein
LOC_Os03g06100	0.95	0.00064	retrotransposon protein, putative, unclassified, expressed
LOC_Os05g13810	1.23	0.00064	expressed protein
LOC_Os11g04530	0.79	0.000652	sulfotransferase domain containing protein, expressed
LOC_Os03g21570	0.61	0.000657	DNA-binding protein, putative, expressed
LOC_Os11g04274	0.64	0.000681	expressed protein
LOC_Os07g34840	0.85	0.000685	expressed protein
LOC_Os03g62830	0.82	0.00069	nuclear antigen, putative, expressed
LOC_Os07g02510	4.47	0.000692	retrotransposon protein, putative, Ty1-copia subclass, expressed
LOC_Os06g08960	0.81	0.000697	expressed protein
LOC_Os01g59550	1.47	0.000699	senescence-induced receptor-like serine/threonine-protein kinase precursor, putative, expressed
LOC_Os02g20990	0.72	0.000709	expressed protein
LOC_Os10g03750	0.86	0.00071	OsFBX349 - F-box domain containing protein, expressed
LOC_Os03g49240	0.99	0.00071	expressed protein
LOC_Os07g48330	0.98	0.000711	cytochrome P450, putative, expressed
LOC_Os01g19210	0.69	0.000711	transposon protein, putative, unclassified, expressed
LOC_Os08g19780	0.88	0.000712	expressed protein
LOC_Os03g42720	1.05	0.000721	expressed protein
LOC_Os09g30130	0.83	0.000721	CSLE6 - cellulose synthase-like family E, expressed
LOC_Os02g09760	0.92	0.000729	expressed protein
LOC_Os12g28420	1.41	0.000733	transposon protein, putative, CACTA, En/Spm sub-class, expressed
LOC_Os02g29464	1.15	0.000741	RecF/RecN/SMC N terminal domain containing protein, expressed
LOC_Os01g20830	0.6	0.000746	heavy metal-associated domain containing protein, expressed
LOC_Os04g34230	1.34	0.000753	RING-H2 finger protein, putative, expressed
LOC_Os07g38120	0.8	0.000755	CAMK_CAMK_like.34 - CAMK includes calcium/calmodulin depedent protein kinases, expressed
LOC_Os01g59970	0.97	0.000755	expressed protein
LOC_Os09g33830	0.74	0.000755	solute carrier family 35 member F1, putative, expressed
LOC_Os02g34990	0.78	0.00078	ACT domain containing protein, putative, expressed
LOC_Os06g41640	1.07	0.000791	CC-NBS-LRR protein, putative, expressed
LOC_Os09g32250	0.73	0.000812	DNA repair ATPase-related, putative, expressed
LOC_Os02g15440	0.8	0.000818	hypothetical protein
LOC_Os07g41910	0.82	0.000835	DC1 domain-containing protein, putative, expressed
LOC_Os02g42640	0.77	0.000845	CBS domain-containing protein, putative, expressed
LOC_Os02g30550	4.35	0.000847	expressed protein
LOC_Os10g34020	0.88	0.000854	glutathione S-transferase, putative, expressed
LOC_Os12g04940	1.12	0.000862	splicing factor, putative, expressed
LOC_Os02g03230	1.06	0.000867	membrane related protein CP5, putative, expressed
LOC_Os06g51260	0.94	0.000875	MYB family transcription factor, putative, expressed
LOC_Os01g13310	0.75	0.000899	DNA topoisomerase 2, putative, expressed
LOC_Os12g35580	1.07	0.000904	riboflavin synthase alpha chain, putative, expressed
LOC_Os12g22284	4.84	0.000927	white-brown complex homolog protein 11, putative, expressed
LOC_Os09g29950	1.7	0.000936	OsPOP19 - Putative Prolyl Oligopeptidase homologue, expressed
LOC_Os03g20380	1	0.000943	CAMK_KIN1/SNF1/Nim1_like.2 - CAMK includes calcium/calmodulin depedent protein kinases, expressed
LOC_Os05g40800	0.74	0.000945	expressed protein
LOC_Os01g10400	0.77	0.000946	expressed protein
LOC_Os04g32850	1	0.000953	basic proline-rich protein, putative, expressed
LOC_Os02g14430	1.19	0.000966	peroxidase precursor, putative, expressed
LOC_Os08g34780	0.63	0.00097	adenylyl cyclase-associated protein, putative, expressed
LOC_Os04g08400	1.39	0.000981	retrotransposon protein, putative, unclassified, expressed
LOC_Os05g38310	1.43	0.000994	ubiquitin family protein, putative, expressed
LOC_Os02g45570	0.74	0.000997	growth regulating factor protein, putative, expressed
LOC_Os01g07300	2.04	0.001	uncharacterized 50.6 kDa protein in the 5region of gyrA and gyrB, putative, expressed
LOC_Os07g34900	1.43	0.00103	aspartic proteinase nepenthesin precursor, putative, expressed
LOC_Os01g28200	0.65	0.00103	transposon protein, putative, unclassified, expressed
LOC_Os10g31040	1.08	0.00104	Citrate transporter protein, putative, expressed
LOC_Os12g02440	0.6	0.00105	WRKY95, expressed
LOC_Os12g04490	1.11	0.00107	expressed protein
LOC_Os07g49530	0.64	0.00108	MYB family transcription factor, putative, expressed
LOC_Os07g42620	0.98	0.00108	hypothetical protein
LOC_Os05g38264	0.84	0.00109	expressed protein
LOC_Os12g05700	1.02	0.00109	transposon protein, putative, Mutator sub-class, expressed
LOC_Os07g37970	0.62	0.00109	cytochrome P450 51, putative, expressed
LOC_Os06g06630	0.76	0.0011	expressed protein
LOC_Os06g11430	1.45	0.00112	GRAM domain containing protein, expressed
LOC_Os02g44730	0.84	0.00112	tetracycline transporter protein, putative, expressed
LOC_Os08g35440	0.62	0.00113	Ser/Thr protein phosphatase family protein, putative, expressed
LOC_Os11g34180	1.28	0.00114	uncharacterized protein family UPF0016 domain containing protein, expressed
LOC_Os01g45390	0.74	0.00115	HD domain containing protein 2, putative, expressed
LOC_Os04g27990	0.72	0.00116	B3 DNA binding domain containing protein, expressed
LOC_Os12g09570	1.14	0.00116	GTP binding protein, putative, expressed
LOC_Os07g32990	0.68	0.00117	expressed protein
LOC_Os09g27540	0.87	0.00119	C2 domain containing protein, expressed
LOC_Os01g08660	0.96	0.00119	aquaporin protein, putative, expressed
LOC_Os04g53930	0.92	0.00119	organic cation transporter protein, putative, expressed
LOC_Os09g25980	5.25	0.00123	glutamate receptor 2.6 precursor, putative, expressed
LOC_Os07g46470	0.58	0.00123	expressed protein
LOC_Os01g57260	0.62	0.00124	vacuolar protein sorting-associated protein 28 homolog 2, putative, expressed
LOC_Os07g43180	1.14	0.00124	SKP1-like protein 1B, putative, expressed
LOC_Os02g37990	3.88	0.00124	histamine oxidase, putative
LOC_Os08g11510	1.17	0.00125	hypothetical protein
LOC_Os06g14350	1.16	0.00126	caleosin related protein, putative, expressed
LOC_Os01g64960	3.73	0.00128	chlorophyll A-B binding protein, putative, expressed
LOC_Os05g03640	0.64	0.00128	flavonol synthase/flavanone 3-hydroxylase, putative, expressed
LOC_Os02g12140	0.62	0.00129	retrotransposon protein, putative, Ty3-gypsy subclass, expressed
LOC_Os09g15670	1.51	0.00131	protein phosphatase 2C, putative, expressed
LOC_Os02g07330	1.05	0.00131	expressed protein
LOC_Os05g43910	0.85	0.00133	cytochrome P450, putative, expressed
LOC_Os01g66900	0.77	0.00134	expressed protein
LOC_Os11g24080	0.85	0.00134	hypothetical protein
LOC_Os05g04820	1.38	0.00135	MYB family transcription factor, putative, expressed
LOC_Os05g51630	0.84	0.00136	early-responsive to dehydration protein-related, putative, expressed
LOC_Os12g03480	5.31	0.00137	alpha-N-arabinofuranosidase, putative, expressed
LOC_Os02g12010	0.8	0.00137	receptor-like protein kinase precursor, putative, expressed
LOC_Os05g09540	1.48	0.00137	expressed protein
LOC_Os01g72940	1.01	0.00137	phosphatidylserine decarboxylase, putative, expressed
LOC_Os08g01230	2.02	0.00137	hypothetical protein
LOC_Os01g28000	0.7	0.00137	retrotransposon protein, putative, Ty3-gypsy subclass, expressed
LOC_Os08g40790	1.38	0.00139	DNA repair ATPase-related, putative, expressed
LOC_Os05g27890	0.65	0.00139	expressed protein
LOC_Os03g29850	0.74	0.00141	metal cation transporter, putative, expressed
LOC_Os07g25990	0.98	0.00142	retrotransposon protein, putative, unclassified, expressed
LOC_Os09g22410	1.25	0.00144	pyruvate kinase-like, putative, expressed
LOC_Os09g26144	0.74	0.00144	glutamate receptor, putative, expressed
LOC_Os03g13200	0.58	0.00146	peroxidase precursor, putative, expressed
LOC_Os03g26590	0.63	0.00147	expressed protein
LOC_Os01g34970	1.54	0.00147	MDR-like ABC transporter, putative, expressed
LOC_Os01g40970	0.7	0.00147	DUF623 domain containing protein, expressed
LOC_Os05g01620	0.85	0.00149	OsFBX155 - F-box domain containing protein, expressed
LOC_Os07g01214	1.21	0.00153	transposon protein, putative, unclassified, expressed
LOC_Os05g23000	2.18	0.00153	expressed protein
LOC_Os01g36350	0.72	0.00154	cytochrome P450, putative, expressed
LOC_Os08g24990	1.48	0.00154	retrotransposon protein, putative, Ty3-gypsy subclass, expressed
LOC_Os01g09690	0.79	0.00157	hypothetical protein
LOC_Os03g22210	1.22	0.00158	POEI46 - Pollen Ole e I allergen and extensin family protein precursor, expressed
LOC_Os05g46720	0.75	0.00158	phosphatidylinositol transfer, putative, expressed
LOC_Os05g10490	0.92	0.00158	expressed protein
LOC_Os10g30510	0.71	0.00158	retrotransposon protein, putative, unclassified, expressed
LOC_Os01g69040	0.78	0.0016	zinc finger, C3HC4 type domain containing protein, expressed
LOC_Os06g01850	1.29	0.00161	ferredoxin--NADP reductase, chloroplast precursor, putative, expressed
LOC_Os01g60340	0.72	0.00161	NTMC2Type1.1 protein, putative, expressed
LOC_Os01g10130	1.21	0.00162	RNA-dependent RNA polymerase, putative, expressed
LOC_Os09g28920	0.77	0.00164	expressed protein
LOC_Os02g03980	1.42	0.00165	OsFBX36 - F-box domain containing protein, expressed
LOC_Os09g29970	1.03	0.00166	TMV-MP30 binding protein 2C, putative, expressed
LOC_Os09g20760	1.13	0.00169	retrotransposon protein, putative, unclassified, expressed
LOC_Os05g45990	0.75	0.0017	OsFBX171 - F-box domain containing protein, expressed
LOC_Os05g07120	0.95	0.00171	basic helix-loop-helix, putative, expressed
LOC_Os08g28860	1.53	0.00173	hydrolase, NUDIX family, domain containing protein, expressed
LOC_Os03g06480	1.29	0.00173	expressed protein
LOC_Os10g04510	0.95	0.00173	expressed protein
LOC_Os01g38120	1.24	0.00177	plant protein of unknown function domain containing protein, expressed
LOC_Os08g27720	0.72	0.00177	pirin, putative, expressed
LOC_Os07g40370	0.86	0.0018	expressed protein
LOC_Os11g16460	0.6	0.0018	expressed protein
LOC_Os03g18390	0.95	0.0018	hypothetical protein
LOC_Os11g03760	0.78	0.0018	expressed protein
LOC_Os11g13930	0.74	0.00184	ZF-HD protein dimerisation region containing protein, expressed
LOC_Os02g06210	0.74	0.00184	phytosulfokine receptor precursor, putative, expressed
LOC_Os01g04920	1.2	0.00184	glycosyl transferase, group 1 domain containing protein, expressed
LOC_Os01g07810	0.95	0.00185	protein of unknown function domain containing protein, expressed
LOC_Os09g01650	0.65	0.00186	peptidyl-prolyl cis-trans isomerase, FKBP-type, putative, expressed
LOC_Os06g14860	1.24	0.00187	hypothetical protein
LOC_Os11g04300	0.6	0.00188	retrotransposon protein, putative, unclassified, expressed
LOC_Os08g37020	0.64	0.00189	expressed protein
LOC_Os04g32770	0.66	0.00191	retrotransposon protein, putative, unclassified, expressed
LOC_Os06g06640	1.2	0.00194	expressed protein
LOC_Os03g62670	1.12	0.00194	expressed protein
LOC_Os12g38150	0.8	0.00195	osmotin, putative, expressed
LOC_Os11g19260	0.6	0.00195	expressed protein
LOC_Os01g05310	0.8	0.00198	expressed protein
LOC_Os01g52680	0.69	0.00198	OsMADS32 - MADS-box family gene with MIKCc type-box, expressed
LOC_Os09g04060	1.39	0.00199	hypothetical protein
LOC_Os07g31870	0.82	0.00199	expressed protein
LOC_Os01g49820	0.58	0.00199	lipid phosphatase protein, putative, expressed
LOC_Os04g13364	0.78	0.00203	transposon protein, putative, CACTA, En/Spm sub-class, expressed
LOC_Os08g44160	0.59	0.00205	expressed protein
LOC_Os12g37669	0.94	0.00206	expressed protein
LOC_Os10g41720	0.85	0.00206	peroxidase precursor, putative, expressed
LOC_Os06g41100	1.02	0.00208	transcription factor, putative, expressed
LOC_Os10g28170	0.77	0.00209	expressed protein
LOC_Os07g09910	0.6	0.00209	stripe rust resistance protein Yr10, putative, expressed
LOC_Os03g30890	1	0.00215	S-locus-like receptor protein kinase, putative, expressed
LOC_Os02g29240	0.58	0.00215	expressed protein
LOC_Os02g35000	0.59	0.00219	chaperone protein dnaJ 10, putative, expressed
LOC_Os12g38330	0.95	0.0022	RALFL44 - Rapid ALkalinization Factor RALF family protein precursor, expressed
LOC_Os08g43300	1.11	0.00222	UBX domain-containing protein, putative, expressed
LOC_Os08g33400	3.88	0.00225	expressed protein
LOC_Os12g03860	0.66	0.00227	major facilitator superfamily antiporter, putative, expressed
LOC_Os05g38880	0.9	0.00232	expressed protein
LOC_Os01g13610	1.46	0.00233	isoflavone reductase homolog IRL, putative, expressed
LOC_Os07g36430	0.99	0.00233	expressed protein
LOC_Os03g21710	0.79	0.00234	WRKY79, expressed
LOC_Os07g47450	0.79	0.00236	flowering promoting factor-like 1, putative, expressed
LOC_Os08g44360	0.76	0.00237	male sterility protein 2, putative, expressed
LOC_Os08g04490	0.77	0.00238	expressed protein
LOC_Os08g02570	0.82	0.00241	DUF1517 domain containing protein, putative, expressed
LOC_Os10g30156	0.77	0.00242	starch synthase, putative, expressed
LOC_Os03g56060	1.13	0.00245	CSLC9 - cellulose synthase-like family C, expressed
LOC_Os03g43684	1.15	0.00252	KIP1, putative, expressed
LOC_Os11g44560	1.12	0.00254	protein kinase domain containing protein, expressed
LOC_Os04g44150	0.61	0.00256	gibberellin 2-beta-dioxygenase 7, putative, expressed
LOC_Os10g28230	1.05	0.00259	Core histone H2A/H2B/H3/H4 domain containing protein, putative, expressed
LOC_Os09g10080	0.66	0.00261	retrotransposon protein, putative, Ty3-gypsy subclass, expressed
LOC_Os02g04530	1.27	0.00261	rust resistance-like protein RP1, putative, expressed
LOC_Os02g35810	1.15	0.00267	expressed protein
LOC_Os06g23420	0.76	0.00268	exostosin family domain containing protein, expressed
LOC_Os10g01430	0.77	0.00272	expressed protein
LOC_Os01g35330	5.45	0.00272	circumsporozoite protein precursor, putative, expressed
LOC_Os06g07040	1.55	0.00272	OsIAA20 - Auxin-responsive Aux/IAA gene family member, expressed
LOC_Os11g19790	0.67	0.00275	O-methyltransferase, putative, expressed
LOC_Os03g41438	1.29	0.00276	serpin domain containing protein, putative, expressed
LOC_Os03g62974	1.07	0.00278	expressed protein
LOC_Os03g37830	0.65	0.00279	potassium transporter, putative, expressed
LOC_Os05g09440	0.61	0.00279	NADP-dependent malic enzyme, chloroplast precursor, putative, expressed
LOC_Os12g02830	0.65	0.0028	SNF7 domain containing protein, putative, expressed
LOC_Os03g06080	0.81	0.00282	heavy metal-associated domain containing protein, expressed
LOC_Os02g15780	1.11	0.00283	expressed protein
LOC_Os01g48100	0.62	0.00283	expressed protein
LOC_Os07g47180	1.1	0.00287	transposon protein, putative, unclassified, expressed
LOC_Os04g44190	0.72	0.00289	expressed protein
LOC_Os08g31040	0.9	0.0029	expressed protein
LOC_Os07g34930	0.76	0.00291	retrotransposon protein, putative, unclassified, expressed
LOC_Os07g32129	1.28	0.00294	expressed protein
LOC_Os02g50030	0.93	0.003	expressed protein
LOC_Os06g49200	1.23	0.00302	expressed protein
LOC_Os11g03484	1.04	0.00303	MATE efflux family protein, putative, expressed
LOC_Os02g44460	0.83	0.00309	retrotransposon protein, putative, unclassified, expressed
LOC_Os10g07480	1.23	0.00309	plant protein of unknown function DUF869 domain containing protein, expressed
LOC_Os01g06040	0.72	0.0031	expressed protein
LOC_Os01g41930	1.02	0.00314	leucine rich repeat protein, putative, expressed
LOC_Os02g46275	1.56	0.00314	expressed protein
LOC_Os11g42850	0.59	0.00317	expressed protein
LOC_Os01g54969	0.6	0.00321	O-methyltransferase, putative, expressed
LOC_Os02g43350	0.93	0.00322	OsFtsH7 FtsH protease, homologue of AtFtsH7, expressed
LOC_Os11g07250	1.09	0.00324	receptor kinase, putative, expressed
LOC_Os11g20080	0.83	0.00325	O-methyltransferase, putative, expressed
LOC_Os04g05430	0.65	0.00327	retrotransposon protein, putative, Ty1-copia subclass, expressed
LOC_Os08g09210	0.82	0.00328	phosphoribosylamine--glycine ligase, putative, expressed
LOC_Os01g43050	0.92	0.00328	CENP-C1, putative, expressed
LOC_Os07g49360	0.78	0.00328	peroxidase precursor, putative, expressed
LOC_Os05g02480	0.8	0.00328	expressed protein
LOC_Os01g02780	0.66	0.00329	TAK33, putative, expressed
LOC_Os04g33310	0.93	0.00331	expressed protein
LOC_Os01g54880	1	0.00331	glucosidase 2 subunit beta precursor, putative, expressed
LOC_Os04g54550	0.68	0.00335	AT5MAT, putative, expressed
LOC_Os11g07270	0.86	0.00338	expressed protein
LOC_Os03g03800	0.89	0.00338	expressed protein
LOC_Os05g49940	1.32	0.00341	expressed protein
LOC_Os01g59450	0.64	0.00342	ZOS1-13 - C2H2 zinc finger protein, expressed
LOC_Os12g41130	0.66	0.00344	expressed protein
LOC_Os05g45110	0.6	0.00345	anthocyanidin 5,3-O-glucosyltransferase, putative, expressed
LOC_Os12g04740	0.64	0.00347	OsDegp13 - Putative Deg protease homologue, expressed
LOC_Os08g30930	1.3	0.00351	expressed protein
LOC_Os06g33720	1.55	0.00354	flavin-containing monooxygenase family protein, putative, expressed
LOC_Os08g39100	0.77	0.00355	protein phosphatase 2C, putative, expressed
LOC_Os06g16200	0.66	0.00355	proteins of unknown function domain containing protein, expressed
LOC_Os05g23255	0.62	0.00358	expressed protein
LOC_Os03g22760	0.63	0.00359	hypothetical protein
LOC_Os05g14960	0.85	0.00363	expressed protein
LOC_Os07g08820	0.8	0.00364	C-Myc-binding protein, putative, expressed
LOC_Os01g13050	2.36	0.00364	long cell-linked locus protein, putative, expressed
LOC_Os01g07280	0.76	0.00368	disease resistance protein, putative, expressed
LOC_Os01g19390	0.82	0.00372	glycerol-3-phosphate acyltransferase, putative, expressed
LOC_Os12g03330	1.11	0.00373	hypothetical protein
LOC_Os02g10390	0.75	0.0038	chlorophyll A-B binding protein, putative, expressed
LOC_Os02g20850	0.65	0.00385	ras-related protein, putative, expressed
LOC_Os04g08640	1.05	0.00385	cadmium tolerance factor, putative, expressed
LOC_Os01g22910	0.63	0.00392	retrotransposon protein, putative, unclassified, expressed
LOC_Os11g01380	0.58	0.00393	clathrin heavy chain, putative, expressed
LOC_Os08g30800	0.88	0.00396	KED, putative, expressed
LOC_Os09g10980	0.72	0.00397	ZOS9-02 - C2H2 zinc finger protein, expressed
LOC_Os04g38310	0.76	0.00398	expressed protein
LOC_Os12g07390	0.64	0.00402	expressed protein
LOC_Os01g41530	0.89	0.00402	OsFBL2 - F-box domain and LRR containing protein, expressed
LOC_Os10g35120	0.81	0.00407	expressed protein
LOC_Os03g27190	0.78	0.0041	ICE-like protease p20 domain containing protein, putative, expressed
LOC_Os06g49930	0.72	0.00414	OsFBX207 - F-box domain containing protein, expressed
LOC_Os11g40320	0.9	0.00415	expressed protein
LOC_Os07g34640	0.73	0.00416	pyruvate Pi dikinase regulatory protein, putative, expressed
LOC_Os05g41830	0.58	0.00416	retrotransposon protein, putative, Ty1-copia subclass, expressed
LOC_Os10g34790	0.63	0.00419	terpene synthase, putative, expressed
LOC_Os03g40830	0.64	0.00423	OsSub30 - Putative Subtilisin homologue, expressed
LOC_Os11g09800	0.91	0.00425	expressed protein
LOC_Os02g57790	0.7	0.00428	ZOS2-19 - C2H2 zinc finger protein, expressed
LOC_Os12g13710	0.93	0.00429	hypothetical protein
LOC_Os05g11090	0.9	0.00431	thioredoxin, putative, expressed
LOC_Os04g42690	0.9	0.00436	UDP-glucoronosyl and UDP-glucosyl transferase domain containing protein, expressed
LOC_Os10g04450	0.65	0.00439	expressed protein
LOC_Os11g22350	1	0.00444	white-brown complex homolog protein, putative, expressed
LOC_Os11g28184	0.65	0.00444	expressed protein
LOC_Os01g73980	0.7	0.00447	xylem cysteine proteinase 2 precursor, putative, expressed
LOC_Os09g23084	0.83	0.00455	endoglucanase, putative, expressed
LOC_Os01g25630	1.05	0.00456	NB-ARC domain containing protein, expressed
LOC_Os01g65230	0.71	0.00456	AGC_AGC_other_PDK1_Pk61C.1 - ACG kinases include homologs to PKA, PKG and PKC, expressed
LOC_Os05g04890	1.31	0.00457	expressed protein
LOC_Os02g48880	1.06	0.00457	chloride transporter, chloride channel family, putative, expressed
LOC_Os06g12790	0.64	0.00457	ras-related protein, putative, expressed
LOC_Os07g34730	0.59	0.00458	acyltransferase, putative, expressed
LOC_Os08g23870	0.65	0.00458	late embryogenesis abundant group 1, putative, expressed
LOC_Os04g57650	1.09	0.00458	expressed protein
LOC_Os02g57900	0.63	0.00461	expressed protein
LOC_Os05g17730	1.06	0.00461	expressed protein
LOC_Os09g21740	0.91	0.00461	armadillo/beta-catenin repeat family protein, putative, expressed
LOC_Os04g52140	0.82	0.00461	protein kinase domain containing protein, expressed
LOC_Os03g03070	0.61	0.00462	transcription factor, putative, expressed
LOC_Os10g34330	1.19	0.00464	expressed protein
LOC_Os04g30280	3.98	0.0047	OsWAK48 - OsWAK receptor-like protein OsWAK-RLP, expressed
LOC_Os11g29730	0.78	0.00475	retrotransposon protein, putative, unclassified
LOC_Os03g59370	1.15	0.00477	ubiquitin family protein, putative, expressed
LOC_Os08g06474	0.61	0.00482	ribosomal protein L13, putative, expressed
LOC_Os02g35170	0.84	0.00486	uncharacterized oxidoreductase yoxD, putative, expressed
LOC_Os09g22530	0.97	0.00487	expressed protein
LOC_Os01g49550	0.65	0.00488	expressed protein
LOC_Os07g47080	0.7	0.00491	expressed protein
LOC_Os04g51090	1.09	0.00492	tRNA-splicing endonuclease positive effector-related, putative, expressed
LOC_Os05g05670	0.72	0.00493	1-aminocyclopropane-1-carboxylate oxidase, putative, expressed
LOC_Os09g38268	1.09	0.00494	RNA polymerase IV largest subunit, putative, expressed
LOC_Os11g13540	1.04	0.00495	serpin domain containing protein, putative, expressed
LOC_Os04g47360	0.7	0.005	OsPOP9 - Putative Prolyl Oligopeptidase homologue, expressed
LOC_Os04g56240	3.54	0.00503	lipase, putative, expressed
LOC_Os05g02700	0.64	0.00507	expressed protein
LOC_Os06g02190	1.2	0.0051	expressed protein
LOC_Os01g55160	0.59	0.0052	expressed protein
LOC_Os05g45954	0.59	0.00521	AP2 domain containing protein, expressed
LOC_Os04g28360	1.08	0.00527	expressed protein
LOC_Os08g10280	0.8	0.00528	expressed protein
LOC_Os04g33340	0.91	0.00528	expressed protein
LOC_Os12g04510	0.9	0.0053	DNA-directed RNA polymerases I, II, and III subunit RPABC1, putative, expressed
LOC_Os01g02790	0.66	0.0053	protein kinase domain containing protein, expressed
LOC_Os01g42200	0.89	0.00534	expressed protein
LOC_Os03g63370	0.59	0.00539	CRAL/TRIO domain containing protein, expressed
LOC_Os04g40440	0.82	0.00543	expressed protein
LOC_Os03g08420	0.84	0.00546	expressed protein
LOC_Os05g32470	1.03	0.00557	retrotransposon protein, putative, unclassified
LOC_Os08g31550	1.13	0.00557	expressed protein
LOC_Os01g24500	0.59	0.00558	expressed protein
LOC_Os07g18070	0.73	0.00562	expressed protein
LOC_Os03g41110	1.06	0.00563	ZOS3-14 - C2H2 zinc finger protein, expressed
LOC_Os01g71410	0.92	0.00569	glycosyl hydrolases family 17, putative, expressed
LOC_Os10g07040	2.91	0.00572	chalcone synthase, putative, expressed
LOC_Os07g09160	0.65	0.00586	expressed protein
LOC_Os10g41240	1.42	0.00587	dual specificity protein phosphatase, putative, expressed
LOC_Os02g11010	1.13	0.0059	expressed protein
LOC_Os05g51070	0.67	0.00594	inactive receptor kinase At2g26730 precursor, putative, expressed
LOC_Os12g05890	0.7	0.00594	expressed protein
LOC_Os02g09580	4.08	0.00601	OsFBX39 - F-box domain containing protein, expressed
LOC_Os06g38294	1.01	0.00603	peptide transporter PTR2, putative, expressed
LOC_Os01g56190	0.99	0.00603	HVT1, putative, expressed
LOC_Os03g54980	0.87	0.00604	expressed protein
LOC_Os01g40170	0.82	0.00608	translation initiation factor, putative, expressed
LOC_Os01g15170	0.81	0.00617	expressed protein
LOC_Os11g05450	0.86	0.00619	expressed protein
LOC_Os08g24300	0.66	0.00622	expressed protein
LOC_Os10g33460	1.05	0.00623	alcohol oxidase, putative, expressed
LOC_Os11g19690	0.83	0.00625	transposon protein, putative, CACTA, En/Spm sub-class, expressed
LOC_Os11g38560	0.98	0.00635	transposon protein, putative, CACTA, En/Spm sub-class, expressed
LOC_Os10g21810	0.72	0.00637	histidine kinase, putative, expressed
LOC_Os08g32070	0.68	0.00639	amino acid transporter, putative, expressed
LOC_Os04g51920	0.65	0.0064	protein disulfide isomerase, putative, expressed
LOC_Os07g39060	0.69	0.00643	expressed protein
LOC_Os01g38490	0.72	0.00644	expressed protein
LOC_Os03g08430	0.76	0.00647	SAC domain containing protein, putative, expressed
LOC_Os01g49780	1.12	0.00647	hypothetical protein
LOC_Os04g51400	0.74	0.00648	zinc finger, C3HC4 type domain containing protein, expressed
LOC_Os04g24140	0.96	0.00648	ribose-5-phosphate isomerase A, putative, expressed
LOC_Os06g14324	0.65	0.00651	caleosin related protein, putative, expressed
LOC_Os06g08350	4.87	0.00661	expressed protein
LOC_Os09g39560	1.02	0.00664	genetic modifier, putative, expressed
LOC_Os03g14300	0.86	0.00671	THION29 - Plant thionin family protein precursor, expressed
LOC_Os01g65190	0.87	0.00673	POT domain containing peptide transporter, putative, expressed
LOC_Os01g17320	0.91	0.00675	PPR repeat domain containing protein, putative, expressed
LOC_Os08g06850	0.67	0.00678	retrotransposon protein, putative, Ty1-copia subclass, expressed
LOC_Os03g60360	0.94	0.00684	protein kinase PKN/PRK1, effector, putative, expressed
LOC_Os04g11040	1.4	0.00691	expressed protein
LOC_Os04g40520	0.67	0.00691	uncharacterized glycosyltransferase, putative, expressed
LOC_Os06g02730	0.81	0.00693	aspartic proteinase nepenthesin-2 precursor, putative, expressed
LOC_Os11g03740	0.89	0.00696	pectinesterase inhibitor domain containing protein, expressed
LOC_Os04g44880	0.58	0.00698	expressed protein
LOC_Os12g30824	1.67	0.007	terpene synthase, putative, expressed
LOC_Os04g49685	0.76	0.00701	expressed protein
LOC_Os03g06720	0.75	0.00701	expressed protein
LOC_Os02g53680	0.88	0.00706	RPA1A - Putative single-stranded DNA binding complex subunit 1, expressed
LOC_Os11g47940	0.82	0.00709	expressed protein
LOC_Os03g59754	0.63	0.00709	expressed protein
LOC_Os11g45280	1.04	0.0072	protein kinase family protein, putative, expressed
LOC_Os02g29190	1.13	0.00724	ankyrin, putative, expressed
LOC_Os04g24840	0.99	0.00738	glycosyltransferase, putative, expressed
LOC_Os05g30350	1.03	0.00741	Os5bglu22 - beta-glucosidase homologue, similar to G. max isohydroxyurate hydrolase, expressed
LOC_Os10g35500	0.86	0.00746	epoxide hydrolase, putative, expressed
LOC_Os07g07094	1.09	0.00753	expressed protein
LOC_Os08g16840	0.68	0.00765	OsFBL45 - F-box domain and LRR containing protein, expressed
LOC_Os09g10090	1.06	0.00767	retrotransposon protein, putative, unclassified
LOC_Os10g40600	0.87	0.00776	peptide transporter PTR2, putative, expressed
LOC_Os04g48980	1.38	0.00789	hypothetical protein
LOC_Os10g38160	0.59	0.00789	glutathione S-transferase, putative, expressed
LOC_Os10g35040	0.72	0.00789	receptor kinase like protein, putative, expressed
LOC_Os09g26850	0.59	0.00789	expressed protein
LOC_Os02g18140	0.63	0.00792	NBS type disease resistance protein, putative, expressed
LOC_Os08g23560	0.64	0.00793	hypothetical protein
LOC_Os06g01780	0.77	0.00802	ethylene-responsive element-binding protein, putative, expressed
LOC_Os01g56140	1.97	0.00805	expressed protein
LOC_Os05g34010	0.58	0.00811	peptide transporter PTR2, putative, expressed
LOC_Os07g44499	0.71	0.00811	peroxidase, putative, expressed
LOC_Os05g48510	0.67	0.00817	phenylalanyl-tRNA synthetase beta chain, putative, expressed
LOC_Os12g14126	3.08	0.00817	retrotransposon protein, putative, Ty1-copia subclass, expressed
LOC_Os07g09520	0.7	0.00817	expressed protein
LOC_Os08g15230	0.76	0.00818	heat shock protein-related, putative, expressed
LOC_Os07g28940	0.89	0.00818	ATGRIP/GRIP, putative, expressed
LOC_Os02g09930	1.07	0.00821	CSLA1 - cellulose synthase-like family A; mannan synthase, expressed
LOC_Os10g35490	0.84	0.00823	hydrolase, alpha/beta fold family domain containing protein, expressed
LOC_Os03g46180	0.65	0.00828	LTPL71 - Protease inhibitor/seed storage/LTP family protein precursor, expressed
LOC_Os07g49310	0.65	0.00829	omega-3 fatty acid desaturase, chloroplast precursor, putative, expressed
LOC_Os02g40420	1.36	0.00831	expressed protein
LOC_Os03g13950	0.76	0.00832	actin-depolymerizing factor, putative, expressed
LOC_Os04g32960	0.73	0.00836	TUDOR protein with multiple SNc domains, putative, expressed
LOC_Os08g04580	0.72	0.00839	csAtPR5, putative, expressed
LOC_Os03g49350	1.11	0.00841	lipozygenase protein, putative, expressed
LOC_Os04g57560	1.29	0.00842	amine oxidase, flavin-containing, domain containing protein, expressed
LOC_Os03g02710	0.58	0.00843	hydroxymethylglutaryl-CoA synthase, putative, expressed
LOC_Os03g03370	0.69	0.00843	fatty acid hydroxylase, putative, expressed
LOC_Os05g49684	0.63	0.00847	expressed protein
LOC_Os01g02570	0.64	0.00853	protein kinase domain containing protein, expressed
LOC_Os05g07730	0.64	0.00858	retrotransposon protein, putative, unclassified, expressed
LOC_Os08g18974	0.86	0.0086	expressed protein
LOC_Os01g68860	0.78	0.0086	zinc finger C-x8-C-x5-C-x3-H type family protein, expressed
LOC_Os07g10550	0.8	0.0086	cyclin-related protein, putative, expressed
LOC_Os03g56480	0.9	0.00864	expressed protein
LOC_Os02g15340	0.61	0.00866	no apical meristem protein, putative, expressed
LOC_Os01g18880	0.79	0.00867	ubiquitin carboxyl-terminal hydrolase, family 1, putative, expressed
LOC_Os12g02180	1.17	0.00879	expressed protein
LOC_Os01g11000	0.6	0.00882	transposon protein, putative, unclassified, expressed
LOC_Os01g25300	1.02	0.00885	expressed protein
LOC_Os07g35960	1.11	0.00886	expressed protein
LOC_Os10g25010	0.65	0.00888	OsCML8 - Calmodulin-related calcium sensor protein, expressed
LOC_Os02g50174	1.02	0.00891	caleosin related protein, putative, expressed
LOC_Os02g36450	0.77	0.00892	transporter family protein, putative, expressed
LOC_Os04g53800	0.71	0.00892	leucoanthocyanidin reductase, putative, expressed
LOC_Os08g29900	3.42	0.00893	expressed protein
LOC_Os06g21110	1.2	0.00903	expressed protein
LOC_Os11g07910	1.11	0.00908	transmembrane 9 superfamily member, putative, expressed
LOC_Os08g12800	0.88	0.00915	glucan endo-1,3-beta-glucosidase precursor, putative, expressed
LOC_Os05g34710	1.06	0.00925	expressed protein
LOC_Os11g08610	0.6	0.00935	retrotransposon protein, putative, unclassified, expressed
LOC_Os05g32130	0.66	0.00936	expressed protein
LOC_Os01g04250	0.66	0.0094	expressed protein
LOC_Os10g22560	0.92	0.00942	peptide transporter PTR2, putative, expressed
LOC_Os02g01300	0.72	0.0095	invertase/pectin methylesterase inhibitor family protein, putative, expressed
LOC_Os10g32800	0.85	0.00953	expressed protein
LOC_Os09g35980	0.65	0.00957	expressed protein
LOC_Os05g10380	1.11	0.00964	RWP-RK, putative, expressed
LOC_Os03g49440	0.61	0.00966	phosphatase, putative, expressed
LOC_Os01g02880	1.08	0.00968	fructose-bisphospate aldolase isozyme, putative, expressed
LOC_Os12g04070	0.92	0.00968	expressed protein
LOC_Os01g58480	0.61	0.00974	expressed protein
LOC_Os03g55100	0.86	0.00974	cyclic nucleotide-gated ion channel 2, putative, expressed
LOC_Os07g36520	0.61	0.00975	OsFBX248 - F-box domain containing protein, expressed
LOC_Os03g21510	0.72	0.00979	inactive receptor kinase At2g26730 precursor, putative, expressed
LOC_Os01g40120	0.67	0.00985	expressed protein
LOC_Os12g34880	0.89	0.00997	expressed protein
LOC_Os06g16420	1.04	0.00998	amino acid transporter, putative, expressed
LOC_Os05g32840	1.29	0.01	expressed protein
LOC_Os05g05680	0.65	0.01	1-aminocyclopropane-1-carboxylate oxidase, putative, expressed
LOC_Os09g29380	0.72	0.01	expressed protein
LOC_Os12g36610	0.89	0.0105	patatin, putative, expressed
LOC_Os07g13680	1.05	0.0106	retrotransposon protein, putative, Ty3-gypsy subclass, expressed
LOC_Os05g15600	1.17	0.0107	expressed protein
LOC_Os01g52020	0.6	0.0108	subtilase, putative, expressed
LOC_Os10g28380	0.62	0.0108	MTN26L3 - MtN26 family protein precursor, putative, expressed
LOC_Os02g45860	0.61	0.0108	expressed protein
LOC_Os01g41180	0.89	0.0108	THION19 - Plant thionin family protein precursor, putative, expressed
LOC_Os05g19630	1	0.0109	peptide chain release factor protein, putative, expressed
LOC_Os03g04670	0.68	0.0111	expressed protein
LOC_Os11g36950	0.58	0.0113	T-complex protein 1 subunit theta, putative, expressed
LOC_Os01g21800	1.15	0.0113	hypothetical protein
LOC_Os11g16400	0.65	0.0113	expressed protein
LOC_Os01g12730	0.76	0.0113	ras-related protein, putative, expressed
LOC_Os02g56990	0.62	0.0114	ribosomal protein L37, putative, expressed
LOC_Os02g54700	0.97	0.0114	RNA recognition motif containing protein, putative, expressed
LOC_Os08g09390	0.67	0.0114	OsFBX264 - F-box domain containing protein, expressed
LOC_Os05g07270	0.7	0.0114	DUF260 domain containing protein, putative, expressed
LOC_Os07g32920	0.75	0.0114	expressed protein
LOC_Os01g55510	0.58	0.0115	dynein light chain type 1 domain containing protein, expressed
LOC_Os12g36860	0.88	0.0115	pathogenesis-related protein 10, putative, expressed
LOC_Os11g12000	0.99	0.0115	NBS-LRR disease resistance protein, putative, expressed
LOC_Os07g44020	0.77	0.0115	SNARE associated Golgi protein, putative, expressed
LOC_Os03g42700	0.75	0.0116	hypothetical protein
LOC_Os07g36130	0.82	0.0117	core histone H2A/H2B/H3/H4, putative, expressed
LOC_Os06g04430	0.91	0.0117	expressed protein
LOC_Os11g04050	0.78	0.0119	expressed protein
LOC_Os05g23120	0.75	0.0119	retrotransposon protein, putative, unclassified, expressed
LOC_Os02g43120	0.75	0.0119	zinc finger, C3HC4 type domain containing protein, expressed
LOC_Os02g26200	0.8	0.0119	expressed protein
LOC_Os07g02990	0.87	0.0119	expressed protein
LOC_Os11g03970	4.15	0.012	CAMK_KIN1/SNF1/Nim1_like.5 - CAMK includes calcium/calmodulin depedent protein kinases, expressed
LOC_Os07g11330	0.8	0.012	RAL2 - Seed allergenic protein RA5/RA14/RA17 precursor, expressed
LOC_Os10g25020	1.02	0.0121	red chlorophyll catabolite reductase, putative, expressed
LOC_Os08g14920	3.91	0.0121	expressed protein
LOC_Os02g49310	0.59	0.0121	AGC_PVPK_like_kin82y.7 - ACG kinases include homologs to PKA, PKG and PKC, expressed
LOC_Os02g30230	0.59	0.0121	exo70 exocyst complex subunit domain containing protein, expressed
LOC_Os11g34870	0.94	0.0121	expressed protein
LOC_Os10g05470	0.8	0.0122	expressed protein
LOC_Os02g06010	0.8	0.0122	integral membrane protein, putative, expressed
LOC_Os01g43740	1.06	0.0123	cytochrome P450 72A1, putative, expressed
LOC_Os04g47390	0.58	0.0124	GDSL-like lipase/acylhydrolase, putative, expressed
LOC_Os01g23580	1.22	0.0125	inorganic H+ pyrophosphatase, putative, expressed
LOC_Os02g06720	0.73	0.0126	WD domain containing protein, putative, expressed
LOC_Os03g25650	0.67	0.0126	OsFBX92 - F-box domain containing protein, expressed
LOC_Os08g42930	1.11	0.0126	disease resistance protein RGA1, putative, expressed
LOC_Os04g31180	0.94	0.0126	retrotransposon protein, putative, unclassified, expressed
LOC_Os08g06710	0.94	0.0129	OsFBDUF42 - F-box and DUF domain containing protein, expressed
LOC_Os02g21550	1.04	0.0131	flavonol synthase/flavanone 3-hydroxylase, putative, expressed
LOC_Os12g31700	0.74	0.0132	transposon protein, putative, unclassified, expressed
LOC_Os12g07100	0.95	0.0132	expressed protein
LOC_Os12g12170	0.82	0.0134	cytochrome b5-like Heme/Steroid binding domain containing protein, expressed
LOC_Os03g24050	0.76	0.0135	expressed protein
LOC_Os05g38600	0.74	0.0135	ZOS5-09 - C2H2 zinc finger protein, expressed
LOC_Os06g43220	0.62	0.0136	AP2 domain containing protein, expressed
LOC_Os09g37250	0.66	0.0137	high mobility group, putative, expressed
LOC_Os04g51940	0.78	0.0138	YT521-B, putative, expressed
LOC_Os06g11200	0.81	0.0139	12-oxophytodienoate reductase, putative, expressed
LOC_Os02g12300	1.24	0.0139	pectate lyase precursor, putative, expressed
LOC_Os08g04710	0.69	0.0139	expressed protein
LOC_Os08g39380	0.96	0.0139	beta 1,2-xylosyltransferase, putative, expressed
LOC_Os06g49940	0.72	0.014	retrotransposon protein, putative, unclassified, expressed
LOC_Os08g44780	0.72	0.014	expressed protein
LOC_Os09g30330	0.96	0.014	phosphatidylinositol transfer, putative, expressed
LOC_Os04g35240	0.6	0.0141	CAMK_CAMK_like.25 - CAMK includes calcium/calmodulin depedent protein kinases, expressed
LOC_Os03g42750	0.66	0.0141	roothairless 1, putative, expressed
LOC_Os02g38040	1.07	0.0143	leucine-rich repeat family protein, putative, expressed
LOC_Os10g18400	0.8	0.0144	beta-galactosidase precursor, putative, expressed
LOC_Os01g29390	0.63	0.0144	expressed protein
LOC_Os02g01740	0.61	0.0144	U5 small nuclear ribonucleoprotein 200 kDa helicase, putative, expressed
LOC_Os12g02350	0.94	0.0145	RING-H2 finger protein, putative, expressed
LOC_Os03g04169	0.68	0.0145	ATP phosphoribosyltransferase, putative, expressed
LOC_Os03g24200	3.33	0.0146	OsFBX85 - F-box domain containing protein, expressed
LOC_Os04g54730	0.9	0.0146	expressed protein
LOC_Os04g57920	0.67	0.0147	OsFBX154 - F-box domain containing protein, expressed
LOC_Os01g12320	0.84	0.0147	GDSL-like lipase/acylhydrolase, putative, expressed
LOC_Os05g19954	1.16	0.0147	tRNA pseudouridine synthase family protein, putative, expressed
LOC_Os12g16410	0.94	0.0148	isoflavone reductase, putative, expressed
LOC_Os11g36060	0.91	0.015	THUMP domain-containing protein, putative, expressed
LOC_Os09g23300	1.04	0.015	integral membrane protein, putative, expressed
LOC_Os07g18720	0.58	0.0151	tetratricopeptide repeat containing protein, putative, expressed
LOC_Os03g61360	0.99	0.0151	hydrolase, alpha/beta fold family domain containing protein, expressed
LOC_Os01g73130	1.16	0.0152	vacuolar ATP synthase, putative, expressed
LOC_Os04g36650	0.82	0.0152	ZOS4-06 - C2H2 zinc finger protein, expressed
LOC_Os11g39650	0.73	0.0153	WD domain, G-beta repeat domain containing protein, expressed
LOC_Os09g33610	4.01	0.0153	retrotransposon protein, putative, unclassified, expressed
LOC_Os06g08550	1.13	0.0154	BTBN14 - Bric-a-Brac, Tramtrack, Broad Complex BTB domain with non-phototropic hypocotyl 3 NPH3 domain, expressed
LOC_Os02g13555	0.77	0.0155	expressed protein
LOC_Os03g21620	0.74	0.0155	AGC_AGC_other_RS6K_like.1 - ACG kinases include homologs to PKA, PKG and PKC, expressed
LOC_Os02g18115	1.4	0.0155	expressed protein
LOC_Os02g12730	0.93	0.0157	beta-galactosidase precursor, putative, expressed
LOC_Os01g13380	1.11	0.0157	hypothetical protein
LOC_Os05g37520	0.98	0.0158	expressed protein
LOC_Os04g57760	0.67	0.0158	expressed protein
LOC_Os03g24720	0.94	0.0158	expressed protein
LOC_Os12g39790	0.64	0.016	expressed protein
LOC_Os10g17680	0.62	0.016	profilin domain containing protein, expressed
LOC_Os04g57860	0.86	0.016	endoglucanase precursor, putative, expressed
LOC_Os11g11920	0.92	0.0161	resistance protein, putative, expressed
[truncated: 259 more rows]

## Sheet: Down genes
Gene ID	Fold change	FDR value	Protein description
LOC_Os04g42120	-2.95	1.36e-83	N-acetyltransferase ESCO2, putative, expressed
LOC_Os10g32990	-0.97	2.61e-52	receptor-like protein kinase 2 precursor, putative, expressed
LOC_Os06g46910	-0.92	2.4e-34	ZOS6-07 - C2H2 zinc finger protein, expressed
LOC_Os10g33780	-0.9	1.33e-33	DUF640 domain containing protein, putative, expressed
LOC_Os03g12500	-1.13	2.81e-33	cytochrome P450, putative, expressed
LOC_Os02g10580	-0.74	1.51e-30	NB-ARC domain containing disease resistance protein, putative, expressed
LOC_Os03g12730	-0.81	7.19e-28	receptor protein kinase CLAVATA1 precursor, putative, expressed
LOC_Os10g08026	-0.99	2.94e-27	lecithin:cholesterol acyltransferase, putative, expressed
LOC_Os07g37350	-0.69	5.2e-27	armadillo/beta-catenin repeat family protein, putative, expressed
LOC_Os01g04750	-1.13	1.92e-24	B3 DNA binding domain containing protein, expressed
LOC_Os03g20740	-1.08	1.1e-22	expressed protein
LOC_Os12g17550	-1.27	4.77e-22	expressed protein
LOC_Os09g34950	-0.8	5.49e-22	TCP family transcription factor, putative, expressed
LOC_Os03g14090	-0.83	1.1e-21	armadillo/beta-catenin repeat family protein, putative, expressed
LOC_Os03g08390	-1.13	1.85e-21	expressed protein
LOC_Os01g07560	-1.2	2.82e-21	receptor-like protein kinase 2 precursor, putative, expressed
LOC_Os05g39500	-0.94	5.88e-21	DUF640 domain containing protein, putative, expressed
LOC_Os11g05320	-1.39	8.83e-20	AGC_PVPK_like_kin82y.1 - ACG kinases include homologs to PKA, PKG and PKC, expressed
LOC_Os08g32610	-0.63	1.6e-19	armadillo/beta-catenin repeat family protein, putative, expressed
LOC_Os11g17720	-0.73	2.12e-19	plant protein of unknown function domain containing protein, expressed
LOC_Os05g42210	-0.74	8.13e-19	serine/threonine-protein kinase receptor precursor, putative, expressed
LOC_Os01g64020	-0.59	1.1e-18	transcription factor, putative, expressed
LOC_Os04g38720	-0.66	3.68e-18	no apical meristem protein, putative, expressed
LOC_Os02g41460	-0.58	4.67e-18	DUF640 domain containing protein, putative, expressed
LOC_Os11g36190	-1.3	1.96e-17	receptor kinase, putative, expressed
LOC_Os07g12480	-0.85	2.8e-17	receptor protein kinase, putative, expressed
LOC_Os10g21590	-0.79	3.17e-17	transporter family protein, putative, expressed
LOC_Os10g40934	-0.98	3.59e-17	flavonol synthase/flavanone 3-hydroxylase, putative, expressed
LOC_Os01g03720	-0.8	7.58e-17	MYB family transcription factor, putative, expressed
LOC_Os03g18120	-0.81	8.75e-17	proteins of unknown function domain containing protein, expressed
LOC_Os06g46270	-0.93	9.73e-17	no apical meristem protein, putative, expressed
LOC_Os02g44720	-0.62	1.38e-16	expressed protein
LOC_Os07g48450	-0.65	3.02e-16	no apical meristem protein, putative, expressed
LOC_Os01g57740	-0.77	6.8e-16	expressed protein
LOC_Os06g04540	-0.81	8.59e-16	DNA binding protein, putative, expressed
LOC_Os12g28137	-0.66	9.45e-16	ATPase 3, putative, expressed
LOC_Os03g44380	-0.62	1.53e-15	9-cis-epoxycarotenoid dioxygenase 1, chloroplast precursor, putative, expressed
LOC_Os04g58740	-0.9	1.91e-15	expressed protein
LOC_Os05g38120	-0.67	2.16e-15	homeodomain protein, putative, expressed
LOC_Os04g56060	-0.97	3.95e-15	protein kinase domain containing protein, expressed
LOC_Os07g10630	-0.6	8.74e-15	expressed protein
LOC_Os06g39624	-0.68	1.66e-14	transposon protein, putative, Pong sub-class, expressed
LOC_Os04g22120	-0.95	2.79e-14	protein kinase, putative, expressed
LOC_Os05g35580	-0.58	2.96e-14	amidophosphoribosyltransferase, chloroplast precursor, putative, expressed
LOC_Os02g20380	-1.33	4.64e-14	expressed protein
LOC_Os11g47890	-0.71	5.21e-14	GRAS family transcription factor domain containing protein, expressed
LOC_Os01g12420	-0.77	8.56e-14	receptor-like protein kinase, putative, expressed
LOC_Os04g49757	-0.75	9.37e-14	purine permease, putative, expressed
LOC_Os12g32190	-0.62	1.01e-13	expressed protein
LOC_Os03g16790	-0.74	1.04e-13	DHHC zinc finger domain containing protein, expressed
LOC_Os01g46030	-0.77	2.35e-13	receptor-like protein kinase, putative, expressed
LOC_Os04g49220	-0.69	2.93e-13	mitochondrial import inner membrane translocase subunit Tim, putative, expressed
LOC_Os12g28177	-0.79	3.71e-13	ATPase 3, putative, expressed
LOC_Os04g45730	-0.73	3.82e-13	protein kinase domain containing protein, expressed
LOC_Os10g18150	-0.97	3.88e-13	crooked neck, putative, expressed
LOC_Os03g49550	-0.68	6.17e-13	glucosyltransferase, putative, expressed
LOC_Os03g64160	-0.59	8.47e-13	retrotransposon protein, putative, unclassified
LOC_Os09g30498	-0.71	8.6e-13	expressed protein
LOC_Os07g35750	-0.68	1.03e-12	TKL_IRAK_DUF26-ld.3 - DUF26 kinases have homology to DUF26 containing loci, expressed
LOC_Os03g49830	-0.79	1.28e-12	expressed protein
LOC_Os06g48065	-1.25	2.57e-12	Zinc finger, C3HC4 type domain containing protein, expressed
LOC_Os01g65510	-0.81	3.13e-12	OsFBX31 - F-box domain containing protein, expressed
LOC_Os11g05380	-0.79	4.52e-12	cytochrome P450, putative, expressed
LOC_Os04g43760	-0.6	4.53e-12	phenylalanine ammonia-lyase, putative, expressed
LOC_Os01g61310	-0.63	4.56e-12	DUF640 domain containing protein, putative, expressed
LOC_Os08g40410	-0.79	4.95e-12	translation factor EF-1 alpha, putative, expressed
LOC_Os01g55370	-0.61	5.56e-12	expressed protein
LOC_Os08g41590	-0.85	8.72e-12	peptide transporter PTR2, putative, expressed
LOC_Os10g25450	-1.08	1.17e-11	OsSub60 - Putative Subtilisin homologue, expressed
LOC_Os04g19140	-0.99	1.2e-11	expressed protein
LOC_Os06g39030	-7.64	1.59e-11	expressed protein
LOC_Os03g08470	-0.63	1.6e-11	AP2 domain containing protein, expressed
LOC_Os04g44240	-0.65	1.68e-11	cytokinin-O-glucosyltransferase 3, putative, expressed
LOC_Os01g12410	-1.02	1.68e-11	receptor-like protein kinase, putative, expressed
LOC_Os04g55620	-0.69	2.25e-11	receptor kinase, putative, expressed
LOC_Os04g52780	-0.63	3.44e-11	leucine-rich repeat receptor protein kinase EXS precursor, putative, expressed
LOC_Os03g18910	-0.68	4.05e-11	COBRA-like protein 7 precursor, putative, expressed
LOC_Os08g37840	-0.66	5.09e-11	phosphate-induced protein 1 conserved region domain containing protein, expressed
LOC_Os01g16310	-0.61	6.1e-11	glycosyl hydrolase, family 31, putative, expressed
LOC_Os08g31660	-0.7	9.91e-11	VQ domain containing protein, putative, expressed
LOC_Os02g05870	-0.62	1.18e-10	expressed protein
LOC_Os12g40930	-0.7	1.28e-10	expressed protein
LOC_Os12g42250	-1.03	1.33e-10	ZOS12-10 - C2H2 zinc finger protein, expressed
LOC_Os11g05820	-0.73	1.34e-10	transposon protein, putative, Mutator sub-class, expressed
LOC_Os02g28110	-1.37	1.65e-10	ornithine decarboxylase, putative, expressed
LOC_Os02g36619	-1.27	1.79e-10	exo70 exocyst complex subunit, putative, expressed
LOC_Os02g54100	-0.81	2.08e-10	expressed protein
LOC_Os05g44090	-0.91	2.36e-10	DUF623 domain containing protein, expressed
LOC_Os06g46284	-0.88	2.93e-10	glycosyl hydrolase, family 31, putative, expressed
LOC_Os02g33060	-0.62	2.95e-10	expressed protein
LOC_Os03g26990	-0.82	3.35e-10	VQ domain containing protein, putative, expressed
LOC_Os05g43680	-0.58	3.8e-10	expressed protein
LOC_Os02g49740	-0.89	4.34e-10	expressed protein
LOC_Os06g45630	-0.61	5.07e-10	expressed protein
LOC_Os07g12900	-0.83	7.51e-10	cadmium/zinc-transporting ATPase, putative, expressed
LOC_Os05g45020	-0.59	7.86e-10	zinc finger/CCCH transcription factor, putative, expressed
LOC_Os05g48010	-0.64	8.68e-10	MYB family transcription factor, putative, expressed
LOC_Os12g37510	-1.14	1.04e-09	UDP-glucoronosyl and UDP-glucosyl transferase domain containing protein, expressed
LOC_Os11g04600	-0.66	1.22e-09	BTBA5 - Bric-a-Brac,Tramtrack, Broad Complex BTB domain with Ankyrin repeat region, expressed
LOC_Os03g35600	-0.69	1.52e-09	serine/threonine-protein kinase receptor precursor, putative, expressed
LOC_Os12g28190	-0.81	1.9e-09	retrotransposon protein, putative, Ty3-gypsy subclass, expressed
LOC_Os03g19200	-0.59	2.81e-09	DNAJ heat shock N-terminal domain-containing protein, putative, expressed
LOC_Os02g28900	-0.64	2.97e-09	cytokinin-O-glucosyltransferase 2, putative, expressed
LOC_Os02g45054	-1.02	3.36e-09	ZOS2-15 - C2H2 zinc finger protein, expressed
LOC_Os03g20970	-0.59	3.72e-09	phospholipid-transporting ATPase 1, putative, expressed
LOC_Os04g43680	-0.58	3.73e-09	MYB family transcription factor, putative, expressed
LOC_Os05g48870	-0.72	4.04e-09	auxin response factor 15, putative, expressed
LOC_Os06g10390	-1.22	4.15e-09	retrotransposon protein, putative, unclassified, expressed
LOC_Os03g20850	-0.63	4.7e-09	exostosin family domain containing protein, expressed
LOC_Os07g01904	-1.14	4.74e-09	expressed protein
LOC_Os06g09220	-0.59	4.74e-09	cytochrome P450 72A1, putative, expressed
LOC_Os03g10210	-1.48	4.74e-09	homeobox domain containing protein, expressed
LOC_Os02g13370	-0.74	5.23e-09	expressed protein
LOC_Os06g13330	-0.62	5.29e-09	expressed protein
LOC_Os06g12830	-0.91	6.38e-09	expressed protein
LOC_Os03g64150	-0.7	8.11e-09	MATE efflux family protein, putative, expressed
LOC_Os03g05570	-0.59	8.14e-09	RING-H2 finger protein ATL3F, putative, expressed
LOC_Os07g35740	-1.27	8.41e-09	TKL_IRAK_DUF26-ld.2 - DUF26 kinases have homology to DUF26 containing loci, expressed
LOC_Os05g38290	-0.72	8.94e-09	protein phosphatase 2C, putative, expressed
LOC_Os02g06970	-0.64	1.06e-08	expressed protein
LOC_Os02g48200	-1.07	1.18e-08	lectin-like protein kinase, putative, expressed
LOC_Os04g25800	-0.69	1.52e-08	cytokinin-O-glucosyltransferase 2, putative, expressed
LOC_Os07g40300	-0.78	1.55e-08	ZOS7-10 - C2H2 zinc finger protein, expressed
LOC_Os11g11550	-0.69	1.55e-08	NBS-LRR disease resistance protein, putative, expressed
LOC_Os05g47660	-0.58	1.65e-08	lipid phosphatase protein, putative, expressed
LOC_Os09g26999	-0.75	1.87e-08	keratin-associated protein 5-4, putative, expressed
LOC_Os05g46490	-0.73	1.88e-08	mov34 family protein, putative, expressed
LOC_Os01g08430	-0.67	1.94e-08	expressed protein
LOC_Os07g22770	-0.68	2.09e-08	AP2 domain containing protein, expressed
LOC_Os02g22160	-0.61	2.54e-08	DNA binding protein, putative, expressed
LOC_Os10g41838	-1.17	2.71e-08	F-box protein interaction domain containing protein, expressed
LOC_Os03g62270	-0.81	2.9e-08	MATE efflux family protein, putative, expressed
LOC_Os10g34170	-0.78	3.02e-08	glutaredoxin domain containing protein, putative, expressed
LOC_Os01g20950	-0.69	5.55e-08	sulfotransferase domain containing protein, expressed
LOC_Os09g27220	-0.6	7.34e-08	ATBRXL3/BRX-LIKE3, putative, expressed
LOC_Os06g45580	-0.84	7.52e-08	RING-H2 finger protein, putative, expressed
LOC_Os11g24570	-0.63	9.63e-08	PPR repeat domain containing protein, putative, expressed
LOC_Os02g12939	-1.31	1.04e-07	expressed protein
LOC_Os02g45450	-0.72	1.07e-07	dehydration-responsive element-binding protein, putative, expressed
LOC_Os02g56610	-0.61	1.11e-07	DUF640 domain containing protein, putative, expressed
LOC_Os02g09610	-0.84	1.21e-07	GDSL-like lipase/acylhydrolase, putative, expressed
LOC_Os05g36010	-0.65	1.25e-07	OsSub47 - Putative Subtilisin homologue, expressed
LOC_Os11g15040	-0.65	1.27e-07	S-adenosyl-L-methionine:benzoic acid/salicylic acid carboxyl methyltransferase, putative, expressed
LOC_Os11g05770	-0.97	1.28e-07	DUF623 domain containing protein, expressed
LOC_Os06g01840	-0.9	1.35e-07	nodulin, putative, expressed
LOC_Os04g58820	-1.13	1.51e-07	ATOFP18/OFP18, putative, expressed
LOC_Os11g07460	-0.96	1.52e-07	TCP family transcription factor, putative, expressed
LOC_Os03g45860	-1.43	1.54e-07	OsSAUR17 - Auxin-responsive SAUR gene family member, expressed
LOC_Os11g02830	-0.9	1.78e-07	protein kinase domain containing protein, expressed
LOC_Os10g28240	-0.68	1.8e-07	calcium-transporting ATPase, plasma membrane-type, putative, expressed
LOC_Os03g12790	-1.1	2.32e-07	MATE efflux family protein, putative, expressed
LOC_Os10g36270	-2.61	2.52e-07	disease resistance RPP13-like protein 1, putative, expressed
LOC_Os02g31910	-1.08	3.43e-07	potassium transporter, putative, expressed
LOC_Os11g15200	-0.79	3.47e-07	expressed protein
LOC_Os01g43844	-0.65	3.54e-07	cytochrome P450 72A1, putative, expressed
LOC_Os01g52130	-0.71	3.6e-07	sulfate transporter, putative, expressed
LOC_Os03g21070	-1.19	3.71e-07	expressed protein
LOC_Os07g06860	-0.75	4.61e-07	gibberellin receptor GID1L2, putative, expressed
LOC_Os10g41270	-0.74	4.72e-07	triacylglycerol lipase like protein, putative, expressed
LOC_Os07g15160	-0.61	6.5e-07	retrotransposon protein, putative, unclassified, expressed
LOC_Os04g37980	-0.83	6.65e-07	transporter family protein, putative, expressed
LOC_Os04g59210	-0.64	7.2e-07	peroxidase precursor, putative, expressed
LOC_Os05g05270	-0.9	7.82e-07	sucrose-phosphatase, putative, expressed
LOC_Os11g35450	-1.17	8.83e-07	leucine-rich repeat receptor protein kinase EXS precursor, putative, expressed
LOC_Os03g32230	-0.8	9e-07	ZOS3-12 - C2H2 zinc finger protein, expressed
LOC_Os11g04570	-0.79	9.13e-07	GRAS family transcription factor containing protein, expressed
LOC_Os03g01610	-0.83	9.61e-07	expansin precursor, putative, expressed
LOC_Os01g67500	-0.97	1.18e-06	armadillo/beta-catenin repeat family protein, putative, expressed
LOC_Os05g25220	-1.32	1.23e-06	expressed protein
LOC_Os07g46950	-1.02	1.25e-06	ligA, putative, expressed
LOC_Os06g35630	-1.19	1.38e-06	reticuline oxidase-like protein precursor, putative, expressed
LOC_Os12g41060	-0.79	1.53e-06	AP2 domain containing protein, expressed
LOC_Os02g28180	-1.07	1.54e-06	transposon protein, putative, unclassified, expressed
LOC_Os12g44070	-0.72	1.56e-06	nodulin, putative, expressed
LOC_Os10g38360	-0.61	1.57e-06	glutathione S-transferase, putative, expressed
LOC_Os08g34720	-0.61	1.66e-06	D-3-phosphoglycerate dehydrogenase, chloroplast precursor, putative, expressed
LOC_Os05g04380	-0.84	1.79e-06	peroxidase precursor, putative, expressed
LOC_Os05g48330	-1.28	1.85e-06	aspartyl protease family protein, putative, expressed
LOC_Os12g16130	-0.82	2.1e-06	transposon protein, putative, unclassified, expressed
LOC_Os04g51460	-0.85	2.25e-06	glycosyl hydrolases family 16, putative, expressed
LOC_Os06g20150	-0.85	2.36e-06	peroxidase precursor, putative, expressed
LOC_Os08g03070	-1.09	2.37e-06	lectin-like receptor kinase 1, putative, expressed
LOC_Os11g25160	-0.64	2.5e-06	tropinone reductase 2, putative, expressed
LOC_Os07g38830	-1.13	2.62e-06	hydrolase, alpha/beta fold family domain containing protein, expressed
LOC_Os06g44540	-0.61	2.74e-06	HOTHEAD precursor, putative, expressed
LOC_Os02g52880	-1.01	2.9e-06	ybaK/prolyl-tRNA synthetase family protein, putative, expressed
LOC_Os01g72049	-0.62	3.01e-06	retrotransposon, putative, centromere-specific, expressed
LOC_Os03g19070	-0.86	3.13e-06	long cell-linked locus protein, putative, expressed
LOC_Os01g68740	-0.76	3.15e-06	keratin, type I cytoskeletal 9, putative, expressed
LOC_Os05g35594	-1.08	3.39e-06	peptide transporter, putative, expressed
LOC_Os04g55050	-0.61	3.5e-06	amidase, putative, expressed
LOC_Os04g23550	-0.87	3.68e-06	basic helix-loop-helix family protein, putative, expressed
LOC_Os03g02020	-0.74	3.77e-06	stress responsive A/B Barrel domain containing protein, expressed
LOC_Os05g39080	-0.72	3.78e-06	protein kinase family protein, putative, expressed
LOC_Os07g30330	-0.88	3.82e-06	cytokinin-O-glucosyltransferase 2, putative, expressed
LOC_Os01g61900	-0.73	3.98e-06	CCT motif family protein, expressed
LOC_Os05g30240	-0.58	4.03e-06	PPR repeat domain containing protein, putative, expressed
LOC_Os09g39850	-0.87	4.09e-06	AP2 domain containing protein, expressed
LOC_Os12g04410	-0.99	4.38e-06	BTBA6 - Bric-a-Brac,Tramtrack, Broad Complex BTB domain with Ankyrin repeat region, expressed
LOC_Os11g07230	-0.86	4.7e-06	receptor kinase, putative, expressed
LOC_Os06g46940	-0.72	4.72e-06	Os6bglu25 - beta-glucosidase homologue, similar to Os3bglu6, expressed
LOC_Os03g03000	-0.89	4.87e-06	helix-loop-helix DNA-binding domain containing protein, expressed
LOC_Os08g02990	-0.65	4.87e-06	retrotransposon protein, putative, unclassified, expressed
LOC_Os05g37470	-0.63	5.31e-06	transmembrane amino acid transporter protein, putative, expressed
LOC_Os10g28120	-1.41	5.43e-06	glycosyl hydrolase, putative, expressed
LOC_Os04g42130	-0.61	5.48e-06	integral membrane transporter family protein, putative, expressed
LOC_Os02g43660	-0.86	5.56e-06	plastocyanin-like domain containing protein, putative, expressed
LOC_Os01g43050	-0.85	5.58e-06	CENP-C1, putative, expressed
LOC_Os05g37350	-0.84	6.36e-06	hhH-GPD superfamily base excision DNA repair protein, expressed
LOC_Os02g52030	-0.95	6.66e-06	expressed protein
LOC_Os11g26080	-0.96	7.74e-06	transposon protein, putative, CACTA, En/Spm sub-class, expressed
LOC_Os01g71130	-1.13	8.29e-06	xylanase inhibitor 725OS, putative, expressed
LOC_Os02g52870	-0.63	8.52e-06	zinc finger, C3HC4 type domain containing protein, expressed
LOC_Os05g47890	-0.6	9.54e-06	WD domain, G-beta repeat domain containing protein, expressed
LOC_Os06g03670	-1.14	1.07e-05	dehydration-responsive element-binding protein, putative, expressed
LOC_Os10g35730	-0.65	1.09e-05	pentatricopeptide repeat domain containing protein, putative, expressed
LOC_Os07g35370	-0.66	1.1e-05	TKL_IRAK_DUF26-lc.15 - DUF26 kinases have homology to DUF26 containing loci, expressed
LOC_Os06g10600	-0.8	1.17e-05	homeobox and START domains containing protein, putative, expressed
LOC_Os04g34030	-1.32	1.27e-05	U-box domain-containing protein, putative, expressed
LOC_Os02g35660	-0.82	1.28e-05	PTF1, putative, expressed
LOC_Os03g55784	-0.66	1.36e-05	tumor necrosis factor superfamily, member 5-induced protein 1, putative, expressed
LOC_Os12g04370	-0.85	1.41e-05	GRAS family transcription factor containing protein, expressed
LOC_Os10g38120	-0.71	1.44e-05	cytochrome P450, putative, expressed
LOC_Os03g08840	-0.77	1.52e-05	zinc finger protein, putative, expressed
LOC_Os01g05480	-0.69	1.57e-05	expressed protein
LOC_Os07g31960	-0.61	1.65e-05	UDP-glucoronosyl and UDP-glucosyl transferase domain containing protein, expressed
LOC_Os07g22670	-0.61	1.69e-05	mTERF domain containing protein, expressed
LOC_Os11g04790	-0.75	1.69e-05	expressed protein
LOC_Os02g16850	-0.85	1.71e-05	expansin precursor, putative, expressed
LOC_Os08g26880	-0.59	1.93e-05	bZIP transcription factor domain containing protein, expressed
LOC_Os05g41580	-1.13	2.02e-05	calcium-transporting ATPase, plasma membrane-type, putative, expressed
LOC_Os11g03820	-1.8	2.02e-05	D-mannose binding lectin family protein, expressed
LOC_Os03g15320	-0.95	2.18e-05	glyoxal oxidase-related, putative, expressed
LOC_Os03g34230	-1.14	2.19e-05	expressed protein
LOC_Os05g03770	-0.61	2.24e-05	expressed protein
LOC_Os12g41450	-1.63	2.36e-05	F-box domain containing protein, expressed
LOC_Os04g09590	-1.21	2.41e-05	transferase family protein, putative, expressed
LOC_Os10g20710	-0.65	2.41e-05	formin-like protein 6 precursor, putative, expressed
LOC_Os07g37110	-0.59	2.55e-05	nucleoside transporter, putative, expressed
LOC_Os01g15520	-1.24	2.89e-05	expressed protein
LOC_Os02g11010	-1.29	2.9e-05	expressed protein
LOC_Os08g01950	-0.58	3.02e-05	transferase family protein, putative, expressed
LOC_Os12g41620	-0.73	3.04e-05	WD domain, G-beta repeat domain containing protein, expressed
LOC_Os08g02300	-0.9	3.25e-05	no apical meristem protein, putative, expressed
LOC_Os08g44320	-0.63	3.25e-05	low molecular weight protein-tyrosine-phosphatase slr0328, putative, expressed
LOC_Os09g20980	-0.58	3.28e-05	RING-H2 finger protein, putative, expressed
LOC_Os01g58760	-0.73	3.31e-05	bZIP transcription factor domain containing protein, expressed
LOC_Os08g40900	-1.43	3.38e-05	auxin response factor, putative, expressed
LOC_Os04g33690	-0.61	3.43e-05	sec23/Sec24 trunk domain containing protein, expressed
LOC_Os03g44020	-0.8	3.45e-05	AGC_PVPK_like_kin82y.9 - ACG kinases include homologs to PKA, PKG and PKC, expressed
LOC_Os12g05040	-0.61	3.51e-05	heavy-metal-associated domain-containing protein, putative, expressed
LOC_Os01g31370	-0.58	3.54e-05	glycosyltransferase, putative, expressed
LOC_Os09g17146	-0.87	3.65e-05	expressed protein
LOC_Os01g71280	-0.7	3.76e-05	glycerol-3-phosphate dehydrogenase, putative, expressed
LOC_Os08g43250	-1.19	3.81e-05	MATE efflux family protein, putative, expressed
LOC_Os09g37690	-0.69	3.95e-05	flavin-containing monooxygenase family protein, putative, expressed
LOC_Os03g55250	-0.61	3.98e-05	cytochrome P450 81E1, putative, expressed
LOC_Os06g30420	-0.58	4.23e-05	PPR repeat domain containing protein, putative, expressed
LOC_Os04g55720	-0.61	4.42e-05	D-3-phosphoglycerate dehydrogenase, chloroplast precursor, putative, expressed
LOC_Os06g50050	-0.71	4.78e-05	AAA-type ATPase family protein, putative, expressed
LOC_Os05g37970	-0.76	4.84e-05	universal stress protein domain containing protein, putative, expressed
LOC_Os10g41370	-0.66	4.97e-05	WD repeat-containing protein 8, putative, expressed
LOC_Os09g27650	-0.74	4.98e-05	ZOS9-14 - C2H2 zinc finger protein, expressed
LOC_Os02g03730	-0.58	5.05e-05	SWIB/MDM2 domain containing protein, expressed
LOC_Os02g13580	-0.67	5.18e-05	kinesin motor domain containing protein, expressed
LOC_Os10g28970	-0.95	5.34e-05	BTB6 - Bric-a-Brac, Tramtrack, Broad Complex BTB domain, expressed
LOC_Os01g55950	-1	5.62e-05	acetamidase, putative, expressed
LOC_Os02g09820	-1.24	5.66e-05	zinc finger, C3HC4 type domain containing protein, expressed
LOC_Os05g08890	-0.86	5.72e-05	transposable element protein, putative, containing Pfam profile: PF03108, MuDR, expressed
LOC_Os12g43120	-1.08	5.73e-05	expressed protein
LOC_Os05g07300	-0.99	5.94e-05	serine/threonine-protein kinase receptor precursor, putative, expressed
LOC_Os01g02910	-0.62	6.04e-05	glycosyltransferase, putative, expressed
LOC_Os12g16210	-1.76	6.17e-05	zinc finger family protein, putative, expressed
LOC_Os04g53680	-0.65	6.2e-05	cyclin, putative, expressed
LOC_Os05g48300	-0.78	6.32e-05	purine permease, putative, expressed
LOC_Os03g41100	-0.77	6.54e-05	cyclin, putative, expressed
LOC_Os09g04880	-0.88	6.88e-05	expressed protein
LOC_Os01g22370	-0.62	7.02e-05	peroxidase precursor, putative, expressed
LOC_Os01g66100	-0.62	7.08e-05	gibberellin 20 oxidase 2, putative, expressed
LOC_Os01g18744	-0.91	7.46e-05	transferase family protein, putative, expressed
LOC_Os07g46910	-0.67	7.5e-05	sex determination protein tasselseed-2, putative, expressed
LOC_Os02g52960	-1.32	8.07e-05	PHD-finger domain containing protein, putative, expressed
LOC_Os03g08930	-1.67	8.21e-05	helix-loop-helix DNA-binding protein, putative, expressed
LOC_Os05g33400	-0.61	8.56e-05	basic 7S globulin precursor, putative, expressed
LOC_Os12g09320	-1.42	8.85e-05	amino acid transporter, putative, expressed
LOC_Os08g43690	-0.8	9.25e-05	transporter, monovalent cation:proton antiporter-2 family, putative, expressed
LOC_Os07g41050	-0.93	9.33e-05	NAD dependent epimerase/dehydratase family protein, putative, expressed
LOC_Os06g17980	-0.64	9.41e-05	hypothetical protein
LOC_Os12g42150	-0.58	9.72e-05	WD domain, G-beta repeat domain containing protein, expressed
LOC_Os07g43820	-0.65	9.89e-05	glycosyl hydrolase, putative, expressed
LOC_Os01g60250	-1.23	0.0001	pentatricopeptide, putative, expressed
LOC_Os03g63810	-0.96	0.000102	WRKY80, expressed
LOC_Os05g32610	-0.75	0.000107	required to maintain repression 1, putative, expressed
LOC_Os07g17180	-0.7	0.00011	no apical meristem protein, expressed
LOC_Os04g40970	-0.79	0.000113	DEAD-box ATP-dependent RNA helicase, putative, expressed
LOC_Os03g60570	-0.6	0.000114	ZOS3-22 - C2H2 zinc finger protein, expressed
LOC_Os04g41229	-0.82	0.000116	helix-loop-helix DNA-binding domain containing protein, expressed
LOC_Os06g13600	-0.73	0.000117	HEAT repeat family protein, putative, expressed
LOC_Os09g28930	-0.6	0.000119	DNA binding protein, putative, expressed
LOC_Os07g32390	-0.72	0.000124	targeting protein-related, putative, expressed
LOC_Os01g08810	-0.83	0.000125	cytochrome P450, putative, expressed
LOC_Os01g11700	-0.83	0.000142	GDSL-like lipase/acylhydrolase, putative, expressed
LOC_Os11g05010	-0.66	0.000144	heavy-metal-associated domain-containing protein, putative, expressed
LOC_Os01g41120	-0.98	0.000147	retrotransposon protein, putative, Ty3-gypsy subclass, expressed
LOC_Os08g14760	-0.65	0.000148	AMP-binding domain containing protein, expressed
LOC_Os09g28440	-0.76	0.00015	AP2 domain containing protein, expressed
LOC_Os06g06460	-0.61	0.000163	histone H3, putative, expressed
LOC_Os02g40260	-1.24	0.000164	uncharacterized protein At4g06744 precursor, putative, expressed
LOC_Os08g29200	-0.96	0.00017	BURP domain containing protein, expressed
LOC_Os07g30950	-0.62	0.000174	hydroxylase, putative, expressed
LOC_Os03g50780	-0.74	0.000176	PHD-finger domain containing protein, putative, expressed
LOC_Os05g43880	-0.61	0.000178	gibberellin 2-beta-dioxygenase, putative, expressed
LOC_Os05g40280	-0.95	0.000179	B3 DNA binding domain containing protein, expressed
LOC_Os10g04400	-1.23	0.00019	transferase family protein, putative, expressed
LOC_Os02g08480	-1.01	0.000194	ubiquitin fusion degradation protein, putative, expressed
LOC_Os11g42970	-0.64	0.000195	membrane associated DUF588 domain containing protein, putative, expressed
LOC_Os09g37060	-0.97	0.000199	transposon protein, putative, unclassified, expressed
LOC_Os01g29150	-0.84	0.000199	cytochrome P450 72A1, putative, expressed
LOC_Os11g05480	-0.71	0.000201	transcription factor, putative, expressed
LOC_Os07g48660	-0.81	0.000202	bZIP transcription factor domain containing protein, expressed
LOC_Os01g61044	-0.75	0.000212	transmembrane amino acid transporter protein, putative, expressed
LOC_Os03g16500	-0.58	0.00022	aspartic proteinase nepenthesin precursor, putative, expressed
LOC_Os03g20460	-0.59	0.000248	guanylate kinase, putative, expressed
LOC_Os10g38820	-0.61	0.000258	bZIP family transcription factor, putative, expressed
LOC_Os05g14170	-0.68	0.00026	expressed protein
LOC_Os11g17440	-0.62	0.000262	enoyl-CoA hydratase/isomerase family protein, expressed
LOC_Os02g19790	-0.67	0.000266	lipoxygenase 4, putative, expressed
LOC_Os08g36630	-0.85	0.000272	bifunctional monodehydroascorbate reductase and carbonic anhydrasenectarin-3 precursor, putative, expressed
LOC_Os12g40940	-0.61	0.000275	expressed protein
LOC_Os10g23050	-1.65	0.000281	helix-loop-helix DNA-binding protein, putative, expressed
LOC_Os06g10980	-0.68	0.000286	xyloglucan fucosyltransferase, putative, expressed
LOC_Os01g73024	-0.61	0.000302	expressed protein
LOC_Os01g01190	-1.04	0.000306	phosphoesterase family protein, putative, expressed
LOC_Os01g11350	-0.93	0.000313	bZIP transcription factor domain containing protein, expressed
LOC_Os03g10980	-0.79	0.00032	expressed protein
LOC_Os02g10360	-0.63	0.000325	MONOCULM 1, putative, expressed
LOC_Os07g06610	-0.8	0.000339	ubiquitin carboxyl-terminal hydrolase domain containing protein, expressed
LOC_Os01g64820	-0.74	0.000342	POLA1 - Putative DNA polymerase alpha catalytic subunit, expressed
LOC_Os05g39580	-0.65	0.000344	bet v I allergen family protein, putative, expressed
LOC_Os03g30160	-0.62	0.000346	OsFBK13 - F-box domain and kelch repeat containing protein, expressed
LOC_Os03g18130	-0.65	0.000355	asparagine synthetase, putative, expressed
LOC_Os10g17520	-0.74	0.000367	expressed protein
LOC_Os04g56170	-0.85	0.000368	OsSPL8 - SBP-box gene family member, expressed
LOC_Os01g52514	-1.1	0.000372	B3 DNA binding domain containing protein, expressed
LOC_Os07g33370	-1.07	0.000373	IQ calmodulin-binding motif family protein, expressed
LOC_Os03g40110	-0.62	0.000396	nop14-like family protein, expressed
LOC_Os08g27290	-1.53	0.000397	hAT dimerisation domain-containing protein, putative, expressed
LOC_Os03g47022	-0.68	0.000398	homeobox protein rough sheath 1, putative, expressed
LOC_Os04g24850	-0.6	0.000402	cytokinin-O-glucosyltransferase 2, putative, expressed
LOC_Os05g33390	-0.82	0.000415	cation-transporting ATPase, putative, expressed
LOC_Os02g56600	-0.8	0.000416	no apical meristem protein, putative, expressed
LOC_Os07g37510	-1.35	0.000431	organic cation transporter-related, putative, expressed
LOC_Os10g39350	-0.81	0.000451	aspartic proteinase nepenthesin, putative, expressed
LOC_Os02g33000	-0.58	0.000458	glycosyl hydrolases family 17, putative, expressed
LOC_Os10g38720	-0.77	0.000511	glutathione S-transferase, putative, expressed
LOC_Os01g10670	-1.08	0.000519	expressed protein
LOC_Os03g53780	-0.63	0.000532	ammonium transporter 2, putative, expressed
LOC_Os01g47780	-0.88	0.000541	fasciclin domain containing protein, expressed
LOC_Os08g34800	-1.18	0.000543	expressed protein
LOC_Os02g52840	-0.96	0.000551	flavonol synthase/flavanone 3-hydroxylase, putative, expressed
LOC_Os04g54840	-0.58	0.000554	DNA-directed RNA polymerase subunit, putative, expressed
LOC_Os10g14889	-1.09	0.000568	retrotransposon protein, putative, unclassified, expressed
LOC_Os02g34270	-1.72	0.000588	AP2 domain containing protein, expressed
LOC_Os10g38880	-0.71	0.000589	DUF623 domain containing protein, expressed
LOC_Os08g36040	-1.22	0.000605	plant viral response family protein, putative, expressed
LOC_Os05g33960	-0.68	0.000618	peptide transporter PTR2, putative, expressed
LOC_Os03g49740	-0.68	0.000619	expressed protein
LOC_Os04g25820	-0.63	0.000621	glycosyltransferase, putative, expressed
LOC_Os01g12400	-0.91	0.000624	S-locus lectin protein kinase family protein, putative, expressed
LOC_Os10g26260	-0.8	0.00064	expressed protein
LOC_Os06g38294	-0.65	0.000645	peptide transporter PTR2, putative, expressed
LOC_Os01g19220	-1.25	0.000645	beta-D-xylosidase, putative, expressed
LOC_Os01g08340	-1.07	0.000659	zinc finger family protein, putative, expressed
LOC_Os04g40570	-0.64	0.000664	ABC transporter, ATP-binding protein, putative, expressed
LOC_Os02g47060	-0.84	0.000665	WRKY66, expressed
LOC_Os08g38850	-1.11	0.000665	phosphatidylinositol transfer, putative, expressed
LOC_Os04g40900	-0.58	0.000672	exonuclease, putative, expressed
LOC_Os05g46290	-0.82	0.000694	T-complex protein, putative, expressed
LOC_Os02g52510	-0.95	0.000699	SNF2 family N-terminal domain containing protein, expressed
LOC_Os05g02890	-0.82	0.000703	white-brown complex homolog protein 16, putative, expressed
LOC_Os02g17210	-1.05	0.000703	OsFBX43 - F-box domain containing protein, expressed
LOC_Os05g33830	-0.63	0.000704	zinc finger, C3HC4 type domain containing protein, expressed
LOC_Os08g43730	-0.96	0.000715	DUF630/DUF632 domains containing protein, putative, expressed
LOC_Os05g37830	-0.84	0.000721	expressed protein
LOC_Os03g19190	-0.58	0.000748	TOPBP1C - Similar to DNA replication protein TOPBP1 from, expressed
LOC_Os09g09560	-0.91	0.000755	expressed protein
LOC_Os03g50550	-1.1	0.000781	STE_MEK_ste7_MAP2K.7 - STE kinases include homologs to sterile 7, sterile 11 and sterile 20 from yeast, expressed
LOC_Os04g36010	-1.28	0.000804	expressed protein
LOC_Os08g32060	-0.73	0.000807	spotted leaf 11, putative, expressed
LOC_Os11g36350	-0.98	0.000835	OsFBDUF50 - F-box and DUF domain containing protein, expressed
LOC_Os08g03180	-0.83	0.000838	retrotransposon protein, putative, unclassified, expressed
LOC_Os03g55620	-0.88	0.000862	CAMK_CAMK_like_Aur_like.2 - CAMK includes calcium/calmodulin depedent protein kinases, expressed
LOC_Os10g28000	-0.63	0.000863	glutathione reductase, putative, expressed
LOC_Os04g59300	-0.61	0.000871	strictosidine synthase, putative, expressed
LOC_Os12g34840	-0.94	0.000894	rhoGAP domain containing protein, expressed
LOC_Os07g40670	-0.82	0.000895	expressed protein
LOC_Os08g07660	-1	0.000909	expressed protein
LOC_Os02g47840	-0.65	0.000922	universal stress protein domain containing protein, putative, expressed
LOC_Os03g02440	-0.93	0.000948	WD repeat-containing protein 44, putative, expressed
LOC_Os06g33520	-0.59	0.000957	DEAD/DEAH box helicase, putative, expressed
LOC_Os06g17570	-1.39	0.000972	embryogenesis transmembrane protein, putative, expressed
LOC_Os12g37910	-0.77	0.000973	GDSL-like lipase/acylhydrolase, putative, expressed
LOC_Os09g36320	-0.71	0.000974	tyrosine protein kinase domain containing protein, putative, expressed
LOC_Os12g41715	-1.02	0.000994	DEAD-box ATP-dependent RNA helicase, putative, expressed
LOC_Os08g39360	-0.66	0.000997	expressed protein
LOC_Os07g05960	-0.99	0.00102	expressed protein
LOC_Os10g36390	-0.66	0.00109	monocopper oxidase, putative, expressed
LOC_Os06g46400	-0.7	0.0011	ATCPSF30/CPSF30, putative, expressed
LOC_Os01g45020	-0.67	0.00111	F-box protein interaction domain containing protein, expressed
LOC_Os06g47610	-0.75	0.00112	transposon protein, putative, unclassified, expressed
LOC_Os03g08130	-0.67	0.00112	expressed protein
LOC_Os03g26310	-0.72	0.00114	expressed protein
LOC_Os02g44710	-0.93	0.00114	expressed protein
LOC_Os09g30486	-0.63	0.00114	fasciclin domain containing protein, expressed
LOC_Os02g43640	-0.96	0.00116	retrotransposon protein, putative, unclassified, expressed
LOC_Os05g48880	-0.78	0.00122	expressed protein
LOC_Os02g09200	-0.63	0.00122	cytochrome P450 71D10, putative, expressed
LOC_Os03g53790	-0.69	0.00123	periplasmic beta-glucosidase precursor, putative, expressed
LOC_Os09g30190	-1.25	0.00124	receptor-like protein kinase 2 precursor, putative, expressed
LOC_Os01g63500	-0.61	0.00125	expressed protein
LOC_Os02g53380	-0.63	0.00127	expressed protein
LOC_Os03g07400	-0.62	0.00131	expressed protein
LOC_Os01g04530	-0.6	0.00134	expressed protein
LOC_Os10g41100	-0.97	0.00134	CCT motif family protein, expressed
LOC_Os10g25680	-0.67	0.00136	OsFBL52 - F-box domain and LRR containing protein, expressed
LOC_Os10g36420	-1.44	0.00139	YABBY domain containing protein, putative, expressed
LOC_Os04g38870	-0.62	0.00141	14-3-3 protein, putative, expressed
LOC_Os09g23820	-0.81	0.00146	cytochrome P450 72A1, putative, expressed
LOC_Os01g46340	-0.85	0.00148	chloroplast unusual positioning protein, putative, expressed
LOC_Os07g06470	-0.93	0.00151	nuclear transcription factor Y subunit, putative, expressed
LOC_Os04g58690	-0.77	0.00151	tRNA-specific adenosine deaminase 1, putative, expressed
LOC_Os11g30620	-1.06	0.00153	expressed protein
LOC_Os06g36090	-0.58	0.00154	ABC-2 type transporter, putative, expressed
LOC_Os09g27160	-0.86	0.00156	expressed protein
LOC_Os04g50930	-0.77	0.00156	peptide transporter PTR2, putative, expressed
LOC_Os01g08330	-0.9	0.00156	aspartic proteinase nepenthesin-1 precursor, putative, expressed
LOC_Os05g17680	-1	0.00159	conserved hypothetical protein
LOC_Os04g44820	-0.73	0.00163	zinc finger, C3HC4 type domain containing protein, expressed
LOC_Os03g48490	-1.02	0.00164	centromere protein, putative, expressed
LOC_Os05g02070	-0.89	0.00166	expressed protein
LOC_Os01g56690	-0.83	0.00167	helix-loop-helix DNA-binding domain containing protein, expressed
LOC_Os01g13140	-1.4	0.00173	WD domain, G-beta repeat domain containing protein, expressed
LOC_Os04g54200	-0.99	0.00175	diacylglycerol kinase, putative, expressed
LOC_Os02g41450	-0.96	0.00175	no apical meristem protein, putative, expressed
LOC_Os11g06460	-1.12	0.00176	ribosome inactivating protein, expressed
LOC_Os08g36920	-0.88	0.00178	AP2 domain containing protein, expressed
LOC_Os10g38350	-0.66	0.00178	glutathione S-transferase, putative, expressed
LOC_Os07g47480	-0.67	0.0018	heavy metal-associated domain containing protein, expressed
LOC_Os03g45850	-0.73	0.00184	OsSAUR16 - Auxin-responsive SAUR gene family member, expressed
LOC_Os05g10990	-0.75	0.00187	expressed protein
LOC_Os01g67520	-0.66	0.00187	VTC2, putative, expressed
LOC_Os08g04800	-0.72	0.00192	triacylglycerol lipase like protein, putative, expressed
LOC_Os07g37920	-0.83	0.00195	no apical meristem protein, putative, expressed
LOC_Os11g07000	-0.85	0.00196	expressed protein
LOC_Os04g46892	-0.79	0.00196	WD domain, G-beta repeat domain containing protein, expressed
LOC_Os03g20120	-0.58	0.00197	glycosyl transferase 8 domain containing protein, putative, expressed
LOC_Os10g31240	-0.72	0.00198	plant protein of unknown function domain containing protein, expressed
LOC_Os07g07680	-0.73	0.002	frigida, putative, expressed
LOC_Os02g41630	-0.72	0.00204	phenylalanine ammonia-lyase, putative, expressed
LOC_Os02g28200	-1.01	0.00206	transferase family protein, putative, expressed
LOC_Os08g39840	-0.59	0.00209	lipoxygenase, chloroplast precursor, putative, expressed
LOC_Os02g45070	-1.18	0.00215	PINHEAD, putative, expressed
LOC_Os03g09170	-0.85	0.0022	ethylene-responsive transcription factor, putative, expressed
LOC_Os06g10590	-1.65	0.0022	expressed protein
LOC_Os06g09340	-1.16	0.00221	pectinesterase, putative, expressed
LOC_Os03g11690	-0.77	0.00226	PPR repeat containing protein, expressed
LOC_Os08g41800	-1.43	0.00226	regulatory protein, putative, expressed
LOC_Os01g72740	-0.65	0.00236	cytochrome P450, putative, expressed
LOC_Os04g28780	-0.75	0.0024	serine/threonine-protein kinase receptor precursor, putative, expressed
LOC_Os07g49250	-0.75	0.00242	thiamine pyrophosphate enzyme, C-terminal TPP binding domain containing protein, expressed
LOC_Os01g61570	-0.94	0.00248	GDSL-like lipase/acylhydrolase, putative, expressed
LOC_Os01g11730	-0.84	0.00256	GDSL-like lipase/acylhydrolase, putative, expressed
LOC_Os09g20390	-0.62	0.00257	uncharacterized glycosyl hydrolase Rv2006/MT2062, putative, expressed
LOC_Os06g35900	-1.06	0.00263	BES1/BZR1 homolog protein, putative, expressed
LOC_Os03g58240	-0.99	0.00265	GTP binding protein, putative, expressed
LOC_Os03g47190	-0.84	0.00272	expressed protein
LOC_Os03g04480	-0.78	0.00273	CorA-like magnesium transporter protein, putative, expressed
LOC_Os01g72760	-0.64	0.00274	cytochrome P450, putative, expressed
LOC_Os02g54720	-0.6	0.00275	expressed protein
LOC_Os04g39370	-0.64	0.00278	heavy metal associated domain containing protein, expressed
LOC_Os08g23230	-0.6	0.00287	expressed protein
LOC_Os05g39930	-0.9	0.00288	spotted leaf 11, putative, expressed
LOC_Os04g01920	-0.68	0.0029	expressed protein
LOC_Os03g17370	-0.81	0.0029	white-brown complex homolog protein, putative, expressed
LOC_Os05g08550	-0.7	0.00293	expressed protein
LOC_Os11g05614	-1.12	0.00298	no apical meristem protein, putative, expressed
LOC_Os06g04080	-0.91	0.00301	glycosyl hydrolases family 17, putative, expressed
LOC_Os06g46680	-0.58	0.00305	cytochrome P450, putative, expressed
LOC_Os06g02900	-0.89	0.00306	aspartic proteinase nepenthesin-2 precursor, putative, expressed
LOC_Os03g50190	-1.05	0.00307	expressed protein
LOC_Os05g37600	-0.85	0.00309	glycerol-3-phosphate acyltransferase, putative, expressed
LOC_Os07g37820	-1.35	0.00313	expressed protein
LOC_Os01g09020	-1.43	0.00317	WD domain, G-beta repeat domain containing protein, expressed
LOC_Os09g26360	-0.6	0.00318	pectinesterase, putative, expressed
LOC_Os04g39360	-0.69	0.00318	heavy metal transport/detoxification protein, putative, expressed
LOC_Os04g25060	-0.61	0.00319	cysteine-rich receptor-like protein kinase, putative, expressed
LOC_Os04g10650	-0.69	0.00324	CDT1A - Putative DNA replication initiation protein, expressed
LOC_Os09g21260	-0.67	0.0033	cytochrome P450 domain containing protein, expressed
LOC_Os04g46110	-0.9	0.00331	fibroin heavy chain precursor, putative, expressed
LOC_Os04g52500	-0.69	0.00345	lecithine cholesterol acyltransferase, putative, expressed
LOC_Os01g18360	-0.7	0.00348	OsIAA4 - Auxin-responsive Aux/IAA gene family member, expressed
LOC_Os01g51210	-0.62	0.00353	uncharacterized protein PA4923, putative, expressed
LOC_Os10g24480	-0.68	0.00357	retrotransposon, putative, centromere-specific, expressed
LOC_Os10g26164	-0.69	0.00361	endonuclease/exonuclease/phosphatase family domain containing protein, expressed
LOC_Os05g46350	-0.65	0.00367	IQ calmodulin-binding motif domain containing protein, expressed
LOC_Os12g40890	-0.6	0.00369	OsIAA30 - Auxin-responsive Aux/IAA gene family member, expressed
LOC_Os10g08220	-0.9	0.0037	expressed protein
LOC_Os01g59360	-0.66	0.00375	CAMK_CAMK_like.10 - CAMK includes calcium/calmodulin depedent protein kinases, expressed
LOC_Os03g03630	-0.59	0.00378	expressed protein
LOC_Os09g38759	-0.71	0.00381	dihydroneopterin aldolase, putative, expressed
LOC_Os02g52850	-0.78	0.00381	receptor-like protein kinase like protein, putative, expressed
LOC_Os09g27820	-0.69	0.00381	1-aminocyclopropane-1-carboxylate oxidase protein, putative, expressed
LOC_Os11g44920	-0.61	0.00383	expressed protein
LOC_Os02g28170	-0.9	0.00386	transferase family protein, putative, expressed
LOC_Os05g12000	-1.36	0.00391	expressed protein
LOC_Os11g42210	-0.62	0.00392	expressed protein
LOC_Os04g59200	-1.03	0.00396	peroxidase precursor, putative, expressed
LOC_Os07g44030	-0.81	0.00397	myb/SANT domain protein, putative, expressed
LOC_Os10g10700	-1.22	0.00404	invertase/pectin methylesterase inhibitor family protein, putative, expressed
LOC_Os08g38910	-0.66	0.00405	caffeoyl-CoA O-methyltransferase, putative, expressed
LOC_Os04g15920	-0.64	0.00407	dehydrogenase, putative, expressed
LOC_Os04g24190	-1.11	0.0041	growth-regulating factor 11, putative, expressed
LOC_Os08g14990	-0.98	0.00411	receptor-like protein kinase 2 precursor, putative, expressed
LOC_Os09g37200	-0.71	0.00413	transferase family protein, putative, expressed
LOC_Os08g30100	-1.19	0.00441	1-aminocyclopropane-1-carboxylate oxidase homolog 1, putative, expressed
LOC_Os03g53210	-0.58	0.00451	expressed protein
LOC_Os02g51870	-0.92	0.00456	expressed protein
LOC_Os11g14400	-0.6	0.00456	polygalacturonase, putative, expressed
LOC_Os01g10990	-1.23	0.00457	integral membrane protein DUF6 containing protein, expressed
LOC_Os05g08010	-0.59	0.00458	OsFBX161 - F-box domain containing protein, expressed
LOC_Os08g16040	-0.95	0.00462	hypothetical protein
LOC_Os01g26310	-0.8	0.00471	wall-associated kinase-like 2, putative, expressed
LOC_Os02g03400	-0.75	0.00474	microtubule associated protein, putative, expressed
LOC_Os01g55120	-0.82	0.00474	expressed protein
LOC_Os06g44310	-0.89	0.00474	tetraspanin family protein, putative, expressed
LOC_Os06g09300	-0.59	0.00475	hypothetical protein
LOC_Os01g66860	-0.9	0.0048	serine/threonine protein kinase, putative, expressed
LOC_Os10g41050	-0.65	0.00488	ribosomal L18p/L5e family protein, expressed
LOC_Os08g16050	-0.67	0.00497	tetraspanin family protein, putative, expressed
LOC_Os07g36544	-0.58	0.00501	serine/threonine-protein kinase receptor precursor, putative, expressed
LOC_Os05g41420	-1.16	0.00504	auxin-induced protein 5NG4, putative, expressed
LOC_Os01g40070	-0.63	0.00505	expressed protein
LOC_Os03g01360	-1.32	0.00506	expressed protein
LOC_Os06g24190	-0.71	0.00507	expressed protein
LOC_Os05g09520	-1.2	0.00508	IQ calmodulin-binding motif family protein, expressed
LOC_Os01g19170	-0.86	0.00512	polygalacturonase, putative, expressed
LOC_Os08g34320	-0.68	0.00541	expressed protein
LOC_Os05g49620	-0.99	0.00542	WRKY19, expressed
LOC_Os10g25620	-0.83	0.00544	no apical meristem protein, expressed
LOC_Os05g44260	-0.64	0.00556	DUF584 domain containing protein, putative, expressed
LOC_Os04g36670	-1.17	0.00557	expressed protein
LOC_Os03g53350	-0.93	0.00563	anthocyanin 3-O-beta-glucosyltransferase, putative, expressed
LOC_Os03g22170	-0.69	0.00563	AP2 domain containing protein, expressed
LOC_Os01g58550	-0.69	0.00565	methyladenine glycosylase, putative, expressed
LOC_Os09g30510	-0.6	0.00571	glucosyl transferase, putative, expressed
LOC_Os03g06705	-1	0.00585	3-ketoacyl-CoA synthase, putative, expressed
LOC_Os03g60720	-0.81	0.00585	expansin precursor, putative, expressed
LOC_Os01g65830	-0.75	0.00602	acyl-desaturase, chloroplast precursor, putative, expressed
LOC_Os05g33690	-0.85	0.00602	receptor-like protein kinase precursor, putative, expressed
LOC_Os03g48560	-0.61	0.00605	N-acetylglucosaminyltransferase, putative, expressed
LOC_Os05g32270	-0.61	0.00612	AP2 domain containing protein, expressed
LOC_Os08g03240	-0.69	0.00616	lectin-like receptor kinase 1, putative, expressed
LOC_Os09g30070	-0.94	0.00618	expressed protein
LOC_Os09g15950	-0.79	0.00619	expressed protein
LOC_Os01g73590	-0.81	0.00624	transporter family protein, putative, expressed
LOC_Os08g34330	-0.91	0.00632	SMP-30/Gluconolaconase/LRE-like region containing protein, expressed
LOC_Os03g57450	-0.79	0.00632	CAMK_CAMK_like.2 - CAMK includes calcium/calmodulin depedent protein kinases, expressed
LOC_Os01g22230	-0.58	0.00635	peroxidase precursor, putative, expressed
LOC_Os02g10690	-0.65	0.00635	targeting protein for Xklp2, putative, expressed
LOC_Os12g12960	-0.71	0.00654	expressed protein
LOC_Os02g14720	-0.89	0.00654	expressed protein
LOC_Os03g60340	-0.74	0.00659	leaf senescence related protein, putative, expressed
LOC_Os10g02040	-0.77	0.00661	peroxidase precursor, putative, expressed
LOC_Os06g14810	-0.99	0.00677	3-ketoacyl-CoA synthase, putative, expressed
LOC_Os12g02180	-0.91	0.00678	expressed protein
LOC_Os02g46180	-0.89	0.00679	DUF581 domain containing protein, expressed
LOC_Os06g46410	-0.64	0.00684	auxin response factor, putative, expressed
LOC_Os09g19880	-0.8	0.00687	expressed protein
LOC_Os04g50176	-0.65	0.00689	expressed protein
LOC_Os09g20540	-0.77	0.00693	expressed protein
LOC_Os03g49524	-1.1	0.00695	anthocyanidin 3-O-glucosyltransferase, putative, expressed
LOC_Os04g31350	-1.37	0.00695	expressed protein
LOC_Os01g09150	-0.71	0.00716	expressed protein
LOC_Os01g54340	-0.64	0.00727	plant-specific domain TIGR01615 family protein, expressed
LOC_Os01g12680	-0.73	0.00732	C4-dicarboxylate transporter/malic acid transport protein, expressed
LOC_Os01g28600	-0.97	0.00745	exo70 exocyst complex subunit family protein, putative, expressed
LOC_Os08g39240	-0.81	0.00751	OsWAK76 - OsWAK receptor-like cytoplasmic kinase OsWAK-RLCK, expressed
LOC_Os03g10030	-0.74	0.00753	membrane associated DUF588 domain containing protein, putative, expressed
LOC_Os07g39220	-0.61	0.00759	BES1/BZR1 homolog protein, putative, expressed
LOC_Os06g11660	-0.71	0.00775	phosphate-induced protein 1 conserved region domain containing protein, expressed
LOC_Os05g50110	-0.63	0.0078	oleosin, putative, expressed
LOC_Os10g26550	-0.83	0.00781	expressed protein
LOC_Os06g33100	-1.55	0.00803	peroxidase precursor, putative, expressed
LOC_Os12g29990	-1.27	0.00812	O-sialoglycoprotein endopeptidase, putative, expressed
LOC_Os07g26630	-1.09	0.00813	aquaporin protein, putative, expressed
LOC_Os05g01730	-0.58	0.00816	drought induced 19 protein, putative, expressed
LOC_Os07g46480	-0.73	0.00817	eukaryotic aspartyl protease domain containing protein, expressed
LOC_Os07g27340	-0.8	0.00826	No apical meristem protein, putative, expressed
LOC_Os03g25140	-0.78	0.00829	peptidyl-prolyl isomerase PASTICCINO1, putative, expressed
LOC_Os12g05930	-0.86	0.00832	conserved hypothetical protein
LOC_Os03g19990	-0.73	0.00846	WD40-like Beta Propeller Repeat family protein, expressed
LOC_Os11g30590	-0.93	0.00846	transposon protein, putative, Ac/Ds sub-class, expressed
LOC_Os02g35970	-0.82	0.00859	BTBN2 - Bric-a-Brac, Tramtrack, Broad Complex BTB domain with non-phototropic hypocotyl 3 NPH3 and coiled-coil domains, expressed
LOC_Os06g04560	-0.69	0.00867	kinesin motor domain containing protein, expressed
LOC_Os07g46970	-0.71	0.00885	sex determination protein tasselseed-2, putative, expressed
LOC_Os12g31540	-0.61	0.00887	expressed protein
LOC_Os10g40660	-0.7	0.00889	ZOS10-07 - C2H2 zinc finger protein, expressed
LOC_Os07g10340	-0.6	0.00894	expressed protein
LOC_Os04g21780	-0.6	0.00905	expressed protein
LOC_Os01g20780	-1.21	0.00908	anther-specific protein SF18 precursor, putative, expressed
LOC_Os01g52710	-0.92	0.0091	glycosyl transferase 8 domain containing protein, putative, expressed
LOC_Os01g20770	-0.72	0.00914	expressed protein
LOC_Os07g49070	-0.79	0.00917	expressed protein
LOC_Os11g04560	-0.75	0.00924	calmodulin-like protein 1, putative, expressed
LOC_Os03g55080	-0.71	0.00928	WRKY3, expressed
LOC_Os11g37670	-0.79	0.00941	expressed protein
LOC_Os12g02810	-0.66	0.00945	protein kinase domain containing protein, expressed
LOC_Os06g33200	-0.67	0.00957	expressed protein
LOC_Os01g50370	-0.58	0.00969	STE_MEKK_ste11_MAP3K.4 - STE kinases include homologs to sterile 7, sterile 11 and sterile 20 from yeast, expressed
LOC_Os02g32469	-0.86	0.00979	expressed protein
LOC_Os09g09370	-0.76	0.00996	BTBN18 - Bric-a-Brac, Tramtrack, Broad Complex BTB domain with non-phototropic hypocotyl 3 NPH3 domain, expressed
LOC_Os11g36030	-0.77	0.0101	protein binding protein, putative, expressed
LOC_Os11g17504	-1.43	0.0101	retrotransposon protein, putative, Ty1-copia subclass, expressed
LOC_Os06g51370	-0.65	0.0103	OsSCP38 - Putative Serine Carboxypeptidase homologue, expressed
LOC_Os12g40970	-0.69	0.0105	transposon protein, putative, CACTA, En/Spm sub-class, expressed
LOC_Os01g02360	-1.09	0.0106	resistance-related receptor-like kinase, putative, expressed
LOC_Os01g14640	-0.77	0.0107	expressed protein
LOC_Os08g19590	-0.82	0.0107	Homeobox domain containing protein, expressed
LOC_Os02g08310	-0.69	0.0107	tubby, putative, expressed
LOC_Os01g64380	-0.93	0.0108	expressed protein
LOC_Os01g67550	-0.74	0.0108	FAD binding domain containing protein, expressed
LOC_Os01g09140	-0.63	0.0108	expressed protein
LOC_Os03g47210	-0.98	0.0108	expressed protein
LOC_Os06g07520	-0.67	0.011	retrotransposon protein, putative, Ty3-gypsy subclass
LOC_Os12g10240	-1.15	0.0112	amino acid carrier, putative, expressed
LOC_Os06g12980	-1.17	0.0112	cyclin, putative, expressed
LOC_Os04g54240	-0.65	0.0112	wound induced protein, putative, expressed
LOC_Os02g12730	-1.22	0.0114	beta-galactosidase precursor, putative, expressed
LOC_Os07g30280	-0.62	0.0114	csAtPR5, putative, expressed
LOC_Os07g30980	-0.72	0.0114	uvrD/REP helicase family protein, putative, expressed
LOC_Os01g09470	-0.58	0.0114	IQ calmodulin-binding motif family protein, expressed
LOC_Os02g14929	-0.64	0.0115	T-complex protein, putative, expressed
LOC_Os05g09150	-1.13	0.0115	AGAP006957-PA, putative, expressed
LOC_Os05g48840	-0.96	0.0115	expressed protein
LOC_Os03g38860	-0.68	0.0117	expressed protein
LOC_Os01g46370	-0.72	0.0119	lipase class 3 family protein, putative, expressed
LOC_Os02g39764	-0.95	0.0122	expressed protein
LOC_Os11g46230	-0.6	0.0122	tetratricopeptide repeat domain containing protein, expressed
LOC_Os04g56680	-0.82	0.0123	OsSAUR22 - Auxin-responsive SAUR gene family member, expressed
LOC_Os12g07740	-1.08	0.0123	eukaryotic translation initiation factor 2 subunit gamma, putative, expressed
LOC_Os07g36770	-0.78	0.0124	retrotransposon protein, putative, Ty3-gypsy subclass, expressed
LOC_Os03g07850	-1	0.0125	tRNA methyltransferase, putative, expressed
LOC_Os06g35140	-0.9	0.0125	MYB family transcription factor, putative, expressed
LOC_Os10g32980	-1	0.0126	CESA7 - cellulose synthase, expressed
LOC_Os09g17152	-0.72	0.0126	OsFBX319 - F-box domain containing protein, expressed
LOC_Os04g59320	-0.64	0.0127	protein kinase domain containing protein, expressed
LOC_Os08g24090	-0.76	0.0127	hypothetical protein
LOC_Os04g52100	-0.83	0.0128	peptidase, M24 family protein, putative, expressed
LOC_Os07g48460	-0.59	0.013	stress responsive protein, putative, expressed
LOC_Os04g25650	-1.02	0.013	cysteine-rich receptor-like protein kinase, putative, expressed
LOC_Os02g35140	-1.4	0.013	auxin response factor 7, putative, expressed
LOC_Os08g10080	-0.59	0.013	no apical meristem protein, putative, expressed
LOC_Os03g58350	-0.79	0.0131	OsIAA14 - Auxin-responsive Aux/IAA gene family member, expressed
LOC_Os11g47910	-1.02	0.0131	SCARECROW, putative, expressed
LOC_Os04g46980	-0.71	0.0132	cis-zeatin O-glucosyltransferase, putative, expressed
LOC_Os04g58810	-0.67	0.0132	CAF1 family ribonuclease containing protein, putative, expressed
LOC_Os10g08022	-0.82	0.0136	fructose-bisphospate aldolase isozyme, putative, expressed
LOC_Os12g03640	-1.1	0.0136	S-locus-like receptor protein kinase, putative, expressed
LOC_Os02g51640	-0.74	0.0137	expressed protein
LOC_Os05g02210	-0.67	0.0137	pentatricopeptide, putative, expressed
LOC_Os07g32660	-0.63	0.0138	monocopper oxidase, putative, expressed
LOC_Os08g32360	-0.93	0.0139	expressed protein
LOC_Os02g30300	-0.78	0.0139	MYND finger family protein, expressed
LOC_Os12g39310	-1.16	0.014	cytochrome P450, putative, expressed
LOC_Os01g72530	-0.72	0.014	OsCML31 - Calmodulin-related calcium sensor protein, expressed
LOC_Os09g11780	-0.78	0.014	hypothetical protein
LOC_Os04g05050	-1.05	0.0141	pectate lyase precursor, putative, expressed
LOC_Os05g31380	-0.97	0.0141	GRAS family transcription factor containing protein, expressed
LOC_Os03g02270	-0.92	0.0142	expressed protein
LOC_Os01g37200	-1.29	0.0143	retrotransposon protein, putative, Ty3-gypsy subclass, expressed
LOC_Os08g42550	-0.78	0.0144	AP2 domain containing protein, expressed
LOC_Os10g26680	-0.68	0.0145	pectinesterase, putative, expressed
LOC_Os05g11750	-0.62	0.0145	protein kinase, putative, expressed
LOC_Os01g55240	-0.6	0.0145	gibberellin 2-beta-dioxygenase, putative, expressed
LOC_Os02g14630	-0.72	0.0146	hydroquinone glucosyltransferase, putative, expressed
LOC_Os03g58090	-1.14	0.0148	expressed protein
LOC_Os05g30510	-0.88	0.0149	expressed protein
LOC_Os11g12420	-0.6	0.0151	serpin domain containing protein, putative, expressed
LOC_Os06g35020	-1.48	0.0151	expressed protein
LOC_Os03g31320	-0.8	0.0151	RING zinc finger protein-like, putative, expressed
LOC_Os10g37120	-0.75	0.0151	transposon protein, putative, unclassified, expressed
LOC_Os03g57690	-0.66	0.0152	aldehyde oxidase, putative, expressed
LOC_Os08g45110	-0.68	0.0153	AP2 domain containing protein, expressed
LOC_Os04g31340	-0.84	0.0153	CBS domain containing membrane protein, putative, expressed
LOC_Os03g25750	-1.01	0.0155	SNARE associated Golgi protein, putative, expressed
LOC_Os11g13820	-0.77	0.0156	protein phosphatase 2C, putative, expressed
LOC_Os12g36660	-0.94	0.0159	MATE domain containing protein, expressed
LOC_Os02g58210	-0.59	0.0162	jmjC domain containing protein, expressed
LOC_Os07g47490	-1.13	0.0162	OsGH3.11 - Probable indole-3-acetic acid-amido synthetase, expressed
LOC_Os03g04600	-0.64	0.0163	expressed protein
LOC_Os02g54190	-0.75	0.0165	pectinesterase, putative, expressed
LOC_Os02g03294	-0.62	0.0169	cyclin, putative, expressed
LOC_Os04g51680	-0.6	0.0169	expressed protein
LOC_Os02g42040	-0.65	0.017	MIF4G domain containing protein, putative, expressed
LOC_Os11g08410	-0.85	0.0171	GATA zinc finger domain containing protein, expressed
LOC_Os12g42870	-0.77	0.0174	Mur ligase family protein, putative, expressed
LOC_Os03g44890	-0.64	0.0174	anthranilate phosphoribosyltransferase, putative, expressed
LOC_Os09g17240	-0.58	0.0179	retrotransposon protein, putative, unclassified, expressed
LOC_Os12g08230	-1.17	0.018	expressed protein
LOC_Os02g39790	-0.65	0.0181	CPuORF9 - conserved peptide uORF-containing transcript, expressed
LOC_Os05g50500	-1.15	0.0184	secretory protein, putative, expressed
LOC_Os01g16910	-0.59	0.019	outer mitochondrial membrane porin, putative, expressed
LOC_Os01g09190	-0.75	0.0192	expressed protein
LOC_Os04g55420	-0.77	0.0192	leucine-rich repeat family protein, putative, expressed
LOC_Os02g07960	-0.68	0.0193	STRUBBELIG-RECEPTOR FAMILY 3 precursor, putative, expressed
LOC_Os02g44860	-1.01	0.0194	GDSL-like lipase/acylhydrolase, putative, expressed
LOC_Os04g54930	-0.62	0.0197	ABC transporter, ATP-binding protein, putative, expressed
LOC_Os07g38620	-0.93	0.0203	pyridoxamine 5'-phosphate oxidase family protein, putative, expressed
LOC_Os02g53520	-0.75	0.0205	kinesin motor domain containing protein, putative, expressed
LOC_Os11g13650	-0.59	0.0205	cellulose synthase, putative, expressed
LOC_Os04g04590	-0.69	0.0206	retrotransposon protein, putative, Ty3-gypsy subclass, expressed
LOC_Os10g28590	-0.58	0.0208	CAF1 family ribonuclease containing protein, expressed
LOC_Os05g43290	-0.95	0.021	expressed protein
LOC_Os01g12650	-0.84	0.0215	reticulon domain containing protein, putative, expressed
LOC_Os09g13630	-1.12	0.0216	ZOS9-03 - C2H2 zinc finger protein, expressed
LOC_Os11g09460	-0.68	0.0217	expressed protein
LOC_Os02g34800	-0.68	0.0218	leucine-rich repeat receptor protein kinase EXS precursor, putative, expressed
LOC_Os06g48020	-0.75	0.0218	peroxidase precursor, putative, expressed
LOC_Os01g56780	-0.6	0.022	plus-3 domain containing protein, expressed
LOC_Os02g04240	-1.04	0.0221	wee1-like protein kinase, putative, expressed
LOC_Os08g26220	-0.6	0.0221	expressed protein
LOC_Os12g05900	-0.75	0.0224	rhoGAP domain containing protein, expressed
LOC_Os08g13910	-0.98	0.0225	expressed protein
LOC_Os03g44650	-0.64	0.0226	glutaredoxin, putative, expressed
LOC_Os02g49720	-0.72	0.0226	aldehyde dehydrogenase, putative, expressed
LOC_Os03g64320	-0.99	0.0229	expressed protein
LOC_Os05g39610	-0.64	0.0229	exo70 exocyst complex subunit domain containing protein, expressed
LOC_Os03g18190	-0.82	0.023	importin subunit beta, putative, expressed
LOC_Os05g49100	-0.8	0.023	WRKY49, expressed
LOC_Os01g49280	-0.63	0.023	zinc finger family protein, putative, expressed
LOC_Os11g29240	-1	0.023	expressed protein
LOC_Os04g19114	-0.6	0.0231	retrotransposon protein, putative, Ty3-gypsy subclass, expressed
LOC_Os07g36600	-0.66	0.0233	universal stress protein domain containing protein, putative, expressed
LOC_Os01g64262	-0.82	0.0233	hydrolase, alpha/beta fold family, putative, expressed
LOC_Os02g17090	-0.64	0.0234	OsSub17 - Putative Subtilisin homologue, expressed
LOC_Os01g54050	-0.67	0.0234	histidine-containing phosphotransfer protein, putative, expressed
LOC_Os03g03420	-0.78	0.0238	expressed protein
LOC_Os02g51810	-0.59	0.0239	expressed protein
LOC_Os03g52650	-0.92	0.0241	syntaxin-related protein, putative, expressed
LOC_Os07g01180	-1.26	0.0245	ZOS7-01 - C2H2 zinc finger protein, expressed
LOC_Os02g05820	-0.82	0.0246	protein kinase domain containing protein, expressed
LOC_Os03g30420	-0.75	0.025	cytochrome P450, putative, expressed
LOC_Os03g16780	-0.58	0.0253	ankyrin repeat family protein, putative, expressed
LOC_Os01g66250	-0.67	0.0254	S-locus-like receptor protein kinase, putative, expressed
LOC_Os01g11330	-0.63	0.0255	retrotransposon protein, putative, unclassified, expressed
LOC_Os02g20934	-0.86	0.0257	expressed protein
LOC_Os11g38190	-0.77	0.026	expressed protein
LOC_Os10g35140	-0.86	0.0261	integral membrane protein, putative, expressed
LOC_Os07g34920	-0.65	0.0262	aspartic proteinase nepenthesin precursor, putative, expressed
LOC_Os06g17890	-0.6	0.0264	expressed protein
LOC_Os06g12250	-0.97	0.0267	sphingolipid C4-hydroxylase SUR2, putative, expressed
LOC_Os06g48210	-0.69	0.0267	DEAD-box ATP-dependent RNA helicase, putative, expressed
LOC_Os01g62920	-0.58	0.027	homeodomain protein, putative, expressed
LOC_Os11g05640	-0.67	0.0272	bZIP transcription factor domain containing protein, expressed
LOC_Os04g38470	-0.75	0.0278	expressed protein
LOC_Os01g55000	-0.6	0.0282	expressed protein
LOC_Os01g12710	-0.7	0.0283	oxidoreductase, short chain dehydrogenase/reductase family domain containing protein, expressed
LOC_Os05g00996	-0.65	0.0283	retrotransposon protein, putative, unclassified, expressed
LOC_Os09g33580	-0.78	0.029	BEE 1, putative, expressed
LOC_Os02g01340	-0.59	0.0291	ferredoxin--NADP reductase, chloroplast precursor, putative, expressed
LOC_Os12g05990	-0.67	0.0292	No apical meristem protein, putative, expressed
LOC_Os03g05750	-0.58	0.0292	heavy-metal-associated domain-containing protein, putative, expressed
LOC_Os07g26960	-0.62	0.0299	kinesin-like protein, identical, putative, expressed
LOC_Os12g06010	-0.83	0.0299	retrotransposon protein, putative, unclassified, expressed
LOC_Os03g08540	-0.98	0.0301	expressed protein
LOC_Os01g24060	-0.62	0.0302	importin subunit alpha, putative, expressed
LOC_Os09g31350	-0.84	0.0309	expressed protein
LOC_Os04g53950	-0.6	0.031	glycosyl hydrolases family 16 protein, protein, expressed
LOC_Os10g01660	-0.95	0.031	transferase family protein, putative, expressed
LOC_Os02g47280	-0.59	0.031	growth-regulating factor, putative, expressed
LOC_Os04g34580	-0.58	0.0313	FAD binding domain containing protein, expressed
LOC_Os04g23890	-0.66	0.0313	AGC_PVPK_like_kin82y.10 - ACG kinases include homologs to PKA, PKG and PKC, expressed
LOC_Os06g14280	-0.78	0.0313	cysteine-rich repeat secretory protein precursor, putative, expressed
LOC_Os05g35930	-0.62	0.0314	expressed protein
LOC_Os06g29844	-0.98	0.0317	MATE efflux family protein, putative, expressed
LOC_Os01g72690	-0.77	0.0321	NAD kinase, putative, expressed
LOC_Os03g25869	-0.73	0.0323	amino acid permease family protein, putative, expressed
LOC_Os03g60760	-0.64	0.0329	expressed protein
LOC_Os03g04560	-0.62	0.0334	expressed protein
LOC_Os05g39940	-0.76	0.0336	zinc finger, C3HC4 type domain containing protein, expressed
LOC_Os12g40290	-0.77	0.0342	expressed protein
LOC_Os01g01420	-1.08	0.0345	expressed protein
LOC_Os07g43925	-0.84	0.0345	expressed protein
LOC_Os11g45330	-0.62	0.0347	disease resistance protein RPM1, putative, expressed
LOC_Os05g50680	-0.59	0.035	WRKY83, expressed
LOC_Os02g11020	-0.69	0.035	cytochrome P450 72A1, putative, expressed
LOC_Os12g04360	-0.63	0.0353	calmodulin-like protein 1, putative, expressed
LOC_Os04g46140	-0.66	0.0356	transferase family protein, putative, expressed
LOC_Os05g50700	-0.6	0.0356	WRKY111, expressed
LOC_Os01g51690	-0.97	0.0366	WRKY26, expressed
LOC_Os06g03610	-1	0.0371	TKL_IRAK_CrRLK1L-1.13 - The CrRLK1L-1 subfamily has homology to the CrRLK1L homolog, expressed
LOC_Os10g25400	-0.64	0.0371	GDSL-like lipase/acylhydrolase, putative, expressed
LOC_Os05g37980	-0.83	0.0373	PSF1 - Putative GINS complex subunit, expressed
LOC_Os02g23827	-0.61	0.0374	retrotransposon, putative, centromere-specific, expressed
LOC_Os05g01790	-0.61	0.0375	expressed protein
LOC_Os12g41030	-0.61	0.0376	AP2 domain containing protein, expressed
LOC_Os03g30120	-0.58	0.0377	expressed protein
LOC_Os01g33230	-0.9	0.0394	UDP-N-acetylglucosamine--N-acetylmuramyl-pyrophosphor yl-undecaprenol N-acetylglucosamine transferase, putative, expressed
LOC_Os07g06800	-0.72	0.0397	3-oxo-5-alpha-steroid 4-dehydrogenase, putative, expressed
LOC_Os01g46350	-0.68	0.0397	proteins of unknown function domain containing protein, expressed
LOC_Os02g24540	-0.58	0.0401	expressed protein
LOC_Os11g19210	-0.77	0.0401	beta-D-xylosidase, putative, expressed
LOC_Os02g56050	-0.88	0.0404	rhodanese-like domain containing protein, putative, expressed
LOC_Os12g03670	-0.65	0.0405	D-mannose binding lectin family protein, expressed
LOC_Os04g35160	-0.59	0.0406	CorA-like magnesium transporter protein, putative, expressed
LOC_Os03g39050	-0.72	0.0406	no apical meristem protein, expressed
LOC_Os03g15540	-0.69	0.0413	HEAT repeat family protein, putative, expressed
LOC_Os04g30250	-0.84	0.0413	wall-associated receptor kinase-like 5 precursor, putative, expressed
LOC_Os12g41140	-0.58	0.0413	expressed protein
LOC_Os06g36000	-0.69	0.0413	AP2 domain containing protein, expressed
LOC_Os03g03270	-0.83	0.0414	fringe-related protein, putative, expressed
LOC_Os01g04760	-0.71	0.0415	hypothetical protein
LOC_Os02g52040	-0.63	0.0416	phosphate-induced protein 1 conserved region domain containing protein, expressed
LOC_Os12g38790	-0.66	0.0427	targeting protein for Xklp2 containing protein, expressed
LOC_Os06g49760	-0.62	0.0428	invertase/pectin methylesterase inhibitor family protein, putative, expressed
LOC_Os02g51680	-0.69	0.0429	uncharacterized glycosyl hydrolase Rv2006/MT2062, putative, expressed
LOC_Os02g11080	-0.71	0.0436	hypothetical protein
LOC_Os05g34980	-0.76	0.0437	amino acid transporter, putative, expressed
LOC_Os03g01880	-0.92	0.0438	possible lysine decarboxylase domain containing protein, expressed
LOC_Os09g20150	-0.84	0.044	C1-like domain containing protein, expressed
LOC_Os01g70780	-0.64	0.0442	WD40-like domain containing protein, putative, expressed
LOC_Os03g63280	-1.02	0.0442	regulatory protein, putative, expressed
LOC_Os06g39240	-0.64	0.0444	endothelial differentiation-related factor 1, putative, expressed
LOC_Os01g73310	-0.6	0.0444	actin, putative, expressed
LOC_Os03g04310	-0.58	0.0453	BHLH transcription factor, putative, expressed
LOC_Os07g39640	-1.01	0.0454	LTPL64 - Protease inhibitor/seed storage/LTP family protein precursor, expressed
LOC_Os06g13560	-0.66	0.0454	SAM dependent carboxyl methyltransferase, putative, expressed
LOC_Os01g16714	-0.78	0.0455	flavin monooxygenase, putative, expressed
LOC_Os01g70560	-0.69	0.0458	expressed protein
LOC_Os12g10250	-0.67	0.046	zinc finger family protein, putative, expressed
LOC_Os02g51510	-0.61	0.046	expressed protein
LOC_Os01g11710	-0.76	0.046	GDSL-like lipase/acylhydrolase, putative, expressed
LOC_Os08g26420	-0.68	0.0461	expressed protein
LOC_Os01g04800	-0.97	0.0462	B3 DNA binding domain containing protein, expressed
LOC_Os03g02030	-0.91	0.0467	folylpolyglutamate synthase, mitochondrial precursor, putative, expressed
LOC_Os02g13900	-0.68	0.0467	BES1/BZR1 homolog protein, putative, expressed
LOC_Os01g65410	-0.77	0.0474	serine hydroxymethyltransferase, mitochondrial precursor, putative, expressed
LOC_Os06g50030	-0.62	0.0479	CAMK_CAMK_like.30 - CAMK includes calcium/calmodulin depedent protein kinases, expressed
LOC_Os06g51170	-0.59	0.0479	serine/threonine-protein kinase Cx32, chloroplast precursor, putative, expressed
LOC_Os10g39440	-0.71	0.0479	transporter family protein, putative, expressed
LOC_Os06g49100	-0.74	0.0484	retrotransposon protein, putative, unclassified, expressed
LOC_Os11g23770	-0.75	0.0491	cysteine protease, putative, expressed
LOC_Os02g09850	-0.58	0.0492	expressed protein
LOC_Os11g04000	-0.61	0.0496	expressed protein
