# Supplementary material for: Regulation of plant immunity through histone H3 β-hydroxybutyrylation-mediated transcriptional control
Source: Nat Commun. 2025 Jul 17;16:6588. doi: 10.1038/s41467-025-61474-x (PMC12271380; doi:10.1038/s41467-025-61474-x)
Supplement: Supplementary file 2 — Supplementary Data 1–14. [file 41467_2025_61474_MOESM2_ESM.zip › Spplementary Data/Spplementary Data 11.xlsx]

## Sheet: Up genes
Gene ID	Fold change	FDR value	Protein description
LOC_Os08g33820	3.64	8.25e-42	chlorophyll A-B binding protein, putative, expressed
LOC_Os01g41910	3.05	3.94e-34	receptor-like protein kinase 5 precursor, putative, expressed
LOC_Os02g05470	1.9	4.16e-31	CCT motif family protein, expressed
LOC_Os09g36220	2.74	3.79e-29	response regulator receiver domain containing protein, expressed
LOC_Os03g39610	3.61	2.57e-28	chlorophyll A-B binding protein, putative, expressed
LOC_Os04g41550	2.29	3.45e-26	CRS1/YhbY domain containing protein, putative, expressed
LOC_Os04g54430	1.97	5.4e-24	immediate-early protein RSP40, putative, expressed
LOC_Os02g30320	2.38	1.69e-23	drought-induced protein 1, putative, expressed
LOC_Os02g35180	1.7	5.13e-23	OsRR2 type-A response regulator, expressed
LOC_Os06g43860	3.83	3.86e-22	homeobox protein knotted-1, putative, expressed
LOC_Os09g39740	1.8	5.04e-22	ACT domain containing protein, expressed
LOC_Os06g21590	1.66	3.2e-21	chlorophyll A-B binding protein, putative, expressed
LOC_Os02g10390	3.66	5.81e-21	chlorophyll A-B binding protein, putative, expressed
LOC_Os05g20860	2.61	8.21e-21	expressed protein
LOC_Os05g03040	1.34	8.26e-21	AP2 domain containing protein, expressed
LOC_Os06g08250	2.06	7.94e-20	zinc finger family protein, putative, expressed
LOC_Os01g72330	1.97	9.04e-20	OsRR4 type-A response regulator, expressed
LOC_Os12g12130	6.07	1.4e-17	verticillium wilt disease resistance protein, putative, expressed
LOC_Os01g60280	3.51	1.65e-17	ATP binding protein, putative, expressed
LOC_Os05g03760	0.84	1.98e-17	zinc finger family protein, putative, expressed
LOC_Os01g22990	2.92	1.8e-16	acidic leucine-rich nuclear phosphoprotein 32-related protein 1, putative, expressed
LOC_Os03g02020	2.95	3.29e-16	stress responsive A/B Barrel domain containing protein, expressed
LOC_Os02g40510	1.19	3.76e-15	response regulator receiver domain containing protein, expressed
LOC_Os03g02550	1.21	1.78e-14	OsFBX76 - F-box domain containing protein, expressed
LOC_Os01g20830	1.56	2.3e-14	heavy metal-associated domain containing protein, expressed
LOC_Os02g10630	1.74	3.32e-14	GRAM and C2 domains containing protein, putative, expressed
LOC_Os04g17100	1.95	3.32e-14	heavy metal-associated domain containing protein, expressed
LOC_Os01g04010	1.23	1.6e-13	expressed protein
LOC_Os05g27730	0.88	2.11e-13	WRKY53, expressed
LOC_Os10g36703	2.33	3e-13	CPuORF40 - conserved peptide uORF-containing transcript, expressed
LOC_Os02g51670	1.13	3.47e-13	ethylene-responsive transcription factor, putative, expressed
LOC_Os08g39630	0.92	3.56e-13	helix-loop-helix DNA-binding domain containing protein, expressed
LOC_Os07g47630	1.48	3.97e-13	RNA recognition motif containing protein, expressed
LOC_Os02g32490	8.42	6.31e-13	AMP-binding enzyme, putative, expressed
LOC_Os02g47020	3	6.32e-13	phosphoribulokinase/Uridine kinase family protein, expressed
LOC_Os03g62180	0.72	9.74e-13	lectin protein kinase family protein, putative, expressed
LOC_Os01g01870	2.19	1.02e-12	helix-loop-helix DNA-binding domain containing protein, expressed
LOC_Os01g69050	1.49	1.41e-12	lysine ketoglutarate reductase trans-splicing related 1, putative, expressed
LOC_Os05g51420	1.26	1.58e-12	hypersensitive-induced response protein, putative, expressed
LOC_Os07g29410	1.15	1.71e-12	thioredoxin, putative, expressed
LOC_Os08g42400	1.18	2.05e-12	no apical meristem protein, putative, expressed
LOC_Os02g10850	1.14	2.1e-12	OsFBK3 - F-box domain and kelch repeat containing protein, expressed
LOC_Os01g53720	2.02	3.74e-12	expressed protein
LOC_Os06g15990	2.66	3.74e-12	aldehyde dehydrogenase, putative, expressed
LOC_Os08g43440	0.96	4.52e-12	cytochrome P450, putative, expressed
LOC_Os02g28700	1.36	4.57e-12	expressed protein
LOC_Os08g39460	1.38	5.5e-12	AGC_PVPK_like_CDK8.2 - ACG kinases include homologs to PKA, PKG and PKC, expressed
LOC_Os01g74320	1.12	6.33e-12	ubiquitin ligase, putative, expressed
LOC_Os11g44810	1.81	7.56e-12	auxin-repressed protein, putative, expressed
LOC_Os07g40986	3.34	8.61e-12	NAD dependent epimerase/dehydratase family protein, putative, expressed
LOC_Os02g09950	2.63	8.61e-12	transposon protein, putative, unclassified, expressed
LOC_Os06g12660	1.08	8.83e-12	NHL repeat-containing protein, putative, expressed
LOC_Os08g15050	2.34	9.49e-12	CCT/B-box zinc finger protein, putative, expressed
LOC_Os06g38210	2.37	1.24e-11	expressed protein
LOC_Os06g15330	1.05	2.84e-11	CCT/B-box zinc finger protein, putative, expressed
LOC_Os12g12140	1.26	2.9e-11	expressed protein
LOC_Os12g40840	1.44	3.1e-11	expressed protein
LOC_Os01g74020	1.25	3.2e-11	MYB family transcription factor, putative, expressed
LOC_Os12g44030	1.27	3.86e-11	purple acid phosphatase precursor, putative, expressed
LOC_Os07g34650	1.57	4.81e-11	expressed protein
LOC_Os08g15230	0.79	5.19e-11	heat shock protein-related, putative, expressed
LOC_Os09g11460	2.69	7.05e-11	AP2 domain containing protein, expressed
LOC_Os01g08700	7.8	7.92e-11	GIGANTEA, putative, expressed
LOC_Os03g24960	1.22	9.34e-11	ulp1 protease family, C-terminal catalytic domain containing protein, expressed
LOC_Os06g47930	3.77	9.65e-11	expressed protein
LOC_Os02g32990	7.74	1.17e-10	expressed protein
LOC_Os01g01850	1.66	1.22e-10	transposon protein, putative, unclassified, expressed
LOC_Os03g47740	1.73	1.38e-10	homeodomain protein, putative, expressed
LOC_Os10g19970	1.19	1.66e-10	expressed protein
LOC_Os04g51454	1.61	1.71e-10	expressed protein
LOC_Os05g52070	1.63	1.75e-10	retrotransposon protein, putative, Ty3-gypsy subclass, expressed
LOC_Os02g58150	0.86	1.75e-10	expressed protein
LOC_Os05g06250	2.07	2.08e-10	expressed protein
LOC_Os07g12510	1.29	2.53e-10	AP2 domain containing protein, expressed
LOC_Os03g04650	0.83	2.57e-10	cytochrome P450 protein, putative, expressed
LOC_Os10g39030	0.84	2.8e-10	homeobox domain containing protein, expressed
LOC_Os01g08630	1.08	3.1e-10	expressed protein
LOC_Os01g04020	1.05	3.12e-10	AP2 domain containing protein, expressed
LOC_Os05g39240	1.16	3.12e-10	ammonium transporter protein, putative, expressed
LOC_Os01g45830	0.73	3.28e-10	sulfate transporter, putative, expressed
LOC_Os01g35430	1.52	4.32e-10	retrotransposon protein, putative, unclassified
LOC_Os05g51150	1.67	5.13e-10	RNA polymerase sigma factor, putative, expressed
LOC_Os06g49010	1.7	5.41e-10	OsSPL12 - SBP-box gene family member, expressed
LOC_Os08g10020	2.25	6.23e-10	photosystem II 10 kDa polypeptide, chloroplast precursor, putative, expressed
LOC_Os08g05070	1.07	6.42e-10	translation initiation factor IF-2, putative, expressed
LOC_Os11g38250	3.93	6.48e-10	expressed protein
LOC_Os02g13060	1.22	7.04e-10	expressed protein
LOC_Os02g08150	0.97	7.82e-10	CCT/B-box zinc finger protein, putative, expressed
LOC_Os10g22630	1.16	8.97e-10	expressed protein
LOC_Os06g40080	1.69	1.01e-09	heme oxygenase 1, putative, expressed
LOC_Os03g47050	1.19	1.01e-09	expressed protein
LOC_Os04g26920	1.17	1.26e-09	oxidoreductase, aldo/keto reductase family protein, putative, expressed
LOC_Os06g28050	2.81	1.3e-09	expressed protein
LOC_Os10g05130	2.31	1.32e-09	expressed protein
LOC_Os09g24820	0.8	1.41e-09	ZF-HD protein dimerisation region containing protein, expressed
LOC_Os11g06030	0.98	1.45e-09	expressed protein
LOC_Os03g50310	1.19	1.56e-09	CCT/B-box zinc finger protein, putative, expressed
LOC_Os09g02300	1.35	1.64e-09	expressed protein
LOC_Os01g13570	2.73	1.78e-09	phosphoglycerate mutase, putative, expressed
LOC_Os07g43560	0.9	1.88e-09	TKL_IRAK_DUF26-lc.24 - DUF26 kinases have homology to DUF26 containing loci, expressed
LOC_Os07g04390	7.35	2.18e-09	expressed protein
LOC_Os01g71180	2.7	2.44e-09	pentatricopeptide repeat protein PPR1106-17, putative, expressed
LOC_Os08g33400	1.64	2.44e-09	expressed protein
LOC_Os05g46460	2.64	2.44e-09	hydrolase, alpha/beta fold family domain containing protein, expressed
LOC_Os11g31700	3.4	2.46e-09	expressed protein
LOC_Os06g35160	0.99	2.74e-09	CAMK_KIN1/SNF1/Nim1_like.26 - CAMK includes calcium/calmodulin depedent protein kinases, expressed
LOC_Os07g26000	1.05	2.95e-09	OsFBX235 - F-box domain containing protein, expressed
LOC_Os03g17570	7.28	2.97e-09	response regulator receiver domain containing protein, expressed
LOC_Os11g04460	1.48	3.24e-09	calcium-transporting ATPase, plasma membrane-type, putative, expressed
LOC_Os07g02070	1.14	3.36e-09	retrotransposon protein, putative, Ty3-gypsy subclass
LOC_Os06g47940	1.49	3.56e-09	nifU, putative, expressed
LOC_Os04g17479	1.25	3.61e-09	expressed protein
LOC_Os12g39620	1.01	3.9e-09	disease resistance protein, putative, expressed
LOC_Os06g51270	1.83	4.49e-09	1,3-beta-glucan synthase component domain containing protein, expressed
LOC_Os11g34470	0.94	4.72e-09	expressed protein
LOC_Os01g74660	0.81	6.46e-09	dihydroflavonol-4-reductase, putative, expressed
LOC_Os03g12670	1.47	6.71e-09	expressed protein
LOC_Os07g18230	2.43	7.01e-09	lectin-like receptor kinase, putative, expressed
LOC_Os01g50622	1.38	8.22e-09	DNA-binding protein DSP1, putative, expressed
LOC_Os11g29670	0.77	8.47e-09	expressed protein
LOC_Os04g37619	7.12	9.45e-09	zeaxanthin epoxidase, chloroplast precursor, putative, expressed
LOC_Os03g55784	1.17	9.58e-09	tumor necrosis factor superfamily, member 5-induced protein 1, putative, expressed
LOC_Os01g24990	1.49	9.67e-09	retrotransposon protein, putative, unclassified, expressed
LOC_Os02g38160	1.19	9.68e-09	glycosyl transferase family 17 protein, putative, expressed
LOC_Os04g01520	1.02	1.01e-08	expressed protein
LOC_Os01g62760	0.88	1.07e-08	protein phosphatase 2C, putative, expressed
LOC_Os07g37240	1.58	1.11e-08	chlorophyll A-B binding protein, putative, expressed
LOC_Os12g01220	4.86	1.12e-08	expressed protein
LOC_Os07g42324	1.14	1.29e-08	expressed protein
LOC_Os01g70470	0.92	1.29e-08	expressed protein
LOC_Os11g39640	0.73	1.29e-08	zinc finger, C3HC4 type domain containing protein, expressed
LOC_Os03g21000	4.46	1.39e-08	thioredoxin, putative, expressed
LOC_Os06g51290	2.09	1.65e-08	phytoene synthase, chloroplast precursor, putative, expressed
LOC_Os04g21900	2.12	1.72e-08	expressed protein
LOC_Os02g15120	1.1	1.73e-08	RING-H2 finger protein, putative, expressed
LOC_Os05g14240	1.09	2.08e-08	aquaporin protein, putative, expressed
LOC_Os12g12120	1.24	2.08e-08	verticillium wilt disease resistance protein precursor, putative, expressed
LOC_Os01g12740	1.05	2.34e-08	cytochrome P450, putative, expressed
LOC_Os07g40450	1.13	2.84e-08	expressed protein
LOC_Os11g01040	1.04	2.96e-08	monoglyceride lipase, putative, expressed
LOC_Os01g72380	0.58	3.79e-08	expressed protein
LOC_Os11g31680	1.38	3.88e-08	retrotransposon protein, putative, unclassified, expressed
LOC_Os07g37410	1.75	4.15e-08	expressed protein
LOC_Os03g21999	1.6	4.37e-08	expressed protein
LOC_Os02g19650	1.1	4.6e-08	hydrolase, alpha/beta fold family domain containing protein, expressed
LOC_Os01g07250	1.88	4.87e-08	saposin-like type B, region 1 family protein, putative, expressed
LOC_Os07g43570	0.84	4.89e-08	TKL_IRAK_DUF26-lc.25 - DUF26 kinases have homology to DUF26 containing loci, expressed
LOC_Os12g04500	3.31	5e-08	response regulator receiver domain containing protein, expressed
LOC_Os06g49250	1.4	5.15e-08	peptide transporter PTR2, putative, expressed
LOC_Os12g20230	1.96	5.6e-08	retrotransposon protein, putative, Ty3-gypsy subclass
LOC_Os12g01350	3.52	6.21e-08	csAtPR5, putative, expressed
LOC_Os03g59774	5.34	6.72e-08	expressed protein
LOC_Os07g35680	1.03	7.96e-08	TKL_IRAK_DUF26-lc22 - DUF26 kinases have homology to DUF26 containing loci, expressed
LOC_Os04g40630	1.13	7.96e-08	BTBZ4 - Bric-a-Brac, Tramtrack, Broad Complex BTB domain with TAZ zinc finger and Calmodulin-binding domains, expressed
LOC_Os01g01340	1.94	8.16e-08	light-induced protein 1-like, putative, expressed
LOC_Os01g57560	0.81	9.47e-08	serine/threonine-protein kinase receptor precursor, putative, expressed
LOC_Os03g10620	0.72	9.54e-08	hydrolase, alpha/beta fold family domain containing protein, expressed
LOC_Os03g52840	1.93	9.66e-08	serine hydroxymethyltransferase, mitochondrial precursor, putative, expressed
LOC_Os09g36230	0.98	9.73e-08	PPR repeat containing protein, expressed
LOC_Os08g06630	1.11	1.03e-07	RNA polymerase sigma factor, putative, expressed
LOC_Os03g58230	0.8	1.09e-07	plant-specific domain TIGR01615 family protein, expressed
LOC_Os01g44430	0.81	1.09e-07	retrotransposon protein, putative, unclassified, expressed
LOC_Os03g30050	1.21	1.24e-07	protein kinase family protein, putative, expressed
LOC_Os10g32520	1.54	1.32e-07	expressed protein
LOC_Os05g51580	0.92	1.33e-07	hypothetical protein
LOC_Os09g04440	0.95	1.43e-07	DNA-binding protein, putative, expressed
LOC_Os07g04430	6.72	1.47e-07	expressed protein
LOC_Os08g41820	0.65	1.5e-07	exo70 exocyst complex subunit domain containing protein, expressed
LOC_Os02g55610	0.94	1.61e-07	serine-rich protein, putative, expressed
LOC_Os04g41160	1.42	1.62e-07	protein kinase, putative, expressed
LOC_Os12g31000	1.47	1.62e-07	pumilio-family RNA binding repeat domain containing protein, expressed
LOC_Os09g26670	6.71	1.62e-07	expressed protein
LOC_Os12g06250	1.93	1.72e-07	expressed protein
LOC_Os07g25440	1.38	1.74e-07	WD domain, G-beta repeat domain containing protein, expressed
LOC_Os10g28370	0.79	1.8e-07	chlorophyllase-2, chloroplast precursor, putative, expressed
LOC_Os11g13880	6.7	1.85e-07	expressed protein
LOC_Os03g64020	1.65	1.97e-07	expressed protein
LOC_Os06g44450	0.79	1.97e-07	CCT/B-box zinc finger protein, putative, expressed
LOC_Os11g26650	1.07	1.97e-07	retrotransposon protein, putative, Ty3-gypsy subclass, expressed
LOC_Os10g33430	1.1	2.14e-07	expressed protein
LOC_Os08g15330	1.07	2.18e-07	anthocyanidin 3-O-glucosyltransferase, putative, expressed
LOC_Os08g34984	1.2	2.26e-07	DUF581 domain containing protein, expressed
LOC_Os04g27430	2.31	2.28e-07	terpene synthase, putative, expressed
LOC_Os11g05930	1.3	2.28e-07	response regulator receiver domain containing protein, expressed
LOC_Os01g24430	0.98	2.39e-07	expressed protein
LOC_Os12g32940	0.71	2.46e-07	transporter family protein, putative, expressed
LOC_Os01g14890	1.89	2.53e-07	expressed protein
LOC_Os03g55770	1.38	2.75e-07	expressed protein
LOC_Os04g05370	2.2	2.85e-07	retrotransposon protein, putative, unclassified, expressed
LOC_Os04g42020	0.73	2.93e-07	CCT/B-box zinc finger protein, putative, expressed
LOC_Os11g11980	1.35	3.05e-07	expressed protein
LOC_Os08g31510	0.96	3.13e-07	DUF581 domain containing protein, expressed
LOC_Os08g04060	1.28	3.19e-07	retrotransposon protein, putative, Ty3-gypsy subclass, expressed
LOC_Os08g37590	1.29	3.24e-07	expressed protein
LOC_Os12g43950	1.41	3.26e-07	homeobox domain containing protein, expressed
LOC_Os03g43440	0.8	3.32e-07	CAMK_KIN1/SNF1/Nim1_like.17 - CAMK includes calcium/calmodulin depedent protein kinases, expressed
LOC_Os02g10880	0.67	3.67e-07	UDP-glucoronosyl and UDP-glucosyl transferase domain containing protein, expressed
LOC_Os03g08500	0.73	3.8e-07	AP2 domain containing protein, expressed
LOC_Os07g42440	6.57	4.52e-07	hydroxyacid oxidase 1, putative, expressed
LOC_Os12g36710	1.04	4.79e-07	expressed protein
LOC_Os08g22840	1.02	4.87e-07	expressed protein
LOC_Os01g63620	0.68	4.87e-07	expressed protein
LOC_Os05g46450	3.27	5.06e-07	fiber protein Fb11, putative, expressed
LOC_Os09g37610	1.9	5.06e-07	MATE efflux protein, putative, expressed
LOC_Os07g01020	1.11	5.06e-07	SOR/SNZ family protein, putative, expressed
LOC_Os02g08130	1.56	5.06e-07	FGGY family of carbohydrate kinases, putative, expressed
LOC_Os07g01060	1.36	5.06e-07	expressed protein
LOC_Os10g26670	2.46	5.11e-07	expressed protein
LOC_Os04g56160	1.36	5.31e-07	plasma membrane ATPase, putative, expressed
LOC_Os12g02830	3.45	5.64e-07	SNF7 domain containing protein, putative, expressed
LOC_Os01g65100	0.66	5.64e-07	peptide transporter, putative, expressed
LOC_Os04g36070	2.13	5.71e-07	OsRR1 type-A response regulator, expressed
LOC_Os02g03670	1.34	6.1e-07	expressed protein
LOC_Os12g40920	6.51	6.16e-07	bZIP transcription factor domain containing protein, expressed
LOC_Os10g30760	1.56	6.29e-07	pentatricopeptide, putative, expressed
LOC_Os11g34460	1.83	6.38e-07	OsFBO10 - F-box and other domain containing protein, expressed
LOC_Os12g08730	1.32	6.68e-07	thioredoxin, putative, expressed
LOC_Os02g13100	1.5	7.38e-07	protein phosphatase 2C, putative, expressed
LOC_Os07g29510	1.13	7.39e-07	retrotransposon, putative, centromere-specific, expressed
LOC_Os05g01290	1.37	7.42e-07	expressed protein
LOC_Os08g20310	0.95	8.07e-07	retrotransposon protein, putative, unclassified, expressed
LOC_Os03g61130	1.09	8.17e-07	phosphoesterase family protein, putative, expressed
LOC_Os02g02380	6.48	8.22e-07	suppressor of phythchrome A, putative, expressed
LOC_Os12g10710	2.06	8.3e-07	NB-ARC domain containing protein, expressed
LOC_Os11g31690	6.46	8.48e-07	expressed protein
LOC_Os01g19740	1.45	8.54e-07	calvin cycle protein CP12, putative, expressed
LOC_Os12g10720	6.46	9.14e-07	glutathione S-transferase, putative, expressed
LOC_Os06g27910	0.86	9.14e-07	oleosin, putative, expressed
LOC_Os07g48570	6.46	9.23e-07	expressed protein
LOC_Os11g26630	1.06	9.52e-07	expressed protein
LOC_Os04g32110	0.61	9.71e-07	ACT domain containing protein, expressed
LOC_Os05g34110	0.64	1.02e-06	homeodomain-related, putative, expressed
LOC_Os03g30092	0.98	1.07e-06	expressed protein
LOC_Os04g45070	1.11	1.08e-06	remorin, putative, expressed
LOC_Os04g49450	2.61	1.08e-06	MYB family transcription factor, putative, expressed
LOC_Os10g36250	0.9	1.16e-06	tetratricopeptide repeat, putative, expressed
LOC_Os08g33420	1.08	1.23e-06	agenet domain containing protein, expressed
LOC_Os10g21930	1.74	1.25e-06	OsFBK21 - F-box domain and kelch repeat containing protein, expressed
LOC_Os07g05820	2.96	1.37e-06	hydroxyacid oxidase 1, putative, expressed
LOC_Os04g24040	1.18	1.42e-06	retrotransposon protein, putative, Ty3-gypsy subclass, expressed
LOC_Os02g05450	6.39	1.43e-06	Homeobox domain containing protein, expressed
LOC_Os12g16540	0.93	1.43e-06	OsWAK124 - OsWAK receptor-like protein OsWAK-RLP, expressed
LOC_Os05g37520	0.64	1.52e-06	expressed protein
LOC_Os02g12980	1.9	1.53e-06	retrotransposon protein, putative, unclassified, expressed
LOC_Os05g02020	1.45	1.53e-06	protein kinase APK1A, chloroplast precursor, putative, expressed
LOC_Os01g39260	1.49	1.7e-06	OsFtsH5 FtsH protease, homologue of AtFtsH4, expressed
LOC_Os02g44010	1.28	1.74e-06	expressed protein
LOC_Os02g58310	1.67	1.75e-06	expressed protein
LOC_Os01g45580	1.94	1.76e-06	transposon protein, putative, unclassified
LOC_Os11g41600	6.36	1.77e-06	expressed protein
LOC_Os06g15400	1.27	1.88e-06	expressed protein
LOC_Os05g32770	0.88	1.94e-06	expressed protein
LOC_Os02g55080	4.75	1.95e-06	snf1-related kinase interactor 2, putative, expressed
LOC_Os10g33540	0.83	2.02e-06	alcohol oxidase, putative, expressed
LOC_Os03g06930	2.08	2.06e-06	homeodomain protein, putative, expressed
LOC_Os05g20910	1.1	2.2e-06	expressed protein
LOC_Os10g37180	2.11	2.33e-06	glycine cleavage system H protein, putative, expressed
LOC_Os08g08570	1.78	2.38e-06	expressed protein
LOC_Os06g37530	4.26	2.43e-06	expressed protein
LOC_Os09g11480	0.99	2.53e-06	AP2 domain containing protein, expressed
LOC_Os02g03020	1.05	2.57e-06	EF hand family protein, putative, expressed
LOC_Os06g11150	0.98	2.62e-06	DUF1645 domain containing protein, putative, expressed
LOC_Os02g30490	0.9	2.66e-06	retrotransposon, putative, centromere-specific, expressed
LOC_Os07g47040	2.46	2.68e-06	expressed protein
LOC_Os05g01820	1.82	2.73e-06	cytochrome b5-like Heme/Steroid binding domain containing protein, expressed
LOC_Os01g22900	0.92	2.78e-06	neutral/alkaline invertase, putative, expressed
LOC_Os01g65750	1.8	2.78e-06	transposon protein, putative, unclassified, expressed
LOC_Os11g39370	6.3	3.02e-06	BRASSINOSTEROID INSENSITIVE 1-associated receptor kinase 1 precursor, putative, expressed
LOC_Os06g38150	0.8	3.07e-06	expressed protein
LOC_Os11g14140	0.8	3.2e-06	OsFBK25 - F-box domain and kelch repeat containing protein, expressed
LOC_Os01g03989	0.78	3.28e-06	expressed protein
LOC_Os02g07360	6.28	3.29e-06	pentatricopeptide containing protein, putative, expressed
LOC_Os12g01030	0.97	3.58e-06	monoglyceride lipase, putative, expressed
LOC_Os05g20420	5	3.61e-06	expressed protein
LOC_Os01g34060	0.71	3.61e-06	MYB family transcription factor, putative, expressed
LOC_Os12g21590	0.99	3.63e-06	retrotransposon protein, putative, unclassified, expressed
LOC_Os04g14690	1.07	3.69e-06	flavin-containing monooxygenase family protein, putative, expressed
LOC_Os04g56760	1.38	3.7e-06	PHF5-like protein domain containing protein, expressed
LOC_Os11g31430	1.26	3.9e-06	expressed protein
LOC_Os02g10614	1.23	3.98e-06	expressed protein
LOC_Os01g71720	1.46	3.98e-06	amino acid permease family protein, putative, expressed
LOC_Os07g09420	0.88	4.08e-06	ATPase, putative, expressed
LOC_Os07g48140	1.65	4.12e-06	ATOFP17/OFP17, putative, expressed
LOC_Os05g42060	0.74	4.19e-06	UDP-glucoronosyl/UDP-glucosyl transferase, putative, expressed
LOC_Os05g35250	1.68	4.19e-06	expressed protein
LOC_Os04g20280	1.27	4.3e-06	expressed protein
LOC_Os11g24120	1.04	4.37e-06	expressed protein
LOC_Os04g45140	0.91	4.38e-06	DTA2, putative, expressed
LOC_Os02g47510	0.65	4.56e-06	9-cis-epoxycarotenoid dioxygenase 1, chloroplast precursor, putative, expressed
LOC_Os11g06740	3.85	4.57e-06	syntaxin 6, putative, expressed
LOC_Os03g02010	6.21	4.75e-06	DNA methyltransferase protein, putative, expressed
LOC_Os05g02160	1	4.82e-06	retrotransposon, putative, centromere-specific, expressed
LOC_Os07g35360	1.25	4.82e-06	expressed protein
LOC_Os07g34570	0.92	4.82e-06	FAD dependent oxidoreductase domain containing protein, expressed
LOC_Os08g26870	1.33	4.99e-06	wound responsive protein, putative, expressed
LOC_Os03g52690	2.51	5.06e-06	CBS domain containing membrane protein, putative, expressed
LOC_Os02g10400	6.19	5.43e-06	expressed protein
LOC_Os07g02100	0.84	5.76e-06	flavin-containing monooxygenase family protein, putative, expressed
LOC_Os01g63410	1.3	6.07e-06	expressed protein
LOC_Os11g40610	0.96	6.13e-06	EARLY flowering protein, putative, expressed
LOC_Os04g27420	1.34	6.22e-06	retrotransposon protein, putative, unclassified, expressed
LOC_Os03g55350	1.44	6.22e-06	OsSub31 - Putative Subtilisin homologue, expressed
LOC_Os03g19090	2.93	6.3e-06	expressed protein
LOC_Os03g08570	6.21	6.3e-06	amine oxidase, flavin-containing, domain containing protein, expressed
LOC_Os07g01760	1.31	6.4e-06	aminotransferase, classes I and II, domain containing protein, expressed
LOC_Os08g04450	1.51	6.4e-06	DAG protein, chloroplast precursor, putative, expressed
LOC_Os06g40940	0.89	6.48e-06	glycine dehydrogenase, putative, expressed
LOC_Os08g44850	1.58	6.48e-06	C2 domain containing protein, putative, expressed
LOC_Os11g42790	1.21	6.73e-06	transporter, monovalent cation:proton antiporter-2 family, putative, expressed
LOC_Os03g12660	1.11	6.78e-06	cytochrome P450, putative, expressed
LOC_Os06g46450	6.17	6.8e-06	polyprenyl synthetase, putative, expressed
LOC_Os03g44740	1.21	6.97e-06	cytochrome P450, putative, expressed
LOC_Os06g50140	1.63	7.07e-06	endoglucanase, putative, expressed
LOC_Os03g06620	1.67	7.3e-06	1,2-dihydroxy-3-keto-5-methylthiopentene dioxygenase protein, putative, expressed
LOC_Os10g20090	1.53	7.4e-06	CSLH1 - cellulose synthase-like family H, expressed
LOC_Os03g42930	0.8	7.42e-06	expressed protein
LOC_Os09g01360	1.92	7.76e-06	expressed protein
LOC_Os10g01470	1.21	7.8e-06	homeobox associated leucine zipper, putative, expressed
LOC_Os08g01890	0.78	8.02e-06	DNA binding protein, putative, expressed
LOC_Os10g41230	0.71	8.13e-06	homeobox associated leucine zipper, putative, expressed
LOC_Os02g32465	0.91	8.18e-06	expressed protein
LOC_Os01g73580	3.11	8.23e-06	glycosyl hydrolases, putative, expressed
LOC_Os12g37415	1.17	8.45e-06	expressed protein
LOC_Os06g09960	0.79	8.49e-06	expressed protein
LOC_Os06g40430	0.74	8.49e-06	expressed protein
LOC_Os10g25000	1.79	8.69e-06	expressed protein
LOC_Os10g04570	2.39	8.88e-06	expressed protein
LOC_Os02g05460	6.11	8.88e-06	hypothetical protein
LOC_Os07g48090	0.7	9.62e-06	CAMK_KIN1/SNF1/Nim1_like.30 - CAMK includes calcium/calmodulin depedent protein kinases, expressed
LOC_Os10g20235	2.59	1.01e-05	expressed protein
LOC_Os02g45225	6.11	1.02e-05	expressed protein
LOC_Os02g09150	1.4	1.02e-05	inorganic H+ pyrophosphatase, putative, expressed
LOC_Os12g01140	1.8	1.05e-05	AGC_PVPK_like_kin82y.2 - ACG kinases include homologs to PKA, PKG and PKC, expressed
LOC_Os01g34050	0.87	1.05e-05	expressed protein
LOC_Os06g47550	1.3	1.1e-05	cadmium/zinc-transporting ATPase, putative, expressed
LOC_Os10g28710	1.91	1.11e-05	expressed protein
LOC_Os01g69980	0.78	1.13e-05	TCP family transcription factor, putative, expressed
LOC_Os02g39730	0.78	1.13e-05	expressed protein
LOC_Os03g08580	1.68	1.15e-05	expressed protein
LOC_Os07g42750	2.55	1.15e-05	DDT domain containing protein, putative, expressed
LOC_Os03g20780	1.57	1.15e-05	ethylene-insensitive 3, putative, expressed
LOC_Os11g39820	1.37	1.16e-05	expressed protein
LOC_Os08g03579	2.43	1.23e-05	expressed protein
LOC_Os12g38870	1.65	1.28e-05	expressed protein
LOC_Os03g32590	0.75	1.33e-05	transcription initiation factor, putative, expressed
LOC_Os03g55510	1.16	1.33e-05	expressed protein
LOC_Os06g05930	2.36	1.36e-05	expressed protein
LOC_Os10g02480	1.26	1.36e-05	oxidoreductase, aldo/keto reductase family protein, putative, expressed
LOC_Os03g49970	6.06	1.43e-05	expressed protein
LOC_Os04g52900	2.47	1.43e-05	ABC transporter family protein, putative, expressed
LOC_Os02g55430	0.92	1.48e-05	alginate regulatory protein AlgP, putative, expressed
LOC_Os02g32980	0.82	1.51e-05	Cupin domain containing protein, expressed
LOC_Os06g49520	1.34	1.51e-05	arogenate dehydrogenase 1, chloroplast precursor, putative, expressed
LOC_Os12g02589	2.12	1.53e-05	hydrolase, alpha/beta fold family protein, putative, expressed
LOC_Os07g44900	0.82	1.53e-05	gibberellin receptor GID1L2, putative, expressed
LOC_Os10g37830	0.89	1.59e-05	OsFBX391 - F-box domain containing protein, expressed
LOC_Os05g03550	0.89	1.6e-05	MYB family transcription factor, putative, expressed
LOC_Os02g15520	1.11	1.63e-05	transposon protein, putative, unclassified, expressed
LOC_Os08g24770	3.13	1.63e-05	protein kinase, putative, expressed
LOC_Os08g21720	1.36	1.65e-05	rhamnogalacturonate lyase, putative
LOC_Os01g60730	0.7	1.65e-05	RING-H2 finger protein, putative, expressed
LOC_Os09g33490	1.73	1.66e-05	no apical meristem protein, putative, expressed
LOC_Os07g41439	0.83	1.68e-05	expressed protein
LOC_Os03g12640	1.15	1.68e-05	hypothetical protein
LOC_Os07g48290	1.89	1.69e-05	AGC_AGC_other_RS6K_like.2 - ACG kinases include homologs to PKA, PKG and PKC, expressed
LOC_Os04g56730	1.46	1.69e-05	repressor of RNA polymerase III transcription MAF1, putative, expressed
LOC_Os03g20790	1.41	1.7e-05	ethylene-insensitive 3, putative, expressed
LOC_Os10g18340	1.01	1.73e-05	expressed protein
LOC_Os05g05140	1.25	1.75e-05	expressed protein
LOC_Os03g17084	0.9	1.75e-05	Core histone H2A/H2B/H3/H4 domain containing protein, putative, expressed
LOC_Os09g04210	1.21	1.78e-05	hydrolase/ zinc ion binding protein, putative, expressed
LOC_Os12g10660	1.46	1.84e-05	B-box zinc finger family protein, putative, expressed
LOC_Os04g41870	0.89	1.84e-05	expressed protein
LOC_Os11g06420	3.95	1.85e-05	OsFBT13 - F-box and tubby domain containing protein, expressed
LOC_Os01g15979	2.08	1.86e-05	gb protein, putative, expressed
LOC_Os01g53880	1.55	1.89e-05	OsIAA6 - Auxin-responsive Aux/IAA gene family member, expressed
LOC_Os05g07820	1.79	1.91e-05	leucine-rich repeat receptor protein kinase EXS precursor, putative, expressed
LOC_Os03g05360	0.74	1.93e-05	transposon protein, putative, unclassified, expressed
LOC_Os05g15820	1.04	1.95e-05	retrotransposon protein, putative, unclassified, expressed
LOC_Os01g13770	1	1.95e-05	DUF250 domain containing protein, putative, expressed
LOC_Os07g12830	2.26	1.97e-05	cytochrome b5-like Heme/Steroid binding domain containing protein, expressed
LOC_Os03g57220	4.12	2.02e-05	hydroxyacid oxidase 1, putative, expressed
LOC_Os04g27340	3.86	2.08e-05	terpene synthase, putative, expressed
LOC_Os06g23274	0.86	2.09e-05	zinc finger, C3HC4 type, domain containing protein, expressed
LOC_Os03g07360	3.69	2.11e-05	expressed protein
LOC_Os05g50230	0.86	2.12e-05	DUF1645 domain containing protein, putative, expressed
LOC_Os03g41700	1.1	2.22e-05	retrotransposon protein, putative, Ty3-gypsy subclass, expressed
LOC_Os07g11300	2.45	2.29e-05	expressed protein
LOC_Os09g36030	5.98	2.3e-05	4-hydroxy-2-oxovalerate aldolase, putative, expressed
LOC_Os05g24550	3	2.34e-05	Papain family cysteine protease domain containing protein, expressed
LOC_Os01g09620	0.92	2.38e-05	zinc finger/CCCH transcription factor, putative, expressed
LOC_Os08g42410	1.73	2.38e-05	transketolase, putative, expressed
LOC_Os01g45274	2.38	2.39e-05	carbonic anhydrase, chloroplast precursor, putative, expressed
LOC_Os10g21000	0.98	2.48e-05	nucleoside-triphosphatase, putative, expressed
LOC_Os01g49830	0.6	2.5e-05	B3 DNA binding domain containing protein, expressed
LOC_Os11g36140	1.25	2.53e-05	receptor-like protein kinase 2 precursor, putative, expressed
LOC_Os02g57420	5.96	2.53e-05	protein kinase APK1A, chloroplast precursor, putative, expressed
LOC_Os08g31580	0.83	2.53e-05	ethylene-responsive transcription factor, putative, expressed
LOC_Os08g06530	3.47	2.54e-05	rubredoxin family protein, putative, expressed
LOC_Os08g15190	0.9	2.63e-05	expressed protein
LOC_Os09g17344	0.77	2.66e-05	expressed protein
LOC_Os04g54440	5.99	2.66e-05	RNA binding protein, putative, expressed
LOC_Os07g40820	1.87	2.74e-05	PPR repeat domain containing protein, putative, expressed
LOC_Os12g39220	1.33	2.75e-05	ZOS12-08 - C2H2 zinc finger protein, expressed
LOC_Os10g09500	1.48	2.79e-05	retrotransposon protein, putative, Ty3-gypsy subclass, expressed
LOC_Os01g25920	1.37	2.82e-05	expressed protein
LOC_Os05g10414	0.76	2.93e-05	expressed protein
LOC_Os03g55776	5.22	3.03e-05	expressed protein
LOC_Os08g39300	1.01	3.03e-05	aminotransferase, putative, expressed
LOC_Os02g06480	1.34	3.03e-05	SCO1 protein homolog, mitochondrial precursor, putative, expressed
LOC_Os01g68010	4.06	3.03e-05	TBC domain containing protein, expressed
LOC_Os07g28480	0.81	3.04e-05	glutathione S-transferase, putative, expressed
LOC_Os12g39110	1.73	3.1e-05	zinc finger, C3HC4 type domain containing protein, expressed
LOC_Os09g03960	0.86	3.1e-05	expressed protein
LOC_Os06g01934	1.2	3.1e-05	homeobox domain containing protein, expressed
LOC_Os01g01860	4.82	3.13e-05	transposon protein, putative, unclassified
LOC_Os04g38730	0.91	3.22e-05	hypothetical protein
LOC_Os01g03810	4.25	3.23e-05	expressed protein
LOC_Os01g10450	2.55	3.24e-05	protein kinase domain containing protein, expressed
LOC_Os06g04070	1.04	3.37e-05	pyridoxal-dependent decarboxylase protein, putative, expressed
LOC_Os08g04180	1.26	3.48e-05	tryptophan synthase beta chain 1, putative, expressed
LOC_Os12g10650	5.91	3.56e-05	expressed protein
LOC_Os01g05660	1.75	3.58e-05	expressed protein
LOC_Os09g35880	5.91	3.6e-05	B-box zinc finger family protein, putative, expressed
LOC_Os07g30980	4.07	3.61e-05	uvrD/REP helicase family protein, putative, expressed
LOC_Os06g51220	1.09	3.62e-05	HMG1/2, putative, expressed
LOC_Os10g40824	0.61	3.62e-05	expressed protein
LOC_Os01g59080	0.67	3.66e-05	expressed protein
LOC_Os11g28170	0.64	3.8e-05	expressed protein
LOC_Os09g20020	1.08	3.8e-05	NBS-LRR resistance-like protein B8, putative, expressed
LOC_Os01g05000	1.92	3.8e-05	expressed protein
LOC_Os06g44170	0.64	3.9e-05	NAD dependent epimerase/dehydratase family protein, putative, expressed
LOC_Os05g01940	0.61	3.92e-05	zinc finger, RING-type, putative, expressed
LOC_Os03g35510	1.1	3.92e-05	retrotransposon, putative, centromere-specific, expressed
LOC_Os12g08810	5.92	4.01e-05	VTC2, putative, expressed
LOC_Os08g42420	1.06	4.06e-05	expressed protein
LOC_Os01g45840	0.95	4.08e-05	CRR2, putative, expressed
LOC_Os08g27850	2.05	4.11e-05	endothelial differentiation-related factor 1, putative, expressed
LOC_Os02g10860	2.44	4.11e-05	bZIP transcription factor domain containing protein, expressed
LOC_Os08g33710	1.45	4.14e-05	ribonuclease T2 family domain containing protein, expressed
LOC_Os06g49930	2.76	4.15e-05	OsFBX207 - F-box domain containing protein, expressed
LOC_Os02g42290	0.97	4.19e-05	OsClp3 - Putative Clp protease homologue, expressed
LOC_Os01g38229	0.92	4.2e-05	peptidyl-prolyl isomerase, putative, expressed
LOC_Os03g57500	2.05	4.22e-05	zinc finger, C3HC4 type domain containing protein, expressed
LOC_Os02g42960	1.43	4.38e-05	thylakoid lumenal protein, putative, expressed
LOC_Os10g34795	0.77	4.38e-05	expressed protein
LOC_Os01g32259	1.08	4.38e-05	expressed protein
LOC_Os03g03910	0.81	4.38e-05	catalase domain containing protein, expressed
LOC_Os07g41694	0.82	4.4e-05	acidic leucine-rich nuclear phosphoprotein 32-related protein 1, putative, expressed
LOC_Os01g49529	2.06	4.45e-05	OsWAK10d - OsWAK receptor-like cytoplasmic kinase OsWAK-RLCK, expressed
LOC_Os06g08720	1.12	4.62e-05	OsSCP32 - Putative Serine Carboxypeptidase homologue, expressed
LOC_Os01g25600	1.2	4.75e-05	tetratricopeptide repeat domain containing protein, expressed
LOC_Os04g36760	1.56	4.77e-05	enzyme of the cupin superfamily protein, putative, expressed
LOC_Os07g02120	0.68	4.84e-05	flavin-containing monooxygenase family protein, putative, expressed
LOC_Os12g03800	0.78	4.85e-05	expressed protein
LOC_Os12g01574	1.07	5.05e-05	expressed protein
LOC_Os10g33800	2.6	5.09e-05	lactate/malate dehydrogenase, putative, expressed
LOC_Os01g53350	0.73	5.09e-05	anthocyanidin 5,3-O-glucosyltransferase, putative, expressed
LOC_Os11g06720	1.17	5.14e-05	abscisic stress-ripening, putative, expressed
LOC_Os10g05460	0.59	5.18e-05	retrotransposon protein, putative, unclassified, expressed
LOC_Os01g69840	2.16	5.19e-05	expressed protein
LOC_Os12g10320	0.69	5.37e-05	plant-specific domain TIGR01627 family protein, expressed
LOC_Os02g11110	0.58	5.39e-05	flavonol-3-O-glycoside-7-O-glucosyltransferase 1, putative, expressed
LOC_Os01g09520	5.84	5.71e-05	transposon protein, putative, unclassified, expressed
LOC_Os04g33620	0.91	5.79e-05	expressed protein
LOC_Os09g12920	1.98	5.79e-05	expressed protein
LOC_Os06g10840	0.94	5.93e-05	expressed protein
LOC_Os05g48640	0.98	5.96e-05	ATROPGEF7/ROPGEF7, putative, expressed
LOC_Os07g37420	0.65	6.11e-05	versicolorin reductase, putative, expressed
LOC_Os03g06400	2.74	6.14e-05	expressed protein
LOC_Os01g65900	1.43	6.19e-05	chitin-inducible gibberellin-responsive protein, putative, expressed
LOC_Os03g07370	0.76	6.28e-05	HNH endonuclease domain-containing protein, putative, expressed
LOC_Os10g04720	0.85	6.55e-05	TKL_IRAK_DUF26-la.5 - DUF26 kinases have homology to DUF26 containing loci, expressed
LOC_Os12g20420	0.65	6.61e-05	transposon protein, putative, unclassified, expressed
LOC_Os07g32060	0.75	6.85e-05	UDP-glucoronosyl/UDP-glucosyl transferase, putative, expressed
LOC_Os01g10580	0.61	6.87e-05	B-box zinc finger family protein, putative, expressed
LOC_Os08g38880	1.19	6.95e-05	WD-40 repeat family protein, putative, expressed
LOC_Os03g20550	1.41	7.19e-05	WRKY55, expressed
LOC_Os03g54230	0.9	7.21e-05	imidazole glycerol phosphate synthase hisHF, chloroplast precursor, putative, expressed
LOC_Os07g40974	5.81	7.22e-05	NAD dependent epimerase/dehydratase family protein, putative, expressed
LOC_Os09g23894	0.66	7.22e-05	expressed protein
LOC_Os03g62170	2.36	7.24e-05	cyclase/dehydrase family protein, expressed
LOC_Os08g44680	0.88	7.24e-05	photosystem I reaction center subunit II, chloroplast precursor, putative, expressed
LOC_Os12g10630	5.85	7.3e-05	ZF-HD protein dimerisation region containing protein, expressed
LOC_Os04g58580	1.6	7.31e-05	phosphomannomutase, putative, expressed
LOC_Os05g24650	0.86	7.33e-05	DUF567 domain containing protein, putative, expressed
LOC_Os08g22018	2.29	7.33e-05	retrotransposon, putative, centromere-specific, expressed
LOC_Os10g24004	0.96	7.5e-05	expressed protein
LOC_Os11g01140	1.83	7.78e-05	AGC_PVPK_like_kin82y.18 - ACG kinases include homologs to PKA, PKG and PKC, expressed
LOC_Os11g16510	1.07	7.85e-05	disease resistance protein RPM1, putative, expressed
LOC_Os01g17240	1.01	7.86e-05	transporter, major facilitator family, putative, expressed
LOC_Os12g19680	0.93	7.86e-05	transposon protein, putative, unclassified, expressed
LOC_Os07g16710	0.97	8.04e-05	retrotransposon protein, putative, Ty3-gypsy subclass
LOC_Os01g49890	0.76	8.15e-05	threonine synthase, chloroplast precursor, putative, expressed
LOC_Os05g47670	1.15	8.17e-05	zinc finger, C3HC4 type domain containing protein, expressed
LOC_Os10g06180	1.26	8.18e-05	transposon protein, putative, unclassified
LOC_Os03g63770	1.43	8.18e-05	RCD1, putative, expressed
LOC_Os05g41510	0.85	8.23e-05	SH2 motif, putative, expressed
LOC_Os12g43600	0.98	8.23e-05	RNA recognition motif containing protein, expressed
LOC_Os09g27420	1.08	8.35e-05	formate--tetrahydrofolate ligase, putative, expressed
LOC_Os12g13824	1.75	8.53e-05	expressed protein
LOC_Os08g40919	0.9	8.63e-05	expressed protein
LOC_Os06g44180	1.12	8.68e-05	NAD dependent epimerase/dehydratase family protein, putative, expressed
LOC_Os01g68490	1.62	8.75e-05	tetratricopeptide-like helical, putative, expressed
LOC_Os03g38940	1.11	8.77e-05	expressed protein
LOC_Os02g13970	1.98	8.8e-05	Complex I intermediate-associated protein 30 domain containing protein, putative, expressed
LOC_Os09g22210	0.99	9.1e-05	retrotransposon, putative, centromere-specific, expressed
LOC_Os02g05440	0.73	9.12e-05	expressed protein
LOC_Os02g55920	0.66	9.13e-05	expressed protein
LOC_Os02g21009	2.23	9.29e-05	sodium/calcium exchanger protein, putative, expressed
LOC_Os10g23884	0.99	9.46e-05	retrotransposon protein, putative, Ty3-gypsy subclass, expressed
LOC_Os12g25180	3.84	9.63e-05	expressed protein
LOC_Os01g65080	5.76	0.0001	ZOS1-18 - C2H2 zinc finger protein, expressed
LOC_Os05g24680	1.14	0.000102	retrotransposon protein, putative, Ty3-gypsy subclass, expressed
LOC_Os01g37130	1.04	0.000106	protein phosphatase 2C, putative, expressed
LOC_Os12g15505	1.83	0.000107	expressed protein
LOC_Os11g31760	0.83	0.000107	transposon protein, putative, unclassified, expressed
LOC_Os08g14450	1.17	0.000109	RNA polymerase sigma factor, putative, expressed
LOC_Os08g40510	1.23	0.000109	KID-containing protein, putative, expressed
LOC_Os11g03060	3.42	0.00011	SNF7 domain containing protein, putative, expressed
LOC_Os11g29710	0.94	0.00011	OsFBO4 - F-box and other domain containing protein, expressed
LOC_Os12g03080	1.75	0.000112	rp3 protein, putative, expressed
LOC_Os02g27060	0.96	0.000115	high mobility group, putative, expressed
LOC_Os08g36140	2.3	0.000115	expressed protein
LOC_Os03g01420	1.4	0.000115	expressed protein
LOC_Os06g50300	1.48	0.000116	heat shock protein, putative, expressed
LOC_Os03g29680	2.17	0.000118	EARLY flowering protein, putative, expressed
LOC_Os01g69270	0.62	0.000118	OsFBO2 - F-box and other domain containing protein, expressed
LOC_Os09g17740	5.73	0.000119	chlorophyll A-B binding protein, putative, expressed
LOC_Os02g34470	0.89	0.000119	expressed protein
LOC_Os07g48040	0.77	0.000119	peroxidase precursor, putative, expressed
LOC_Os10g42240	1.26	0.000121	kinase, pfkB family, putative, expressed
LOC_Os12g40930	1.69	0.000121	expressed protein
LOC_Os02g43180	1.37	0.000122	OsGrx_C3 - glutaredoxin subgroup I, expressed
LOC_Os07g41180	1.35	0.000123	RNA-binding protein-like, putative, expressed
LOC_Os04g57890	0.65	0.000127	oligosaccharyl transferase, putative, expressed
LOC_Os01g63710	1.38	0.000127	CDC6 - Putative DNA replication initiation protein, expressed
LOC_Os02g56250	0.84	0.000129	GATA zinc finger domain containing protein, expressed
LOC_Os06g09890	1.17	0.000129	smr domain containing protein, expressed
LOC_Os07g01480	1.12	0.000132	oxygen evolving enhancer protein 3 domain containing protein, expressed
LOC_Os01g74530	1.19	0.000133	protein phosphatase 2C, putative, expressed
LOC_Os10g35720	1.1	0.000133	OsGrx_S17 - glutaredoxin subgroup II, expressed
LOC_Os04g23040	1.2	0.000133	expressed protein
LOC_Os03g02600	1.31	0.000135	riboflavin biosynthesis protein ribD, putative, expressed
LOC_Os04g56670	1.53	0.000141	S4 domain containing protein, putative, expressed
LOC_Os12g15060	0.97	0.000141	retrotransposon protein, putative, Ty3-gypsy subclass, expressed
LOC_Os10g13590	0.78	0.000142	retrotransposon protein, putative, Ty1-copia subclass
LOC_Os01g40210	0.81	0.000142	hypothetical protein
LOC_Os04g08800	1.17	0.000142	expressed protein
LOC_Os12g14920	1.06	0.000143	transposon protein, putative, unclassified, expressed
LOC_Os05g46040	0.79	0.000144	protein phosphatase 2C, putative, expressed
LOC_Os11g36070	2.13	0.000144	expressed protein
LOC_Os07g37030	0.92	0.000151	cytochrome b6-f complex iron-sulfur subunit, chloroplast precursor, putative, expressed
LOC_Os01g09540	1.03	0.000151	HAD superfamily phosphatase, putative, expressed
LOC_Os08g13795	0.74	0.000153	expressed protein
LOC_Os03g29540	1.99	0.000155	ATP-dependent protease, putative, expressed
LOC_Os08g07320	1.21	0.000155	expressed protein
LOC_Os08g44930	2.06	0.000155	SNARE domain containing protein, putative, expressed
LOC_Os04g33610	0.81	0.000156	expressed protein
LOC_Os05g38260	1.52	0.000157	retrotransposon protein, putative, unclassified, expressed
LOC_Os07g37790	2.05	0.000159	expressed protein
LOC_Os05g08480	1.25	0.00016	cytokinin-O-glucosyltransferase 1, putative, expressed
LOC_Os03g57540	0.71	0.00016	expressed protein
LOC_Os01g48874	0.9	0.000169	wax synthase, putative, expressed
LOC_Os09g09690	1.89	0.000171	retrotransposon protein, putative, Ty3-gypsy subclass, expressed
LOC_Os04g41640	0.7	0.000171	HEV2 - Hevein family protein precursor, expressed
LOC_Os05g29760	1.26	0.000171	ferrochelatase-2, chloroplast precursor, putative, expressed
LOC_Os07g36410	0.79	0.000172	expressed protein
LOC_Os12g16550	1.03	0.000174	expressed protein
LOC_Os06g43810	0.89	0.000174	expressed protein
LOC_Os01g25740	1.37	0.000175	powdery mildew resistance protein PM3F, putative, expressed
LOC_Os01g65920	2.29	0.000178	F-box/LRR-repeat protein 2, putative, expressed
LOC_Os12g03350	1.19	0.000178	expressed protein
LOC_Os03g45220	0.95	0.000179	expressed protein
LOC_Os04g36570	0.85	0.000181	expressed protein
LOC_Os03g51030	5.66	0.000183	phytochrome A, putative, expressed
LOC_Os02g01340	1.26	0.000188	ferredoxin--NADP reductase, chloroplast precursor, putative, expressed
LOC_Os06g39912	0.85	0.000189	expressed protein
LOC_Os01g51920	0.81	0.000189	phosphotransferase, putative, expressed
LOC_Os10g02240	1.23	0.000189	peptide transporter PTR2, putative, expressed
LOC_Os01g53020	1.29	0.000194	heat shock protein DnaJ, putative, expressed
LOC_Os06g36410	0.89	0.000197	hypothetical protein
LOC_Os07g39114	0.99	0.000198	expressed protein
LOC_Os12g38170	0.83	0.000198	osmotin, putative, expressed
LOC_Os07g39470	1.07	0.000199	gibberellin response modulator protein, putative, expressed
LOC_Os03g52670	0.66	0.0002	GRAM domain containing protein, expressed
LOC_Os01g12710	1.05	0.000201	oxidoreductase, short chain dehydrogenase/reductase family domain containing protein, expressed
LOC_Os08g43450	3.79	0.000202	MYB-like protein 1, putative, expressed
LOC_Os09g30400	1.39	0.000202	WRKY90, expressed
LOC_Os05g51640	1.41	0.000205	adhesion regulating molecule family, putative, expressed
LOC_Os04g45870	1.11	0.000207	expressed protein
LOC_Os02g25755	0.84	0.000207	expressed protein
LOC_Os07g13234	0.9	0.000211	expressed protein
LOC_Os11g29370	1.87	0.000217	haloacid dehalogenase-like hydrolase family protein, putative, expressed
LOC_Os07g37560	1.81	0.000217	myosin-Vb, putative, expressed
LOC_Os11g13680	1.19	0.000217	expressed protein
LOC_Os04g58730	0.69	0.000219	AT hook motif domain containing protein, expressed
LOC_Os02g57410	1.02	0.000222	OTU-like cysteine protease family protein, putative, expressed
LOC_Os01g12200	1.03	0.00023	expressed protein
LOC_Os04g01340	1	0.000231	retrotransposon protein, putative, LINE subclass, expressed
LOC_Os01g19420	0.87	0.000238	transposon protein, putative, unclassified, expressed
LOC_Os08g42100	1.22	0.000239	ACT domain containing protein, expressed
LOC_Os10g26620	5.63	0.000241	dof zinc finger domain containing protein, putative, expressed
LOC_Os11g29490	0.7	0.000242	plasma membrane ATPase, putative, expressed
LOC_Os01g68450	1.18	0.000242	expressed protein
LOC_Os06g24730	1.85	0.000244	hydrolase, alpha/beta fold family domain containing protein, expressed
LOC_Os04g48480	0.8	0.000245	exostosin family domain containing protein, expressed
LOC_Os09g10320	0.97	0.000245	transposon protein, putative, unclassified, expressed
LOC_Os01g31690	0.83	0.000246	oxygen-evolving enhancer protein 1, chloroplast precursor, putative, expressed
LOC_Os11g15540	4.6	0.000246	hypothetical protein
LOC_Os04g38914	0.9	0.00025	expressed protein
LOC_Os02g31220	1.27	0.000251	expressed protein
LOC_Os07g30670	0.94	0.000253	2Fe-2S iron-sulfur cluster binding domain containing protein, expressed
LOC_Os02g05710	1.22	0.000255	expressed protein
LOC_Os10g25010	1.36	0.000258	OsCML8 - Calmodulin-related calcium sensor protein, expressed
LOC_Os05g41960	1.62	0.000258	expressed protein
LOC_Os09g13940	4.07	0.000258	AP2 domain containing protein, expressed
LOC_Os04g49620	0.8	0.00026	DUF581 domain containing protein, expressed
LOC_Os11g31730	4.97	0.000262	hypothetical protein
LOC_Os03g12700	2.39	0.000262	expressed protein
LOC_Os09g22320	0.79	0.000262	retrotransposon protein, putative, Ty3-gypsy subclass, expressed
LOC_Os12g25640	0.93	0.000263	SAP domain containing protein, expressed
LOC_Os11g47840	1.81	0.000263	OsRhmbd18 - Putative Rhomboid homologue, expressed
LOC_Os03g63990	1.12	0.000263	transposon protein, putative, unclassified, expressed
LOC_Os07g01114	1.35	0.000265	expressed protein
LOC_Os09g04650	1.18	0.000265	expressed protein
LOC_Os02g55600	0.8	0.000266	expressed protein
LOC_Os02g33580	0.84	0.00027	digalactosyldiacylglycerol synthase, chloroplast precursor, putative, expressed
LOC_Os07g29430	1.57	0.000271	expressed protein
LOC_Os06g42060	0.9	0.000275	expressed protein
LOC_Os10g25060	1.94	0.000276	expressed protein
LOC_Os01g53330	0.96	0.00028	anthocyanidin 5,3-O-glucosyltransferase, putative, expressed
LOC_Os01g56200	0.63	0.000281	BTBA2 - Bric-a-Brac,Tramtrack, Broad Complex BTB domain with Ankyrin repeat region, expressed
LOC_Os11g16290	1.75	0.000283	NIN, putative, expressed
LOC_Os03g64010	0.78	0.000284	expressed protein
LOC_Os04g17280	0.77	0.000288	retrotransposon protein, putative, Ty3-gypsy subclass, expressed
LOC_Os06g23290	0.91	0.000288	phosphatidylinositol 3- and 4-kinase family protein, putative, expressed
LOC_Os03g24990	1.09	0.000295	ulp1 protease family, C-terminal catalytic domain containing protein
LOC_Os01g01350	1.05	0.000299	SNF7 domain containing protein, putative, expressed
LOC_Os11g36150	1.49	0.0003	receptor-like protein kinase 2 precursor, putative, expressed
LOC_Os12g42850	1.06	0.000301	amino acid permease, putative, expressed
LOC_Os04g48730	1.49	0.000301	expressed protein
LOC_Os07g04380	0.73	0.000303	retrotransposon protein, putative, unclassified, expressed
LOC_Os02g06350	0.84	0.000305	expressed protein
LOC_Os12g22145	0.71	0.000306	expressed protein
LOC_Os01g18630	2.19	0.000315	aspartic proteinase oryzasin-1 precursor, putative, expressed
LOC_Os02g08500	1.58	0.000315	two-component response regulator, putative, expressed
LOC_Os01g66410	4.28	0.000315	expressed protein
LOC_Os02g10780	1.58	0.000321	SPX domain containing protein, putative, expressed
LOC_Os11g27730	1.25	0.000324	cytochrome P450, putative, expressed
LOC_Os06g40640	0.69	0.000325	fructose-bisphospate aldolase isozyme, putative, expressed
LOC_Os11g08300	1.06	0.000328	aldehyde dehydrogenase, putative, expressed
LOC_Os08g41100	2.45	0.000337	CHIT12 - Chitinase family protein precursor, expressed
LOC_Os04g46020	1.45	0.000339	GATA zinc finger domain containing protein, expressed
LOC_Os12g24400	0.95	0.000346	transposon protein, putative, unclassified, expressed
LOC_Os11g17350	1.06	0.000346	expressed protein
LOC_Os04g33140	1.08	0.000346	expressed protein
LOC_Os01g35330	1.08	0.000346	circumsporozoite protein precursor, putative, expressed
LOC_Os07g38960	0.79	0.00035	chlorophyll A-B binding protein, putative, expressed
LOC_Os01g23900	0.88	0.000352	retrotransposon protein, putative, unclassified, expressed
LOC_Os05g35650	0.99	0.000358	peptide transporter PTR2, putative, expressed
LOC_Os05g24530	1.22	0.000362	retrotransposon protein, putative, Ty3-gypsy subclass, expressed
LOC_Os06g43110	0.81	0.000375	retrotransposon protein, putative, unclassified, expressed
LOC_Os02g42570	0.93	0.00038	ferredoxin-thioredoxin reductase, variable chain, putative, expressed
LOC_Os02g12794	2.96	0.00038	elongation factor 1-gamma, putative, expressed
LOC_Os11g30750	1.12	0.00038	expressed protein
LOC_Os11g24690	0.92	0.00038	ankyrin repeat domain containing protein, expressed
LOC_Os01g67850	1.4	0.000386	zinc finger, RING-type, putative, expressed
LOC_Os11g39940	0.83	0.000386	transposon protein, putative, unclassified, expressed
LOC_Os06g25960	1.22	0.000386	hypothetical protein
LOC_Os04g45900	1.34	0.000389	transposon protein, putative, unclassified, expressed
LOC_Os09g31170	1.24	0.000396	expressed protein
LOC_Os04g48020	0.79	0.000398	3-hexulose-6-phosphate isomerase, putative, expressed
LOC_Os12g12170	1.2	0.000403	cytochrome b5-like Heme/Steroid binding domain containing protein, expressed
LOC_Os04g35670	1.48	0.000406	retrotransposon protein, putative, unclassified, expressed
LOC_Os02g51080	1.48	0.00041	FAD binding domain containing protein, expressed
LOC_Os09g02214	1.53	0.000419	Citrate transporter protein, putative, expressed
LOC_Os06g36710	1.46	0.000426	transposon protein, putative, CACTA, En/Spm sub-class, expressed
LOC_Os11g39020	1.59	0.000429	ABC transporter, ATP-binding protein, putative, expressed
LOC_Os08g29020	0.76	0.000429	wall-associated kinase-like 2, putative, expressed
LOC_Os12g10740	1.45	0.00043	leucine-rich repeat family protein, putative, expressed
LOC_Os11g05050	1.43	0.000431	stem-specific protein TSJT1, putative, expressed
LOC_Os03g18200	0.84	0.000431	heat shock protein DnaJ, putative, expressed
LOC_Os01g14160	0.82	0.000437	retrotransposon, putative, centromere-specific, expressed
LOC_Os11g02424	0.79	0.00044	LTPL9 - Protease inhibitor/seed storage/LTP family protein precursor, expressed
LOC_Os02g01360	1.34	0.000445	OsMADS60 - MADS-box family gene with MIKCc type-box, expressed
LOC_Os04g33830	1.55	0.000449	membrane protein, putative, expressed
LOC_Os11g28580	0.8	0.000449	retrotransposon protein, putative, Ty3-gypsy subclass, expressed
LOC_Os03g22490	0.62	0.000454	heavy metal-associated domain containing protein, expressed
LOC_Os01g63380	2.64	0.000456	transposon protein, putative, unclassified, expressed
LOC_Os01g68480	1.5	0.000458	thioredoxin, putative, expressed
LOC_Os08g29680	1.52	0.000462	expressed protein
LOC_Os09g17770	5.52	0.000466	retrotransposon protein, putative, unclassified, expressed
LOC_Os04g50120	0.8	0.000469	zinc-binding protein, putative, expressed
LOC_Os02g27030	0.84	0.000471	cysteine proteinase 1 precursor, putative, expressed
LOC_Os07g16780	0.97	0.000472	retrotransposon protein, putative, Ty3-gypsy subclass
LOC_Os06g30750	1.65	0.000474	reticulon domain containing protein, putative, expressed
LOC_Os03g31134	2.56	0.000475	retrotransposon protein, putative, Ty1-copia subclass, expressed
LOC_Os07g40550	0.72	0.000486	IBS1, putative, expressed
LOC_Os06g01460	0.9	0.000487	expressed protein
LOC_Os08g45160	0.99	0.000487	TENA/THI-4 family protein, putative, expressed
LOC_Os05g31140	0.81	0.000487	glycosyl hydrolases family 17, putative, expressed
LOC_Os01g02970	0.62	0.000488	retrotransposon protein, putative, unclassified, expressed
LOC_Os06g03360	0.79	0.000505	retrotransposon protein, putative, Ty1-copia subclass
LOC_Os01g29390	0.93	0.000507	expressed protein
LOC_Os07g22750	0.8	0.000514	retrotransposon, putative, centromere-specific, expressed
LOC_Os04g59130	1.12	0.000514	OsFBT6 - F-box and tubby domain containing protein, expressed
LOC_Os03g02980	1.42	0.000514	CAMK_CAMK_like_ULKh_APGy.1 - CAMK includes calcium/calmodulin depedent protein kinases, expressed
LOC_Os07g29900	0.83	0.000529	transposon protein, putative, unclassified, expressed
LOC_Os04g13940	0.93	0.000538	expressed protein
LOC_Os08g37456	0.95	0.000543	flavonol synthase/flavanone 3-hydroxylase, putative, expressed
LOC_Os06g11420	0.97	0.000551	SKIP/SNW domain containing protein, expressed
LOC_Os01g64090	1.54	0.000552	L1P family of ribosomal proteins domain containing protein, expressed
LOC_Os07g04910	2.24	0.000556	reticulon domain containing protein, putative, expressed
LOC_Os10g38110	1.15	0.000567	cytochrome P450, putative, expressed
LOC_Os09g22510	0.78	0.000567	expressed protein
LOC_Os01g04900	1.28	0.000569	peptidase M50 family protein, putative, expressed
LOC_Os05g48390	0.99	0.000569	ubiquitin conjugating enzyme protein, putative, expressed
LOC_Os10g25830	0.59	0.000573	mitochondrial carrier protein, putative, expressed
LOC_Os09g17600	0.99	0.000574	membrane protein, putative, expressed
LOC_Os12g16520	0.89	0.000576	wall-associated receptor kinase 3 precursor, putative, expressed
LOC_Os02g01150	1.08	0.000577	erythronate-4-phosphate dehydrogenase domain containing protein, expressed
LOC_Os02g55060	1.21	0.000595	cytochrome b5-like Heme/Steroid binding domain containing protein, expressed
LOC_Os10g13880	3.28	0.000603	expressed protein
LOC_Os03g29460	1.16	0.000603	60S ribosomal protein, putative, expressed
LOC_Os03g41110	0.63	0.000603	ZOS3-14 - C2H2 zinc finger protein, expressed
LOC_Os01g36950	0.76	0.000609	N-rich protein, putative, expressed
LOC_Os05g31000	2.25	0.000609	nascent polypeptide-associated complex subunit alpha, putative, expressed
LOC_Os12g02350	0.76	0.000622	RING-H2 finger protein, putative, expressed
LOC_Os12g17610	0.69	0.00064	expressed protein
LOC_Os06g51029	0.82	0.000647	OsFtsH1 FtsH protease, homologue of AtFtsH1/5, expressed
LOC_Os12g42970	1.63	0.000647	GATA zinc finger domain containing protein, expressed
LOC_Os06g11790	1.06	0.000647	TLD family protein, putative, expressed
LOC_Os07g43740	1.65	0.000651	zinc finger, C3HC4 type domain containing protein, expressed
LOC_Os12g32499	0.83	0.000657	expressed protein
LOC_Os11g26370	0.82	0.000657	retrotransposon protein, putative, Ty3-gypsy subclass, expressed
LOC_Os07g07680	2.3	0.000659	frigida, putative, expressed
LOC_Os12g38650	0.69	0.000665	expressed protein
LOC_Os07g28460	1.43	0.000671	transposon protein, putative, unclassified, expressed
LOC_Os11g37730	1.26	0.000675	glutathione S-transferase, N-terminal domain containing protein, expressed
LOC_Os06g41720	0.61	0.000686	expressed protein
LOC_Os11g07870	1.31	0.000686	DEAD/DEAH box helicase domain containing protein, expressed
LOC_Os02g52060	1.1	0.00069	peptide transporter like protein, putative, expressed
LOC_Os01g14860	1.13	0.000692	CGMC_GSK.1 - CGMC includes CDA, MAPK, GSK3, and CLKC kinases, expressed
LOC_Os11g22040	1.27	0.000693	expressed protein
LOC_Os09g04360	1.47	0.0007	expressed protein
LOC_Os03g01490	1.15	0.0007	expressed protein
LOC_Os02g06640	5.46	0.000705	ubiquitin family protein, putative, expressed
LOC_Os12g19381	1.15	0.000705	ribulose bisphosphate carboxylase small chain, chloroplast precursor, putative, expressed
LOC_Os01g63140	0.88	0.000708	retrotransposon protein, putative, unclassified
LOC_Os01g10400	1.8	0.000714	expressed protein
LOC_Os01g35320	0.67	0.000717	expressed protein
LOC_Os06g19750	0.7	0.00072	expressed protein
LOC_Os03g19560	4.87	0.00073	tetratricopeptide repeat domain containing protein, expressed
LOC_Os06g18670	0.66	0.000732	anthocyanidin 3-O-glucosyltransferase, putative, expressed
LOC_Os08g35190	0.68	0.00074	auxin-repressed protein, putative, expressed
LOC_Os08g27690	1.18	0.000741	expressed protein
LOC_Os11g28600	0.77	0.000748	expressed protein
LOC_Os12g12110	0.95	0.00075	expressed protein
LOC_Os05g11710	2.86	0.000756	ribosomal protein L5, putative, expressed
LOC_Os02g10010	1.16	0.000762	expressed protein
LOC_Os03g61220	2.65	0.000771	DEAD-box ATP-dependent RNA helicase 3, putative, expressed
LOC_Os06g19050	0.84	0.000772	embryogenesis transmembrane protein, putative, expressed
LOC_Os02g06700	1.87	0.00078	ribosomal protein, putative, expressed
LOC_Os01g66810	0.74	0.000781	expressed protein
LOC_Os01g42420	1.03	0.000781	expressed protein
LOC_Os08g44860	1.7	0.000788	aminopeptidase, putative, expressed
LOC_Os06g07230	0.91	0.000796	tyrosine protein kinase domain containing protein, putative, expressed
LOC_Os06g30250	0.78	0.000797	expressed protein
LOC_Os06g30580	1.57	0.000801	transposon protein, putative, CACTA, En/Spm sub-class
LOC_Os06g51240	5.46	0.000803	expressed protein
LOC_Os07g28910	0.77	0.000809	LSD1 zinc finger domain containing protein, expressed
LOC_Os06g37610	1.45	0.000811	Cyclopropane-fatty-acyl-phospholipid synthase, putative, expressed
LOC_Os01g65692	0.61	0.000811	expressed protein
LOC_Os07g38980	0.73	0.000819	expressed protein
LOC_Os01g52590	1.08	0.000821	hypothetical protein
LOC_Os05g41100	1.05	0.000825	protein kri1, putative, expressed
LOC_Os03g36500	2.74	0.000829	expressed protein
LOC_Os02g18780	0.92	0.00084	expressed protein
LOC_Os03g33490	1.04	0.00084	hypothetical protein
LOC_Os09g31470	0.67	0.00084	AT hook motif domain containing protein, expressed
LOC_Os11g34950	0.86	0.000841	expressed protein
LOC_Os02g07730	1.35	0.000846	haloacid dehalogenase-like hydrolase domain-containing protein 3, putative, expressed
LOC_Os03g15910	0.6	0.000846	membrane protein, putative, expressed
LOC_Os07g36570	0.62	0.000847	KI domain interacting kinase 1, putative, expressed
LOC_Os03g38750	0.69	0.000849	expressed protein
LOC_Os07g02970	1.27	0.000849	expressed protein
LOC_Os08g19750	0.89	0.000849	retrotransposon protein, putative, Ty3-gypsy subclass, expressed
LOC_Os04g56110	2.88	0.000853	protein kinase, putative, expressed
LOC_Os11g06290	1.69	0.00086	expressed protein
LOC_Os11g14180	0.7	0.000862	expressed protein
LOC_Os12g12850	2.46	0.000871	ATP-dependent Clp protease ATP-binding subunit clpA homolog,chloroplast precursor, putative, expressed
LOC_Os09g30340	1.06	0.000872	photosystem I reaction center subunit, chloroplast precursor, putative, expressed
LOC_Os09g29880	0.73	0.000877	expressed protein
LOC_Os04g36660	1.34	0.000883	calmodulin binding protein, putative, expressed
LOC_Os11g37759	1.92	0.000888	stripe rust resistance protein Yr10, putative, expressed
LOC_Os08g07540	1.15	0.0009	hemimethylated DNA binding domain containing protein, expressed
LOC_Os02g09750	0.58	0.000901	lycopene beta cyclase, chloroplast precursor, putative, expressed
LOC_Os05g36190	1.33	0.000906	OsFBT7 - F-box and tubby domain containing protein, expressed
LOC_Os01g18850	1.45	0.000907	OsSPL1 - SBP-box gene family member, expressed
LOC_Os04g03880	2.13	0.000908	expressed protein
LOC_Os04g11220	0.83	0.000908	retrotransposon protein, putative, Ty3-gypsy subclass, expressed
LOC_Os02g27490	4.83	0.000911	bile acid sodium symporter family protein, putative, expressed
LOC_Os10g35770	1.1	0.000914	E2F-related protein, putative, expressed
LOC_Os11g24020	1.07	0.00092	transposon protein, putative, unclassified, expressed
LOC_Os10g10180	1.53	0.000924	methyltransferase domain containing protein, putative, expressed
LOC_Os06g07932	1.24	0.000925	flavonol synthase/flavanone 3-hydroxylase, putative, expressed
LOC_Os02g27170	0.88	0.000931	hypothetical protein
LOC_Os12g29480	1.41	0.000931	SAM domain containing protein, putative, expressed
LOC_Os04g02880	1.46	0.000938	expressed protein
LOC_Os01g41710	1.11	0.000945	chlorophyll A-B binding protein, putative, expressed
LOC_Os09g39680	5.42	0.000946	transporter, major facilitator family, putative, expressed
LOC_Os02g29150	2.35	0.000954	OsFBO11 - F-box and other domain containing protein, expressed
LOC_Os07g30600	3.02	0.000957	male sterility protein, putative, expressed
LOC_Os06g48870	2.11	0.000957	methyl-binding domain protein MBD, putative, expressed
LOC_Os06g35524	0.88	0.00097	expressed protein
LOC_Os02g53400	1	0.000978	thioredoxin, putative, expressed
LOC_Os12g05900	0.99	0.00098	rhoGAP domain containing protein, expressed
LOC_Os02g47600	1.53	0.000983	soluble inorganic pyrophosphatase, putative, expressed
LOC_Os02g35080	1.2	0.000985	T-complex protein 11, putative, expressed
LOC_Os02g05640	1.06	0.000989	homeobox associated leucine zipper, putative, expressed
LOC_Os10g37770	0.63	0.000992	dehydration response related protein, putative, expressed
LOC_Os01g56670	0.87	0.000993	glycosyl hydrolase family 47 domain contain protein, expressed
LOC_Os11g45750	2.39	0.000993	WRKY125, expressed
LOC_Os01g22910	1.26	0.000994	retrotransposon protein, putative, unclassified, expressed
LOC_Os08g29440	0.75	0.000995	retrotransposon, putative, centromere-specific, expressed
LOC_Os02g06210	1.34	0.000995	phytosulfokine receptor precursor, putative, expressed
LOC_Os08g43230	0.82	0.001	TraB family protein, putative, expressed
LOC_Os07g32620	0.58	0.00101	anthocyanidin 5,3-O-glucosyltransferase, putative, expressed
LOC_Os02g20640	0.83	0.00101	retrotransposon protein, putative, unclassified, expressed
LOC_Os03g23010	0.83	0.00101	expressed protein
LOC_Os03g17170	2.38	0.00102	zinc finger, C3HC4 type domain containing protein, expressed
LOC_Os10g19930	0.81	0.00102	retrotransposon protein, putative, unclassified, expressed
LOC_Os03g20320	2.73	0.00104	expressed protein
LOC_Os09g32640	2.31	0.00104	dehydrogenase, putative, expressed
LOC_Os08g20500	1.29	0.00104	retrotransposon protein, putative, unclassified, expressed
LOC_Os01g31350	5.4	0.00105	retrotransposon protein, putative, unclassified, expressed
LOC_Os04g59100	1.71	0.00105	retrotransposon protein, putative, unclassified, expressed
LOC_Os07g23150	0.74	0.00105	transferase family protein, putative, expressed
LOC_Os06g45570	0.73	0.00106	VQ domain containing protein, putative, expressed
LOC_Os02g44990	0.63	0.00106	OsFBDUF13 - F-box and DUF domain containing protein, expressed
LOC_Os02g12760	1.26	0.00108	integral membrane protein, putative, expressed
LOC_Os07g15950	1.77	0.00109	expressed protein
LOC_Os03g46710	1.33	0.00109	expressed protein
LOC_Os06g40650	1.28	0.0011	copine-1, putative, expressed
LOC_Os02g34190	2.04	0.0011	expressed protein
LOC_Os02g02890	0.89	0.00111	peptidyl-prolyl cis-trans isomerase, putative, expressed
LOC_Os01g55780	1.71	0.00111	glycerophosphoryl diester phosphodiesterase family protein, putative, expressed
LOC_Os07g34560	1.3	0.00112	expressed protein
LOC_Os01g45940	1.65	0.00112	hypothetical protein
LOC_Os09g01730	0.72	0.00112	retrotransposon protein, putative, unclassified, expressed
LOC_Os01g47570	0.6	0.00112	expressed protein
LOC_Os03g14690	1.79	0.00113	vacuolar ATP synthase 98 kDa subunit, putative, expressed
LOC_Os10g42540	0.95	0.00113	expressed protein
LOC_Os08g35319	0.66	0.00113	expressed protein
LOC_Os12g37550	1.23	0.00113	PPR repeat domain containing protein, putative, expressed
LOC_Os09g12300	0.85	0.00115	serine/threonine-protein kinase NAK, putative, expressed
LOC_Os12g03390	2.05	0.00116	OsFBX435 - F-box domain containing protein, expressed
LOC_Os03g14040	2.13	0.00116	expressed protein
LOC_Os10g06580	1.24	0.00117	cyclin-dependent kinase G-1, putative, expressed
LOC_Os08g01740	1.33	0.00117	VHS and GAT domain containing protein, expressed
LOC_Os04g20400	0.72	0.00117	cytokinin-O-glucosyltransferase 1, putative, expressed
LOC_Os02g57610	1.17	0.00117	expressed protein
LOC_Os07g47510	0.94	0.00118	stress-related protein, putative, expressed
LOC_Os08g13469	1.98	0.00119	expressed protein
LOC_Os08g28310	0.84	0.00121	transposon protein, putative, CACTA, En/Spm sub-class
LOC_Os03g44974	1.06	0.00121	expressed protein
LOC_Os11g10980	1.31	0.00121	pyruvate kinase, putative, expressed
LOC_Os07g04840	0.79	0.00122	PsbP, putative, expressed
LOC_Os10g41150	0.89	0.00122	aminotransferase, classes I and II, domain containing protein, expressed
LOC_Os01g69110	1.07	0.00122	expressed protein
LOC_Os01g73970	1.17	0.00122	lysine ketoglutarate reductase trans-splicing related 1, putative, expressed
LOC_Os01g01920	1.2	0.00122	HD domain containing protein 2, putative, expressed
LOC_Os09g34340	0.68	0.00122	expressed protein
LOC_Os06g15730	1.01	0.00123	expressed protein
LOC_Os12g41000	1.31	0.00123	retrotransposon protein, putative, unclassified, expressed
LOC_Os12g02820	1.14	0.00123	cytidylyltransferase domain containing protein, expressed
LOC_Os08g37490	0.99	0.00123	14-3-3 protein, putative, expressed
LOC_Os03g53440	0.65	0.00125	expressed protein
LOC_Os10g27180	1.41	0.00127	expressed protein
LOC_Os03g06390	0.69	0.00127	expressed protein
LOC_Os07g19190	1.49	0.00128	ribosomal protein L24, putative, expressed
LOC_Os09g23320	0.83	0.00129	retrotransposon protein, putative, Ty3-gypsy subclass, expressed
LOC_Os06g01210	1.07	0.00129	plastocyanin, chloroplast precursor, putative, expressed
LOC_Os01g66890	2.08	0.0013	BTBZ1 - Bric-a-Brac, Tramtrack, and Broad Complex BTB domain with TAZ zinc finger and Calmodulin-binding domains, expressed
LOC_Os02g55770	1.15	0.00131	expressed protein
LOC_Os01g22410	2.15	0.00131	transposon protein, putative, unclassified, expressed
LOC_Os04g16290	1.03	0.00131	retrotransposon protein, putative, unclassified
LOC_Os07g47780	1.28	0.00133	60S ribosomal protein L18-3, putative, expressed
LOC_Os07g16360	0.82	0.00134	retrotransposon protein, putative, unclassified, expressed
LOC_Os03g16050	0.78	0.00134	fructose-1,6-bisphosphatase, putative, expressed
LOC_Os01g43710	0.94	0.00135	cytochrome P450 72A1, putative, expressed
LOC_Os10g09240	1.1	0.00135	expressed protein
LOC_Os12g36590	2.52	0.00135	retrotransposon protein, putative, unclassified, expressed
LOC_Os02g34600	1.79	0.00136	CAMK_CAMK_like.13 - CAMK includes calcium/calmodulin depedent protein kinases, expressed
LOC_Os07g29240	0.9	0.00136	expressed protein
LOC_Os02g38170	0.62	0.00136	expressed protein
LOC_Os11g08610	5.36	0.00138	retrotransposon protein, putative, unclassified, expressed
LOC_Os03g32270	1.44	0.00139	hydrolase, alpha/beta fold family domain containing protein, expressed
LOC_Os12g44380	0.86	0.00139	sucrose transporter, putativ, expressed
LOC_Os02g47110	1.45	0.0014	ADP-ribosylation factor, putative, expressed
LOC_Os06g35030	1.91	0.0014	RNA recognition motif containing protein, putative, expressed
LOC_Os02g28920	0.81	0.0014	transposon protein, putative, unclassified, expressed
LOC_Os04g17230	1.43	0.00141	expressed protein
LOC_Os09g11500	0.71	0.00141	retrotransposon protein, putative, unclassified, expressed
LOC_Os01g48990	1.03	0.00141	uncharacterized kinase mug58, putative, expressed
LOC_Os08g01490	0.69	0.00141	cytochrome P450, putative, expressed
LOC_Os10g35850	0.6	0.00142	cytochrome b5-like Heme/Steroid binding domain containing protein, expressed
LOC_Os01g22870	1.53	0.00143	expressed protein
LOC_Os08g34879	0.97	0.00143	expressed protein
LOC_Os01g09890	0.95	0.00143	translation initiation factor SUI1, putative, expressed
LOC_Os09g26060	2.68	0.00143	transposon protein, putative, unclassified, expressed
LOC_Os06g08990	1.23	0.00146	expressed protein
LOC_Os07g10490	1.25	0.00146	zeta-carotene desaturase, chloroplast/chromoplast precursor, putative, expressed
LOC_Os04g18170	0.98	0.00146	retrotransposon protein, putative, unclassified
LOC_Os08g41460	1	0.00146	expressed protein
LOC_Os08g39810	0.88	0.00147	retrotransposon protein, putative, unclassified, expressed
LOC_Os08g16000	0.65	0.00147	retrotransposon protein, putative, Ty3-gypsy subclass, expressed
LOC_Os07g41170	1.55	0.00148	expressed protein
LOC_Os01g18270	0.96	0.00148	transposon protein, putative, CACTA, En/Spm sub-class, expressed
LOC_Os12g28015	0.78	0.00149	expressed protein
LOC_Os04g14900	1.43	0.00149	retrotransposon protein, putative, Ty3-gypsy subclass, expressed
LOC_Os05g08220	0.79	0.0015	retrotransposon protein, putative, Ty3-gypsy subclass
LOC_Os09g08390	3.68	0.0015	CRAL/TRIO domain containing protein, expressed
LOC_Os12g23200	0.7	0.00151	photosystem I reaction center subunit XI, chloroplast precursor, putative, expressed
LOC_Os05g23740	1.61	0.00151	DnaK family protein, putative, expressed
LOC_Os03g37820	2.34	0.00152	expressed protein
LOC_Os07g04440	3.46	0.00152	expressed protein
LOC_Os10g42590	0.69	0.00153	retrotransposon protein, putative, unclassified, expressed
LOC_Os03g54200	0.69	0.00156	expressed protein
LOC_Os12g44110	0.58	0.00157	ligA, putative, expressed
LOC_Os11g22120	0.92	0.00158	hypothetical protein
LOC_Os03g58050	1.65	0.00159	ribosomal protein S13p/S18e, putative, expressed
LOC_Os12g42420	0.64	0.0016	DNA binding protein, putative, expressed
LOC_Os05g08090	1.16	0.0016	expressed protein
LOC_Os11g32110	0.78	0.0016	auxin response factor, putative, expressed
LOC_Os01g25710	1.68	0.00161	transposon protein, putative, CACTA, En/Spm sub-class, expressed
LOC_Os10g21020	0.82	0.00161	expressed protein
LOC_Os08g19130	1.06	0.00161	hypothetical protein
LOC_Os03g21664	1.05	0.00161	expressed protein
LOC_Os09g25760	1.06	0.00162	tetraspanin family protein, putative, expressed
LOC_Os02g51414	1.06	0.00162	expressed protein
LOC_Os03g47610	1.68	0.00163	thiamine biosynthesis protein thiC, putative, expressed
LOC_Os07g10690	1.28	0.00164	NLI interacting factor-like phosphatase, putative, expressed
LOC_Os10g38710	0.82	0.00166	glutathione S-transferase, putative, expressed
LOC_Os01g01720	1.66	0.00167	pex14, putative, expressed
LOC_Os11g41610	1.79	0.00167	40S ribosomal protein S29, putative, expressed
LOC_Os06g04150	0.68	0.00167	magnesium-protoporphyrin O-methyltransferase, putative, expressed
LOC_Os07g40930	1.27	0.00167	WD repeat-containing protein 12, putative, expressed
LOC_Os02g46920	1.02	0.00167	expressed protein
LOC_Os03g32490	1.27	0.00168	DUF1230 domain containing protein, expressed
LOC_Os02g38900	1.44	0.00168	cytosolic Fe-S cluster assembling factor NBP35, putative, expressed
LOC_Os02g16450	0.9	0.00169	expressed protein
LOC_Os08g30510	1.79	0.0017	expressed protein
LOC_Os10g39010	1.4	0.0017	TKL_IRAK_CrRLK1L-1.16 - The CrRLK1L-1 subfamily has homology to the CrRLK1L homolog, expressed
LOC_Os04g38390	0.79	0.0017	wound/stress protein, putative, expressed
LOC_Os03g04270	0.95	0.00173	OsFBL10 - F-box domain and LRR containing protein, expressed
LOC_Os09g28630	0.6	0.00176	gibberellin receptor, putative, expressed
LOC_Os01g42510	2.8	0.00176	expressed protein
LOC_Os07g01660	1.15	0.00176	dirigent, putative, expressed
LOC_Os01g73830	2.02	0.00177	expressed protein
LOC_Os08g04470	0.66	0.00177	U box protein 8, putative, expressed
LOC_Os08g06010	5.32	0.00178	transporter, major facilitator family, putative, expressed
LOC_Os11g15170	0.92	0.00178	transposon protein, putative, unclassified, expressed
LOC_Os12g02950	0.88	0.00179	EMB2748, putative, expressed
LOC_Os07g32560	0.82	0.00179	ATP-dependent protease, putative, expressed
LOC_Os12g13180	1.31	0.00179	transposon protein, putative, CACTA, En/Spm sub-class, expressed
LOC_Os03g55970	1.3	0.0018	uncharacterized protein ycf44, putative, expressed
LOC_Os12g17600	0.99	0.0018	ribulose bisphosphate carboxylase small chain, chloroplast precursor, putative, expressed
LOC_Os01g07390	0.7	0.00181	zinc finger, C3HC4 type family protein, expressed
LOC_Os04g48710	1.32	0.00181	expressed protein
LOC_Os04g47690	1.69	0.00182	HMG1/2, putative, expressed
LOC_Os08g41400	1.31	0.00183	expressed protein
LOC_Os01g34610	1.66	0.00183	expressed protein
LOC_Os03g57790	0.9	0.00184	ubiquitin-conjugating enzyme, putative, expressed
LOC_Os11g22800	0.76	0.00184	expressed protein
LOC_Os03g60400	1.45	0.00184	40S ribosomal protein S23, putative, expressed
LOC_Os02g57660	1.77	0.00185	phosphatidylinositol-4-phosphate 5-kinase, putative, expressed
LOC_Os03g63410	1.02	0.00186	elongation factor Tu, putative, expressed
LOC_Os05g48940	5.34	0.00186	expressed protein
LOC_Os03g14700	0.59	0.00187	C2 domain containing protein, expressed
LOC_Os08g19110	1.25	0.00187	expressed protein
LOC_Os09g13540	1.02	0.00187	retrotransposon protein, putative, unclassified, expressed
LOC_Os11g16470	1.36	0.00189	MLA10, putative, expressed
LOC_Os08g37240	1.45	0.0019	retrotransposon protein, putative, unclassified, expressed
LOC_Os06g07670	0.71	0.00192	expressed protein
LOC_Os03g38980	1.3	0.00192	tRNA synthetases class II domain containing protein, expressed
LOC_Os01g45470	1.42	0.00193	expressed protein
LOC_Os04g39390	1.23	0.00193	retrotransposon protein, putative, unclassified, expressed
LOC_Os08g26875	2.62	0.00194	expressed protein
LOC_Os12g25170	0.86	0.00194	NB-ARC domain containing disease resistance protein, putative, expressed
LOC_Os05g37530	3.85	0.00194	expressed protein
LOC_Os04g58900	0.99	0.00194	hydrolase, NUDIX family, domain containing protein, expressed
LOC_Os07g04720	1.49	0.00195	expressed protein
LOC_Os04g44340	0.82	0.00196	expressed protein
LOC_Os10g42840	1.34	0.00196	NADH dehydrogenase 1 alpha subcomplex subunit 12, putative, expressed
LOC_Os06g49640	0.78	0.00196	uncharacterized UPF0114 domain containing protein, expressed
LOC_Os08g29230	0.69	0.00198	retrotransposon protein, putative, unclassified
LOC_Os10g35870	0.81	0.00198	cytochrome b5-like Heme/Steroid binding domain containing protein, expressed
LOC_Os05g13910	0.94	0.00199	retrotransposon protein, putative, unclassified, expressed
LOC_Os08g23160	0.8	0.002	expressed protein
LOC_Os02g52390	1.33	0.00201	M16 domain containing zinc peptidase, putative, expressed
LOC_Os03g13870	0.81	0.00201	expressed protein
LOC_Os04g23180	1.83	0.00201	cation efflux family protein, putative, expressed
LOC_Os08g40410	2.79	0.00201	translation factor EF-1 alpha, putative, expressed
LOC_Os09g17730	1.31	0.00202	proton pump interactor, putative, expressed
LOC_Os10g37330	0.95	0.00202	oxidoreductase, aldo/keto reductase family protein, putative, expressed
LOC_Os07g28614	0.72	0.00204	expressed protein
LOC_Os05g07440	1.04	0.00205	expressed protein
LOC_Os02g38430	1.05	0.00205	steroid nuclear receptor, ligand-binding, putative, expressed
LOC_Os11g15720	0.67	0.00205	expressed protein
LOC_Os07g02030	1.21	0.00208	thiamine pyrophosphate enzyme, N-terminal TPP binding domain containing protein, expressed
LOC_Os06g04270	1.12	0.00208	transketolase, chloroplast precursor, putative, expressed
LOC_Os03g55020	0.67	0.00209	UDP-glucoronosyl and UDP-glucosyl transferase domain containing protein, expressed
LOC_Os03g48080	2.47	0.00209	CHCH domain containing protein, expressed
LOC_Os11g34910	0.79	0.00211	expressed protein
LOC_Os04g52361	1.57	0.00212	ribosomal protein S17, putative, expressed
LOC_Os01g71540	5.28	0.00212	expressed protein
LOC_Os04g51600	2.14	0.00212	expressed protein
LOC_Os02g41850	0.82	0.00212	expressed protein
LOC_Os11g44440	1.62	0.00216	transposon protein, putative, CACTA, En/Spm sub-class, expressed
LOC_Os10g36750	0.67	0.00216	mitochondrial transcription termination factor-related, putative, expressed
LOC_Os10g22150	0.9	0.00217	retrotransposon protein, putative, Ty3-gypsy subclass
LOC_Os05g32830	0.78	0.00217	expressed protein
LOC_Os08g08120	2.01	0.0022	B-box zinc finger family protein, putative, expressed
LOC_Os08g19300	0.83	0.00221	retrotransposon protein, putative, unclassified, expressed
LOC_Os06g50230	0.65	0.00222	expressed protein
LOC_Os08g03870	1.59	0.00224	2-aminoethanethiol dioxygenase, putative, expressed
LOC_Os08g13580	0.95	0.00226	transposon protein, putative, unclassified, expressed
LOC_Os10g07160	2.15	0.00227	retrotransposon, putative, centromere-specific, expressed
LOC_Os06g40120	0.99	0.00227	SPX domain containing protein, putative, expressed
LOC_Os06g38115	0.66	0.00229	expressed protein
LOC_Os03g03840	0.6	0.00229	expressed protein
LOC_Os07g01540	1.84	0.0023	Ser/Thr protein phosphatase family protein, putative, expressed
LOC_Os08g07720	1.09	0.00231	transferase family protein, putative, expressed
LOC_Os04g53530	1.51	0.00232	expressed protein
LOC_Os07g05570	1.01	0.00232	ERD4 protein, putative, expressed
LOC_Os06g12649	0.98	0.00232	expressed protein
LOC_Os08g14195	1.01	0.00233	expressed protein
LOC_Os05g23250	0.79	0.00235	Leucine Rich Repeat family protein, expressed
LOC_Os08g23410	0.78	0.00235	rubredoxin family protein, putative, expressed
LOC_Os01g56140	0.87	0.00235	expressed protein
LOC_Os05g02260	1.04	0.00236	expressed protein
LOC_Os12g04390	0.94	0.00237	hypothetical protein
LOC_Os12g24940	0.73	0.00238	retrotransposon protein, putative, unclassified
LOC_Os05g06320	1.46	0.00239	ethylene receptor, putative, expressed
LOC_Os10g19880	1.16	0.00239	alpha-1,2-fucosidase, putative, expressed
LOC_Os05g39270	0.71	0.00239	retrotransposon protein, putative, Ty3-gypsy subclass, expressed
LOC_Os01g74670	0.78	0.00241	expressed protein
LOC_Os06g22260	0.97	0.00241	conserved hypothetical protein
LOC_Os08g08050	1.08	0.00241	retrotransposon protein, putative, unclassified, expressed
LOC_Os01g54680	2.28	0.00244	retrotransposon protein, putative, unclassified, expressed
LOC_Os07g01904	1.24	0.00244	expressed protein
LOC_Os11g34660	2.9	0.00248	LTPL98 - Protease inhibitor/seed storage/LTP family protein precursor, expressed
LOC_Os08g27540	0.93	0.00248	expressed protein
LOC_Os12g05151	1.96	0.00249	hypothetical protein
LOC_Os06g37560	0.73	0.00249	beta-galactosidase precursor, putative, expressed
LOC_Os07g37500	0.86	0.0025	expressed protein
LOC_Os05g48220	1.82	0.00251	60S ribosomal protein L35a-3, putative, expressed
LOC_Os03g27850	1.22	0.00251	expressed protein
LOC_Os01g70170	1.08	0.00252	transaldolase, putative, expressed
LOC_Os03g23180	0.8	0.00252	retrotransposon protein, putative, Ty3-gypsy subclass, expressed
LOC_Os02g55590	2.04	0.00253	expressed protein
LOC_Os01g12610	0.67	0.00254	expressed protein
LOC_Os07g35690	0.61	0.00254	TKL_IRAK_DUF26-lc.3 - DUF26 kinases have homology to DUF26 containing loci, expressed
LOC_Os02g30410	0.86	0.00254	expressed protein
LOC_Os02g04740	0.71	0.00255	molybdenum cofactor synthesis protein 2 large subunit, putative, expressed
LOC_Os12g19470	1.32	0.00255	ribulose bisphosphate carboxylase small chain, chloroplast precursor, putative, expressed
LOC_Os07g17184	0.66	0.00257	expressed protein
LOC_Os05g07420	1.75	0.00258	S-domain receptor-like protein kinase, putative, expressed
LOC_Os03g38490	0.99	0.00259	DAG protein, chloroplast precursor, putative, expressed
LOC_Os07g01720	0.87	0.00259	expressed protein
LOC_Os03g44230	0.93	0.00261	transmembrane amino acid transporter protein, putative, expressed
LOC_Os07g15700	0.9	0.00261	transposon protein, putative, unclassified
LOC_Os03g36520	0.76	0.00261	retrotransposon, putative, centromere-specific, expressed
LOC_Os10g30850	0.63	0.00262	zinc finger, RING-type, putative, expressed
LOC_Os11g23234	0.75	0.00263	transposon protein, putative, CACTA, En/Spm sub-class, expressed
LOC_Os09g30130	1.3	0.00263	CSLE6 - cellulose synthase-like family E, expressed
LOC_Os04g14740	1.15	0.00263	expressed protein
LOC_Os07g01030	1.07	0.00267	glycosyl transferase, group 1 domain containing protein, expressed
LOC_Os02g24190	1.48	0.00268	cyclin-T1-2, putative, expressed
LOC_Os01g69970	0.92	0.00271	WD domain, G-beta repeat domain containing protein, expressed
LOC_Os08g44870	0.77	0.00271	MATE efflux family protein, putative, expressed
LOC_Os11g16710	0.76	0.00272	expressed protein
LOC_Os07g02430	0.77	0.00272	expressed protein
LOC_Os10g24300	0.76	0.00272	circumsporozoite protein, putative, expressed
LOC_Os10g09330	0.86	0.00272	hypothetical protein
LOC_Os01g05790	0.82	0.00272	SLT1 protein, putative, expressed
LOC_Os12g36720	1.53	0.00272	RGH1A, putative, expressed
LOC_Os10g39150	0.86	0.00272	expressed protein
LOC_Os04g35090	1.59	0.00272	40S ribosomal protein S10, putative, expressed
LOC_Os03g17590	1.06	0.00272	cat eye syndrome critical region protein 5 precursor, putative, expressed
LOC_Os01g25688	0.83	0.00275	retrotransposon protein, putative, Ty3-gypsy subclass, expressed
LOC_Os12g16250	2.06	0.00277	nmrA-like family domain containing protein, expressed
LOC_Os01g66500	0.91	0.00279	phosphoribosylformylglycinamidine synthase, putative, expressed
LOC_Os01g37180	1.65	0.00279	expressed protein
LOC_Os10g38900	0.69	0.00279	erythronate-4-phosphate dehydrogenase, putative, expressed
LOC_Os09g28310	0.83	0.00279	bZIP transcription factor, putative, expressed
LOC_Os03g57690	0.79	0.00279	aldehyde oxidase, putative, expressed
LOC_Os02g17350	1.42	0.00281	VHS and GAT domain containing protein, expressed
LOC_Os04g21260	1.45	0.00283	transposon protein, putative, unclassified, expressed
LOC_Os01g73540	0.66	0.00283	YGGT family protein, putative, expressed
LOC_Os09g15330	1.49	0.00283	transporter family protein, putative, expressed
LOC_Os09g35680	0.65	0.00285	OsFBX339 - F-box domain containing protein, expressed
LOC_Os11g31420	3.26	0.00285	expressed protein
LOC_Os02g15880	0.92	0.00288	CPuORF16 - conserved peptide uORF-containing transcript, expressed
LOC_Os06g15710	0.67	0.00289	retrotransposon protein, putative, Ty1-copia subclass
LOC_Os08g07060	0.97	0.0029	CRR6, putative, expressed
LOC_Os03g57340	2.21	0.00291	chaperone protein dnaJ, putative, expressed
LOC_Os11g06220	0.88	0.00292	expressed protein
LOC_Os11g11100	1.35	0.00292	bZIP transcription factor domain containing protein, expressed
LOC_Os01g14810	1.2	0.00292	5-nucleotidase domain-containing protein, putative, expressed
LOC_Os01g03530	2.23	0.00293	multicopper oxidase domain containing protein, expressed
LOC_Os05g05950	0.8	0.00295	TOC159, putative, expressed
LOC_Os03g63940	0.91	0.00296	CBS domain containing membrane protein, putative, expressed
LOC_Os05g21040	0.64	0.00297	retrotransposon protein, putative, Ty3-gypsy subclass, expressed
LOC_Os05g25450	1.26	0.00298	TKL_IRAK_CrRLK1L-1.3 - The CrRLK1L-1 subfamily has homology to the CrRLK1L homolog, expressed
LOC_Os02g08090	1.53	0.00301	LSM domain containing protein, expressed
LOC_Os04g43430	0.7	0.00302	pentatricopeptide, putative, expressed
LOC_Os01g53730	1.62	0.00304	expressed protein
LOC_Os04g24900	0.69	0.00309	expressed protein
LOC_Os07g11430	0.69	0.00309	transposon protein, putative, CACTA, En/Spm sub-class
LOC_Os01g73450	1.34	0.00311	amino acid kinase, putative, expressed
LOC_Os06g19444	1.04	0.00312	CCT/B-box zinc finger protein, putative, expressed
LOC_Os11g29880	1.08	0.00316	retrotransposon protein, putative, unclassified, expressed
LOC_Os08g35000	1.13	0.00317	ARID/BRIGHT DNA-binding domain containing protein, expressed
LOC_Os10g04450	2.45	0.00317	expressed protein
LOC_Os09g38755	1.06	0.00319	E3 ubiquitin-protein ligase HERC2, putative, expressed
LOC_Os09g14490	3.83	0.0032	TIR-NBS type disease resistance protein, putative, expressed
LOC_Os02g58760	0.9	0.00321	retrotransposon protein, putative, unclassified, expressed
LOC_Os09g17870	0.96	0.00322	cytidylyltransferase domain containing protein, expressed
LOC_Os02g11665	0.69	0.00322	transposon protein, putative, unclassified, expressed
LOC_Os11g12810	0.87	0.00326	sucrose-phosphate synthase, putative, expressed
LOC_Os04g49430	0.69	0.00326	ZR1 protein, putative, expressed
LOC_Os01g37370	0.59	0.00327	expressed protein
LOC_Os10g32970	1.33	0.00327	eukaryotic translation initiation factor, putative, expressed
LOC_Os05g29735	0.58	0.00327	expressed protein
LOC_Os03g62160	0.73	0.00327	expressed protein
LOC_Os10g05780	0.62	0.00327	POT domain containing peptide transporter, putative, expressed
LOC_Os02g22100	2.12	0.00328	OsRhmbd6 - Putative Rhomboid homologue, expressed
LOC_Os09g08760	0.75	0.00331	hypothetical protein
LOC_Os08g43190	1.44	0.00333	dehydrogenase, putative, expressed
LOC_Os01g08890	1.03	0.00334	expressed protein
LOC_Os01g46820	0.59	0.00334	expressed protein
LOC_Os09g10370	1.35	0.00335	hypothetical protein
LOC_Os04g43550	1.75	0.00335	MazG nucleotide pyrophosphohydrolase domain containing protein, expressed
LOC_Os04g23890	0.63	0.00336	AGC_PVPK_like_kin82y.10 - ACG kinases include homologs to PKA, PKG and PKC, expressed
LOC_Os12g39640	0.99	0.00337	MYB family transcription factor, putative, expressed
LOC_Os01g46610	1.08	0.00339	dehydrogenase, putative, expressed
LOC_Os06g50220	0.8	0.00341	expressed protein
LOC_Os01g51190	3.34	0.00341	expressed protein
LOC_Os03g58430	1.77	0.00342	40S ribosomal protein S15, putative, expressed
LOC_Os12g08770	1.15	0.00343	photosystem I reaction center subunit N, chloroplast precursor, putative, expressed
LOC_Os10g21784	1.78	0.00344	expressed protein
LOC_Os09g04120	0.73	0.00344	expressed protein
LOC_Os01g71599	1.04	0.00345	expressed protein
LOC_Os07g17200	0.66	0.00346	retrotransposon, putative, centromere-specific
LOC_Os09g17580	0.64	0.00348	expressed protein
LOC_Os05g15570	0.66	0.00352	transposon protein, putative, CACTA, En/Spm sub-class, expressed
LOC_Os05g14040	0.93	0.00353	G-patch domain containing protein, expressed
LOC_Os07g48690	0.63	0.00354	DUF630/DUF632 domains containing protein, putative, expressed
LOC_Os10g39120	1.11	0.00354	ubiquitin-conjugating enzyme, putative, expressed
LOC_Os09g12750	1.41	0.00355	Myb-like DNA-binding domain containing protein, putative, expressed
LOC_Os06g24870	1.33	0.00356	bromodomain domain containing protein, expressed
LOC_Os03g21660	0.62	0.00359	transposon protein, putative, unclassified, expressed
LOC_Os03g01014	0.93	0.00359	expressed protein
LOC_Os03g64190	1.16	0.00362	la domain containing protein, putative, expressed
LOC_Os12g08290	0.65	0.00362	U-box domain containing protein, putative, expressed
LOC_Os08g09000	2.41	0.00364	Cupin domain containing protein, expressed
LOC_Os03g07290	1.16	0.00365	structural constituent of ribosome, putative, expressed
LOC_Os07g35560	0.72	0.00365	glucan endo-1,3-beta-glucosidase precursor, putative, expressed
LOC_Os01g08660	0.82	0.00365	aquaporin protein, putative, expressed
LOC_Os11g10550	1.18	0.00367	NBS-LRR disease resistance protein, putative, expressed
LOC_Os04g39560	1.02	0.00369	expressed protein
LOC_Os06g06180	0.61	0.0037	transferase family protein, putative, expressed
LOC_Os08g41850	1.03	0.00371	expressed protein
LOC_Os05g51110	0.59	0.00372	expressed protein
LOC_Os01g66170	0.71	0.00372	SNARE associated Golgi protein, putative, expressed
LOC_Os04g27070	1.17	0.00374	terpene synthase, putative, expressed
LOC_Os01g12460	1.31	0.00375	expressed protein
LOC_Os01g02170	1.66	0.00376	expressed protein
LOC_Os05g51690	1.03	0.00376	CCT motif family protein, expressed
LOC_Os08g11450	0.72	0.00376	expressed protein
LOC_Os01g31110	0.79	0.00377	CRS2-associated factor 1, chloroplast precursor, putative, expressed
LOC_Os01g13540	0.84	0.0038	NIN, putative, expressed
LOC_Os12g30880	0.64	0.00381	transposon protein, putative, unclassified, expressed
LOC_Os03g14669	5.19	0.00384	core histone H2A/H2B/H3/H4, putative, expressed
LOC_Os10g31340	1.8	0.00389	retrotransposon protein, putative, unclassified
LOC_Os08g31910	1.06	0.0039	expressed protein
LOC_Os10g23250	0.78	0.00393	expressed protein
LOC_Os01g58890	1.02	0.00393	cysteine proteinase inhibitor precursor protein, putative, expressed
LOC_Os04g38410	0.8	0.00393	chlorophyll A-B binding protein, putative, expressed
LOC_Os01g17000	0.81	0.004	expressed protein
LOC_Os02g55290	1.09	0.00401	expressed protein
LOC_Os09g31300	0.59	0.00401	helix-loop-helix DNA-binding domain containing protein, expressed
LOC_Os02g43519	1.07	0.00401	expressed protein
LOC_Os09g36450	0.85	0.00402	triosephosphate isomerase, chloroplast precursor, putative, expressed
LOC_Os08g18930	1.36	0.00406	expressed protein
LOC_Os06g45100	1.87	0.00412	FAD binding domain of DNA photolyase domain containing protein, expressed
LOC_Os05g02780	1.72	0.00412	glycine-rich protein A3, putative, expressed
LOC_Os01g43890	0.61	0.00412	OsSCP4 - Putative Serine Carboxypeptidase homologue, expressed
LOC_Os02g10900	1.05	0.00412	NB-ARC domain containing protein, expressed
LOC_Os08g33260	1.11	0.00417	expressed protein
LOC_Os10g18364	1.21	0.0042	ZOS10-03 - C2H2 zinc finger protein, expressed
LOC_Os09g21350	3.6	0.0042	retrotransposon protein, putative, LINE subclass, expressed
LOC_Os02g14210	0.63	0.00421	retrotransposon protein, putative, unclassified, expressed
LOC_Os06g27720	0.77	0.00428	retrotransposon protein, putative, unclassified, expressed
LOC_Os01g70520	1.46	0.00431	Os1bglu5 - beta-glucosidase homologue, similar to G. max isohydroxyurate hydrolase, expressed
LOC_Os12g39630	1.08	0.00431	CAMK_CAMK_like.49 - CAMK includes calcium/calmodulin depedent protein kinases, expressed
LOC_Os05g37710	1.29	0.00431	expressed protein
LOC_Os03g36760	0.68	0.00434	expressed protein
LOC_Os08g27150	1.05	0.00434	chloroplastic group IIA intron splicing facilitator CRS1, chloroplast precursor, putative, expressed
LOC_Os02g55720	0.98	0.00435	cyclin, N-terminal domain containing protein, expressed
LOC_Os01g63120	0.84	0.00435	retrotransposon protein, putative, Ty3-gypsy subclass, expressed
LOC_Os04g02754	1.75	0.00439	amidase family protein, putative, expressed
LOC_Os03g07739	0.76	0.00439	expressed protein
LOC_Os01g49900	5.16	0.0044	peptidyl-tRNA hydrolase, mitochondrial precursor protein, putative, expressed
LOC_Os07g43030	1.42	0.0044	calmodulin-binding transcription activator, putative, expressed
LOC_Os02g33610	1.09	0.00447	metallo-beta-lactamase, putative, expressed
LOC_Os04g54270	1.7	0.00448	transposon protein, putative, unclassified, expressed
LOC_Os12g17830	0.61	0.00449	expressed protein
LOC_Os06g19780	0.64	0.00452	expressed protein
LOC_Os05g47890	1.03	0.00453	WD domain, G-beta repeat domain containing protein, expressed
LOC_Os07g23930	0.93	0.00456	expressed protein
LOC_Os08g02680	0.85	0.00456	expressed protein
LOC_Os06g45830	1.53	0.00456	expressed protein
LOC_Os12g36730	1.52	0.00457	stripe rust resistance protein Yr10, putative, expressed
LOC_Os08g13630	0.58	0.00459	expressed protein
LOC_Os03g22310	0.92	0.0046	expressed protein
LOC_Os09g17360	0.72	0.0046	expressed protein
LOC_Os06g37690	1.21	0.00461	S-locus-like receptor protein kinase, putative, expressed
LOC_Os05g43252	2.24	0.00461	expressed protein
LOC_Os06g21369	0.79	0.00462	expressed protein
LOC_Os06g44620	1.66	0.00462	AMP-binding domain containing protein, expressed
LOC_Os01g65230	1.22	0.00463	AGC_AGC_other_PDK1_Pk61C.1 - ACG kinases include homologs to PKA, PKG and PKC, expressed
LOC_Os06g08100	1.62	0.00465	jp18, putative, expressed
LOC_Os03g44530	3.11	0.00467	GTPase of unknown function domain containing protein, putative, expressed
LOC_Os08g02640	0.71	0.00471	succinate dehydrogenase iron-sulfur subunit 2,mitochondrial precursor, putative, expressed
LOC_Os08g32930	0.9	0.00472	expressed protein
LOC_Os05g28750	1.72	0.00475	60S ribosomal protein L29-2, putative, expressed
LOC_Os01g27620	2.26	0.00477	hypothetical protein
LOC_Os07g08710	1.75	0.00478	AT hook-containing DNA-binding protein, putative, expressed
LOC_Os11g29970	0.93	0.00479	NB-ARC domain containing protein, expressed
LOC_Os05g07632	2.88	0.0048	haloacid dehalogenase-like hydrolase family protein, putative, expressed
LOC_Os03g22430	1.5	0.0048	OsClp5 - Putative Clp protease homologue, expressed
LOC_Os11g02120	0.76	0.0048	transposon protein, putative, CACTA, En/Spm sub-class, expressed
LOC_Os07g45170	0.79	0.0048	protein phosphatase 2C, putative, expressed
LOC_Os07g38490	1.45	0.00484	GDP-fucose protein-O-fucosyltransferase 2, putative, expressed
LOC_Os02g50420	0.76	0.00484	expressed protein
LOC_Os05g16664	0.66	0.00487	expressed protein
LOC_Os04g07760	0.69	0.00489	retrotransposon protein, putative, unclassified, expressed
LOC_Os08g09250	1.95	0.00491	glyoxalase family protein, putative, expressed
LOC_Os05g51560	0.99	0.00493	CK1_CaseinKinase_1.8 - CK1 includes the casein kinase 1 kinases, expressed
LOC_Os11g31740	0.85	0.00494	expressed protein
LOC_Os12g02490	1.65	0.00498	expressed protein
LOC_Os07g28610	1.05	0.00498	expressed protein
LOC_Os09g36080	1.12	0.00498	cytochrome P450, putative, expressed
LOC_Os07g09150	0.84	0.00499	expressed protein
LOC_Os05g51140	0.97	0.005	expressed protein
LOC_Os06g45510	1.13	0.005	thioredoxin, putative, expressed
LOC_Os01g36930	1.75	0.00501	ubiquitin carboxyl-terminal hydrolase 6, putative, expressed
LOC_Os07g48510	0.63	0.00502	thioredoxin, putative, expressed
LOC_Os03g52970	0.66	0.00503	deoxyhypusine synthase, putative, expressed
LOC_Os07g08040	0.8	0.00503	expressed protein
LOC_Os02g40000	1.23	0.00504	trafficking protein particle complex subunit, putative, expressed
LOC_Os06g28840	1.06	0.00505	expressed protein
LOC_Os08g01380	1.96	0.00505	2Fe-2S iron-sulfur cluster binding domain containing protein, expressed
LOC_Os02g14440	1.67	0.00506	peroxidase precursor, putative, expressed
LOC_Os04g22300	1.08	0.00511	expressed protein
LOC_Os07g44660	1.1	0.00512	FGGY family of carbohydrate kinases, putative, expressed
LOC_Os06g50070	0.81	0.00513	expressed protein
LOC_Os02g42620	1.15	0.00515	protein kinase, putative, expressed
LOC_Os05g26070	1.06	0.00515	cyclin, putative, expressed
LOC_Os10g30970	1.06	0.00515	expressed protein
LOC_Os02g51500	0.89	0.00515	membrane-anchored ubiquitin-fold protein, putative, expressed
LOC_Os04g34020	1.25	0.00515	retrotransposon protein, putative, Ty3-gypsy subclass
LOC_Os03g17800	1.67	0.00515	phosphatidylinositol transfer protein alpha isoform, putative, expressed
LOC_Os05g48160	1.35	0.00515	2Fe-2S iron-sulfur cluster binding domain containing protein, expressed
LOC_Os01g70210	2.02	0.00515	CRAL/TRIO domain containing protein, expressed
LOC_Os10g33270	0.71	0.00522	cyanate hydratase, putative, expressed
LOC_Os05g36994	0.84	0.00522	expressed protein
LOC_Os02g04680	1.41	0.00524	OsSPL3 - SBP-box gene family member, expressed
LOC_Os01g15860	0.93	0.00524	pre-mRNA-processing factor 6, putative, expressed
LOC_Os01g60630	1.03	0.00524	expressed protein
LOC_Os03g53670	1.54	0.00526	YT521-B-like family domain containing protein, expressed
LOC_Os08g19650	0.66	0.00527	homeobox protein knotted-1, putative, expressed
LOC_Os09g28640	0.61	0.0053	gibberellin receptor GID1L2, putative, expressed
LOC_Os03g62280	1.3	0.00531	expressed protein
LOC_Os02g08540	2.05	0.00531	expressed protein
LOC_Os08g06140	1.02	0.00532	no apical meristem protein, putative, expressed
LOC_Os03g29730	0.77	0.00538	expressed protein
LOC_Os08g41280	0.74	0.0054	membrane protein, putative, expressed
LOC_Os02g41550	0.62	0.00547	FAD binding domain of DNA photolyase domain containing protein, expressed
LOC_Os05g41190	0.62	0.00547	expressed protein
LOC_Os02g39710	0.78	0.0055	CCT/B-box zinc finger protein, putative, expressed
LOC_Os07g06840	0.64	0.00551	gibberellin receptor GID1L2, putative, expressed
LOC_Os03g56280	0.8	0.00553	lactate/malate dehydrogenase, putative, expressed
LOC_Os04g38890	2.35	0.00553	expressed protein
LOC_Os01g11580	0.79	0.00554	bromodomain containing protein, expressed
LOC_Os05g22990	1.95	0.00558	expressed protein
LOC_Os09g24310	2.1	0.00558	expressed protein
LOC_Os05g35420	0.87	0.00561	expressed protein
LOC_Os06g04480	1.04	0.00562	expressed protein
LOC_Os06g49180	1.1	0.00567	plant-specific domain TIGR01589 family protein, putative, expressed
LOC_Os09g37012	2.67	0.00568	eukaryotic aspartyl protease domain containing protein, expressed
LOC_Os04g38500	0.93	0.0057	expressed protein
LOC_Os08g33680	0.62	0.00571	YGL010w, putative, expressed
LOC_Os07g01910	1.89	0.00571	expressed protein
LOC_Os11g36600	0.94	0.00571	expressed protein
LOC_Os10g06600	0.77	0.00571	expressed protein
LOC_Os05g15940	0.97	0.00573	retrotransposon protein, putative, unclassified, expressed
LOC_Os05g20870	2.03	0.00574	transposon protein, putative, unclassified
LOC_Os01g48420	1.53	0.00574	peroxiredoxin, putative, expressed
LOC_Os03g62290	1.2	0.00574	expressed protein
LOC_Os10g41749	1.34	0.00575	crcB-like protein, expressed
LOC_Os12g14360	1.27	0.00575	transposon protein, putative, unclassified, expressed
LOC_Os08g03990	1.78	0.00581	expressed protein
LOC_Os07g13390	1.22	0.00581	transposon protein, putative, unclassified, expressed
LOC_Os06g36160	1.68	0.00581	40S ribosomal protein S24, putative, expressed
LOC_Os10g06520	0.7	0.00583	retrotransposon protein, putative, Ty3-gypsy subclass, expressed
LOC_Os05g24860	0.88	0.00584	retrotransposon protein, putative, Ty3-gypsy subclass, expressed
LOC_Os12g33240	1.25	0.00591	mitochondrial ribosomal protein S10, putative, expressed
LOC_Os02g01790	0.62	0.00592	expressed protein
LOC_Os12g20090	1.13	0.00596	expressed protein
LOC_Os03g12220	0.64	0.00596	retrotransposon protein, putative, Ty3-gypsy subclass, expressed
LOC_Os03g32720	0.76	0.00597	retrotransposon protein, putative, unclassified
LOC_Os03g32580	0.82	0.00598	BRASSINOSTEROID INSENSITIVE 1-associated receptor kinase 1 precursor, putative, expressed
LOC_Os02g42630	0.7	0.00598	expressed protein
LOC_Os01g48770	1.47	0.006	60S ribosomal protein L37a, putative, expressed
LOC_Os05g04770	2.29	0.006	OsFBX158 - F-box domain containing protein, expressed
LOC_Os09g10000	1.14	0.00605	expressed protein
LOC_Os09g18159	0.64	0.00605	light repressible receptor protein kinase, putative, expressed
LOC_Os01g61720	1.23	0.00606	IQ calmodulin-binding motif domain containing protein, expressed
LOC_Os12g37850	1.15	0.00606	expressed protein
LOC_Os11g40360	1.08	0.00607	transposon protein, putative, unclassified, expressed
LOC_Os08g28319	0.69	0.00608	retrotransposon protein, putative, unclassified
LOC_Os04g34610	0.89	0.00608	expressed protein
LOC_Os07g14230	1.4	0.00609	retrotransposon protein, putative, Ty3-gypsy subclass, expressed
LOC_Os06g49510	0.6	0.00609	zinc knuckle family protein, putative, expressed
LOC_Os02g21120	0.79	0.00609	transposon protein, putative, unclassified
LOC_Os05g25470	1.63	0.00615	transposon protein, putative, unclassified, expressed
LOC_Os06g04722	1.04	0.00616	expressed protein
LOC_Os10g17690	1.05	0.0062	NB-ARC domain containing protein, expressed
LOC_Os06g05060	0.76	0.0062	ELF3 protein, putative, expressed
LOC_Os02g21470	0.8	0.00622	expressed protein
LOC_Os03g20980	1.47	0.00627	zinc finger, C3HC4 type domain containing protein, expressed
LOC_Os11g15050	0.71	0.00627	expressed protein
LOC_Os05g35274	0.89	0.00629	RNA recognition motif containing protein, putative, expressed
LOC_Os06g29890	0.59	0.00629	retrotransposon protein, putative, unclassified, expressed
LOC_Os02g52450	1.69	0.0063	regulator of ribonuclease, putative, expressed
LOC_Os08g41470	2.31	0.00632	proteophosphoglycan ppg4, putative, expressed
LOC_Os12g32240	1.1	0.00632	eukaryotic translation initiation factor 5A, putative, expressed
LOC_Os02g09060	0.86	0.00632	BRCA1-associated protein, putative, expressed
LOC_Os05g09380	1.12	0.00632	AR791, putative, expressed
LOC_Os06g22370	0.82	0.00633	expressed protein
LOC_Os08g33170	1.47	0.0064	expressed protein
LOC_Os03g39830	1.31	0.00641	expressed protein
LOC_Os03g27390	2.08	0.00641	CPuORF35 - conserved peptide uORF-containing transcript, expressed
LOC_Os09g03050	0.64	0.00643	hypothetical protein
LOC_Os02g07390	0.9	0.00646	retrotransposon, putative, centromere-specific, expressed
LOC_Os10g25430	1.06	0.00648	Ser/Thr protein phosphatase family protein, putative, expressed
LOC_Os07g01550	0.76	0.00651	leucine rich repeat domain containing protein, putative, expressed
LOC_Os07g28340	0.62	0.00651	transposon protein, putative, unclassified, expressed
LOC_Os11g44380	0.75	0.00651	expressed protein
LOC_Os02g47710	1.06	0.00652	hypothetical protein
LOC_Os02g06270	1.01	0.00652	phytosulfokine receptor precursor, putative, expressed
LOC_Os05g03750	0.88	0.00654	expressed protein
LOC_Os09g24670	0.77	0.00657	CAAX amino terminal protease family protein, putative, expressed
LOC_Os01g01450	0.92	0.00658	stress responsive protein, putative, expressed
LOC_Os03g49620	1.28	0.00659	BRASSINOSTEROID INSENSITIVE 1-associated receptor kinase 1 precursor, putative, expressed
LOC_Os10g25870	0.97	0.00661	dirigent, putative, expressed
LOC_Os11g48040	1.36	0.00667	mitochondrial carrier protein, putative, expressed
LOC_Os02g57540	2.13	0.00667	60S ribosomal protein L28-1, putative, expressed
LOC_Os06g09090	1.01	0.00667	glutamate receptor 2.8 precursor, putative, expressed
LOC_Os02g55560	1.48	0.00669	protein phosphatase 2C, putative, expressed
LOC_Os05g10570	0.78	0.00669	expressed protein
LOC_Os04g59110	1.53	0.00671	retrotransposon protein, putative, unclassified, expressed
LOC_Os01g02770	1.06	0.00672	resistance-related receptor-like kinase, putative, expressed
LOC_Os04g46280	1.05	0.00672	hydrolase, NUDIX family, domain containing protein, expressed
LOC_Os05g03360	0.59	0.00672	retrotransposon protein, putative, unclassified, expressed
LOC_Os02g55270	1.43	0.00673	NLI interacting factor-like phosphatase, putative, expressed
LOC_Os01g25810	1	0.00675	powdery mildew resistance protein PM3A, putative, expressed
LOC_Os01g13780	0.79	0.00676	expressed protein
LOC_Os07g22940	1.26	0.00677	expressed protein
LOC_Os01g70160	0.76	0.0068	zinc finger, C3HC4 type domain containing protein, expressed
LOC_Os09g39390	0.6	0.00682	oxidoreductase, aldo/keto reductase family protein, putative, expressed
LOC_Os06g03990	0.67	0.00684	aminotransferase, classes I and II, domain containing protein, expressed
LOC_Os08g25280	0.91	0.00684	pentatricopeptide, putative, expressed
LOC_Os03g18870	0.61	0.00686	heat shock protein DnaJ, putative, expressed
LOC_Os01g59420	0.92	0.00687	expressed protein
LOC_Os05g20620	0.77	0.0069	retrotransposon protein, putative, unclassified, expressed
LOC_Os07g24498	0.8	0.00691	transposon protein, putative, unclassified
LOC_Os03g34280	1.1	0.00691	expressed protein
LOC_Os10g29620	1.96	0.00692	tyrosine protein kinase domain containing protein, putative, expressed
LOC_Os05g25784	1.35	0.00692	expressed protein
LOC_Os01g23239	0.66	0.00694	retrotransposon protein, putative, Ty3-gypsy subclass, expressed
LOC_Os12g41800	1.65	0.00695	VTC2, putative, expressed
LOC_Os01g43274	1.52	0.00697	expressed protein
LOC_Os06g13190	0.97	0.00699	expressed protein
LOC_Os04g52340	1.26	0.007	expressed protein
LOC_Os10g05620	1.94	0.00705	transposon protein, putative, unclassified, expressed
LOC_Os05g17940	0.65	0.00711	retrotransposon protein, putative, unclassified
LOC_Os05g02530	1.13	0.00711	glutathione S-transferase, N-terminal domain containing protein, expressed
LOC_Os06g29800	0.93	0.00713	pentatricopeptide, putative, expressed
LOC_Os03g56660	0.79	0.00713	calmodulin binding protein, putative, expressed
LOC_Os02g06205	1.04	0.00713	phytosulfokine receptor precursor, putative, expressed
LOC_Os08g16850	0.81	0.00714	expressed protein
LOC_Os11g34380	0.72	0.00717	retrotransposon protein, putative, unclassified
LOC_Os07g26850	0.73	0.00717	retrotransposon protein, putative, unclassified, expressed
LOC_Os09g03180	0.7	0.00722	transposon protein, putative, unclassified, expressed
LOC_Os07g46730	1.37	0.00727	PPR repeat domain containing protein, putative, expressed
LOC_Os08g15910	0.68	0.00727	expressed protein
LOC_Os01g05080	1.35	0.0073	thylakoid lumenal protein, putative, expressed
LOC_Os12g14630	0.69	0.00732	retrotransposon protein, putative, LINE subclass, expressed
LOC_Os08g38720	1.39	0.00732	cytochrome c oxidase assembly protein COX15, putative, expressed
LOC_Os05g39230	0.89	0.00733	low photochemical bleaching 1 protein, putative, expressed
LOC_Os01g02710	4.42	0.00736	LRk-type protein, putative, expressed
LOC_Os04g14710	0.73	0.00736	flavin-containing monooxygenase family protein, putative, expressed
LOC_Os07g16150	1	0.00737	expressed protein
LOC_Os04g30780	1.29	0.00737	eukaryotic translation initiation factor 3 subunit H, putative, expressed
LOC_Os11g09140	0.83	0.0074	DUF803 domain containing, putative, expressed
LOC_Os01g02200	0.82	0.00742	armadillo/beta-catenin repeat family protein, putative, expressed
LOC_Os04g41490	5.07	0.00744	DNA-directed RNA polymerase III subunit RPC1, putative, expressed
LOC_Os03g45900	0.66	0.00746	expressed protein
LOC_Os10g01880	0.64	0.00752	retrotransposon protein, putative, unclassified, expressed
LOC_Os03g53530	1.96	0.00754	WD domain, G-beta repeat domain containing protein, expressed
LOC_Os12g27335	0.83	0.00755	expressed protein
LOC_Os03g18500	1.16	0.00761	mitochondrial import inner membrane translocase subunit Tim17, putative, expressed
LOC_Os07g02800	0.84	0.00761	MYB family transcription factor, putative, expressed
LOC_Os11g09864	0.97	0.00762	wali7, putative, expressed
LOC_Os09g27030	0.76	0.00767	oryzain gamma chain precursor, putative, expressed
LOC_Os02g56950	3.07	0.00768	expressed protein
LOC_Os03g17710	1.23	0.00768	splicing factor, arginine/serine-rich, putative, expressed
LOC_Os11g31750	1.21	0.0077	retrotransposon protein, putative, Ty3-gypsy subclass
LOC_Os07g23030	0.61	0.00771	retrotransposon protein, putative, Ty3-gypsy subclass, expressed
LOC_Os03g59450	1.24	0.00773	transporter-related, putative, expressed
LOC_Os12g41810	2.84	0.00773	expressed protein
LOC_Os08g07020	1.08	0.00773	expressed protein
LOC_Os04g46520	0.98	0.00781	retrotransposon protein, putative, unclassified, expressed
LOC_Os07g25710	1.19	0.00788	myb-like DNA-binding domain containing protein, expressed
LOC_Os03g38950	0.89	0.00788	chloroplast post-illumination chlorophyll fluorescence increase protein, putative, expressed
LOC_Os04g35170	0.77	0.00793	expressed protein
LOC_Os10g08430	0.59	0.00794	hypothetical protein
LOC_Os01g74250	0.77	0.00795	plant-specific domain TIGR01615 family protein, expressed
LOC_Os01g33740	1.76	0.00798	retrotransposon protein, putative, unclassified, expressed
LOC_Os01g48500	0.59	0.00798	expressed protein
LOC_Os06g20480	0.78	0.00801	expressed protein
LOC_Os12g18340	0.71	0.00804	transposon protein, putative, unclassified, expressed
LOC_Os07g40110	0.77	0.00805	expressed protein
LOC_Os04g58040	1.01	0.00805	expressed protein
LOC_Os12g37990	1.16	0.00807	expressed protein
LOC_Os06g11750	1.61	0.00807	hypothetical protein
LOC_Os02g46850	0.65	0.00809	oligopeptide transporter, putative, expressed
LOC_Os02g58780	1.08	0.00813	retrotransposon protein, putative, unclassified, expressed
LOC_Os02g03230	0.71	0.00815	membrane related protein CP5, putative, expressed
LOC_Os04g35790	0.74	0.00817	GLTP domain containing protein, putative, expressed
LOC_Os04g41238	0.71	0.00817	expressed protein
LOC_Os10g29320	0.6	0.00821	speckle-type POZ protein, putative, expressed
LOC_Os05g14930	1.31	0.00822	expressed protein
LOC_Os08g10612	0.64	0.00826	expressed protein
LOC_Os02g40500	1.29	0.00833	OsGrx_C2.1 - glutaredoxin subgroup I, expressed
LOC_Os02g05910	1.59	0.00837	phytosulfokine receptor precursor, putative, expressed
LOC_Os10g04060	1.47	0.00837	powdery mildew resistance protein PM3b, putative, expressed
LOC_Os02g25624	0.97	0.00838	expressed protein
LOC_Os04g44430	0.63	0.00838	transporter, major facilitator family, putative, expressed
LOC_Os11g36830	0.66	0.00839	expressed protein
LOC_Os09g10930	1.22	0.00842	gamma response I protein, putative, expressed
LOC_Os01g66960	0.83	0.00844	selenoprotein precursor, putative, expressed
LOC_Os11g29300	1.19	0.00851	expressed protein
LOC_Os04g39310	1.19	0.00856	retrotransposon protein, putative, unclassified
LOC_Os02g01550	1.39	0.00858	OsFBL6 - F-box domain and LRR containing protein, expressed
LOC_Os05g10480	0.72	0.00859	expressed protein
LOC_Os08g44820	0.95	0.00859	no apical meristem protein, putative, expressed
LOC_Os05g42350	1.22	0.0086	ferredoxin--nitrite reductase, putative, expressed
LOC_Os11g15510	2.04	0.00861	expressed protein
LOC_Os01g12160	3.23	0.00866	OsGH3.3 - Probable indole-3-acetic acid-amido synthetase, expressed
LOC_Os10g24840	1.04	0.00867	expressed protein
LOC_Os06g02330	1.47	0.00872	expressed protein
LOC_Os08g39450	2.82	0.00875	AN1-like zinc finger domain containing protein, expressed
LOC_Os05g49880	1.32	0.00878	lactate/malate dehydrogenase, putative, expressed
LOC_Os02g51140	0.81	0.00878	N-rich protein, putative, expressed
LOC_Os08g24690	0.61	0.00878	retrotransposon protein, putative, unclassified, expressed
LOC_Os06g21110	1.41	0.00883	expressed protein
LOC_Os02g16529	0.83	0.0089	hypothetical protein
LOC_Os05g37225	1.28	0.00892	expressed protein
LOC_Os07g42354	0.99	0.00896	PPR repeat domain containing protein, putative, expressed
LOC_Os07g34598	1.6	0.00896	tyrosyl-DNA phosphodiesterase 1, putative, expressed
LOC_Os08g09240	1.34	0.00897	autophagy-related protein, putative, expressed
LOC_Os02g15640	0.97	0.00897	CAPIP1, putative, expressed
LOC_Os01g66120	0.95	0.00897	No apical meristem protein, putative, expressed
LOC_Os04g57570	0.9	0.00898	retrotransposon protein, putative, unclassified, expressed
LOC_Os12g34920	1.46	0.00899	csAtPR5, putative, expressed
LOC_Os08g06550	1.63	0.00899	acyl CoA binding protein, putative, expressed
LOC_Os06g28540	0.9	0.00899	retrotransposon protein, putative, unclassified, expressed
LOC_Os11g10340	1.3	0.00899	OsFBX417 - F-box domain containing protein, expressed
LOC_Os07g41710	1.7	0.00899	expressed protein
LOC_Os02g39360	0.62	0.00899	B-box zinc finger family protein, putative, expressed
LOC_Os05g31744	0.69	0.00899	expressed protein
LOC_Os09g26580	1.39	0.00902	expressed protein
LOC_Os07g07540	1.08	0.00908	SHOOT1 protein, putative, expressed
LOC_Os05g18604	0.72	0.00908	OsSCP28 - Putative Serine Carboxypeptidase homologue, expressed
LOC_Os11g07580	0.8	0.00909	expressed protein
LOC_Os03g15880	0.68	0.00913	coronatine-insensitive protein, putative, expressed
LOC_Os12g14132	1.39	0.00915	expressed protein
LOC_Os04g21940	1.47	0.00918	expressed protein
LOC_Os10g08370	2.26	0.0092	transposon protein, putative, CACTA, En/Spm sub-class, expressed
LOC_Os01g20910	0.68	0.0092	zinc finger, C3HC4 type domain containing protein, expressed
LOC_Os11g44220	0.95	0.00921	retrotransposon protein, putative, Ty3-gypsy subclass
LOC_Os08g17540	0.73	0.00923	retrotransposon protein, putative, unclassified
LOC_Os06g29310	1.72	0.00923	ulp1 protease family protein, putative, expressed
LOC_Os02g25430	0.71	0.0093	retrotransposon protein, putative, Ty3-gypsy subclass, expressed
LOC_Os08g13250	1.01	0.00931	speckle-type POZ protein, putative, expressed
LOC_Os09g26070	0.71	0.00931	hypothetical protein
LOC_Os05g04820	4.49	0.00931	MYB family transcription factor, putative, expressed
LOC_Os03g58690	0.64	0.00932	expressed protein
LOC_Os01g40680	0.86	0.00932	pentatricopeptide, putative, expressed
LOC_Os01g34200	0.84	0.00934	AATF, putative, expressed
LOC_Os09g39490	1.78	0.00936	histone-like transcription factor and archaeal histone, putative, expressed
LOC_Os06g46190	0.86	0.00936	hypothetical protein
LOC_Os02g18800	1.56	0.00937	hypothetical protein
LOC_Os02g21269	0.98	0.00939	expressed protein
LOC_Os04g01300	0.85	0.00942	OsRhmbd10 - Putative Rhomboid homologue, expressed
LOC_Os03g63360	0.73	0.00942	glutathione S-transferase, putative, expressed
LOC_Os12g19660	0.73	0.00946	expressed protein
LOC_Os06g01280	1.01	0.00946	retrotransposon protein, putative, unclassified
LOC_Os02g42190	1.03	0.00948	OsWAK16 - OsWAK receptor-like protein kinase, expressed
LOC_Os01g58114	3.24	0.0095	expressed protein
LOC_Os08g01160	0.69	0.0095	membrane associated DUF588 domain containing protein, putative, expressed
LOC_Os09g38720	0.88	0.0095	mTERF domain containing protein, expressed
LOC_Os09g15810	0.97	0.0095	bifunctional protein folD, putative, expressed
LOC_Os09g27210	0.74	0.0095	lecithine cholesterol acyltransferase, putative, expressed
LOC_Os02g13820	2.78	0.00951	hypothetical protein
LOC_Os04g16680	0.66	0.00954	fructose-1,6-bisphosphatase, putative, expressed
LOC_Os11g31450	5.02	0.00959	expressed protein
LOC_Os04g45210	0.6	0.00959	peroxisomal biogenesis factor 11, putative, expressed
LOC_Os12g32380	1.51	0.00959	40S ribosomal protein S29, putative, expressed
LOC_Os05g10754	0.68	0.00961	expressed protein
LOC_Os12g34300	0.67	0.00962	OsFBX454 - F-box domain containing protein, expressed
LOC_Os01g26240	0.64	0.00962	retrotransposon protein, putative, Ty1-copia subclass, expressed
LOC_Os10g35260	0.68	0.00967	Rf1, mitochondrial precursor, putative, expressed
LOC_Os12g13760	0.59	0.00972	hypothetical protein
LOC_Os11g17700	0.65	0.00979	retrotransposon protein, putative, unclassified, expressed
LOC_Os08g30050	0.88	0.00985	retrotransposon protein, putative, unclassified, expressed
LOC_Os09g08730	0.85	0.0099	pumilio domain-containing protein, putative, expressed
LOC_Os06g22030	0.63	0.00991	AT hook motif domain containing protein, expressed
LOC_Os06g09250	1.17	0.00991	expressed protein
LOC_Os06g40240	1.46	0.00993	retrotransposon protein, putative, unclassified, expressed
LOC_Os11g06870	0.64	0.00999	glyoxal oxidase-related, putative, expressed
LOC_Os11g13670	0.78	0.00999	gibberellin receptor GID1L2, putative, expressed
LOC_Os09g29270	0.69	0.00999	expressed protein
LOC_Os07g29170	0.65	0.01	transposon protein, putative, CACTA, En/Spm sub-class, expressed
LOC_Os04g58200	2.81	0.0101	protochlorophyllide reductase A, chloroplast precursor, putative, expressed
LOC_Os02g14300	1.11	0.0101	expressed protein
LOC_Os03g06420	0.83	0.0101	expressed protein
LOC_Os06g15700	1	0.0101	expressed protein
LOC_Os12g02810	2.64	0.0101	protein kinase domain containing protein, expressed
LOC_Os01g49290	0.98	0.0101	WD repeat-containing protein, putative, expressed
LOC_Os06g33250	0.82	0.0101	crooked neck, putative, expressed
LOC_Os01g68800	0.74	0.0101	expressed protein
LOC_Os02g40240	1.36	0.0101	receptor kinase, putative, expressed
LOC_Os03g41350	2.86	0.0102	BTBN7 - Bric-a-Brac, Tramtrack, Broad Complex BTB domain with non-phototropic hypocotyl 3 NPH3 domain, expressed
LOC_Os07g29390	0.83	0.0102	peptidyl-prolyl cis-trans isomerase, putative, expressed
LOC_Os06g50290	4.47	0.0102	transposon protein, putative, Pong sub-class, expressed
LOC_Os08g30930	1.67	0.0102	expressed protein
LOC_Os01g74030	1.41	0.0102	pumilio-family RNA binding protein, putative, expressed
LOC_Os05g48060	1.56	0.0103	phosphatidylserine synthase, putative, expressed
LOC_Os11g24050	1.22	0.0103	expressed protein
LOC_Os01g67054	0.99	0.0103	calreticulin precursor protein, putative, expressed
LOC_Os05g26040	1.3	0.0103	pumilio-family RNA binding repeat containing protein, expressed
LOC_Os06g30060	1.43	0.0103	expressed protein
LOC_Os06g49100	1	0.0103	retrotransposon protein, putative, unclassified, expressed
LOC_Os03g48150	0.58	0.0103	expressed protein
LOC_Os08g14920	0.88	0.0104	expressed protein
LOC_Os01g18710	2.56	0.0104	hypothetical protein
LOC_Os03g10410	0.72	0.0104	expressed protein
LOC_Os12g08830	5.01	0.0104	thylakoid lumenal 29.8 kDa protein, putative, expressed
LOC_Os09g23650	1.07	0.0104	FAM10 family protein, putative, expressed
LOC_Os03g17780	0.69	0.0105	WD domain, G-beta repeat domain containing protein, expressed
LOC_Os09g01970	0.58	0.0105	expressed protein
LOC_Os02g34910	1.21	0.0105	expressed protein
LOC_Os02g45490	0.58	0.0105	expressed protein
LOC_Os03g37680	0.69	0.0105	expressed protein
LOC_Os02g14710	1.35	0.0105	expressed protein
LOC_Os06g22360	1.19	0.0105	hypothetical protein
LOC_Os11g40070	0.81	0.0106	expressed protein
LOC_Os04g58250	1.08	0.0106	protein kinase, putative, expressed
LOC_Os01g12280	0.76	0.0106	hAT dimerisation domain-containing protein, putative, expressed
LOC_Os02g16430	1.19	0.0106	transposon protein, putative, unclassified, expressed
LOC_Os05g06310	1.53	0.0106	60S ribosomal protein L18-3, putative, expressed
LOC_Os01g08430	0.98	0.0106	expressed protein
LOC_Os09g08170	1.34	0.0107	retrotransposon protein, putative, unclassified, expressed
LOC_Os02g18340	0.64	0.0107	retrotransposon protein, putative, Ty3-gypsy subclass, expressed
LOC_Os07g36390	0.83	0.0107	PPR repeat containing protein, expressed
LOC_Os12g07010	0.69	0.0108	ribosomal protein L3, putative, expressed
LOC_Os05g01300	0.72	0.0108	expressed protein
LOC_Os05g46780	0.97	0.0108	transposon protein, putative, CACTA, En/Spm sub-class, expressed
LOC_Os03g59760	0.97	0.0109	RING finger protein 126, putative, expressed
LOC_Os11g11420	1.22	0.0109	OsIAA28 - Auxin-responsive Aux/IAA gene family member, expressed
LOC_Os05g40180	0.63	0.0109	serine/threonine-protein kinase stt7, chloroplast precursor, putative, expressed
LOC_Os04g01900	0.89	0.0109	transposon protein, putative, unclassified, expressed
LOC_Os09g19940	0.9	0.0109	cwfJ-like family protein, putative, expressed
LOC_Os04g17590	0.88	0.011	hypothetical protein
LOC_Os10g32770	0.72	0.0111	WD repeat-containing protein, putative, expressed
LOC_Os08g24840	1.33	0.0111	expressed protein
LOC_Os03g11020	0.94	0.0112	PPR repeat containing protein, expressed
LOC_Os05g01280	1.21	0.0112	expressed protein
LOC_Os06g50706	0.71	0.0112	expressed protein
LOC_Os04g52479	2.79	0.0113	peptidase, trypsin-like serine and cysteine proteases, putative, expressed
LOC_Os10g18200	1.07	0.0113	retrotransposon protein, putative, Ty3-gypsy subclass, expressed
LOC_Os10g42950	0.99	0.0113	cyclin-dependent kinase E-1, putative, expressed
LOC_Os12g10670	1.17	0.0113	AAA-type ATPase family protein, putative, expressed
LOC_Os05g27800	1.34	0.0113	expressed protein
LOC_Os04g31200	1.35	0.0113	hypothetical protein
LOC_Os01g29640	0.71	0.0113	expressed protein
LOC_Os06g50600	1.83	0.0113	bZIP transcription factor domain containing protein, expressed
LOC_Os05g33710	1.22	0.0114	WD domain, G-beta repeat domain containing protein, expressed
LOC_Os06g36840	1.73	0.0114	cysteine synthase, putative, expressed
LOC_Os01g11390	1.34	0.0114	expressed protein
LOC_Os04g51030	1.13	0.0114	wall-associated kinase 1, putative, expressed
LOC_Os06g13710	1.2	0.0114	glycosyltransferase, putative, expressed
LOC_Os07g44740	1.12	0.0114	chaperonin, putative, expressed
LOC_Os03g01750	0.78	0.0114	dual specificity protein phosphatase, putative, expressed
LOC_Os03g39680	1.53	0.0115	retrotransposon protein, putative, LINE subclass
LOC_Os05g50890	1.17	0.0115	OsGH3.5 - Probable indole-3-acetic acid-amido synthetase, expressed
LOC_Os05g01950	0.82	0.0115	expressed protein
LOC_Os09g39260	0.58	0.0115	prephenate dehydratase domain containing protein, expressed
LOC_Os07g27630	0.97	0.0115	expressed protein
LOC_Os03g38150	0.78	0.0116	expressed protein
LOC_Os05g29860	1.79	0.0116	mitochondrial carrier protein, putative, expressed
LOC_Os07g39120	0.97	0.0116	expressed protein
LOC_Os05g26890	0.98	0.0116	G-protein alpha subunit, putative, expressed
LOC_Os06g35165	0.78	0.0116	expressed protein
LOC_Os04g06350	1.11	0.0116	expressed protein
LOC_Os05g14300	1.16	0.0116	ubiquitin-conjugating enzyme E2 O, putative, expressed
LOC_Os04g52380	1.69	0.0116	methyl-CpG binding domain containing protein, putative, expressed
LOC_Os04g06130	0.63	0.0116	retrotransposon protein, putative, Ty3-gypsy subclass, expressed
LOC_Os04g24140	0.63	0.0117	ribose-5-phosphate isomerase A, putative, expressed
LOC_Os04g43750	1.14	0.0117	kinase, pfkB family, putative, expressed
LOC_Os01g46760	0.79	0.0117	protein phosphatase 2C, putative, expressed
LOC_Os04g09720	1.25	0.0117	OsSCP22 - Putative Serine Carboxypeptidase homologue, expressed
LOC_Os12g41830	0.75	0.0118	Methyltransferase small domain containing protein, expressed
LOC_Os03g01180	1.22	0.0118	phosphoglycerate mutase, putative, expressed
LOC_Os02g29700	0.66	0.0118	retrotransposon, putative, centromere-specific, expressed
LOC_Os05g28090	0.91	0.0118	expressed protein
LOC_Os07g33170	0.67	0.0118	retrotransposon protein, putative, unclassified, expressed
LOC_Os05g17370	0.67	0.0118	retrotransposon protein, putative, Ty3-gypsy subclass, expressed
LOC_Os09g10690	0.64	0.0118	expressed protein
LOC_Os08g33380	3.85	0.0119	expressed protein
LOC_Os01g38359	0.8	0.0119	peptidyl-prolyl cis-trans isomerase, FKBP-type, putative, expressed
LOC_Os12g22284	1.66	0.0119	white-brown complex homolog protein 11, putative, expressed
LOC_Os01g48190	0.98	0.012	drought induced 19 protein, putative, expressed
LOC_Os01g37560	0.67	0.012	chaperone protein dnaJ 49, putative, expressed
LOC_Os05g24380	0.66	0.012	retrotransposon protein, putative, unclassified, expressed
LOC_Os05g47540	0.92	0.012	CPuORF26 - conserved peptide uORF-containing transcript, expressed
LOC_Os03g04400	0.67	0.012	heat shock protein DnaJ, putative, expressed
LOC_Os08g29490	0.69	0.012	retrotransposon protein, putative, unclassified, expressed
LOC_Os02g14874	1.07	0.0121	expressed protein
LOC_Os10g10880	1.15	0.0121	expressed protein
LOC_Os03g06630	1.64	0.0122	heat stress transcription factor, putative, expressed
LOC_Os04g57819	1.1	0.0122	DHHC zinc finger domain containing protein, expressed
LOC_Os05g47442	3.59	0.0122	expressed protein
LOC_Os11g07970	0.72	0.0123	OsFBW2 - F-box domain and WD40 repeat containing protein, expressed
LOC_Os05g09580	0.63	0.0123	expressed protein
LOC_Os02g05930	1.17	0.0123	phytosulfokine receptor precursor, putative, expressed
LOC_Os07g07480	1.6	0.0124	HNH endonuclease domain-containing protein, putative, expressed
LOC_Os03g56340	1.11	0.0124	expressed protein
LOC_Os01g70710	2.53	0.0124	heavy metal-associated domain containing protein, expressed
LOC_Os04g56240	0.72	0.0124	lipase, putative, expressed
LOC_Os08g09210	0.68	0.0124	phosphoribosylamine--glycine ligase, putative, expressed
LOC_Os04g24540	0.83	0.0125	expressed protein
LOC_Os05g30070	0.66	0.0125	retrotransposon protein, putative, unclassified, expressed
LOC_Os01g68310	0.87	0.0126	sas10/Utp3 family protein, expressed
LOC_Os04g42500	1.62	0.0126	trafficking protein particle complex subunit, putative, expressed
LOC_Os03g58150	1.14	0.0127	transmembrane BAX inhibitor motif-containing protein, putative, expressed
LOC_Os12g19720	0.6	0.0127	retrotransposon protein, putative, Ty3-gypsy subclass
LOC_Os05g48290	1.57	0.0127	T-complex protein, putative, expressed
LOC_Os09g29500	1.38	0.0127	retrotransposon protein, putative, unclassified
LOC_Os11g01594	0.91	0.0127	expressed protein
LOC_Os05g29170	0.62	0.0127	expressed protein
LOC_Os03g31679	0.74	0.0128	annexin A7, putative, expressed
LOC_Os03g06480	1.06	0.0128	expressed protein
LOC_Os03g58910	1.28	0.0129	expressed protein
LOC_Os12g40260	1.7	0.0129	WD-40 repeat family protein, putative, expressed
LOC_Os10g16824	0.62	0.0129	transposon protein, putative, CACTA, En/Spm sub-class, expressed
LOC_Os06g12890	0.8	0.013	expressed protein
LOC_Os08g14850	1.12	0.013	resistance protein, putative, expressed
LOC_Os04g21120	0.67	0.013	expressed protein
LOC_Os01g04510	0.9	0.0131	expressed protein
LOC_Os09g23370	0.84	0.0131	proline-rich protein 6, putative, expressed
LOC_Os07g13140	0.6	0.0132	retrotransposon protein, putative, unclassified, expressed
LOC_Os10g28600	0.78	0.0132	PPR repeat domain containing protein, putative, expressed
LOC_Os09g26390	0.65	0.0132	AT-rich interaction region, putative, expressed
LOC_Os03g52070	0.74	0.0132	OsSCP20 - Putative Serine Carboxypeptidase homologue, expressed
LOC_Os08g33940	1.6	0.0133	MYB family transcription factor, putative, expressed
LOC_Os10g42150	0.6	0.0133	transposon protein, putative, unclassified, expressed
LOC_Os02g02910	1	0.0133	expressed protein
LOC_Os04g57920	1.28	0.0133	OsFBX154 - F-box domain containing protein, expressed
LOC_Os03g07440	0.78	0.0133	putativ eribonuclease P, putative, expressed
LOC_Os10g36000	0.86	0.0134	remorin C-terminal domain containing protein, putative, expressed
LOC_Os12g39650	0.64	0.0134	tubulin, putative, expressed
LOC_Os09g39550	1.48	0.0134	expressed protein
LOC_Os12g18430	0.61	0.0134	retrotransposon, putative, centromere-specific
LOC_Os07g38610	1.36	0.0134	UAA transporter family domain containing protein, expressed
LOC_Os08g27840	0.98	0.0134	phosphoenolpyruvate carboxylase, putative, expressed
LOC_Os12g13110	0.94	0.0134	pentatricopeptide, putative, expressed
LOC_Os06g36700	2.26	0.0135	T-complex protein, putative, expressed
LOC_Os08g03530	1.11	0.0135	MBTB19 - Bric-a-Brac, Tramtrack, Broad Complex BTB domain with Meprin and TRAF Homology MATH domain, expressed
LOC_Os08g33640	0.95	0.0136	expressed protein
LOC_Os06g02130	0.97	0.0136	G-protein alpha subunit, putative, expressed
LOC_Os10g03850	2.82	0.0136	OsFBX352 - F-box domain containing protein, expressed
LOC_Os12g37620	0.77	0.0136	expressed protein
LOC_Os08g10620	1.19	0.0137	expressed protein
LOC_Os07g19594	0.61	0.0138	retrotransposon protein, putative, Ty3-gypsy subclass
LOC_Os05g17130	0.72	0.0138	retrotransposon protein, putative, Ty3-gypsy subclass, expressed
LOC_Os07g20580	1.37	0.0138	DEAD-box ATP-dependent RNA helicase, putative, expressed
LOC_Os08g14860	0.97	0.0138	cytochrome b-c1 complex subunit 7, putative, expressed
LOC_Os03g62510	1.08	0.0138	amine oxidase, flavin-containing, domain containing protein, expressed
LOC_Os07g01920	0.88	0.0139	nucleolar GTP-binding protein 1, putative, expressed
LOC_Os01g54340	0.73	0.0139	plant-specific domain TIGR01615 family protein, expressed
LOC_Os12g38730	0.65	0.014	expressed protein
LOC_Os08g13430	0.7	0.014	expressed protein
LOC_Os12g24900	0.6	0.014	expressed protein
LOC_Os10g07130	0.83	0.014	expressed protein
LOC_Os04g10420	1.26	0.014	CW7, putative, expressed
LOC_Os04g34699	0.74	0.014	expressed protein
LOC_Os11g31520	0.88	0.014	transposon protein, putative, Pong sub-class, expressed
LOC_Os03g18570	1.23	0.014	40S ribosomal protein S7, putative, expressed
LOC_Os07g07230	0.68	0.0141	protein kinase, putative, expressed
LOC_Os02g50010	0.74	0.0141	APO, putative, expressed
LOC_Os04g11524	0.95	0.0141	retrotransposon protein, putative, unclassified, expressed
LOC_Os12g13100	0.93	0.0141	WW domain containing protein, expressed
LOC_Os02g46962	1.06	0.0141	VHS and GAT domain containing protein, expressed
LOC_Os11g31250	0.66	0.0141	expressed protein
LOC_Os05g06630	1.39	0.0142	expressed protein
LOC_Os06g41790	0.83	0.0142	RNA recognition motif containing protein, putative, expressed
LOC_Os12g32544	0.64	0.0143	expressed protein
LOC_Os09g31200	0.58	0.0143	AN1-like zinc finger domain containing protein, expressed
LOC_Os04g11480	0.65	0.0144	retrotransposon protein, putative, unclassified, expressed
LOC_Os01g62730	0.61	0.0144	expressed protein
LOC_Os05g18480	0.62	0.0144	retrotransposon protein, putative, Ty3-gypsy subclass, expressed
LOC_Os09g07764	0.93	0.0144	expressed protein
LOC_Os05g50210	0.93	0.0144	expressed protein
LOC_Os11g48010	0.59	0.0145	expressed protein
LOC_Os07g44610	1.09	0.0145	pyrrolidone-carboxylate peptidase, putative, expressed
LOC_Os11g14200	1.67	0.0145	expressed protein
LOC_Os03g40080	0.92	0.0145	GRAS family transcription factor containing protein, expressed
LOC_Os01g02090	1.34	0.0146	expressed protein
LOC_Os11g34940	0.74	0.0146	plastid-specific 50S ribosomal protein 6, chloroplast precursor, putative, expressed
LOC_Os01g01280	0.63	0.0146	expressed protein
LOC_Os04g17660	0.64	0.0146	rhodanese-like domain containing protein, putative, expressed
LOC_Os12g27560	1.05	0.0146	expressed protein
LOC_Os05g43780	0.91	0.0147	ESP1, putative, expressed
LOC_Os05g07640	0.81	0.0147	expressed protein
LOC_Os06g38470	0.78	0.0147	histone deacetylase 19, putative, expressed
LOC_Os10g37860	0.9	0.0147	expressed protein
LOC_Os01g70330	0.98	0.0147	prefoldin subunit family protein, expressed
LOC_Os02g57430	0.86	0.0147	DNL zinc finger domain containing protein, putative, expressed
LOC_Os05g39374	0.79	0.0147	expressed protein
LOC_Os01g25320	1.03	0.0147	auxilin, putative, expressed
LOC_Os07g08669	0.77	0.0148	expressed protein
LOC_Os05g23140	0.95	0.0149	retrotransposon protein, putative, LINE subclass, expressed
LOC_Os06g03560	0.82	0.0149	oligopeptide transporter, putative, expressed
LOC_Os01g70700	0.92	0.015	expressed protein
LOC_Os07g40660	0.6	0.015	expressed protein
LOC_Os01g45820	2.66	0.015	expressed protein
LOC_Os08g01680	1.39	0.015	WD domain, G-beta repeat domain containing protein, expressed
LOC_Os01g46890	0.65	0.0151	retrotransposon protein, putative, unclassified
LOC_Os05g39800	0.64	0.0151	NFD4, putative, expressed
LOC_Os04g56646	1.97	0.0151	MEE34, putative, expressed
LOC_Os11g25720	0.96	0.0151	cytokinin-N-glucosyltransferase 1, putative, expressed
LOC_Os03g18830	1.08	0.0152	programmed cell death protein 2, putative, expressed
LOC_Os12g44040	0.71	0.0152	transposon protein, putative, unclassified, expressed
LOC_Os04g14760	0.73	0.0152	phosphoglycerate mutase, putative, expressed
LOC_Os03g60840	0.59	0.0152	BBTI13 - Bowman-Birk type bran trypsin inhibitor precursor, expressed
LOC_Os07g30960	0.83	0.0152	monooxygenase, putative, expressed
LOC_Os04g14620	0.8	0.0152	retrotransposon protein, putative, Ty3-gypsy subclass, expressed
LOC_Os04g53220	0.95	0.0152	signal recognition particle 14 kDa protein, putative, expressed
LOC_Os03g03070	1.43	0.0153	transcription factor, putative, expressed
LOC_Os06g49740	0.66	0.0153	pre-mRNA-splicing factor syf2, putative, expressed
LOC_Os12g41920	1.25	0.0153	single myb histone, putative, expressed
LOC_Os08g32570	0.64	0.0153	expressed protein
LOC_Os01g24760	0.59	0.0153	expressed protein
LOC_Os10g39460	1.18	0.0153	selenium-binding protein-like, putative, expressed
LOC_Os01g11952	0.66	0.0154	histone-lysine N-methyltransferase ATX5, putative, expressed
LOC_Os06g05190	2.41	0.0154	BRCA1 C Terminus domain containing protein, expressed
LOC_Os10g26940	0.88	0.0154	BURP domain containing protein, expressed
LOC_Os03g62790	1.11	0.0154	pirin, putative, expressed
LOC_Os07g44630	1.14	0.0154	thymidylate kinase, putative, expressed
LOC_Os11g18194	1.7	0.0155	cycloartenol synthase, putative, expressed
LOC_Os05g12260	0.59	0.0155	CAPIP1, putative, expressed
LOC_Os05g06050	0.81	0.0155	N-acetylglucosaminyltransferase, putative, expressed
LOC_Os04g45860	0.72	0.0156	transposon protein, putative, unclassified, expressed
LOC_Os06g01640	1	0.0157	arginine N-methyltransferase 7, putative, expressed
LOC_Os10g27000	1.03	0.0157	expressed protein
LOC_Os11g34110	0.94	0.0157	heparan-alpha-glucosaminide N-acetyltransferase, putative, expressed
LOC_Os09g15570	0.85	0.0157	OsFBX315 - F-box domain containing protein, expressed
LOC_Os03g17410	0.61	0.0158	expressed protein
LOC_Os02g06150	0.99	0.0159	brassinosteroid LRR receptor kinase precursor, putative, expressed
LOC_Os03g62950	1.7	0.0159	expressed protein
LOC_Os07g45350	0.93	0.016	zinc finger, RING-type, putative, expressed
LOC_Os05g15110	0.71	0.016	expressed protein
LOC_Os03g43430	0.81	0.016	mttA/Hcf106 family protein, putative, expressed
LOC_Os10g12010	0.67	0.016	retrotransposon protein, putative, unclassified, expressed
LOC_Os10g41930	1.75	0.0161	haloacid dehalogenase-like hydrolase family protein, putative, expressed
LOC_Os06g33330	0.99	0.0161	powdery mildew resistant protein 5, putative, expressed
LOC_Os04g53680	0.65	0.0161	cyclin, putative, expressed
LOC_Os01g21940	0.84	0.0161	WD domain, G-beta repeat domain containing protein, expressed
LOC_Os10g13940	1.15	0.0161	MATE efflux protein, putative, expressed
LOC_Os12g22230	0.65	0.0161	retrotransposon protein, putative, unclassified, expressed
LOC_Os03g61590	0.71	0.0161	expressed protein
LOC_Os01g33560	1.21	0.0162	retrotransposon protein, putative, unclassified, expressed
LOC_Os09g24640	0.6	0.0162	pentatricopeptide, putative, expressed
LOC_Os05g42444	0.66	0.0162	retrotransposon protein, putative, unclassified
LOC_Os06g35814	1.36	0.0164	ras-related protein, putative, expressed
LOC_Os03g07750	0.77	0.0164	expressed protein
LOC_Os10g15230	0.59	0.0164	retrotransposon protein, putative, Ty3-gypsy subclass
LOC_Os09g10710	0.88	0.0164	R-interacting factor 1, putative, expressed
LOC_Os11g29274	1.04	0.0165	conserved hypothetical protein
LOC_Os01g13190	0.9	0.0165	histidinol dehydrogenase, chloroplast precursor, putative, expressed
LOC_Os06g40415	1.09	0.0166	expressed protein
LOC_Os06g37440	1.45	0.0166	elongation factor 1-gamma, putative, expressed
LOC_Os01g66300	1.18	0.0166	KH domain containing protein, putative, expressed
LOC_Os01g50330	0.82	0.0166	strictosidine synthase 1 precursor, putative, expressed
LOC_Os03g41460	0.7	0.0167	CAMK_CAMK_like.20 - CAMK includes calcium/calmodulin depedent protein kinases, expressed
LOC_Os12g42410	0.67	0.0167	expressed protein
LOC_Os03g18779	0.63	0.0167	expressed protein
LOC_Os04g43700	0.93	0.0167	glycosyl transferase 8 domain containing protein, putative, expressed
LOC_Os04g28970	1.3	0.0167	expressed protein
LOC_Os03g18770	0.64	0.0167	wound-induced protein WI12, putative, expressed
LOC_Os06g28590	1.21	0.0168	bg55, putative, expressed
LOC_Os01g03070	1.34	0.0168	transposon protein, putative, unclassified, expressed
LOC_Os05g07860	1.11	0.0168	uvrB/uvrC motif family protein, expressed
LOC_Os10g07994	1.15	0.0168	autophagy protein 9, putative, expressed
LOC_Os12g19120	0.59	0.0168	transposon protein, putative, unclassified, expressed
LOC_Os02g26614	1.06	0.0168	retrotransposon protein, putative, unclassified, expressed
LOC_Os07g12250	1.47	0.0168	ribosomal protein L24, putative, expressed
LOC_Os09g39670	1.46	0.0169	oxidoreductase, short chain dehydrogenase/reductase family domain containing family, expressed
LOC_Os01g61930	0.78	0.0169	SAC3/GANP family protein, putative, expressed
LOC_Os01g15910	1.57	0.0169	UTP--glucose-1-phosphate uridylyltransferase, putative, expressed
LOC_Os07g01250	1.57	0.0169	tobamovirus multiplication protein, putative, expressed
LOC_Os06g40170	0.87	0.0169	phospholipase D, putative, expressed
LOC_Os10g38730	0.81	0.0169	glutathione S-transferase, putative, expressed
LOC_Os01g35040	1.7	0.017	ZOS1-09 - C2H2 zinc finger protein, expressed
LOC_Os03g07430	0.93	0.017	protein kinase domain containing protein, expressed
LOC_Os09g36240	1.21	0.017	deoxyribodipyrimidine photolyase family protein, expressed
LOC_Os08g10030	1.29	0.017	KH domain-containing protein, putative, expressed
LOC_Os11g25130	0.9	0.017	expressed protein
LOC_Os11g22180	0.69	0.0171	retrotransposon protein, putative, unclassified, expressed
LOC_Os08g32090	0.72	0.0171	DEAD-box ATP-dependent RNA helicase, putative, expressed
LOC_Os10g35200	2.62	0.0171	katanin p80 WD40 repeat-containing subunit B1 homolog 1, putative, expressed
LOC_Os07g30300	1.49	0.0172	small G protein family protein, putative, expressed
LOC_Os06g39906	0.7	0.0172	homeobox domain containing protein, expressed
LOC_Os07g41160	0.64	0.0172	protein of unknown function DUF1675 domain containing protein, expressed
LOC_Os04g53214	0.86	0.0173	hydroxyacid oxidase 1, putative, expressed
LOC_Os06g04690	0.88	0.0173	OsFBX184 - F-box domain containing protein, expressed
LOC_Os07g42700	1.9	0.0173	paramyosin, putative, expressed
LOC_Os06g45660	0.81	0.0173	histidine triad family protein, putative, expressed
LOC_Os11g03050	0.99	0.0173	cytidylyltransferase domain containing protein, expressed
LOC_Os01g43300	1.92	0.0173	retrotransposon protein, putative, unclassified, expressed
LOC_Os11g02150	1.34	0.0173	saposin-like type B, region 1 family protein, putative, expressed
LOC_Os11g18366	0.65	0.0175	cycloartenol synthase, putative, expressed
LOC_Os12g13770	1.08	0.0175	retrotransposon protein, putative, Ty3-gypsy subclass, expressed
LOC_Os02g15870	1.16	0.0176	molybdenum cofactor biosynthesis protein 1, putative, expressed
LOC_Os05g32730	0.86	0.0176	tetratricopeptide-like helical, putative, expressed
LOC_Os10g13550	1.38	0.0176	endonuclease/exonuclease/phosphatase family domain containing protein, expressed
LOC_Os02g36400	1.08	0.0177	ubiquitin carboxyl-terminal hydrolase domain containing protein, expressed
LOC_Os02g42530	0.84	0.0177	expressed protein
LOC_Os04g44190	0.68	0.0178	expressed protein
LOC_Os08g42560	0.66	0.0179	tRNA synthetase class II core domain containing protein, expressed
LOC_Os05g40720	1.04	0.0179	glycosyl transferase, family 8, putative, expressed
LOC_Os01g56270	1.19	0.0179	transposon protein, putative, CACTA, En/Spm sub-class, expressed
LOC_Os04g31660	2.53	0.0179	expressed protein
LOC_Os04g09870	0.86	0.0179	hypothetical protein
LOC_Os02g57870	3.4	0.0179	expressed protein
LOC_Os07g06460	1.02	0.018	expressed protein
LOC_Os08g01290	1.1	0.018	OsFBT12 - F-box and tubby domain containing protein, expressed
LOC_Os07g07490	1.51	0.018	YT521-B, putative, expressed
LOC_Os06g29260	1.1	0.018	retrotransposon protein, putative, unclassified, expressed
LOC_Os05g20180	0.73	0.018	retrotransposon protein, putative, Ty3-gypsy subclass, expressed
LOC_Os02g55689	0.95	0.0181	expressed protein
LOC_Os05g38780	1.31	0.0181	expressed protein
LOC_Os03g17359	0.63	0.0181	expressed protein
LOC_Os06g29630	0.87	0.0182	transposon protein, putative, unclassified, expressed
LOC_Os06g35780	1.58	0.0182	retrotransposon protein, putative, Ty1-copia subclass, expressed
LOC_Os05g07130	0.91	0.0182	6PF-2-K/Fru-2,6-P2ASE liver isozyme, putative, expressed
LOC_Os02g06570	1.83	0.0182	CAMK_KIN1/SNF1/Nim1_like.13 - CAMK includes calcium/calmodulin depedent protein kinases, expressed
LOC_Os06g14040	1.02	0.0182	ThiF family domain containing protein, putative, expressed
LOC_Os12g06335	0.63	0.0182	expressed protein
LOC_Os06g21710	0.61	0.0182	retrotransposon protein, putative, Ty3-gypsy subclass, expressed
LOC_Os11g30600	3.37	0.0182	hypothetical protein
LOC_Os04g51792	1.01	0.0183	PAP fibrillin family domain containing protein, expressed
LOC_Os10g07080	0.65	0.0183	expressed protein
LOC_Os03g04930	0.86	0.0183	expressed protein
LOC_Os04g01310	0.91	0.0183	serine/threonine-protein kinase receptor precursor, putative, expressed
LOC_Os07g48120	1.41	0.0183	expressed protein
LOC_Os09g33876	0.73	0.0183	expressed protein
LOC_Os11g07730	0.62	0.0183	retrotransposon protein, putative, Ty3-gypsy subclass, expressed
LOC_Os08g13720	0.81	0.0184	retrotransposon protein, putative, unclassified, expressed
LOC_Os07g33350	0.78	0.0184	hsp20/alpha crystallin family protein, putative, expressed
LOC_Os10g19860	0.65	0.0184	XI-I, putative, expressed
LOC_Os08g02470	1.38	0.0184	retrotransposon protein, putative, unclassified, expressed
LOC_Os05g41640	1.83	0.0186	phosphoglycerate kinase protein, putative, expressed
LOC_Os02g48720	1.16	0.0187	mitochondrial carrier protein, putative, expressed
LOC_Os09g33660	0.81	0.0187	hypothetical protein
LOC_Os07g25990	0.9	0.0187	retrotransposon protein, putative, unclassified, expressed
LOC_Os05g48960	2.37	0.0187	splicing factor U2AF, putative, expressed
LOC_Os03g25950	0.62	0.0187	expressed protein
LOC_Os01g12270	0.6	0.0189	expressed protein
LOC_Os07g46580	1.2	0.0189	DEAD-box ATP-dependent RNA helicase, putative, expressed
LOC_Os09g09540	1.77	0.0189	transposon protein, putative, unclassified, expressed
LOC_Os01g40750	1.12	0.019	expressed protein
LOC_Os08g15180	0.99	0.019	60S acidic ribosomal protein, putative, expressed
LOC_Os11g02760	1.04	0.019	histidine triad family protein, putative, expressed
LOC_Os12g26060	0.96	0.019	bifunctional dihydrofolate reductase-thymidylate synthase, putative, expressed
LOC_Os03g15000	0.74	0.019	Zinc finger, C3HC4 type domain containing protein, expressed
LOC_Os11g02550	0.98	0.019	expressed protein
LOC_Os05g22614	0.84	0.019	PTAC16, putative, expressed
LOC_Os01g05500	1.67	0.0191	zinc finger protein, putative, expressed
LOC_Os11g14750	0.58	0.0191	retrotransposon protein, putative, unclassified, expressed
LOC_Os05g48820	0.74	0.0191	DDT, putative, expressed
LOC_Os06g16810	0.71	0.0191	polygalacturonase precursor, putative, expressed
LOC_Os11g06890	1.29	0.0191	vacuolar ATP synthase, putative, expressed
LOC_Os05g01760	0.66	0.0191	lysine ketoglutarate reductase trans-splicing related 1, putative, expressed
LOC_Os04g25370	1.12	0.0192	cytokinin-O-glucosyltransferase 2, putative, expressed
LOC_Os11g17280	0.71	0.0192	expressed protein
LOC_Os10g09200	0.94	0.0192	expressed protein
LOC_Os07g30150	3.79	0.0192	phosphoribosyl transferase, putative, expressed
LOC_Os06g09450	1.16	0.0192	sucrose synthase, putative, expressed
LOC_Os07g47460	1.03	0.0193	expressed protein
LOC_Os12g04880	0.86	0.0193	retrotransposon protein, putative, unclassified, expressed
LOC_Os02g56980	0.76	0.0193	cytidylyltransferase domain containing protein, expressed
LOC_Os01g16550	0.9	0.0193	expressed protein
LOC_Os04g18150	0.9	0.0193	transposon protein, putative, unclassified
LOC_Os11g25454	0.73	0.0193	cytokinin-N-glucosyltransferase 1, putative, expressed
LOC_Os11g33970	2.42	0.0194	plant protein of unknown function domain containing protein, expressed
LOC_Os02g56840	0.95	0.0194	OsFBX70 - F-box domain containing protein, expressed
LOC_Os01g13170	1.04	0.0194	ubiquitin-conjugating enzyme E2, putative, expressed
LOC_Os02g53770	0.88	0.0194	tRNA synthetase class I, putative, expressed
LOC_Os04g55380	1.2	0.0194	expressed protein
LOC_Os03g62260	1.26	0.0194	FAD binding domain containing protein, expressed
LOC_Os01g13720	0.64	0.0194	expressed protein
LOC_Os03g46610	0.79	0.0194	DEAD-box ATP-dependent RNA helicase, putative, expressed
LOC_Os07g19240	0.77	0.0195	retrotransposon protein, putative, unclassified
LOC_Os04g40660	1.05	0.0195	MA3 domain containing protein, expressed
LOC_Os07g18960	1.16	0.0195	GCRP14 - Glycine and cysteine rich family protein precursor, putative, expressed
LOC_Os03g12900	0.71	0.0195	squalene monooxygenase, putative, expressed
LOC_Os01g64010	1.5	0.0195	dual specificity protein phosphatase, putative, expressed
LOC_Os09g03870	0.91	0.0195	retrotransposon protein, putative, unclassified, expressed
LOC_Os05g42120	0.74	0.0196	heat shock protein, putative, expressed
LOC_Os01g15780	0.72	0.0196	glycosyl transferase, group 1 domain containing protein, expressed
LOC_Os08g41300	4.01	0.0197	60S ribosomal protein L32, putative, expressed
LOC_Os12g15470	0.59	0.0197	OsSCP65 - Putative Serine Carboxypeptidase homologue, expressed
LOC_Os09g34310	0.81	0.0197	expressed protein
LOC_Os06g08320	1.08	0.0197	60S ribosomal protein L39, putative, expressed
LOC_Os08g15680	0.58	0.0198	retrotransposon protein, putative, unclassified
LOC_Os04g38070	0.6	0.0198	retrotransposon protein, putative, unclassified, expressed
LOC_Os10g11110	1.09	0.0198	expressed protein
LOC_Os08g40800	3.13	0.0198	retrotransposon protein, putative, unclassified, expressed
LOC_Os04g27410	1.22	0.0199	MYB family transcription factor, putative, expressed
LOC_Os03g04670	1.82	0.0199	expressed protein
LOC_Os06g43190	1.01	0.0199	retrotransposon protein, putative, unclassified, expressed
LOC_Os10g35710	0.6	0.0199	expressed protein
LOC_Os02g38200	0.58	0.02	dehydrogenase, putative, expressed
LOC_Os02g57260	1.27	0.0201	3-ketoacyl-CoA thiolase, peroxisomal precursor, putative, expressed
LOC_Os04g22900	1.34	0.0202	jasmonate-induced protein, putative, expressed
LOC_Os04g51310	0.71	0.0202	putrescine-binding periplasmic protein-related, putative, expressed
LOC_Os10g15300	0.6	0.0202	expressed protein
LOC_Os04g30740	1.16	0.0203	mitochondrial import inner membrane translocase subunit Tim17, putative, expressed
LOC_Os07g48480	1.6	0.0203	expressed protein
LOC_Os11g40590	0.85	0.0203	DUF1399 containing protein, putative, expressed
LOC_Os02g19040	0.84	0.0203	GDSL-like lipase/acylhydrolase, putative, expressed
LOC_Os07g29600	0.67	0.0203	zinc finger, C3HC4 type, domain containing protein, expressed
ChrSy	0.83	0.0204	#N/A
LOC_Os12g08210	2.2	0.0204	expressed protein
LOC_Os09g20990	2.8	0.0204	trehalose-6-phosphate synthase, putative, expressed
LOC_Os11g40420	0.66	0.0204	expressed protein
LOC_Os11g07980	1.29	0.0205	ion channel nompc, putative, expressed
LOC_Os04g08250	0.97	0.0205	expressed protein
LOC_Os07g07340	2.56	0.0205	glucan endo-1,3-beta-glucosidase precursor, putative, expressed
LOC_Os10g42690	0.59	0.0206	jmjC domain containing protein, expressed
LOC_Os02g02350	0.87	0.0206	OsFBK2 - F-box domain and kelch repeat containing protein, expressed
LOC_Os05g11900	0.67	0.0207	expressed protein
LOC_Os02g20570	1.13	0.0207	retrotransposon protein, putative, Ty1-copia subclass, expressed
LOC_Os01g48290	4.87	0.0207	dof zinc finger domain containing protein, putative, expressed
LOC_Os01g07530	0.61	0.0207	uncharacterized glycosyltransferase, putative, expressed
LOC_Os08g01650	0.85	0.0208	Rf1, mitochondrial precursor, putative, expressed
LOC_Os01g47040	0.93	0.0208	C2 domain containing protein, putative, expressed
LOC_Os11g02840	0.69	0.0208	protein kinase, putative, expressed
LOC_Os05g26032	0.62	0.0208	expressed protein
LOC_Os08g44330	0.86	0.0208	peptidylprolyl isomerase domain and WD repeat-containing protein 1, putative, expressed
LOC_Os04g09550	1.16	0.0209	expressed protein
LOC_Os05g40820	1.19	0.0209	ribosomal protein L24, putative, expressed
LOC_Os06g25740	0.96	0.0209	transposon protein, putative, CACTA, En/Spm sub-class, expressed
LOC_Os04g43980	1	0.021	retrotransposon protein, putative, unclassified, expressed
LOC_Os01g57720	0.7	0.021	expressed protein
LOC_Os01g52720	0.87	0.021	Complex I intermediate-associated protein 30 domain containing protein, putative, expressed
LOC_Os02g30750	0.58	0.021	transposon protein, putative, CACTA, En/Spm sub-class, expressed
LOC_Os07g25210	0.59	0.021	retrotransposon protein, putative, Ty3-gypsy subclass, expressed
LOC_Os02g08140	1.09	0.021	CAMK_KIN1/SNF1/Nim1_like.14 - CAMK includes calcium/calmodulin depedent protein kinases, expressed
[truncated: 725 more rows]

## Sheet: Down genes
Gene ID	Fold change	FDR value	Protein description
LOC_Os07g04150	-3.02	5.92e-23	stress-induced protein, putative, expressed
LOC_Os02g44590	-1.47	1.54e-22	OsSub20 - Putative Subtilisin homologue, expressed
LOC_Os10g29680	-2.05	3.57e-21	expressed protein
LOC_Os01g45290	-0.88	2.26e-16	retrotransposon protein, putative, unclassified, expressed
LOC_Os07g32570	-2.05	7.48e-16	OsAPRL1 adenosine 5'-phosphosulfate reductase-like OsAPRL1, expressed
LOC_Os08g06720	-3.37	7.48e-16	expressed protein
LOC_Os04g43800	-1.04	3.29e-15	phenylalanine ammonia-lyase, putative, expressed
LOC_Os03g17250	-1.57	4.72e-15	ankyrin repeat-containing protein, putative, expressed
LOC_Os01g60420	-1.5	5.41e-15	expressed protein
LOC_Os03g30810	-1.1	1.15e-13	retrotransposon protein, putative, unclassified, expressed
LOC_Os11g42280	-1.06	1.52e-13	OsFBX433 - F-box domain containing protein, expressed
LOC_Os08g38560	-1.59	1.6e-13	receptor-like protein kinase 2 precursor, putative, expressed
LOC_Os02g53130	-5.29	4.1e-13	nitrate reductase, putative, expressed
LOC_Os03g14090	-1.73	4.98e-13	armadillo/beta-catenin repeat family protein, putative, expressed
LOC_Os04g41759	-0.83	4.98e-13	expressed protein
LOC_Os11g06960	-1.11	1.07e-12	retrotransposon protein, putative, unclassified, expressed
LOC_Os01g58640	-2.77	2.4e-12	nucleotide pyrophosphatase/phosphodiesterase, putative, expressed
LOC_Os10g42750	-0.88	3.08e-12	CSLD1 - cellulose synthase-like family D, expressed
LOC_Os04g41280	-2.48	4.18e-12	ankyrin repeat domain containing protein, expressed
LOC_Os07g33120	-0.88	8.62e-12	expressed protein
LOC_Os04g44230	-0.93	1.65e-11	cytokinin dehydrogenase precursor, putative, expressed
LOC_Os06g09060	-1.1	2.02e-11	retrotransposon protein, putative, unclassified, expressed
LOC_Os01g13930	-1.62	2.05e-11	expressed protein
LOC_Os02g43460	-1.93	2.77e-11	required to maintain repression 1, putative, expressed
LOC_Os02g10550	-1.73	2.84e-11	expressed protein
LOC_Os05g16550	-0.88	3.11e-11	retrotransposon protein, putative, unclassified, expressed
LOC_Os06g11010	-0.97	5.56e-11	eukaryotic aspartyl protease domain containing protein, expressed
LOC_Os12g09210	-0.6	9.34e-11	retrotransposon protein, putative, unclassified, expressed
LOC_Os08g20420	-7.74	1.2e-10	MGD2, putative, expressed
LOC_Os03g05920	-1.08	1.4e-10	expressed protein
LOC_Os02g43540	-3.18	1.75e-10	retrotransposon protein, putative, unclassified, expressed
LOC_Os02g34030	-0.95	1.84e-10	retrotransposon protein, putative, unclassified, expressed
LOC_Os01g50370	-1.22	5.22e-10	STE_MEKK_ste11_MAP3K.4 - STE kinases include homologs to sterile 7, sterile 11 and sterile 20 from yeast, expressed
LOC_Os02g41480	-1.19	7.14e-10	OsWAK12 - OsWAK receptor-like cytoplasmic kinase OsWAK-RLCK, expressed
LOC_Os03g46100	-0.94	2.02e-09	cupin domain containing protein, expressed
LOC_Os01g61940	-0.94	2.05e-09	white-brown complex homolog protein, putative, expressed
LOC_Os02g46680	-0.95	2.74e-09	multidrug resistance protein, putative, expressed
LOC_Os07g08540	-1.37	2.83e-09	auxin response factor 20, putative, expressed
LOC_Os02g06720	-2.43	3.49e-09	WD domain containing protein, putative, expressed
LOC_Os06g47750	-0.92	3.59e-09	phytosulfokine receptor precursor, putative, expressed
LOC_Os03g42130	-1.84	6.08e-09	gibberellin 20 oxidase 2, putative, expressed
LOC_Os01g37860	-2.77	6.66e-09	retrotransposon protein, putative, unclassified, expressed
LOC_Os01g52180	-0.85	7.53e-09	lipase, putative, expressed
LOC_Os06g28770	-1.09	8.04e-09	expressed protein
LOC_Os08g35210	-1.45	8.63e-09	ferric reductase, putative, expressed
LOC_Os01g57050	-1.79	9.67e-09	expressed protein
LOC_Os02g06630	-2.32	1.21e-08	peroxidase precursor, putative, expressed
LOC_Os07g39530	-0.92	1.24e-08	BTBN16 - Bric-a-Brac, Tramtrack, Broad Complex BTB domain with non-phototropic hypocotyl 3 NPH3 domain, expressed
LOC_Os11g22360	-1.5	1.76e-08	expressed protein
LOC_Os10g37100	-1.82	1.76e-08	cytochrome P450, putative, expressed
LOC_Os07g48940	-1.79	3.59e-08	OsFBDUF39 - F-box and DUF domain containing protein, expressed
LOC_Os03g08900	-1.55	3.89e-08	MATE efflux family protein, putative, expressed
LOC_Os11g08400	-0.99	4.08e-08	expressed protein
LOC_Os07g07340	-4.88	4.14e-08	glucan endo-1,3-beta-glucosidase precursor, putative, expressed
LOC_Os06g47740	-0.71	4.24e-08	phytosulfokine receptor precursor, putative, expressed
LOC_Os01g55549	-0.98	5.2e-08	homeobox and START domains containing protein, putative, expressed
LOC_Os04g54850	-0.77	5.23e-08	pectinesterase, putative, expressed
LOC_Os07g39250	-1.29	5.54e-08	expressed protein
LOC_Os03g12730	-0.77	5.6e-08	receptor protein kinase CLAVATA1 precursor, putative, expressed
LOC_Os04g41970	-0.98	5.79e-08	endoglucanase, putative, expressed
LOC_Os11g08445	-0.85	5.93e-08	DnaK family protein, putative, expressed
LOC_Os02g34250	-0.89	6.97e-08	expressed protein
LOC_Os03g15530	-1.15	7.1e-08	expressed protein
LOC_Os03g50790	-1.67	8.3e-08	expressed protein
LOC_Os03g15440	-0.81	8.77e-08	basic helix-loop-helix, putative, expressed
LOC_Os01g51550	-1.07	9.54e-08	peroxidase family protein, expressed
LOC_Os02g48880	-2.3	1.04e-07	chloride transporter, chloride channel family, putative, expressed
LOC_Os06g12370	-1.06	1.04e-07	OsFtsH6 FtsH protease, homologue of AtFtsH6, expressed
LOC_Os03g12190	-0.87	1.15e-07	OsFBX80 - F-box domain containing protein, expressed
LOC_Os01g58510	-0.65	1.25e-07	NB-ARC domain containing protein, expressed
LOC_Os01g50259	-0.61	1.31e-07	expressed protein
LOC_Os12g04690	-1.05	1.35e-07	embryogenesis transmembrane protein, putative, expressed
LOC_Os06g43090	-1.24	1.48e-07	MYB transcription factor TaMYB1, putative, expressed
LOC_Os04g50820	-0.7	1.78e-07	oligopeptide transporter, putative, expressed
LOC_Os01g50940	-1.45	1.86e-07	helix-loop-helix DNA-binding domain containing protein, expressed
LOC_Os02g55400	-0.92	1.96e-07	ATPase 8, plasma membrane-type, putative, expressed
LOC_Os03g60260	-1.56	1.97e-07	ANT1, putative, expressed
LOC_Os02g42560	-1.13	2.28e-07	expressed protein
LOC_Os04g40570	-0.81	2.52e-07	ABC transporter, ATP-binding protein, putative, expressed
LOC_Os07g05110	-0.67	3.26e-07	PLA IIIA/PLP7, putative, expressed
LOC_Os04g37430	-1.27	3.37e-07	lipoxygenase protein, putative, expressed
LOC_Os02g31030	-4.33	3.94e-07	glycerophosphoryl diester phosphodiesterase family protein, putative, expressed
LOC_Os01g43460	-0.74	3.97e-07	C4-dicarboxylate transporter/malic acid transport protein, expressed
LOC_Os09g26360	-1.44	4.31e-07	pectinesterase, putative, expressed
LOC_Os01g33360	-1.2	4.37e-07	DnaK family protein, putative, expressed
LOC_Os04g54474	-1.09	4.55e-07	transcription factor, putative, expressed
LOC_Os07g05740	-3.22	5.21e-07	receptor-like protein kinase 2 precursor, putative, expressed
LOC_Os12g40190	-2.28	5.39e-07	G-protein alpha subunit, putative, expressed
LOC_Os02g10120	-1.1	5.71e-07	lipoxygenase, putative, expressed
LOC_Os01g21144	-2.74	5.71e-07	expressed protein
LOC_Os04g48290	-1.12	6.03e-07	MATE efflux family protein, putative, expressed
LOC_Os06g02830	-0.68	6.75e-07	expressed protein
LOC_Os04g47400	-0.84	7.04e-07	monocopper oxidase, putative, expressed
LOC_Os11g05380	-1.56	7.35e-07	cytochrome P450, putative, expressed
LOC_Os02g39220	-0.61	8.55e-07	transposon protein, putative, unclassified, expressed
LOC_Os03g04130	-0.83	9.26e-07	AMP-binding domain containing protein, expressed
LOC_Os03g09070	-1.03	1.01e-06	leucine rich repeat domain containing protein, putative, expressed
LOC_Os04g18420	-1	1.06e-06	retrotransposon protein, putative, unclassified, expressed
LOC_Os03g50250	-1.9	1.12e-06	DnaK family protein, putative, expressed
LOC_Os05g45110	-0.9	1.31e-06	anthocyanidin 5,3-O-glucosyltransferase, putative, expressed
LOC_Os06g08600	-1.12	1.41e-06	versicolorin reductase, putative, expressed
LOC_Os03g53450	-1.09	1.5e-06	expressed protein
LOC_Os09g38930	-1.6	1.59e-06	expressed protein
LOC_Os10g13960	-0.67	1.7e-06	retrotransposon protein, putative, unclassified, expressed
LOC_Os09g27550	-1.04	1.81e-06	expressed protein
LOC_Os03g30690	-1.1	1.81e-06	expressed protein
LOC_Os09g30250	-2.98	2.15e-06	OsSub58 - Putative Subtilisin homologue, expressed
LOC_Os01g52470	-1.15	2.15e-06	elongation factor, putative, expressed
LOC_Os08g16260	-0.99	2.16e-06	cytochrome P450 protein, putative, expressed
LOC_Os03g50260	-3.55	2.42e-06	expressed protein
LOC_Os10g26510	-1.21	2.58e-06	expressed protein
LOC_Os09g20390	-1.05	2.58e-06	uncharacterized glycosyl hydrolase Rv2006/MT2062, putative, expressed
LOC_Os01g47360	-0.96	2.62e-06	GATA zinc finger domain containing protein, expressed
LOC_Os09g28690	-1.1	2.7e-06	gibberellin receptor GID1L2, putative, expressed
LOC_Os05g50790	-0.92	2.78e-06	disease resistance protein, putative, expressed
LOC_Os06g43410	-0.83	2.78e-06	cytochrome P450, putative, expressed
LOC_Os11g36719	-1.39	2.86e-06	lipoxygenase, putative, expressed
LOC_Os04g45000	-2.32	2.91e-06	short-chain dehydrogenase/reductase, putative, expressed
LOC_Os06g46284	-1.23	3.3e-06	glycosyl hydrolase, family 31, putative, expressed
LOC_Os03g03520	-6.3	3.32e-06	expressed protein
LOC_Os08g03180	-0.65	3.46e-06	retrotransposon protein, putative, unclassified, expressed
LOC_Os05g05920	-1.26	3.52e-06	desiccation-related protein PCC13-62 precursor, putative, expressed
LOC_Os02g50040	-0.92	3.52e-06	endoglucanase, putative, expressed
LOC_Os07g28850	-1.48	3.73e-06	retrotransposon protein, putative, unclassified, expressed
LOC_Os01g36060	-1.12	3.77e-06	expressed protein
LOC_Os03g30510	-0.87	3.94e-06	expressed protein
LOC_Os03g02750	-2.18	4.19e-06	OsSub25 - Putative Subtilisin homologue, expressed
LOC_Os12g07840	-1	4.26e-06	dehydration response related protein, putative, expressed
LOC_Os02g47620	-2.28	4.52e-06	hydrolase, alpha/beta fold family domain containing protein, expressed
LOC_Os01g16390	-1.1	4.72e-06	NB-ARC domain containing protein, expressed
LOC_Os03g05140	-0.91	4.91e-06	receptor-like protein kinase 2 precursor, putative, expressed
LOC_Os06g48160	-0.68	4.97e-06	glycosyl hydrolases family 16, putative, expressed
LOC_Os03g19200	-1.18	4.97e-06	DNAJ heat shock N-terminal domain-containing protein, putative, expressed
LOC_Os04g55100	-1.73	4.98e-06	expressed protein
LOC_Os03g56060	-2.74	5.5e-06	CSLC9 - cellulose synthase-like family C, expressed
LOC_Os10g40360	-2.32	5.61e-06	proline oxidase, mitochondrial precursor, putative, expressed
LOC_Os01g06360	-0.85	6.13e-06	transposon protein, putative, unclassified, expressed
LOC_Os09g26920	-0.69	6.15e-06	OsSub57 - Putative Subtilisin homologue, expressed
LOC_Os04g31570	-0.93	6.22e-06	F-box protein interaction domain containing protein, expressed
LOC_Os06g12230	-1.17	6.25e-06	TCP-domain protein, putative, expressed
LOC_Os03g07170	-0.94	6.52e-06	lactose permease-related, putative, expressed
LOC_Os12g31130	-0.93	6.58e-06	retrotransposon protein, putative, unclassified, expressed
LOC_Os08g43500	-1.63	7.09e-06	armadillo/beta-catenin repeat family protein, putative, expressed
LOC_Os06g36380	-1.75	7.4e-06	expressed protein
LOC_Os10g40720	-1.31	7.58e-06	expansin precursor, putative, expressed
LOC_Os01g65500	-1.05	7.6e-06	chloride channel protein, putative, expressed
LOC_Os04g35630	-1.02	7.71e-06	expressed protein
LOC_Os03g28110	-1.94	7.97e-06	retrotransposon protein, putative, unclassified, expressed
LOC_Os11g44750	-0.61	8.18e-06	retrotransposon protein, putative, unclassified, expressed
LOC_Os08g38370	-0.73	8.23e-06	zinc finger C-x8-C-x5-C-x3-H type family protein, expressed
LOC_Os06g47700	-0.78	8.6e-06	serine/threonine-protein kinase BRI1-like 2 precursor, putative, expressed
LOC_Os01g58670	-0.8	8.88e-06	expressed protein
LOC_Os10g28240	-1.25	9.39e-06	calcium-transporting ATPase, plasma membrane-type, putative, expressed
LOC_Os07g46852	-1.07	9.51e-06	sex determination protein tasselseed-2, putative, expressed
LOC_Os01g05810	-1.05	9.61e-06	gamma-glutamyltranspeptidase 1 precursor, putative, expressed
LOC_Os10g33080	-0.72	9.64e-06	leucine-rich repeat receptor protein kinase EXS precursor, putative, expressed
LOC_Os04g45330	-0.65	9.76e-06	YABBY domain containing protein, putative, expressed
LOC_Os10g29370	-0.85	9.82e-06	snRNP protein, putative, expressed
LOC_Os03g24820	-0.83	1.02e-05	expressed protein
LOC_Os01g67540	-4.5	1.04e-05	AMP-binding domain containing protein, expressed
LOC_Os04g58220	-2.57	1.08e-05	transporter family protein, putative, expressed
LOC_Os08g38510	-0.59	1.11e-05	expressed protein
LOC_Os09g37976	-0.92	1.13e-05	cupin domain containing protein, expressed
LOC_Os05g47940	-0.81	1.14e-05	RCLEA8 - Root cap and Late embryogenesis related family protein precursor, expressed
LOC_Os02g01510	-1.41	1.18e-05	lactate/malate dehydrogenase, putative, expressed
LOC_Os05g46150	-1.76	1.2e-05	OsFBDUF28 - F-box and DUF domain containing protein, expressed
LOC_Os01g09470	-2.15	1.21e-05	IQ calmodulin-binding motif family protein, expressed
LOC_Os08g31920	-0.62	1.43e-05	retrotransposon protein, putative, unclassified, expressed
LOC_Os05g44600	-1.25	1.43e-05	pectinesterase, putative, expressed
LOC_Os01g61160	-0.84	1.44e-05	laccase precursor protein, putative, expressed
LOC_Os01g16310	-1.23	1.46e-05	glycosyl hydrolase, family 31, putative, expressed
LOC_Os06g49880	-1.33	1.51e-05	B-box zinc finger family protein, putative, expressed
LOC_Os02g52210	-1.23	1.53e-05	zinc finger, C3HC4 type domain containing protein, expressed
LOC_Os07g05640	-0.88	1.57e-05	transporter family protein, putative, expressed
LOC_Os07g39570	-1.57	1.61e-05	expressed protein
LOC_Os02g45910	-1.36	1.65e-05	tRNA-splicing endonuclease positive effector-related, putative, expressed
LOC_Os02g01590	-2.49	1.67e-05	glycosyl hydrolases, putative, expressed
LOC_Os02g37010	-1.38	1.68e-05	flavin-containing monooxygenase family protein, putative, expressed
LOC_Os01g60810	-0.73	1.76e-05	DUF623 domain containing protein, expressed
LOC_Os08g23790	-1.03	1.8e-05	polygalacturonase, putative, expressed
LOC_Os07g40390	-1.37	1.84e-05	expressed protein
LOC_Os06g50940	-2.13	1.95e-05	GDSL-like lipase/acylhydrolase, putative, expressed
LOC_Os10g40730	-1.66	2.11e-05	expansin precursor, putative, expressed
LOC_Os03g60080	-1.62	2.15e-05	NAC domain-containing protein 67, putative, expressed
LOC_Os02g44710	-2.13	2.22e-05	expressed protein
LOC_Os04g36000	-0.75	2.28e-05	OsFBX137 - F-box domain containing protein, expressed
LOC_Os01g21135	-1.81	2.34e-05	retrotransposon protein, putative, unclassified, expressed
LOC_Os09g10630	-3.9	2.44e-05	expressed protein
LOC_Os06g12800	-1.28	2.47e-05	expressed protein
LOC_Os01g48410	-1.16	2.53e-05	ATROPGEF7/ROPGEF7, putative, expressed
LOC_Os03g30670	-0.71	2.54e-05	expressed protein
LOC_Os01g43110	-0.89	2.55e-05	expressed protein
LOC_Os02g45280	-0.75	2.66e-05	cytochrome P450, putative, expressed
LOC_Os03g15680	-0.99	2.66e-05	nodulation-signaling pathway 2 protein, putative, expressed
LOC_Os03g19600	-0.9	2.66e-05	retrotransposon protein, putative, unclassified, expressed
LOC_Os01g43480	-2.1	2.67e-05	AAA-type ATPase family protein, putative, expressed
LOC_Os05g25550	-0.7	2.73e-05	E1-E2 ATPase domain containing protein, expressed
LOC_Os01g14210	-0.63	2.73e-05	expressed protein
LOC_Os07g39240	-1.87	2.74e-05	expressed protein
LOC_Os02g57700	-1.21	2.78e-05	protein kinase, putative, expressed
LOC_Os10g02500	-1.1	2.78e-05	serine/threonine-protein kinase BRI1-like 2 precursor, putative, expressed
LOC_Os05g38390	-0.69	2.78e-05	laccase precursor protein, putative, expressed
LOC_Os03g17350	-0.84	2.83e-05	white-brown complex homolog protein, putative, expressed
LOC_Os07g07990	-1.02	2.83e-05	uncharacterized protein At4g06744 precursor, putative, expressed
LOC_Os03g60670	-1.47	2.9e-05	retrotransposon protein, putative, unclassified, expressed
LOC_Os01g50700	-0.77	2.95e-05	dehydrin family protein, expressed
LOC_Os03g60250	-2.08	3.03e-05	membrane associated DUF588 domain containing protein, putative, expressed
LOC_Os09g29110	-1.43	3.06e-05	expressed protein
LOC_Os01g47280	-1.16	3.07e-05	expressed protein
LOC_Os04g38740	-0.78	3.07e-05	MYB family transcription factor, putative, expressed
LOC_Os12g42330	-0.87	3.07e-05	sublingual apomucin, putative, expressed
LOC_Os05g39200	-1.33	3.1e-05	expressed protein
LOC_Os03g03560	-0.77	3.11e-05	FHA domain containing protein, putative, expressed
LOC_Os09g15030	-5.97	3.21e-05	retrotransposon protein, putative, Ty1-copia subclass, expressed
LOC_Os03g18820	-0.94	3.23e-05	glycosyltransferase, putative, expressed
LOC_Os11g11730	-0.85	3.34e-05	cell wall adhesin, putative, expressed
LOC_Os03g18910	-2.46	3.36e-05	COBRA-like protein 7 precursor, putative, expressed
LOC_Os05g46170	-1.49	3.48e-05	expressed protein
LOC_Os01g54570	-1.13	3.56e-05	DUF623 domain containing protein, expressed
LOC_Os01g33750	-1.3	3.59e-05	retrotransposon protein, putative, unclassified, expressed
LOC_Os04g31720	-1.29	3.6e-05	expressed protein
LOC_Os01g54170	-0.94	3.66e-05	expressed protein
LOC_Os08g38470	-1.24	3.81e-05	OsFBX299 - F-box domain containing protein, expressed
LOC_Os09g21120	-2.7	3.9e-05	armadillo/beta-catenin repeat family protein, putative, expressed
LOC_Os05g45370	-4.83	3.91e-05	cell cycle control protein, putative, expressed
LOC_Os01g38680	-0.92	3.93e-05	transporter family protein, putative, expressed
LOC_Os02g41650	-0.82	3.98e-05	phenylalanine ammonia-lyase, putative, expressed
LOC_Os04g48170	-1	4.01e-05	cytochrome P450, putative, expressed
LOC_Os03g47820	-0.99	4.05e-05	PINHEAD, putative, expressed
LOC_Os02g40100	-1.16	4.11e-05	plant protein of unknown function DUF869 domain containing protein, expressed
LOC_Os05g50700	-1.16	4.77e-05	WRKY111, expressed
LOC_Os07g04650	-0.85	4.79e-05	zinc finger C-x8-C-x5-C-x3-H type family protein, expressed
LOC_Os08g37570	-0.83	4.97e-05	spotted leaf 11, putative, expressed
LOC_Os01g65510	-1.93	4.97e-05	OsFBX31 - F-box domain containing protein, expressed
LOC_Os08g37740	-0.62	5.05e-05	retrotransposon protein, putative, unclassified, expressed
LOC_Os04g01740	-2.07	5.26e-05	heat shock protein, putative, expressed
LOC_Os01g43350	-0.93	5.37e-05	protein kinase family protein, putative, expressed
LOC_Os01g73710	-1.23	5.46e-05	RCLEA3 - Root cap and Late embryogenesis related family protein precursor, putative, expressed
LOC_Os03g40520	-1.42	5.46e-05	hypothetical protein
LOC_Os03g37120	-0.76	5.48e-05	retrotransposon protein, putative, unclassified, expressed
LOC_Os05g21110	-1.14	5.48e-05	retrotransposon protein, putative, unclassified, expressed
LOC_Os10g37120	-0.97	5.49e-05	transposon protein, putative, unclassified, expressed
LOC_Os06g48050	-1.06	5.5e-05	expressed protein
LOC_Os04g37740	-1	5.5e-05	zinc finger, C3HC4 type domain containing protein, expressed
LOC_Os06g11730	-1.25	5.53e-05	RNA recognition motif containing protein, putative, expressed
LOC_Os01g46340	-0.65	5.63e-05	chloroplast unusual positioning protein, putative, expressed
LOC_Os02g18470	-1.57	5.91e-05	NAM, putative, expressed
LOC_Os02g48190	-0.99	5.92e-05	expressed protein
LOC_Os02g43170	-0.82	5.99e-05	B-box zinc finger family protein, putative, expressed
LOC_Os05g35840	-0.71	6.11e-05	expressed protein
LOC_Os02g56140	-2.25	6.52e-05	helix-loop-helix DNA-binding domain containing protein, expressed
LOC_Os09g26970	-0.79	6.58e-05	retrotransposon protein, putative, unclassified, expressed
LOC_Os04g52190	-1.05	6.58e-05	vacuolar-sorting receptor precursor, putative, expressed
LOC_Os07g05420	-2.19	6.7e-05	anthocyanidin 3-O-glucosyltransferase, putative, expressed
LOC_Os11g42230	-0.94	6.76e-05	OsFBX430 - F-box domain containing protein, expressed
LOC_Os01g68500	-1.24	6.8e-05	expressed protein
LOC_Os01g41420	-1.16	6.82e-05	transmembrane amino acid transporter protein, putative, expressed
LOC_Os12g06180	-1.48	6.85e-05	HVA22, putative, expressed
LOC_Os09g32370	-0.92	6.91e-05	gp176, putative, expressed
LOC_Os12g40419	-0.96	6.95e-05	protein kinase domain containing protein, expressed
LOC_Os03g18890	-0.63	6.95e-05	glycosyl transferase 8 domain containing protein, putative, expressed
LOC_Os03g18640	-1.2	6.99e-05	laccase precursor protein, putative, expressed
LOC_Os02g26810	-0.84	6.99e-05	cytochrome P450, putative, expressed
LOC_Os02g39470	-0.61	7.21e-05	cyclin, N-terminal domain containing protein, expressed
LOC_Os04g56080	-0.72	7.31e-05	S-locus-like receptor protein kinase, putative, expressed
LOC_Os06g04680	-1.05	7.32e-05	expressed protein
LOC_Os12g44320	-0.65	7.34e-05	carbohydrate binding protein, putative, expressed
LOC_Os01g52230	-1.93	7.57e-05	phosphoethanolamine/phosphocholine phosphatase, putative, expressed
LOC_Os03g49360	-5.16	7.85e-05	expressed protein
LOC_Os04g32220	-0.79	7.94e-05	expressed protein
LOC_Os05g50090	-1.09	8.03e-05	oxidoreductase, 2OG-FeII oxygenase domain containing protein, putative, expressed
LOC_Os09g38640	-1.29	8.03e-05	IBR domain containing protein, putative, expressed
LOC_Os02g11020	-0.87	8.13e-05	cytochrome P450 72A1, putative, expressed
LOC_Os10g28590	-0.91	8.35e-05	CAF1 family ribonuclease containing protein, expressed
LOC_Os12g44060	-0.77	8.43e-05	nodulin, putative, expressed
LOC_Os03g10300	-1.02	8.47e-05	haemolysin-III, putative, expressed
LOC_Os02g11790	-0.92	8.49e-05	OsFBK4 - F-box domain and kelch repeat containing protein, expressed
LOC_Os01g10850	-0.91	8.65e-05	peroxidase precursor, putative, expressed
LOC_Os02g04130	-1.36	8.76e-05	DUF1645 domain containing protein, putative, expressed
LOC_Os05g48120	-0.67	8.77e-05	expressed protein
LOC_Os04g46880	-3.27	8.84e-05	transporter, major facilitator family, putative, expressed
LOC_Os08g38810	-0.9	8.93e-05	BURP domain containing protein, expressed
LOC_Os07g38250	-0.7	8.93e-05	expressed protein
LOC_Os01g67690	-0.85	8.94e-05	retrotransposon protein, putative, Ty1-copia subclass, expressed
LOC_Os03g17370	-0.8	8.94e-05	white-brown complex homolog protein, putative, expressed
LOC_Os06g08350	-1.17	9.14e-05	expressed protein
LOC_Os06g22980	-0.75	9.25e-05	CSLD5 - cellulose synthase-like family D, expressed
LOC_Os02g48350	-5.22	9.25e-05	diacylglycerol O-acyltransferase, putative, expressed
LOC_Os06g40818	-1.32	9.3e-05	aspartic proteinase, putative, expressed
LOC_Os03g51010	-2.24	9.44e-05	hydrolase, alpha/beta fold family domain containing protein, expressed
LOC_Os01g50290	-0.77	9.46e-05	expressed protein
LOC_Os05g44940	-1.65	9.46e-05	protein kinase domain containing protein, expressed
LOC_Os04g49210	-0.7	9.46e-05	naringenin,2-oxoglutarate 3-dioxygenase, putative, expressed
LOC_Os03g03000	-3.68	9.49e-05	helix-loop-helix DNA-binding domain containing protein, expressed
LOC_Os06g51200	-2.38	9.69e-05	lysine ketoglutarate reductase trans-splicing related 1, putative, expressed
LOC_Os07g47410	-1.51	0.000101	WD40-like domain containing protein, putative, expressed
LOC_Os09g20510	-1.04	0.000105	transporter, putative, expressed
LOC_Os08g24810	-0.63	0.000105	expressed protein
LOC_Os03g19070	-2.03	0.000106	long cell-linked locus protein, putative, expressed
LOC_Os03g51170	-1.63	0.000106	hypothetical protein
LOC_Os10g38960	-0.99	0.000107	lectin-like receptor kinase, putative, expressed
LOC_Os06g04200	-2.59	0.000108	starch synthase, putative, expressed
LOC_Os02g41460	-0.99	0.000109	DUF640 domain containing protein, putative, expressed
LOC_Os03g52870	-1.43	0.000109	WD-40 repeat family protein, putative, expressed
LOC_Os03g49590	-0.93	0.00011	expressed protein
LOC_Os02g12680	-1.13	0.00011	cytochrome P450, putative, expressed
LOC_Os03g39220	-1.16	0.00011	expressed protein
LOC_Os01g10210	-1.4	0.00011	lachrymatory factor synthase, putative, expressed
LOC_Os01g04280	-1.31	0.000114	calmodulin binding protein, putative, expressed
LOC_Os06g11290	-1.5	0.000115	12-oxophytodienoate reductase, putative, expressed
LOC_Os11g08230	-0.74	0.000117	DEFL46 - Defensin and Defensin-like DEFL family, expressed
LOC_Os02g41500	-2.45	0.000118	OsWAK13 - OsWAK receptor-like protein kinase, expressed
LOC_Os04g42100	-0.94	0.000118	retrotransposon protein, putative, unclassified, expressed
LOC_Os04g44750	-1.01	0.000121	transporter family protein, putative, expressed
LOC_Os07g44410	-0.82	0.000121	WD40-like Beta Propeller Repeat family protein, expressed
LOC_Os08g34900	-0.95	0.000121	pectinesterase, putative, expressed
LOC_Os07g48030	-1.12	0.000123	peroxidase precursor, putative, expressed
LOC_Os10g30430	-1.4	0.000123	heavy metal-associated domain containing protein, expressed
LOC_Os01g38670	-0.85	0.000126	transporter family protein, putative, expressed
LOC_Os02g36560	-1.76	0.000129	expressed protein
LOC_Os10g32990	-0.87	0.000129	receptor-like protein kinase 2 precursor, putative, expressed
LOC_Os03g47370	-0.61	0.000133	LTPL95 - Protease inhibitor/seed storage/LTP family protein precursor, putative, expressed
LOC_Os06g07470	-1.62	0.000134	expressed protein
LOC_Os02g39430	-0.6	0.000136	cyclin, putative, expressed
LOC_Os02g21850	-0.6	0.000139	hypothetical protein
LOC_Os01g11160	-0.7	0.000141	amino acid permease family protein, putative, expressed
LOC_Os04g47520	-2.4	0.000142	growth regulator related protein, putative, expressed
LOC_Os04g50770	-1.22	0.000145	MYB family transcription factor, putative, expressed
LOC_Os01g25510	-1.06	0.000148	alpha-amylase isozyme C, putative, expressed
LOC_Os01g24810	-0.63	0.000149	cytochrome P450, putative, expressed
LOC_Os06g11050	-1.08	0.000151	cyclin-dependent kinase inhibitor, putative, expressed
LOC_Os08g37432	-1.43	0.000159	MATE efflux family protein, putative, expressed
LOC_Os06g43420	-0.93	0.000164	cytochrome P450, putative, expressed
LOC_Os11g44430	-1.21	0.000164	protein kinase, putative, expressed
LOC_Os08g34150	-1.04	0.000167	OsTIL-2 Temperature-induced lipocalin-2, expressed
LOC_Os09g37560	-1	0.000171	expressed protein
LOC_Os07g35790	-0.77	0.000171	TKL_IRAK_DUF26-ld.5 - DUF26 kinases have homology to DUF26 containing loci, expressed
LOC_Os03g51990	-0.66	0.000172	ACT domain containing protein, expressed
LOC_Os03g08380	-1.01	0.000176	ABC transporter, ATP-binding protein, putative, expressed
LOC_Os06g46340	-1.29	0.000177	glycosyl hydrolase, family 31, putative, expressed
LOC_Os04g38400	-1.65	0.000178	ethylene-insensitive 3, putative, expressed
LOC_Os06g09310	-1.36	0.00018	zinc finger, C3HC4 type domain containing protein, expressed
LOC_Os05g49400	-1	0.00018	OsFBX176 - F-box domain containing protein, expressed
LOC_Os11g43770	-0.85	0.00018	Leucine Rich Repeat family protein, expressed
LOC_Os11g11720	-0.59	0.000181	serpin domain containing protein, putative, expressed
LOC_Os03g16920	-1.09	0.000182	DnaK family protein, putative, expressed
LOC_Os12g33610	-0.7	0.000189	phenylalanine ammonia-lyase, putative, expressed
LOC_Os04g47000	-0.93	0.00019	expressed protein
LOC_Os10g32170	-0.89	0.000191	xyloglucan galactosyltransferase KATAMARI1, putative, expressed
LOC_Os04g50810	-0.93	0.000191	expressed protein
LOC_Os02g41680	-0.65	0.000193	phenylalanine ammonia-lyase, putative, expressed
LOC_Os08g36340	-0.65	0.000198	potassium transporter, putative, expressed
LOC_Os09g25850	-0.91	0.000199	WAX2, putative, expressed
LOC_Os01g40130	-0.75	0.000201	retrotransposon protein, putative, unclassified, expressed
LOC_Os01g67820	-0.8	0.000201	exo70 exocyst complex subunit domain containing protein, expressed
LOC_Os06g42910	-0.8	0.000207	expressed protein
LOC_Os06g45620	-1.05	0.000207	expressed protein
LOC_Os11g25210	-1.81	0.000208	retrotransposon protein, putative, unclassified, expressed
LOC_Os02g54254	-2.1	0.000214	saccharopine dehydrogenase, putative, expressed
LOC_Os11g44250	-0.79	0.000214	protein kinase, putative, expressed
LOC_Os06g08690	-0.98	0.000214	leucine-rich repeat receptor protein kinase EXS precursor, putative, expressed
LOC_Os02g56580	-3.3	0.000217	P21-Rho-binding domain containing protein, putative, expressed
LOC_Os11g04840	-1.24	0.000217	phosphatidylinositol-4-phosphate 5-kinase, putative, expressed
LOC_Os07g41950	-0.85	0.000217	expressed protein
LOC_Os06g30210	-2.28	0.000218	expressed protein
LOC_Os07g09850	-0.8	0.000218	expressed protein
LOC_Os01g66010	-0.9	0.000223	amino acid transporter, putative, expressed
LOC_Os05g35290	-0.72	0.000237	phenylalanine ammonia-lyase, putative, expressed
LOC_Os04g57040	-0.69	0.000238	expressed protein
LOC_Os01g37990	-1.24	0.000243	expressed protein
LOC_Os01g19170	-0.58	0.000244	polygalacturonase, putative, expressed
LOC_Os04g43650	-1.16	0.000244	L-allo-threonine aldolase, putative, expressed
LOC_Os06g38120	-0.9	0.000248	low-affinity cation transporter, putative, expressed
LOC_Os08g09770	-1	0.00025	DnaK family protein, putative, expressed
LOC_Os06g40090	-1.63	0.000254	VQ domain containing protein, putative, expressed
LOC_Os04g02690	-0.63	0.000263	pattern formation protein EMB30, putative, expressed
LOC_Os04g48830	-1.1	0.000263	DUF623 domain containing protein, expressed
LOC_Os05g40650	-1.33	0.000268	ATCHX, putative, expressed
LOC_Os01g59360	-1.3	0.000269	CAMK_CAMK_like.10 - CAMK includes calcium/calmodulin depedent protein kinases, expressed
LOC_Os09g29910	-1.33	0.00027	expressed protein
LOC_Os01g16450	-0.62	0.00027	peroxidase precursor, putative, expressed
LOC_Os04g47250	-1.2	0.000281	cytochrome P450, putative, expressed
LOC_Os04g31540	-0.81	0.000284	OsFBX130 - F-box domain containing protein, expressed
LOC_Os01g08380	-1.49	0.000288	transferase family protein, putative, expressed
LOC_Os02g42650	-1.11	0.000288	expansin precursor, putative, expressed
LOC_Os08g39840	-0.78	0.000295	lipoxygenase, chloroplast precursor, putative, expressed
LOC_Os05g39840	-2.11	0.000295	expressed protein
LOC_Os05g39170	-1.2	0.000299	expressed protein
LOC_Os04g49270	-0.69	0.000299	tRNA-splicing endonuclease positive effector-related, putative, expressed
LOC_Os02g35290	-1.96	0.000301	retrotransposon protein, putative, Ty3-gypsy subclass, expressed
LOC_Os10g32970	-1.01	0.000301	eukaryotic translation initiation factor, putative, expressed
LOC_Os04g18460	-0.83	0.000308	retrotransposon protein, putative, Ty3-gypsy subclass, expressed
LOC_Os09g29860	-0.99	0.000308	expressed protein
LOC_Os03g12760	-1.15	0.000311	helix-loop-helix DNA-binding domain containing protein, expressed
LOC_Os04g46950	-1.59	0.000312	expressed protein
LOC_Os02g39260	-0.65	0.000313	cyclin, putative, expressed
LOC_Os07g40150	-0.88	0.000313	expressed protein
LOC_Os07g03120	-1.77	0.000314	expressed protein
LOC_Os02g16360	-2.67	0.000316	retrotransposon protein, putative, unclassified, expressed
LOC_Os04g58810	-0.89	0.000319	CAF1 family ribonuclease containing protein, putative, expressed
LOC_Os11g08380	-0.92	0.00032	1-aminocyclopropane-1-carboxylate oxidase, putative, expressed
LOC_Os12g43900	-1.77	0.000322	retrotransposon protein, putative, LINE subclass, expressed
LOC_Os01g60080	-0.97	0.00033	monocopper oxidase, putative, expressed
LOC_Os07g47830	-0.69	0.000336	pectinesterase, putative, expressed
LOC_Os06g08520	-0.91	0.000337	transposon protein, putative, unclassified, expressed
LOC_Os02g36830	-0.91	0.000337	cytokinin-O-glucosyltransferase 2, putative, expressed
LOC_Os11g08420	-0.66	0.00034	expressed protein
LOC_Os02g33240	-0.7	0.000346	OsFBX51 - F-box domain containing protein, expressed
LOC_Os02g10800	-0.88	0.000349	mitochondrial carrier protein, putative, expressed
LOC_Os09g16550	-0.81	0.00035	ankyrin repeat family protein, putative, expressed
LOC_Os01g51450	-1.08	0.00035	NAP domain containing protein, putative, expressed
LOC_Os01g11150	-0.87	0.000352	gibberellin 2-beta-dioxygenase, putative, expressed
LOC_Os08g38210	-3.45	0.000355	transcription factor BIM2, putative, expressed
LOC_Os04g58390	-1.84	0.000356	allantoinase, putative, expressed
LOC_Os02g54640	-0.65	0.000357	glutamate receptor, putative, expressed
LOC_Os06g02850	-0.63	0.000358	expressed protein
LOC_Os03g15460	-0.74	0.000361	expressed protein
LOC_Os04g47320	-0.68	0.000373	uncharacterized mscS family protein, putative, expressed
LOC_Os03g04000	-0.79	0.00038	AMP-binding domain containing protein, expressed
LOC_Os06g17300	-1.38	0.00038	hypothetical protein
LOC_Os03g03570	-1.75	0.000386	leucine-rich repeat transmembrane protein kinase, putative, expressed
LOC_Os02g28180	-0.72	0.000386	transposon protein, putative, unclassified, expressed
LOC_Os05g40610	-1.69	0.000388	OsFBDUF25 - F-box and DUF domain containing protein, expressed
LOC_Os01g16470	-0.72	0.000394	phosphatidylinositol kinase, putative, expressed
LOC_Os06g45630	-1.11	0.000395	expressed protein
LOC_Os03g30640	-0.94	0.000397	expressed protein
LOC_Os02g32620	-0.6	0.000399	PAN domain-containing protein At5g03700 precursor, putative, expressed
LOC_Os06g10970	-0.8	0.000403	xyloglucan fucosyltransferase, putative, expressed
LOC_Os05g49630	-1.01	0.000404	expressed protein
LOC_Os07g26730	-5.61	0.000404	expressed protein
LOC_Os02g40730	-0.97	0.000404	ammonium transporter protein, putative, expressed
LOC_Os08g30850	-0.94	0.000415	YDG/SRA domain containing protein, expressed
LOC_Os06g30179	-1.05	0.000431	cytochrome P450, putative, expressed
LOC_Os07g39820	-0.63	0.000435	SHR, putative, expressed
LOC_Os07g42220	-1.48	0.000446	expressed protein
LOC_Os09g05030	-0.96	0.000447	armadillo/beta-catenin-like repeat family protein, expressed
LOC_Os03g30700	-1.53	0.000451	retrotransposon protein, putative, unclassified, expressed
LOC_Os03g15320	-0.87	0.000452	glyoxal oxidase-related, putative, expressed
LOC_Os09g25390	-0.71	0.000454	phospholipase D, putative, expressed
LOC_Os04g50920	-0.62	0.000455	WRKY37, expressed
LOC_Os10g33900	-1.15	0.00046	possible lysine decarboxylase domain containing protein, expressed
LOC_Os07g48650	-5.59	0.000462	OsSub54 - Putative Subtilisin homologue, expressed
LOC_Os01g49390	-0.61	0.000462	IPP transferase, putative, expressed
LOC_Os06g12450	-0.95	0.000465	soluble starch synthase 2-3, chloroplast precursor, putative, expressed
LOC_Os04g10434	-1.8	0.000474	amidase family protein, putative, expressed
LOC_Os03g60310	-0.71	0.000475	expressed protein
LOC_Os02g25780	-0.96	0.000477	expressed protein
LOC_Os11g08340	-0.87	0.000486	OsGH3.12 - Probable indole-3-acetic acid-amido synthetase, expressed
LOC_Os02g49980	-1.17	0.000487	ADP-ribosylation factor, putative, expressed
LOC_Os01g04800	-0.76	0.000488	B3 DNA binding domain containing protein, expressed
LOC_Os08g09480	-0.59	0.000488	OsFBX268 - F-box domain containing protein, expressed
LOC_Os12g26940	-0.74	0.000493	CHASE domain containing protein, expressed
LOC_Os07g32070	-1.54	0.000498	expressed protein
LOC_Os11g05760	-1.47	0.000499	OsProCP5 - Putative Lysosomal Pro-x Carboxypeptidase homologue, expressed
LOC_Os09g30190	-1.14	0.000503	receptor-like protein kinase 2 precursor, putative, expressed
LOC_Os03g08490	-0.77	0.000509	AP2 domain containing protein, expressed
LOC_Os10g23900	-0.82	0.000518	decarboxylase, putative, expressed
LOC_Os01g37710	-5.6	0.00052	expressed protein
LOC_Os06g03610	-0.89	0.000529	TKL_IRAK_CrRLK1L-1.13 - The CrRLK1L-1 subfamily has homology to the CrRLK1L homolog, expressed
LOC_Os06g47110	-1.01	0.00053	COBRA-like protein precursor, putative, expressed
LOC_Os11g05580	-1.49	0.000532	expressed protein
LOC_Os10g37240	-0.97	0.000537	expressed protein
LOC_Os01g11750	-0.69	0.000537	GDSL-like lipase/acylhydrolase, putative, expressed
LOC_Os04g47330	-0.79	0.00054	rho-GTPase-activating protein-related, putative, expressed
LOC_Os10g25290	-1.07	0.000541	ZIM domain containing protein, putative, expressed
LOC_Os10g18010	-0.62	0.000541	expressed protein
LOC_Os03g51490	-0.93	0.000551	expressed protein
LOC_Os10g35170	-3.29	0.000556	semialdehyde dehydrogenase, NAD binding domain containing protein, putative, expressed
LOC_Os01g50110	-1.1	0.000558	MYB family transcription factor, putative, expressed
LOC_Os11g37380	-1.3	0.000569	expressed protein
LOC_Os02g35970	-0.88	0.000569	BTBN2 - Bric-a-Brac, Tramtrack, Broad Complex BTB domain with non-phototropic hypocotyl 3 NPH3 and coiled-coil domains, expressed
LOC_Os03g21960	-0.79	0.000573	aminotransferase, putative, expressed
LOC_Os03g08310	-0.77	0.000582	ZIM domain containing protein, putative, expressed
LOC_Os07g04960	-1.23	0.000589	app1, putative, expressed
LOC_Os01g23580	-0.66	0.000589	inorganic H+ pyrophosphatase, putative, expressed
LOC_Os03g48250	-1.25	0.000593	expressed protein
LOC_Os11g47890	-0.74	0.000599	GRAS family transcription factor domain containing protein, expressed
LOC_Os05g49210	-2.55	0.000605	WRKY43, expressed
LOC_Os05g15680	-0.6	0.000618	expressed protein
LOC_Os05g33830	-0.92	0.000619	zinc finger, C3HC4 type domain containing protein, expressed
LOC_Os07g49510	-1.41	0.000646	expressed protein
LOC_Os04g38810	-0.74	0.000653	formin, putative, expressed
LOC_Os12g42340	-1.24	0.000657	OsFBX464 - F-box domain containing protein, expressed
LOC_Os04g50176	-0.83	0.000657	expressed protein
LOC_Os03g53790	-0.8	0.000676	periplasmic beta-glucosidase precursor, putative, expressed
LOC_Os04g45730	-1.05	0.00068	protein kinase domain containing protein, expressed
LOC_Os06g28780	-0.97	0.000681	retrotransposon protein, putative, LINE subclass, expressed
LOC_Os04g43660	-1.08	0.000684	expressed protein
LOC_Os01g12420	-1.63	0.00069	receptor-like protein kinase, putative, expressed
LOC_Os05g16054	-0.78	0.00069	expressed protein
LOC_Os01g72510	-0.66	0.00069	eukaryotic aspartyl protease domain containing protein, expressed
LOC_Os10g32980	-0.99	0.000692	CESA7 - cellulose synthase, expressed
LOC_Os03g09190	-0.66	0.000694	OsSCP11 - Putative Serine Carboxypeptidase homologue, expressed
LOC_Os09g30446	-5.53	0.000698	transporter, monovalent cation:proton antiporter-2 family, putative, expressed
LOC_Os01g42400	-2.15	0.000711	STE_MEK_ste7_MAP2K.3 - STE kinases include homologs to sterile 7, sterile 11 and sterile 20 from yeast, expressed
LOC_Os03g15710	-0.9	0.000712	strictosidine synthase, putative, expressed
LOC_Os05g34980	-0.99	0.000721	amino acid transporter, putative, expressed
LOC_Os02g48710	-0.72	0.000723	expressed protein
LOC_Os02g47780	-0.66	0.000734	hydrolase, alpha/beta fold family domain containing protein, expressed
LOC_Os02g37160	-1.07	0.000738	heavy metal transport/detoxification protein, putative, expressed
LOC_Os11g43480	-0.68	0.000743	Leucine Rich Repeat family protein, expressed
LOC_Os03g45290	-1.1	0.000743	ankyrin repeat domain-containing protein 50, putative, expressed
LOC_Os03g11950	-2.63	0.000745	SEC14 cytosolic factor family protein, putative, expressed
LOC_Os02g28600	-1.02	0.000764	OsFBX50 - F-box domain containing protein, expressed
LOC_Os03g03890	-1.19	0.000781	protein kinase family protein, putative, expressed
LOC_Os03g10980	-1.6	0.00079	expressed protein
LOC_Os01g71070	-0.98	0.000797	xylanase inhibitor, putative, expressed
LOC_Os04g49340	-2.36	0.000811	tRNA-splicing endonuclease positive effector-related, putative, expressed
LOC_Os08g37030	-1.14	0.000814	gibberellin receptor GID1L2, putative, expressed
LOC_Os02g53850	-0.67	0.000822	OsSub21 - Putative Subtilisin homologue, expressed
LOC_Os07g43830	-1.21	0.000823	nucleic acid binding protein, putative, expressed
LOC_Os03g60000	-2.2	0.000829	SPFH domain/Band 7 family protein, expressed
LOC_Os10g35040	-1.42	0.00084	receptor kinase like protein, putative, expressed
LOC_Os08g30870	-1.23	0.000842	YDG/SRA domain containing protein, expressed
LOC_Os08g06730	-1	0.000842	expressed protein
LOC_Os06g14170	-1.2	0.000842	expressed protein
LOC_Os02g36210	-1.87	0.000843	ent-kaurene synthase, chloroplast precursor, putative, expressed
LOC_Os01g51400	-0.8	0.00085	Leucine Rich Repeat family protein, expressed
LOC_Os02g44106	-1.09	0.00085	expansin precursor, putative, expressed
LOC_Os07g07420	-1.32	0.00085	gibberellin 20 oxidase 1-B, putative, expressed
LOC_Os01g61590	-1.78	0.000857	CAMK_CAMK_like.1 - CAMK includes calcium/calmodulin depedent protein kinases, expressed
LOC_Os02g52000	-0.69	0.000859	phosphate-induced protein 1 conserved region domain containing protein, expressed
LOC_Os08g05110	-0.92	0.000861	expressed protein
LOC_Os06g44020	-1.44	0.000864	expressed protein
LOC_Os05g19010	-0.8	0.000871	expressed protein
LOC_Os06g07360	-1.75	0.000871	expressed protein
LOC_Os05g38130	-0.93	0.000877	expressed protein
LOC_Os05g40060	-1.16	0.000883	WRKY48, expressed
LOC_Os08g40615	-0.87	0.000892	expressed protein
LOC_Os01g56050	-0.69	0.000895	MATE efflux family protein, putative, expressed
LOC_Os02g52720	-1.81	0.00091	peroxisomal multifunctional enzyme type 2, putative, expressed
LOC_Os02g51130	-0.96	0.000912	glycosyl transferase 8 domain containing protein, putative, expressed
LOC_Os01g18220	-0.85	0.000917	expressed protein
LOC_Os03g16350	-0.81	0.00092	DNA binding protein, putative, expressed
LOC_Os03g13160	-0.92	0.000928	non-symbiotic hemoglobin 2, putative, expressed
LOC_Os01g64540	-0.64	0.000938	anthocyanidin 3-O-glucosyltransferase, putative, expressed
LOC_Os09g26660	-2.1	0.000948	ferric reductase, putative, expressed
LOC_Os05g39590	-1.43	0.000957	AP2 domain containing protein, expressed
LOC_Os07g10240	-1.08	0.000962	anthocyanidin 3-O-glucosyltransferase, putative, expressed
LOC_Os01g54210	-1.19	0.000965	GATA zinc finger domain containing protein, expressed
LOC_Os05g50770	-0.72	0.000967	C4-dicarboxylate transporter/malic acid transport protein, expressed
LOC_Os03g10650	-1.07	0.000983	cyclin, putative, expressed
LOC_Os10g03420	-0.85	0.000989	receptor-like protein kinase 2 precursor, putative, expressed
LOC_Os04g44320	-0.95	0.000989	transposon protein, putative, unclassified, expressed
LOC_Os09g25630	-0.92	0.000996	expressed protein
LOC_Os02g50870	-0.78	0.001	expressed protein
LOC_Os06g14370	-0.87	0.00101	caleosin related protein, putative, expressed
LOC_Os04g47720	-0.66	0.00102	cis-zeatin O-glucosyltransferase, putative, expressed
LOC_Os12g40310	-0.94	0.00102	OsFBX458 - F-box domain containing protein, expressed
LOC_Os01g68900	-1.58	0.00103	zinc finger, C3HC4 type family protein, expressed
LOC_Os05g41590	-1.57	0.00103	glycerol-3-phosphate dehydrogenase, putative, expressed
LOC_Os12g32150	-0.79	0.00105	expressed protein
LOC_Os09g25890	-0.64	0.00105	trehalose-6-phosphate synthase, putative, expressed
LOC_Os03g53860	-2.02	0.00106	periplasmic beta-glucosidase precursor, putative, expressed
LOC_Os04g39300	-1.03	0.00107	heavy metal transport/detoxification protein, putative, expressed
LOC_Os04g56180	-1.35	0.00108	peroxidase precursor, putative, expressed
LOC_Os10g33440	-1.45	0.00108	NB-ARC domain containing protein, expressed
LOC_Os03g15420	-0.9	0.00111	dynamin family protein, putative, expressed
LOC_Os06g22340	-0.74	0.00111	cytochrome P450, putative, expressed
LOC_Os08g43690	-0.82	0.00112	transporter, monovalent cation:proton antiporter-2 family, putative, expressed
LOC_Os12g32110	-1.18	0.00112	transposon protein, putative, CACTA, En/Spm sub-class, expressed
LOC_Os07g18610	-0.64	0.00112	OsFBLD7 - F-box, LRR and FBD domain containing protein, expressed
LOC_Os02g36070	-0.58	0.00112	cytochrome P450, putative, expressed
LOC_Os01g08170	-0.98	0.00113	expressed protein
LOC_Os02g51730	-1.01	0.00115	dnaJ homolog subfamily C member 7, putative, expressed
LOC_Os09g30438	-1.23	0.00115	expressed protein
LOC_Os01g12760	-1.53	0.00116	cytochrome P450, putative, expressed
LOC_Os04g33530	-0.74	0.00116	Ser/Thr protein phosphatase family protein, putative, expressed
LOC_Os08g31880	-0.77	0.00116	expressed protein
LOC_Os10g22660	-1.03	0.00117	hypothetical protein
LOC_Os12g05120	-0.88	0.00117	receptor kinase, putative, expressed
LOC_Os03g43350	-1.19	0.00117	expressed protein
LOC_Os01g06370	-0.58	0.00119	expressed protein
LOC_Os06g44240	-0.92	0.00121	gp176, putative, expressed
LOC_Os08g35440	-0.92	0.00122	Ser/Thr protein phosphatase family protein, putative, expressed
LOC_Os06g10920	-0.6	0.00122	xyloglucan fucosyltransferase, putative, expressed
LOC_Os01g55940	-0.85	0.00123	OsGH3.2 - Probable indole-3-acetic acid-amido synthetase, expressed
LOC_Os09g34250	-1.05	0.00125	UDP-glucoronosyl and UDP-glucosyl transferase domain containing protein, expressed
LOC_Os01g12930	-0.72	0.00125	U-box domain containing protein, expressed
LOC_Os02g48870	-0.65	0.00127	aspartic proteinase nepenthesin-2 precursor, putative, expressed
LOC_Os01g64430	-0.62	0.00127	DUF623 domain containing protein, expressed
LOC_Os01g73720	-1.02	0.00127	RCLEA4 - Root cap and Late embryogenesis related family protein precursor, expressed
LOC_Os12g02540	-1.36	0.00129	BTBN23 - Bric-a-Brac, Tramtrack, Broad Complex BTB domain with non-phototropic hypocotyl 3 NPH3 and coiled-coil domains, expressed
LOC_Os01g09190	-1.17	0.00129	expressed protein
LOC_Os11g42270	-1.02	0.00129	OsFBX432 - F-box domain containing protein, expressed
LOC_Os09g21720	-1.59	0.00129	expressed protein
LOC_Os08g17784	-1.05	0.00129	purple acid phosphatase, putative, expressed
LOC_Os06g06950	-1.02	0.0013	expressed protein
LOC_Os02g44654	-0.83	0.00131	cytochrome P450, putative, expressed
LOC_Os06g44250	-1.45	0.00131	haemolysin-III, putative, expressed
LOC_Os03g17800	-1.78	0.00131	phosphatidylinositol transfer protein alpha isoform, putative, expressed
LOC_Os01g72360	-1.18	0.00131	expressed protein
LOC_Os09g37320	-1.09	0.00133	retrotransposon protein, putative, unclassified, expressed
LOC_Os01g58910	-0.78	0.00133	auxin-induced protein 5NG4, putative, expressed
LOC_Os05g41670	-1.05	0.00134	ICE-like protease p20 domain containing protein, putative, expressed
LOC_Os05g02870	-0.79	0.00134	white-brown complex homolog protein, putative, expressed
LOC_Os12g38450	-2.67	0.00134	exostosin family domain containing protein, expressed
LOC_Os03g08940	-2.79	0.00136	expressed protein
LOC_Os06g41850	-1.23	0.00136	SMP-30/Gluconolaconase/LRE-like region containing protein, expressed
LOC_Os01g46410	-0.84	0.00136	leaf senescence related protein, putative, expressed
LOC_Os06g04540	-1.22	0.00137	DNA binding protein, putative, expressed
LOC_Os05g49410	-0.73	0.00138	expressed protein
LOC_Os01g39110	-1.1	0.00139	ZOS1-10 - C2H2 zinc finger protein, expressed
LOC_Os07g13940	-2.11	0.00143	cytokinin-N-glucosyltransferase 1, putative, expressed
LOC_Os01g37690	-1.55	0.00148	sodium/calcium exchanger protein, putative, expressed
LOC_Os04g54140	-0.84	0.00148	receptor-like kinase, putative, expressed
LOC_Os08g16570	-0.82	0.00149	expressed protein
LOC_Os04g43400	-1.66	0.0015	Os4bglu17 - GH1 gene fragment, expressed
LOC_Os11g03070	-1.11	0.00151	ATCHX, putative, expressed
LOC_Os05g33570	-2.27	0.00153	pyruvate, phosphate dikinase, chloroplast precursor, putative, expressed
LOC_Os09g38620	-5.4	0.00154	NADPH reductase, putative, expressed
LOC_Os12g32170	-0.69	0.00154	expressed protein
LOC_Os03g22600	-1.14	0.00154	BTBN6 - Bric-a-Brac, Tramtrack, Broad Complex BTB domain with non-phototropic hypocotyl 3 NPH3 and coiled-coil domains, expressed
LOC_Os09g38850	-1.2	0.00156	OsWAK91 - OsWAK receptor-like protein kinase, expressed
LOC_Os06g46030	-0.84	0.00157	DUF640 domain containing protein, putative, expressed
LOC_Os06g39780	-0.67	0.00158	cytochrome P450, putative, expressed
LOC_Os10g40700	-0.7	0.00158	expansin precursor, putative, expressed
LOC_Os03g08930	-0.71	0.0016	helix-loop-helix DNA-binding protein, putative, expressed
LOC_Os02g54050	-1.73	0.0016	ethylene-responsive transcription factor, putative, expressed
LOC_Os05g45100	-0.8	0.00162	anthocyanidin 5,3-O-glucosyltransferase, putative, expressed
LOC_Os01g08020	-2.36	0.00162	boron transporter protein, putative, expressed
LOC_Os07g08600	-2.09	0.00162	auxin response factor, putative, expressed
LOC_Os01g27200	-1.98	0.00163	retrotransposon protein, putative, unclassified, expressed
LOC_Os05g40520	-5.39	0.00165	OsFBT8 - F-box and tubby domain containing protein, expressed
LOC_Os11g05410	-1.41	0.00168	Ser/Thr protein phosphatase family protein, putative, expressed
LOC_Os03g60560	-1.6	0.00168	ZOS3-21 - C2H2 zinc finger protein, expressed
LOC_Os08g25670	-0.97	0.00169	expressed protein
LOC_Os03g55470	-1.73	0.00169	expressed protein
LOC_Os05g41990	-1.26	0.00172	peroxidase precursor, putative, expressed
LOC_Os03g60992	-1.21	0.00172	expressed protein
LOC_Os01g48540	-0.58	0.00173	glyoxal oxidase-related, putative, expressed
LOC_Os01g71460	-0.96	0.00176	OsFBDUF11 - F-box and DUF domain containing protein, expressed
LOC_Os08g36920	-5.4	0.00176	AP2 domain containing protein, expressed
LOC_Os10g39750	-1.85	0.00176	inducer of CBF expression 2, putative, expressed
LOC_Os11g04830	-1.38	0.00177	embryogenesis transmembrane protein, putative, expressed
LOC_Os08g04660	-1.04	0.00177	expressed protein
LOC_Os04g47170	-0.7	0.00178	ATROPGEF7/ROPGEF7, putative, expressed
LOC_Os03g28090	-0.86	0.00179	pectinesterase, putative, expressed
LOC_Os01g09900	-1.54	0.00179	helix-loop-helix DNA-binding domain containing protein, expressed
LOC_Os03g25660	-0.64	0.00179	expressed protein
LOC_Os12g41510	-0.74	0.0018	cysteine-rich receptor-like protein kinase 31 precursor, putative, expressed
LOC_Os03g52910	-1.47	0.0018	uncharacterized UPF0114 domain containing protein, expressed
LOC_Os04g42650	-0.84	0.0018	plant protein of unknown function domain containing protein, expressed
LOC_Os06g08570	-0.62	0.00183	PPR repeat domain containing protein, putative, expressed
LOC_Os08g40990	-0.85	0.00183	receptor-like protein kinase 1, putative, expressed
LOC_Os06g28480	-0.85	0.00183	polygalacturonase inhibitor 1 precursor, putative, expressed
LOC_Os02g39000	-0.93	0.00183	remorin C-terminal domain containing protein, putative, expressed
LOC_Os11g29050	-0.76	0.00184	NBS-LRR type disease resistance protein, putative, expressed
LOC_Os11g08440	-0.58	0.00185	DnaK family protein, putative, expressed
LOC_Os01g41350	-1.46	0.00187	expressed protein
LOC_Os01g71450	-1.38	0.00191	OsFBX33 - F-box domain containing protein, expressed
LOC_Os12g39400	-0.96	0.00192	ZOS12-09 - C2H2 zinc finger protein, expressed
LOC_Os06g46260	-0.95	0.00192	hypothetical protein
LOC_Os08g41240	-1.04	0.00192	MrBTB4 - Bric-a-Brac, Tramtrack, Broad Complex BTB domain with Meprin and TRAF Homology MATH-related domain, expressed
LOC_Os12g44070	-0.75	0.00192	nodulin, putative, expressed
LOC_Os02g36700	-1	0.00194	sucrose transporter BoSUT1, putative, expressed
LOC_Os06g02960	-0.61	0.00194	expressed protein
LOC_Os09g32840	-1.69	0.00198	nucleotide pyrophosphatase/phosphodiesterase, putative, expressed
LOC_Os09g31130	-1.69	0.00199	citrate transporter, putative, expressed
LOC_Os03g06000	-0.63	0.00199	expansin precursor, putative, expressed
LOC_Os04g44730	-1.64	0.00199	lanC-like protein 2, putative, expressed
LOC_Os02g34320	-0.82	0.00199	basic helix-loop-helix, putative, expressed
LOC_Os08g37345	-0.71	0.00199	DNA binding protein, putative, expressed
LOC_Os01g50410	-0.72	0.00204	STE_MEKK_ste11_MAP3K.6 - STE kinases include homologs to sterile 7, sterile 11 and sterile 20 from yeast, expressed
LOC_Os02g02460	-2.31	0.00204	transposon protein, putative, unclassified, expressed
LOC_Os04g54240	-1.96	0.00205	wound induced protein, putative, expressed
LOC_Os11g29290	-0.58	0.00207	cytochrome P450, putative, expressed
LOC_Os07g44450	-0.71	0.00207	dirigent, putative, expressed
LOC_Os07g40040	-5.35	0.00207	expressed protein
LOC_Os03g48810	-1.59	0.00209	nucleobase-ascorbate transporter, putative, expressed
LOC_Os02g51620	-1.2	0.00209	glycosyl hydrolase family 3 protein, putative, expressed
LOC_Os11g08460	-0.62	0.00209	DnaK family protein, putative, expressed
LOC_Os08g40280	-1.02	0.00209	lectin-like protein kinase, putative, expressed
LOC_Os09g35030	-1	0.0021	dehydration-responsive element-binding protein, putative, expressed
LOC_Os01g67430	-1.06	0.00211	lipase, putative, expressed
LOC_Os02g57110	-2.05	0.00212	GDSL-like lipase/acylhydrolase, putative, expressed
LOC_Os09g26310	-0.86	0.00212	hypro1, putative, expressed
LOC_Os03g54050	-1.84	0.00212	anther-specific proline-rich protein APG precursor, putative, expressed
LOC_Os01g27680	-0.59	0.00214	expressed protein
LOC_Os12g35680	-1.67	0.00216	expressed protein
LOC_Os06g08360	-0.9	0.00219	ethylene-responsive element-binding protein, putative, expressed
LOC_Os01g16460	-3.03	0.00219	expressed protein
LOC_Os08g18980	-0.82	0.00219	expressed protein
LOC_Os12g07470	-1.42	0.00219	expressed protein
LOC_Os08g16430	-0.97	0.00219	phytochrome P450, putative, expressed
LOC_Os03g25280	-0.73	0.0022	peroxidase precursor, putative, expressed
LOC_Os06g17720	-3.87	0.0022	expressed protein
LOC_Os04g51172	-0.7	0.00222	Disease resistance/zinc finger/chromosome condensation-like region protein, putative, expressed
LOC_Os04g48360	-1.63	0.00223	expressed protein
LOC_Os01g61044	-1.46	0.00224	transmembrane amino acid transporter protein, putative, expressed
LOC_Os05g22300	-0.64	0.00225	transferase family protein, putative, expressed
LOC_Os06g51130	-0.69	0.00225	spotted leaf 11, putative, expressed
LOC_Os05g04380	-3.61	0.00225	peroxidase precursor, putative, expressed
LOC_Os05g39880	-0.77	0.00225	expressed protein
LOC_Os01g61390	-0.6	0.00227	transposon protein, putative, unclassified, expressed
LOC_Os04g40750	-1.12	0.00229	expressed protein
LOC_Os06g48170	-0.86	0.00229	glycosyl hydrolases family 16, putative, expressed
LOC_Os01g58970	-0.59	0.00232	cytochrome P450, putative, expressed
LOC_Os02g54100	-1.36	0.00232	expressed protein
LOC_Os04g08160	-0.95	0.00232	expressed protein
LOC_Os03g14080	-0.63	0.00233	transmembrane amino acid transporter protein, putative, expressed
LOC_Os04g47640	-3.17	0.00233	RWP-RK domain-containing protein, putative, expressed
LOC_Os01g32640	-1.51	0.00236	OsFBX9 - F-box domain containing protein, expressed
LOC_Os03g30620	-0.77	0.00237	expressed protein
LOC_Os02g36450	-0.81	0.00238	transporter family protein, putative, expressed
ChrSy	-0.86	0.00238	#N/A
LOC_Os03g15500	-0.84	0.0024	retrotransposon protein, putative, unclassified
LOC_Os03g49430	-1.51	0.0024	pre-mRNA-splicing factor, putative, expressed
LOC_Os04g39340	-1.46	0.00243	expressed protein
LOC_Os06g09220	-0.65	0.00245	cytochrome P450 72A1, putative, expressed
LOC_Os01g48800	-0.7	0.00246	purine permease, putative, expressed
LOC_Os06g10910	-0.66	0.00247	xyloglucan fucosyltransferase, putative, expressed
LOC_Os03g13920	-1.85	0.00248	transposon protein, putative, CACTA, En/Spm sub-class, expressed
LOC_Os06g47960	-1.67	0.00251	nucleic acid binding protein, putative, expressed
LOC_Os03g17760	-0.7	0.00253	RNA recognition motif containing protein, putative, expressed
LOC_Os02g46170	-1.04	0.00253	expressed protein
LOC_Os07g43270	-1.69	0.00254	SKP1-like protein 1B, putative, expressed
LOC_Os03g58810	-0.98	0.00254	DEAD-box ATP-dependent RNA helicase, putative, expressed
LOC_Os01g06340	-1.04	0.00254	expressed protein
LOC_Os05g26026	-1.14	0.00254	expressed protein
LOC_Os08g42690	-0.96	0.00257	ankyrin repeat domain containing protein, expressed
LOC_Os08g34580	-0.6	0.00258	trehalose-6-phosphate synthase, putative, expressed
LOC_Os06g14630	-1.98	0.00258	GDSL-like lipase/acylhydrolase, putative, expressed
LOC_Os11g36510	-0.65	0.00261	retrotransposon protein, putative, unclassified, expressed
LOC_Os01g68000	-0.77	0.00263	AML1, putative, expressed
LOC_Os02g02150	-5.32	0.00264	ATP-dependent helicase HRQ1, putative, expressed
LOC_Os05g40050	-0.98	0.00265	receptor-like protein kinase 2 precursor, putative, expressed
LOC_Os01g55220	-1.74	0.00265	expressed protein
LOC_Os04g43450	-0.76	0.00269	expressed protein
LOC_Os06g41500	-0.61	0.0027	D-mannose binding lectin family protein, expressed
LOC_Os03g49350	-0.61	0.00271	lipozygenase protein, putative, expressed
LOC_Os08g09830	-0.72	0.00272	BTB and MATH domain containing protein, putative, expressed
LOC_Os02g50760	-1.61	0.00272	heat shock protein DnaJ, putative, expressed
LOC_Os03g50870	-3.5	0.00272	expressed protein
LOC_Os02g51890	-0.63	0.00272	RNA recognition motif containing protein, putative, expressed
LOC_Os03g56500	-0.59	0.00272	expressed protein
LOC_Os03g25370	-0.73	0.00272	peroxidase precursor, putative, expressed
LOC_Os10g26260	-0.83	0.00272	expressed protein
LOC_Os04g39580	-1.66	0.00273	expressed protein
LOC_Os03g59340	-1.42	0.00273	CESA2 - cellulose synthase, expressed
LOC_Os03g52650	-1.39	0.00274	syntaxin-related protein, putative, expressed
LOC_Os06g38990	-1.04	0.00277	receptor-like protein kinase 2 precursor, putative, expressed
LOC_Os06g07600	-0.63	0.00278	uncharacterized glycosyltransferase, putative, expressed
LOC_Os09g26300	-0.68	0.00279	hypro1, putative, expressed
LOC_Os01g09790	-0.77	0.0028	IQ calmodulin-binding motif domain containing protein, expressed
LOC_Os04g51290	-0.68	0.0028	expressed protein
LOC_Os03g19820	-0.58	0.00281	expressed protein
LOC_Os01g73590	-0.9	0.00281	transporter family protein, putative, expressed
LOC_Os03g10240	-1.03	0.00282	DUF677 domain containing protein, putative, expressed
LOC_Os02g47210	-1.25	0.00284	amino acid permease family protein, putative, expressed
LOC_Os07g07000	-1.69	0.00284	syntaxin, putative, expressed
LOC_Os09g32952	-1.28	0.00287	L-ascorbate oxidase precursor, putative, expressed
LOC_Os11g05950	-1.31	0.00296	expressed protein
LOC_Os01g67610	-1.42	0.00298	hypothetical protein
LOC_Os03g51479	-2.22	0.00299	maf, putative, expressed
LOC_Os03g20230	-0.67	0.003	aspartic proteinase nepenthesin-1 precursor, putative, expressed
LOC_Os01g11780	-1.01	0.00303	expressed protein
LOC_Os03g64330	-0.76	0.00304	aquaporin protein, putative, expressed
LOC_Os04g57490	-1.05	0.00304	cysteine protease, putative, expressed
LOC_Os06g36450	-1.6	0.00305	ferroportin1 domain containing protein, expressed
LOC_Os01g65140	-0.65	0.00307	peptide transporter PTR2, putative, expressed
LOC_Os08g17680	-2.26	0.00308	stromal cell-derived factor 2-like protein precursor, putative, expressed
LOC_Os01g56450	-0.82	0.00308	DUF567 domain containing protein, putative, expressed
LOC_Os06g41910	-1.66	0.00312	expressed protein
LOC_Os11g48110	-0.6	0.00313	phenylalanine ammonia-lyase, putative, expressed
LOC_Os02g12410	-0.9	0.00314	U-box domain-containing protein, putative, expressed
LOC_Os03g08960	-0.92	0.00318	homeobox associated leucine zipper, putative, expressed
LOC_Os06g14640	-1.04	0.00318	zinc finger, C3HC4 type domain containing protein, expressed
LOC_Os07g46190	-1.1	0.00318	pectinesterase, putative, expressed
LOC_Os10g32580	-0.85	0.00319	GDSL-like lipase/acylhydrolase, putative, expressed
LOC_Os09g27330	-1.06	0.00319	oxidoreductase/ transition metal ion binding protein, putative, expressed
LOC_Os07g36930	-1.12	0.00321	expressed protein
LOC_Os02g44680	-0.77	0.00322	allantoin permease, putative, expressed
LOC_Os06g03150	-0.73	0.00323	expressed protein
LOC_Os02g33000	-0.98	0.00324	glycosyl hydrolases family 17, putative, expressed
LOC_Os02g56720	-0.61	0.00324	cinnamoyl CoA reductase, putative, expressed
LOC_Os07g38750	-1.1	0.00327	AP2 domain containing protein, expressed
LOC_Os04g50950	-0.76	0.00327	peptide transporter PTR2, putative, expressed
LOC_Os04g46860	-0.59	0.00327	scarecrow, putative, expressed
LOC_Os06g12680	-0.9	0.00327	RING-H2 finger protein, putative, expressed
LOC_Os01g43740	-1.62	0.0033	cytochrome P450 72A1, putative, expressed
LOC_Os02g38494	-1.23	0.0033	protein phosphatase 2C, putative, expressed
LOC_Os10g20260	-0.65	0.00331	CSLF7 - cellulose synthase-like family F; beta1,3;1,4 glucan synthase, expressed
LOC_Os02g04380	-1.12	0.00332	expressed protein
LOC_Os01g47130	-0.64	0.00332	expressed protein
LOC_Os12g22600	-1.58	0.00334	tRNA synthetases class II domain containing protein, expressed
LOC_Os03g48750	-0.86	0.00334	Cupin domain containing protein, expressed
LOC_Os12g03790	-2.3	0.00334	rhamnogalacturonate lyase, putative, expressed
LOC_Os02g41630	-0.69	0.00336	phenylalanine ammonia-lyase, putative, expressed
LOC_Os02g52930	-0.78	0.00338	integral membrane protein DUF6 containing protein, expressed
LOC_Os03g24690	-0.8	0.00339	terpene synthase, putative, expressed
LOC_Os03g17230	-0.94	0.00341	NAD dependent epimerase/dehydratase family domain containing protein, expressed
LOC_Os10g35500	-1.66	0.00341	epoxide hydrolase, putative, expressed
LOC_Os07g47210	-1.04	0.00342	GDSL-like lipase/acylhydrolase, putative, expressed
LOC_Os03g04920	-0.61	0.00348	multidrug resistance-associated protein, putative, expressed
LOC_Os10g40090	-1.48	0.00348	expansin precursor, putative, expressed
LOC_Os11g29750	-1.08	0.00349	plasma membrane ATPase, putative, expressed
LOC_Os04g59330	-0.69	0.00351	expressed protein
LOC_Os08g06890	-1.25	0.00351	expressed protein
LOC_Os03g16760	-0.79	0.00351	protein phosphatase 2C, putative, expressed
LOC_Os10g37540	-0.88	0.00353	OsFBDUF48 - F-box and DUF domain containing protein, expressed
LOC_Os06g01760	-0.98	0.00355	ligA, putative, expressed
LOC_Os10g40590	-1.5	0.00358	oxysterol-binding protein, putative, expressed
LOC_Os03g12320	-1.44	0.00359	UDP-3-O- N-acetylglucosamine deacetylase, putative, expressed
LOC_Os07g36544	-0.76	0.00361	serine/threonine-protein kinase receptor precursor, putative, expressed
LOC_Os11g09040	-1.16	0.00364	expressed protein
LOC_Os03g17260	-1.78	0.00364	expressed protein
LOC_Os04g46000	-1.38	0.00365	cyclin, putative, expressed
LOC_Os09g31120	-1.94	0.00365	pirin, putative, expressed
LOC_Os02g45520	-5.27	0.00365	uncharacterized membrane protein, putative, expressed
LOC_Os03g18490	-0.82	0.00366	RPGR, putative, expressed
LOC_Os07g14850	-1.68	0.00367	CESA6 - cellulose synthase, expressed
LOC_Os11g13530	-0.8	0.00371	serpin domain containing protein, putative, expressed
LOC_Os12g40360	-3.18	0.00371	OsFBX460 - F-box domain containing protein, expressed
LOC_Os07g35750	-0.83	0.00376	TKL_IRAK_DUF26-ld.3 - DUF26 kinases have homology to DUF26 containing loci, expressed
LOC_Os01g41270	-0.72	0.00376	OsFBD3 - F-box and FBD domain containing protein, expressed
LOC_Os05g50990	-2.94	0.00376	TTL3, putative, expressed
LOC_Os10g32020	-0.8	0.00376	expressed protein
LOC_Os12g04460	-2.22	0.00376	zinc finger, C3HC4 type domain containing protein, expressed
LOC_Os11g37360	-0.98	0.00378	expressed protein
LOC_Os10g32160	-0.63	0.00381	xyloglucan galactosyltransferase KATAMARI1, putative, expressed
LOC_Os09g35020	-0.9	0.00381	AP2 domain containing protein, expressed
LOC_Os01g53990	-0.69	0.00382	pectinesterase, putative, expressed
LOC_Os05g24770	-2.54	0.00386	reticulon domain containing protein, putative, expressed
LOC_Os03g39690	-1.3	0.00389	cytochrome P450, putative, expressed
LOC_Os01g53160	-1.08	0.0039	DUF623 domain containing protein, expressed
LOC_Os07g44440	-1.09	0.0039	peroxiredoxin, putative, expressed
LOC_Os04g46670	-1.7	0.00393	ZOS4-09 - C2H2 zinc finger protein, expressed
LOC_Os02g51280	-0.71	0.00393	TCP-domain protein, putative, expressed
LOC_Os02g36810	-0.65	0.00393	cytokinin-O-glucosyltransferase 2, putative, expressed
LOC_Os07g08150	-3.09	0.00394	early light-induced protein, chloroplast precursor, putative, expressed
LOC_Os10g39600	-0.67	0.00402	expressed protein
LOC_Os02g32504	-0.97	0.00403	heparan-alpha-glucosaminide N-acetyltransferase, putative, expressed
LOC_Os01g55150	-0.67	0.00403	bZIP transcription factor domain containing protein, expressed
LOC_Os03g57310	-0.68	0.00405	syntaxin, putative, expressed
LOC_Os04g48350	-1.07	0.00405	dehydration-responsive element-binding protein, putative, expressed
LOC_Os01g50990	-1.17	0.00407	FBD domain containing protein, putative, expressed
LOC_Os04g06300	-0.64	0.00412	expressed protein
LOC_Os01g58730	-0.92	0.00414	glycosyl hydrolases family 17, putative, expressed
LOC_Os05g31785	-1	0.0042	expressed protein
LOC_Os03g07400	-4.02	0.0042	expressed protein
LOC_Os08g05010	-1.02	0.00421	retrotransposon protein, putative, unclassified, expressed
LOC_Os07g27970	-1.54	0.00421	O-methyltransferase, putative, expressed
LOC_Os11g11256	-1.08	0.00421	expressed protein
LOC_Os02g10780	-2.49	0.00422	SPX domain containing protein, putative, expressed
LOC_Os05g45470	-1.29	0.00425	hypothetical protein
LOC_Os05g10900	-0.66	0.00428	plant protein of unknown function domain containing protein, expressed
LOC_Os08g37400	-0.93	0.00431	ZF-HD homeobox protein, putative, expressed
LOC_Os02g41920	-1.07	0.00431	white-brown complex homolog protein 8, putative, expressed
LOC_Os07g39750	-1.51	0.00434	GDSL-like lipase/acylhydrolase, putative, expressed
LOC_Os03g56270	-1.67	0.00435	receptor protein kinase CLAVATA1 precursor, putative, expressed
LOC_Os03g59430	-1.06	0.00436	uncharacterized glycosyltransferase, putative, expressed
LOC_Os08g38330	-0.78	0.00438	OsFBX297 - F-box domain containing protein, expressed
LOC_Os04g44820	-1.86	0.00439	zinc finger, C3HC4 type domain containing protein, expressed
LOC_Os08g34910	-0.64	0.00439	pectinesterase, putative, expressed
LOC_Os04g47160	-0.82	0.0044	OsSub44 - Putative Subtilisin homologue, expressed
LOC_Os07g27980	-0.71	0.00442	BBTI10 - Bowman-Birk type bran trypsin inhibitor precursor, expressed
LOC_Os03g08560	-1.31	0.00442	plasma membrane ATPase, putative, expressed
LOC_Os08g06380	-2.4	0.00442	CSLF6 - cellulose synthase-like family F; beta1,3;1,4 glucan synthase, expressed
LOC_Os07g49100	-0.88	0.00443	pectinesterase, putative, expressed
LOC_Os07g37730	-0.76	0.00445	NADH-ubiquinone oxidoreductase, mitochondrial precursor, putative, expressed
LOC_Os01g61670	-0.72	0.00448	ureidoglycolate hydrolase, putative, expressed
LOC_Os03g40800	-1.23	0.00449	expressed protein
LOC_Os07g04900	-1.23	0.00453	NBS-LRR disease resistance protein, putative, expressed
LOC_Os02g52010	-0.74	0.00455	phosphate-induced protein 1 conserved region domain containing protein, expressed
LOC_Os01g14340	-0.77	0.00458	expressed protein
LOC_Os06g11840	-0.91	0.00458	trehalose phosphatase, putative, expressed
LOC_Os03g21040	-1.33	0.0046	stress responsive protein, putative, expressed
LOC_Os06g38130	-0.76	0.0046	his Kinase A domain containing protein, expressed
LOC_Os05g31620	-0.92	0.00461	OsCML15 - Calmodulin-related calcium sensor protein, expressed
LOC_Os04g17630	-0.81	0.00465	retrotransposon, putative, centromere-specific
LOC_Os11g44900	-0.88	0.00465	retrotransposon protein, putative, unclassified, expressed
LOC_Os11g07700	-0.65	0.00466	NAM, putative, expressed
LOC_Os01g64960	-2.67	0.00467	chlorophyll A-B binding protein, putative, expressed
LOC_Os07g06700	-2.31	0.00467	expressed protein
LOC_Os01g71140	-0.64	0.00469	xylanase inhibitor, putative, expressed
LOC_Os03g51390	-0.72	0.00471	expressed protein
LOC_Os05g49310	-0.71	0.00477	MYB family transcription factor, putative, expressed
LOC_Os11g26760	-0.84	0.00478	dehydrin, putative, expressed
LOC_Os11g41360	-0.87	0.00482	expressed protein
LOC_Os07g33270	-0.96	0.00483	DUF584 domain containing protein, putative, expressed
LOC_Os03g49550	-0.64	0.00484	glucosyltransferase, putative, expressed
LOC_Os01g61020	-0.83	0.00489	curculin-like lectin family protein, putative, expressed
LOC_Os05g11060	-1.77	0.00489	galactosyltransferase family protein, putative, expressed
LOC_Os08g38250	-1.35	0.00491	skin secretory protein xP2 precursor, putative, expressed
LOC_Os07g01340	-0.76	0.00493	gibberellin 2-beta-dioxygenase 7, putative, expressed
LOC_Os01g11980	-1.79	0.00493	SFT2, putative, expressed
LOC_Os12g18374	-0.62	0.00495	NB-ARC domain containing protein, expressed
LOC_Os08g06710	-1.04	0.00499	OsFBDUF42 - F-box and DUF domain containing protein, expressed
LOC_Os11g36700	-0.6	0.00499	glycosyltransferase, putative, expressed
LOC_Os07g04560	-0.8	0.005	no apical meristem protein, putative, expressed
LOC_Os06g10990	-0.76	0.005	DnaK family protein, putative, expressed
LOC_Os08g16070	-0.65	0.00503	NB-ARC domain containing protein, expressed
LOC_Os03g46660	-0.81	0.00504	glucan endo-1,3-beta-glucosidase precursor, putative, expressed
LOC_Os09g27910	-0.87	0.00505	aspartic proteinase nepenthesin precursor, putative, expressed
LOC_Os01g43510	-3.37	0.00507	expressed protein
LOC_Os08g41750	-0.8	0.00508	OsFBX303 - F-box domain containing protein, expressed
LOC_Os03g09150	-0.98	0.0051	pumilio-family RNA binding repeat domain containing protein, expressed
LOC_Os03g30610	-0.65	0.00511	ubiquinone oxidoreductase, putative, expressed
LOC_Os01g12680	-0.88	0.00512	C4-dicarboxylate transporter/malic acid transport protein, expressed
LOC_Os01g61010	-0.93	0.00513	nodulin, putative, expressed
LOC_Os04g33150	-0.91	0.00515	desiccation-related protein PCC13-62 precursor, putative, expressed
LOC_Os06g40700	-2.05	0.00517	OsSub50 - Putative Subtilisin homologue, expressed
LOC_Os03g13740	-2.79	0.00518	immediate-early fungal elicitor protein CMPG1, putative, expressed
LOC_Os03g04100	-1.32	0.00524	expressed protein
LOC_Os05g06480	-0.88	0.00534	inorganic H+ pyrophosphatase, putative, expressed
LOC_Os01g29900	-1.78	0.00534	retrotransposon protein, putative, unclassified
LOC_Os01g68650	-0.99	0.00537	plant-specific domain TIGR01615 family protein, expressed
LOC_Os03g53400	-0.98	0.00539	transmembrane BAX inhibitor motif-containing protein, putative, expressed
LOC_Os07g10330	-0.96	0.00542	expressed protein
LOC_Os03g50760	-0.93	0.00545	EF hand family protein, putative, expressed
LOC_Os09g03280	-1.19	0.00547	expressed protein
LOC_Os10g22510	-0.8	0.00548	MLA1, putative, expressed
LOC_Os04g31960	-1.55	0.0055	thiamine pyrophosphate enzyme, C-terminal TPP binding domain containing protein, expressed
LOC_Os03g51180	-2.24	0.00551	expressed protein
LOC_Os03g52860	-0.77	0.00553	lipoxygenase, putative, expressed
LOC_Os02g22820	-0.98	0.00554	expressed protein
LOC_Os01g19290	-0.8	0.00556	integral membrane protein DUF6 containing protein, expressed
LOC_Os09g20400	-0.72	0.00558	expressed protein
LOC_Os10g01720	-0.64	0.00558	transferase family protein, putative, expressed
LOC_Os01g24830	-0.93	0.00558	expressed protein
LOC_Os06g41030	-1.03	0.00566	DUF1680 domain containing protein, putative, expressed
LOC_Os03g08330	-0.72	0.00568	ZIM domain containing protein, putative, expressed
LOC_Os03g20350	-0.89	0.0057	expressed protein
LOC_Os12g44270	-1.43	0.00571	glycine-rich protein, putative, expressed
LOC_Os07g04520	-1.3	0.00572	protein kinase, putative, expressed
LOC_Os07g20890	-5.19	0.00573	retrotransposon protein, putative, unclassified
LOC_Os09g31478	-1.91	0.00574	auxin efflux carrier component, putative, expressed
LOC_Os06g10130	-1.62	0.00574	expressed protein
LOC_Os09g15520	-0.6	0.00575	oleosin, putative, expressed
LOC_Os08g31950	-1.69	0.00579	expressed protein
LOC_Os10g38080	-0.66	0.00579	OsSub61 - Putative Subtilisin homologue, expressed
LOC_Os11g41310	-0.6	0.00579	MBTB66 - Bric-a-Brac, Tramtrack, Broad Complex BTB domain with Meprin and TRAF Homology MATH domain, expressed
LOC_Os02g12670	-1.26	0.00583	protein kinase family protein, putative, expressed
LOC_Os01g71440	-0.67	0.00585	OsFBDUF10 - F-box and DUF domain containing protein, expressed
LOC_Os03g48890	-0.74	0.00585	LRR receptor kinase, putative, expressed
LOC_Os09g29870	-1.29	0.00585	expressed protein
LOC_Os01g03330	-1.04	0.0059	BBTI3 - Bowman-Birk type bran trypsin inhibitor precursor, expressed
LOC_Os11g42240	-0.66	0.00595	OsFBX431 - F-box domain containing protein, expressed
LOC_Os01g27600	-0.62	0.00596	expressed protein
LOC_Os03g08980	-0.74	0.00598	expressed protein
LOC_Os02g53160	-0.99	0.00598	tyrosine phosphatase family protein, putative, expressed
LOC_Os01g65010	-1.06	0.00599	serine/threonine-protein kinase receptor precursor, putative, expressed
LOC_Os07g43160	-0.59	0.006	uncharacterized glycosyl hydrolase Rv2006/MT2062, putative, expressed
LOC_Os01g52160	-1.25	0.00602	heavy metal-associated domain containing protein, expressed
LOC_Os09g09210	-0.98	0.00606	expressed protein
LOC_Os12g41460	-0.77	0.00608	expressed protein
LOC_Os05g26049	-1.08	0.00609	expressed protein
LOC_Os04g38560	-0.66	0.00609	pectinesterase, putative, expressed
LOC_Os02g47490	-0.8	0.00609	expressed protein
LOC_Os06g04900	-1.15	0.00609	transporter family protein, putative, expressed
LOC_Os01g53770	-0.63	0.00613	expressed protein
LOC_Os03g21900	-0.89	0.00614	uroporphyrinogen decarboxylase, putative, expressed
LOC_Os01g09700	-0.89	0.00615	aminotransferase, classes I and II, domain containing protein, expressed
LOC_Os05g03500	-1.23	0.00617	expressed protein
LOC_Os09g26940	-0.82	0.00619	cytochrome P450, putative, expressed
LOC_Os04g54570	-1.11	0.00622	transferase family protein, putative, expressed
LOC_Os01g58100	-1.61	0.00627	polyphenol oxidase, putative, expressed
LOC_Os10g31040	-0.89	0.00627	Citrate transporter protein, putative, expressed
LOC_Os01g14940	-1.91	0.00627	invertase/pectin methylesterase inhibitor family protein, putative, expressed
LOC_Os01g52030	-1.52	0.00628	zinc finger A20 and AN1 domain-containing stress-associated protein, putative, expressed
LOC_Os05g31420	-0.6	0.00629	GRAS family transcription factor containing protein, expressed
LOC_Os01g46740	-1.75	0.00629	expressed protein
LOC_Os07g23980	-0.98	0.00633	retrotransposon protein, putative, unclassified, expressed
LOC_Os02g53140	-5.18	0.00641	COP1, putative, expressed
LOC_Os04g53606	-1.01	0.00642	expressed protein
LOC_Os01g12790	-0.97	0.00643	receptor protein kinase, putative, expressed
LOC_Os09g38910	-0.82	0.00645	OsWAK92 - OsWAK receptor-like protein kinase, expressed
LOC_Os06g29080	-0.75	0.0065	expressed protein
LOC_Os02g43970	-1.08	0.00651	AP2 domain containing protein, expressed
LOC_Os03g05770	-1.94	0.00652	peroxidase precursor, putative, expressed
LOC_Os03g59100	-0.99	0.00653	pheophorbide a oxygenase, chloroplast precursor, putative, expressed
LOC_Os02g02240	-0.78	0.00653	expressed protein
LOC_Os06g36680	-1.36	0.00654	homeobox domain containing protein, expressed
LOC_Os10g40600	-0.84	0.00657	peptide transporter PTR2, putative, expressed
LOC_Os03g10440	-3.12	0.00664	glycosyl hydrolase family 10 protein, putative, expressed
LOC_Os07g10160	-0.95	0.00664	glucosyltransferase, putative, expressed
LOC_Os03g01330	-3.59	0.00665	sodium/potassium/calcium exchanger 1, putative, expressed
LOC_Os02g33380	-0.93	0.00669	pectinesterase inhibitor domain containing protein, putative, expressed
LOC_Os01g43610	-0.99	0.00669	DUF623 domain containing protein, expressed
LOC_Os01g02000	-1.35	0.00669	phosphate transporter 1, putative, expressed
LOC_Os01g71340	-0.86	0.0067	glycosyl hydrolases family 17, putative, expressed
LOC_Os01g41050	-1.09	0.00672	sulfate transporter, putative, expressed
LOC_Os06g37480	-1.03	0.00672	retrotransposon protein, putative, unclassified, expressed
LOC_Os12g42950	-1.61	0.00673	expressed protein
LOC_Os07g12900	-0.68	0.00676	cadmium/zinc-transporting ATPase, putative, expressed
LOC_Os01g09010	-0.87	0.00678	transferase family protein, putative, expressed
LOC_Os01g64290	-0.85	0.0068	expressed protein
LOC_Os10g37920	-0.68	0.00686	MATE efflux family protein, putative, expressed
LOC_Os02g38940	-0.78	0.00687	cytochrome P450, putative, expressed
LOC_Os04g46690	-1.45	0.0069	transposon protein, putative, unclassified, expressed
LOC_Os04g52780	-1.26	0.00691	leucine-rich repeat receptor protein kinase EXS precursor, putative, expressed
LOC_Os08g31060	-0.71	0.00691	phospholipase D alpha 1, putative, expressed
LOC_Os01g63310	-0.87	0.00696	DUF740 domain containing protein, expressed
LOC_Os09g01700	-1.54	0.00704	expressed protein
LOC_Os10g11310	-0.73	0.00707	expressed protein
LOC_Os12g40370	-1.67	0.00707	OsFBX461 - F-box domain containing protein, expressed
LOC_Os10g38980	-1.46	0.0071	expressed protein
LOC_Os12g28260	-0.86	0.0071	cyclic nucleotide-gated ion channel, putative, expressed
LOC_Os02g51950	-0.82	0.00712	expressed protein
LOC_Os03g53419	-0.95	0.00717	expressed protein
LOC_Os02g31980	-0.76	0.00717	proton-dependent oligopeptide transport, putative, expressed
LOC_Os01g10480	-0.94	0.00723	plastocyanin-like domain containing protein, putative, expressed
LOC_Os02g33060	-1.3	0.00723	expressed protein
LOC_Os06g47690	-2.77	0.00724	expressed protein
LOC_Os09g39000	-0.92	0.00725	OsFBX341 - F-box domain containing protein, expressed
LOC_Os10g23090	-1.1	0.00726	homeobox associated leucine zipper, putative, expressed
LOC_Os05g39160	-4.01	0.00727	expressed protein
LOC_Os11g44260	-0.68	0.00729	expressed protein
LOC_Os06g45720	-0.9	0.00731	BTB/POZ domain containing protein, expressed
LOC_Os05g43870	-1.05	0.00732	myosin heavy chain-related, putative, expressed
LOC_Os12g04130	-0.95	0.00736	OsFBO23 - F-box and other domain containing protein, expressed
LOC_Os11g38190	-1.52	0.00742	expressed protein
LOC_Os04g55670	-0.65	0.00742	glycosyltransferase family 43 protein, putative, expressed
LOC_Os01g49300	-3.24	0.00747	retrotransposon protein, putative, unclassified, expressed
LOC_Os05g39220	-1.38	0.00751	GDSL-like lipase/acylhydrolase, putative, expressed
LOC_Os03g58580	-0.78	0.00759	nodulin, putative, expressed
LOC_Os03g59120	-0.96	0.00764	pheophorbide a oxygenase, chloroplast precursor, putative, expressed
LOC_Os05g24900	-1.38	0.00767	expressed protein
LOC_Os03g36610	-1.89	0.00771	retrotransposon protein, putative, unclassified
LOC_Os07g08520	-0.9	0.00782	auxin response factor, putative, expressed
LOC_Os07g27750	-1.08	0.00788	expressed protein
LOC_Os03g45960	-0.8	0.00789	thaumatin, putative, expressed
LOC_Os06g40890	-0.95	0.00798	polygalacturonase, putative, expressed
LOC_Os11g38160	-0.89	0.00798	transporter family protein, putative, expressed
LOC_Os04g18660	-0.87	0.00799	retrotransposon protein, putative, Ty3-gypsy subclass, expressed
LOC_Os10g01910	-0.58	0.00799	retrotransposon protein, putative, unclassified, expressed
LOC_Os07g35330	-0.95	0.00799	TKL_IRAK_DUF26-lc.13 - DUF26 kinases have homology to DUF26 containing loci, expressed
LOC_Os07g13930	-0.82	0.00799	OsFBX231 - F-box domain containing protein, expressed
LOC_Os05g04110	-5.13	0.00803	expressed protein
LOC_Os05g05930	-1.26	0.00803	peripheral-type benzodiazepine receptor, putative, expressed
LOC_Os02g52850	-0.66	0.00804	receptor-like protein kinase like protein, putative, expressed
LOC_Os04g01890	-0.67	0.00805	protein kinase, putative, expressed
LOC_Os12g04410	-0.72	0.00805	BTBA6 - Bric-a-Brac,Tramtrack, Broad Complex BTB domain with Ankyrin repeat region, expressed
LOC_Os06g03230	-1.15	0.00805	hypothetical protein
LOC_Os10g04010	-0.75	0.00807	STE_MEKK_ste11_MAP3K.23 - STE kinases include homologs to sterile 7, sterile 11 and sterile 20 from yeast, expressed
LOC_Os03g20850	-1.3	0.00818	exostosin family domain containing protein, expressed
LOC_Os03g17210	-0.94	0.00819	expressed protein
LOC_Os10g04074	-1.16	0.00819	retrotransposon protein, putative, unclassified, expressed
LOC_Os05g34000	-0.72	0.00819	POT family protein, expressed
LOC_Os05g05910	-0.95	0.00821	retrotransposon protein, putative, unclassified, expressed
LOC_Os01g06320	-0.94	0.00824	MYB family transcription factor, putative, expressed
LOC_Os03g36220	-0.64	0.00827	retrotransposon protein, putative, unclassified, expressed
LOC_Os02g50000	-0.62	0.00829	GDSL-like lipase/acylhydrolase, putative, expressed
LOC_Os09g36180	-0.87	0.00829	glycosyl transferase family 8 protein, expressed
LOC_Os04g38860	-0.67	0.0083	expressed protein
LOC_Os04g32480	-1.37	0.0083	zinc-finger protein, putative, expressed
LOC_Os03g12950	-0.74	0.00836	AP2-like ethylene-responsive transcription factor AINTEGUMENTA, putative, expressed
LOC_Os03g50920	-1.05	0.00837	ZF-HD protein dimerisation region containing protein, expressed
LOC_Os02g03660	-0.72	0.00838	OsFBDUF12 - F-box and DUF domain containing protein, expressed
LOC_Os09g38830	-0.83	0.00838	OsWAK89a - OsWAK receptor-like protein kinase, expressed
LOC_Os08g31090	-0.59	0.0084	expressed protein
LOC_Os04g40510	-1.28	0.00844	glycosyl hydrolase family 5 protein, putative, expressed
LOC_Os06g39060	-0.65	0.00846	glucan endo-1,3-beta-glucosidase precursor, putative, expressed
LOC_Os12g03899	-3.92	0.0085	major facilitator superfamily antiporter, putative, expressed
LOC_Os11g05970	-0.89	0.0085	pyridine nucleotide-disulphide oxidoreductase family protein, putative, expressed
LOC_Os12g41530	-0.83	0.00857	cysteine-rich receptor-like protein kinase 8 precursor, putative, expressed
LOC_Os03g57970	-1.07	0.0086	LTPL73 - Protease inhibitor/seed storage/LTP family protein precursor, expressed
LOC_Os12g02000	-1.81	0.0086	expressed protein
LOC_Os01g71130	-0.7	0.00861	xylanase inhibitor 725OS, putative, expressed
LOC_Os02g16760	-0.63	0.00863	OsFBX41 - F-box domain containing protein, expressed
LOC_Os03g05900	-1.46	0.00864	expressed protein
LOC_Os02g18650	-1.01	0.00865	pectinesterase, putative, expressed
LOC_Os12g04170	-1.37	0.00865	domain of unknown function, DUF250 domain containing protein, expressed
LOC_Os12g06780	-0.72	0.00867	expressed protein
LOC_Os06g01190	-0.92	0.0087	expressed protein
LOC_Os03g51330	-0.79	0.00872	GRAS family transcription factor domain containing protein, expressed
LOC_Os04g38910	-0.79	0.00873	atypical receptor-like kinase MARK, putative, expressed
LOC_Os02g35760	-1.14	0.00878	STRUBBELIG-RECEPTOR FAMILY 7 precursor, putative, expressed
LOC_Os09g20520	-0.88	0.00882	transporter-related, putative, expressed
LOC_Os01g50530	-0.58	0.00884	cytochrome P450, putative, expressed
LOC_Os02g50770	-0.6	0.00886	peroxidase precursor, putative, expressed
LOC_Os10g30130	-1.28	0.00896	retrotransposon protein, putative, unclassified, expressed
LOC_Os09g27590	-1.4	0.00897	expressed protein
LOC_Os10g34240	-0.67	0.00897	expressed protein
LOC_Os01g04190	-4.18	0.00898	transporter family protein, putative, expressed
LOC_Os01g53210	-0.66	0.00899	metal transporter Nramp3, putative, expressed
LOC_Os01g56030	-0.59	0.00899	EF hand family protein, putative, expressed
LOC_Os09g31970	-0.93	0.00904	3-hydroxy-3-methylglutaryl-coenzyme A reductase, putative, expressed
LOC_Os08g36010	-1.52	0.00905	OsFBX295 - F-box domain containing protein, expressed
LOC_Os08g31610	-0.71	0.00907	hypothetical protein
LOC_Os05g05670	-0.59	0.00907	1-aminocyclopropane-1-carboxylate oxidase, putative, expressed
LOC_Os05g07730	-1.71	0.00914	retrotransposon protein, putative, unclassified, expressed
LOC_Os06g12850	-0.74	0.00916	expressed protein
LOC_Os03g58600	-1.01	0.00919	PAZ domain containing protein, putative, expressed
LOC_Os07g48490	-0.81	0.00921	stress responsive protein, putative, expressed
LOC_Os03g52570	-0.63	0.00924	glycerol-3-phosphate acyltransferase, putative, expressed
LOC_Os08g02230	-1.05	0.00928	FAD-binding and arabino-lactone oxidase domains containing protein, putative, expressed
LOC_Os04g39290	-1.29	0.0093	heavy metal transport/detoxification protein, putative, expressed
LOC_Os01g53650	-0.63	0.00932	zinc finger CCCH type family protein, putative, expressed
LOC_Os03g04640	-4.17	0.00934	cytochrome P450 protein, putative, expressed
LOC_Os05g10890	-0.94	0.00936	retrotransposon protein, putative, unclassified, expressed
LOC_Os03g06020	-0.76	0.00939	expansin precursor, putative, expressed
LOC_Os02g12780	-1.4	0.0094	cytokinin dehydrogenase precursor, putative, expressed
LOC_Os05g03920	-0.79	0.00944	TKL_IRAK_DUF26-lf.3 - DUF26 kinases have homology to DUF26 containing loci, expressed
LOC_Os03g02680	-0.89	0.00948	cyclin-dependent kinase A-1, putative, expressed
LOC_Os05g28140	-1.85	0.00952	expressed protein
LOC_Os07g04580	-0.95	0.00953	zinc finger C-x8-C-x5-C-x3-H type family protein, expressed
LOC_Os09g15560	-0.62	0.00954	OsFBX314 - F-box domain containing protein, expressed
LOC_Os06g37540	-1.38	0.00974	hypothetical protein
LOC_Os02g14810	-0.75	0.00976	expressed protein
LOC_Os06g17580	-1.07	0.00978	expressed protein
LOC_Os06g10109	-0.85	0.00986	expressed protein
LOC_Os03g29930	-0.84	0.00987	expressed protein
LOC_Os09g31410	-0.73	0.00991	Os9bglu29 - beta-glucosidase homologue, similar to Os4bglu12 exoglucanase, expressed
LOC_Os03g07940	-1.21	0.00991	AP2 domain containing protein, expressed
LOC_Os03g10640	-0.68	0.00999	calcium-transporting ATPase, plasma membrane-type, putative, expressed
LOC_Os09g20579	-0.9	0.0101	expressed protein
LOC_Os10g03440	-0.74	0.0101	avr9/Cf-9 rapidly elicited protein 74, putative, expressed
LOC_Os03g08110	-0.69	0.0101	hydrolase protein, putative, expressed
LOC_Os05g47960	-1.13	0.0101	expressed protein
LOC_Os03g27530	-0.64	0.0101	OsSCP16 - Putative Serine Carboxypeptidase homologue, expressed
LOC_Os03g55830	-1.03	0.0102	BTBN10 - Bric-a-Brac, Tramtrack, Broad Complex BTB domain with non-phototropic hypocotyl 3 NPH3 and coiled-coil domains, expressed
LOC_Os04g53140	-1.5	0.0102	expressed protein
LOC_Os06g02690	-0.77	0.0102	expressed protein
LOC_Os05g41200	-0.66	0.0102	OsCML9 - Calmodulin-related calcium sensor protein, expressed
LOC_Os01g14010	-0.6	0.0102	ZOS1-05 - C2H2 zinc finger protein, expressed
LOC_Os05g30680	-0.75	0.0103	leucine zipper protein-like, putative, expressed
LOC_Os02g49986	-0.77	0.0104	MYB family transcription factor, putative, expressed
LOC_Os10g37060	-0.98	0.0104	T-complex protein, putative, expressed
LOC_Os10g16480	-1.55	0.0104	retrotransposon protein, putative, Ty3-gypsy subclass, expressed
LOC_Os03g10550	-0.71	0.0104	expressed protein
LOC_Os07g41080	-1.06	0.0104	hydrolase, alpha/beta fold family domain containing protein, expressed
LOC_Os01g32364	-1.43	0.0104	Os1bglu1 - beta-mannosidase/glucosidase homologue, expressed
LOC_Os04g18559	-1.39	0.0105	retrotransposon protein, putative, unclassified
LOC_Os10g30770	-0.75	0.0105	inorganic phosphate transporter, putative, expressed
LOC_Os01g03180	-0.63	0.0105	retrotransposon protein, putative, unclassified, expressed
LOC_Os02g14700	-0.72	0.0105	expressed protein
LOC_Os03g25680	-1.02	0.0106	expressed protein
LOC_Os11g05590	-1.09	0.0106	expressed protein
LOC_Os10g21050	-0.63	0.0106	cytochrome P450, putative, expressed
LOC_Os01g67410	-1.21	0.0106	AP2/EREBP transcription factor BABY BOOM, putative, expressed
LOC_Os06g05430	-1.08	0.0106	expressed protein
LOC_Os03g25260	-0.61	0.0106	HIT zinc finger domain containing protein, expressed
LOC_Os01g50960	-0.98	0.0106	RNA polymerase II transcriptional coactivator KELP, putative, expressed
LOC_Os07g13990	-0.64	0.0106	retrotransposon, putative, centromere-specific, expressed
LOC_Os03g25040	-1.18	0.0107	GDSL-like lipase/acylhydrolase, putative, expressed
LOC_Os02g57560	-0.78	0.0107	tyrosine protein kinase domain containing protein, putative, expressed
LOC_Os01g47580	-0.84	0.0107	lipid phosphatase protein, putative, expressed
LOC_Os07g47840	-0.99	0.0108	expressed protein
LOC_Os02g58390	-2.82	0.0108	inactive receptor kinase At2g26730 precursor, putative, expressed
LOC_Os01g41970	-0.8	0.0108	expressed protein
LOC_Os03g56714	-1.17	0.0108	expressed protein
LOC_Os04g48150	-0.91	0.0109	retrotransposon protein, putative, unclassified, expressed
LOC_Os09g28420	-0.7	0.0109	alpha-amylase precursor, putative, expressed
LOC_Os02g33460	-0.75	0.0111	transposon protein, putative, Mutator sub-class, expressed
LOC_Os09g28120	-1.61	0.0112	OsFBX330 - F-box domain containing protein, expressed
LOC_Os09g20750	-1.35	0.0112	expressed protein
LOC_Os09g34920	-0.78	0.0112	glycosyl hydrolase family 29, putative, expressed
LOC_Os01g74550	-0.98	0.0112	transposon protein, putative, unclassified, expressed
LOC_Os02g44900	-0.65	0.0112	expressed protein
LOC_Os02g43620	-1.5	0.0113	transporter, major facilitator family, putative, expressed
LOC_Os04g19960	-0.85	0.0114	retrotransposon protein, putative, unclassified, expressed
LOC_Os11g36760	-0.58	0.0114	transmembrane receptor, putative, expressed
LOC_Os03g56782	-1.41	0.0114	expressed protein
LOC_Os01g45730	-0.77	0.0114	zinc finger C-x8-C-x5-C-x3-H type family protein, expressed
LOC_Os05g37000	-0.73	0.0114	expressed protein
LOC_Os03g47620	-1.17	0.0114	ankyrin, putative, expressed
LOC_Os01g18620	-0.65	0.0114	transferase family protein, putative, expressed
LOC_Os12g30570	-0.91	0.0115	protein kinase domain containing protein, expressed
LOC_Os08g07660	-1.68	0.0115	expressed protein
LOC_Os01g53980	-0.85	0.0115	IQ calmodulin-binding motif family protein, expressed
LOC_Os04g45950	-1.34	0.0115	amino acid permease family protein, putative, expressed
LOC_Os11g44440	-0.59	0.0116	transposon protein, putative, CACTA, En/Spm sub-class, expressed
LOC_Os10g37510	-0.73	0.0116	expressed protein
LOC_Os04g45130	-1.09	0.0116	heavy-metal-associated domain-containing protein, putative, expressed
LOC_Os03g45250	-2.56	0.0117	2-aminoethanethiol dioxygenase, putative, expressed
LOC_Os04g08080	-0.61	0.0118	expressed protein
LOC_Os07g41320	-1.73	0.0119	COBRA-like protein precursor, putative, expressed
LOC_Os09g37840	-2.17	0.0119	carbohydrate binding protein, putative, expressed
LOC_Os03g51210	-0.78	0.0119	expressed protein
LOC_Os11g12560	-0.83	0.012	receptor-like protein kinase HAIKU2 precursor, putative, expressed
LOC_Os08g31700	-0.81	0.012	UNE2, putative, expressed
LOC_Os03g46440	-0.68	0.012	BTBA4 - Bric-a-Brac,Tramtrack, Broad Complex BTB domain with Ankyrin repeat region, expressed
LOC_Os05g03972	-1.3	0.012	plant protein of unknown function domain containing protein, expressed
LOC_Os12g24040	-1.21	0.012	glycosyl hydrolase family 9 protein, expressed
LOC_Os03g48560	-1.15	0.012	N-acetylglucosaminyltransferase, putative, expressed
LOC_Os03g60630	-0.84	0.0121	dof zinc finger domain containing protein, putative, expressed
LOC_Os03g11550	-1.02	0.0121	protein of unknown function DUF1675 domain containing protein, expressed
LOC_Os11g47290	-0.71	0.0121	receptor kinase, putative, expressed
LOC_Os04g22120	-0.76	0.0122	protein kinase, putative, expressed
LOC_Os03g40720	-0.61	0.0122	UDP-glucose 6-dehydrogenase, putative, expressed
LOC_Os05g16110	-0.62	0.0122	expressed protein
LOC_Os07g39520	-1.44	0.0123	STE_PAK_Ste20_Slob_Wnk.5 - STE kinases include homologs to sterile 7, sterile 11 and sterile 20 from yeast, expressed
LOC_Os10g33060	-0.83	0.0123	hcr2-5D, putative, expressed
LOC_Os08g06700	-0.7	0.0123	expressed protein
LOC_Os01g06730	-1.27	0.0123	verticillium wilt disease resistance protein, putative, expressed
LOC_Os03g18480	-0.87	0.0124	MYB family transcription factor, putative, expressed
LOC_Os03g04950	-1.82	0.0124	OsSub26 - Putative Subtilisin homologue, expressed
LOC_Os01g09850	-0.65	0.0124	ZOS1-04 - C2H2 zinc finger protein, expressed
LOC_Os03g39250	-1.85	0.0124	retrotransposon protein, putative, Ty3-gypsy subclass, expressed
LOC_Os12g04110	-0.63	0.0124	pentatricopeptide, putative, expressed
LOC_Os11g26770	-0.64	0.0124	transposon protein, putative, unclassified, expressed
LOC_Os01g61880	-0.93	0.0124	respiratory burst oxidase, putative, expressed
LOC_Os08g43200	-1.61	0.0124	dehydration-responsive element-binding protein, putative, expressed
LOC_Os08g24140	-0.62	0.0124	OsFBL47 - F-box domain and LRR containing protein, expressed
LOC_Os05g46530	-3.27	0.0124	invertase/pectin methylesterase inhibitor family protein, putative, expressed
LOC_Os09g03030	-2.15	0.0124	transposon protein, putative, CACTA, En/Spm sub-class
LOC_Os08g40380	-0.8	0.0124	sulfotransferase domain containing protein, expressed
LOC_Os11g38180	-3.09	0.0125	OsFBDUF59 - F-box and DUF domain containing protein, expressed
LOC_Os10g33400	-1.94	0.0125	retrotransposon protein, putative, unclassified
LOC_Os01g55370	-0.69	0.0125	expressed protein
LOC_Os04g46120	-0.66	0.0125	plastocyanin-like domain containing protein, putative, expressed
LOC_Os08g43070	-1.3	0.0125	helix-loop-helix DNA-binding domain containing protein, expressed
LOC_Os03g56974	-1.03	0.0125	latent nuclear antigen, putative, expressed
LOC_Os01g40400	-0.77	0.0126	histone deacetylase 19, putative, expressed
LOC_Os01g62560	-0.78	0.0126	expressed protein
LOC_Os10g37160	-1.38	0.0127	transposon protein, putative, unclassified, expressed
LOC_Os06g12455	-0.99	0.0127	expressed protein
LOC_Os02g07000	-2.15	0.0127	expressed protein
LOC_Os01g38610	-1.39	0.0127	helix-loop-helix DNA-binding domain containing protein, expressed
LOC_Os08g40050	-3.08	0.0127	retrotransposon protein, putative, unclassified, expressed
LOC_Os11g41950	-0.93	0.0128	expressed protein
LOC_Os12g36590	-0.63	0.0128	retrotransposon protein, putative, unclassified, expressed
LOC_Os10g22680	-1.03	0.0128	expressed protein
LOC_Os05g39750	-1.15	0.0128	expressed protein
LOC_Os01g53230	-1.97	0.0129	expressed protein
LOC_Os04g57530	-1.48	0.0129	transcription factor, putative, expressed
LOC_Os02g49650	-0.67	0.013	leaf senescence related protein, putative, expressed
LOC_Os09g35890	-1.38	0.013	kinesin motor domain containing protein, expressed
LOC_Os05g50510	-1.29	0.013	CAS1 domain-containing protein 1 precursor, putative, expressed
LOC_Os10g25230	-0.98	0.013	ZIM domain containing protein, putative, expressed
LOC_Os02g24810	-1.2	0.013	expressed protein
LOC_Os03g06010	-0.66	0.013	expansin precursor, putative, expressed
LOC_Os07g39850	-1.24	0.013	expressed protein
LOC_Os04g32070	-1.55	0.013	dehydrogenase/reductase, putative, expressed
LOC_Os02g36350	-0.86	0.013	expressed protein
LOC_Os10g08220	-1.07	0.0131	expressed protein
LOC_Os06g42860	-1.12	0.0131	triacylglycerol lipase precursor, putative, expressed
LOC_Os04g38290	-0.9	0.0131	expressed protein
LOC_Os08g40490	-1.24	0.0132	BTB/POZ domain containing protein, expressed
LOC_Os03g04070	-1.58	0.0132	no apical meristem protein, putative, expressed
LOC_Os03g31460	-0.8	0.0132	formin-like protein 20, putative, expressed
LOC_Os06g40880	-0.98	0.0132	polygalacturonase, putative, expressed
LOC_Os10g30440	-1.75	0.0133	expressed protein
LOC_Os01g46840	-1.44	0.0133	expressed protein
LOC_Os03g55450	-1.04	0.0133	expressed protein
LOC_Os07g36330	-0.7	0.0134	OsFBX245 - F-box domain containing protein, expressed
LOC_Os12g41980	-0.66	0.0134	lipase class 3 family protein, putative, expressed
LOC_Os07g07400	-1.5	0.0134	zinc finger A20 and AN1 domain-containing stress-associated protein, putative, expressed
LOC_Os12g31160	-0.58	0.0134	MLA10, putative, expressed
LOC_Os03g10330	-1.55	0.0134	hypothetical protein
LOC_Os07g48050	-0.71	0.0134	peroxidase precursor, putative, expressed
LOC_Os03g10800	-1.14	0.0134	BTBN4 - Bric-a-Brac, Tramtrack, Broad Complex BTB domain with non-phototropic hypocotyl 3 NPH3 domain, expressed
LOC_Os03g06050	-0.7	0.0135	expansin precursor, putative, expressed
LOC_Os01g59180	-1.47	0.0136	OsFBX27 - F-box domain containing protein, expressed
LOC_Os10g24890	-1.45	0.0136	hypothetical protein
LOC_Os02g34220	-0.92	0.0136	expressed protein
LOC_Os12g41540	-1.08	0.0137	expressed protein
LOC_Os11g02010	-0.85	0.0137	transposon protein, putative, CACTA, En/Spm sub-class, expressed
LOC_Os03g20500	-0.72	0.0137	OsFBX82 - F-box domain containing protein, expressed
LOC_Os12g42910	-0.64	0.0137	sodium/calcium exchanger protein, putative, expressed
LOC_Os05g13520	-1.35	0.0137	white-brown complex homolog protein 12, putative, expressed
LOC_Os03g03150	-0.7	0.0137	WD repeat-containing protein, putative, expressed
LOC_Os11g40590	-0.82	0.0138	DUF1399 containing protein, putative, expressed
LOC_Os01g66670	-0.65	0.0138	expressed protein
LOC_Os10g31250	-0.74	0.0138	expressed protein
LOC_Os01g45760	-1.62	0.0138	YUC4, putative, expressed
LOC_Os03g25220	-0.59	0.0138	OsFBX88 - F-box domain containing protein, expressed
LOC_Os12g37680	-0.84	0.014	hypothetical protein
LOC_Os02g54720	-0.61	0.014	expressed protein
LOC_Os01g46260	-1.05	0.014	expressed protein
LOC_Os02g36080	-1.91	0.014	transposon protein, putative, unclassified, expressed
LOC_Os08g05810	-1.43	0.014	DEAD-box ATP-dependent RNA helicase, putative, expressed
LOC_Os06g03070	-1.09	0.0141	expressed protein
LOC_Os03g36150	-0.99	0.0141	retrotransposon protein, putative, unclassified, expressed
LOC_Os07g04790	-0.61	0.0141	OsFBX215 - F-box domain containing protein, expressed
LOC_Os02g38760	-0.77	0.0141	expressed protein
LOC_Os03g30590	-0.99	0.0141	expressed protein
LOC_Os09g29660	-0.94	0.0141	white-brown complex homolog protein 11, putative, expressed
LOC_Os04g28910	-0.98	0.0143	retrotransposon protein, putative, unclassified, expressed
LOC_Os01g38890	-0.85	0.0143	expressed protein
LOC_Os07g45970	-1.33	0.0143	retrotransposon protein, putative, unclassified, expressed
LOC_Os10g32810	-0.82	0.0143	beta-amylase, putative, expressed
LOC_Os06g04169	-1.02	0.0143	hydrolase, alpha/beta fold family domain containing protein, expressed
LOC_Os03g29614	-0.91	0.0143	myb-like DNA-binding domain containing protein, putative, expressed
LOC_Os11g37310	-1.01	0.0143	expressed protein
LOC_Os07g49290	-1.7	0.0144	PHD finger family protein, putative, expressed
LOC_Os12g38250	-1.69	0.0145	expressed protein
LOC_Os10g04840	-0.71	0.0145	expressed protein
LOC_Os09g35800	-1.02	0.0145	UDP-glucose 4-epimerase, putative, expressed
LOC_Os09g10340	-0.63	0.0146	cytochrome P450, putative, expressed
LOC_Os10g36520	-0.71	0.0146	expressed protein
LOC_Os07g37454	-0.58	0.0146	urate anion exchanger, putative, expressed
LOC_Os03g55250	-1.03	0.0147	cytochrome P450 81E1, putative, expressed
LOC_Os02g51070	-1.35	0.0147	starch synthase, putative, expressed
LOC_Os12g43150	-0.92	0.0147	expressed protein
LOC_Os01g55560	-0.77	0.0147	ABIL3, putative, expressed
LOC_Os01g38140	-1.37	0.0147	retrotransposon protein, putative, unclassified, expressed
LOC_Os03g03350	-0.74	0.0147	polygalacturonase, putative, expressed
LOC_Os11g04810	-1.7	0.0148	expressed protein
LOC_Os05g10910	-0.81	0.0149	expressed protein
LOC_Os01g67980	-0.94	0.0149	cysteine proteinase EP-B 1 precursor, putative, expressed
LOC_Os03g05990	-0.83	0.015	expressed protein
LOC_Os01g22209	-0.84	0.015	expressed protein
LOC_Os02g18140	-0.9	0.015	NBS type disease resistance protein, putative, expressed
LOC_Os01g09370	-1.35	0.0151	ankyrin repeat domain-containing protein 28, putative, expressed
LOC_Os10g32080	-0.87	0.0151	xyloglucan galactosyltransferase KATAMARI1, putative, expressed
LOC_Os08g30140	-0.79	0.0151	expressed protein
LOC_Os05g08540	-1.35	0.0152	gibberellin 3-beta-dioxygenase 2-2, putative, expressed
LOC_Os09g32670	-0.76	0.0152	UDP-glucuronate 4-epimerase, putative, expressed
LOC_Os10g37020	-0.67	0.0152	transposon protein, putative, unclassified, expressed
LOC_Os01g11760	-1.09	0.0152	GDSL-like lipase/acylhydrolase, putative, expressed
LOC_Os03g19530	-1.43	0.0152	DEAD-box ATP-dependent RNA helicase, putative, expressed
LOC_Os01g12570	-0.88	0.0152	3-methyl-2-oxobutanoate hydroxymethyltransferase, putative, expressed
LOC_Os02g30714	-3.62	0.0152	dehydrogenase/reductase, putative, expressed
LOC_Os03g08250	-0.83	0.0153	expressed protein
LOC_Os04g52880	-1.15	0.0153	expressed protein
LOC_Os12g17470	-5.01	0.0153	retrotransposon protein, putative, unclassified, expressed
LOC_Os07g36610	-0.71	0.0153	CSLF9 - cellulose synthase-like family F; beta1,3;1,4 glucan synthase, expressed
LOC_Os01g54090	-1.66	0.0154	expressed protein
LOC_Os05g38600	-0.77	0.0155	ZOS5-09 - C2H2 zinc finger protein, expressed
LOC_Os07g41310	-1.55	0.0155	COBRA, putative, expressed
LOC_Os10g02880	-0.82	0.0155	O-methyltransferase, putative, expressed
LOC_Os01g55000	-1.06	0.0157	expressed protein
LOC_Os02g56680	-0.58	0.0158	dehydrogenase, putative, expressed
LOC_Os03g56480	-1.27	0.0158	expressed protein
LOC_Os02g38050	-0.99	0.0159	joka2, putative, expressed
LOC_Os09g35560	-0.75	0.016	expressed protein
LOC_Os07g04660	-0.9	0.016	white-brown complex homolog protein 16, putative, expressed
LOC_Os02g13430	-1.52	0.016	receptor-like protein kinase 5 precursor, putative, expressed
LOC_Os01g66720	-0.8	0.016	NADP-dependent oxidoreductase, putative, expressed
LOC_Os12g10360	-0.64	0.016	NB-ARC domain containing protein, expressed
LOC_Os02g44120	-0.58	0.0161	ZOS2-13 - C2H2 zinc finger protein, expressed
LOC_Os09g30040	-1.12	0.0161	expressed protein
LOC_Os11g43990	-1.56	0.0161	expressed protein
LOC_Os08g36480	-1.05	0.0161	nitrate reductase, putative, expressed
LOC_Os08g32060	-1.62	0.0161	spotted leaf 11, putative, expressed
LOC_Os08g42890	-2.97	0.0161	pectinesterase inhibitor domain containing protein, expressed
LOC_Os06g47600	-1.38	0.0162	thaumatin family domain containing protein, expressed
LOC_Os02g54190	-0.6	0.0162	pectinesterase, putative, expressed
LOC_Os12g04000	-0.86	0.0162	auxin efflux carrier component, putative, expressed
LOC_Os06g19550	-0.84	0.0163	oxidoreductase, short chain dehydrogenase/reductase family, putative, expressed
LOC_Os09g20260	-3.19	0.0163	polyamine oxidase precursor, putative, expressed
LOC_Os10g11170	-1.97	0.0163	expressed protein
LOC_Os12g05260	-1.32	0.0164	phytosulfokines precursor, putative, expressed
LOC_Os09g19800	-1.33	0.0164	aminopeptidase, putative, expressed
LOC_Os03g61840	-1.65	0.0166	expressed protein
LOC_Os02g12690	-0.74	0.0166	cytochrome P450, putative, expressed
LOC_Os12g41270	-0.89	0.0166	cysteine-rich receptor-like protein kinase 20 precursor, putative, expressed
LOC_Os02g32570	-0.94	0.0166	SNF2 family N-terminal domain containing protein, expressed
LOC_Os02g45040	-0.86	0.0167	retrotransposon protein, putative, unclassified, expressed
LOC_Os04g36010	-0.77	0.0167	expressed protein
LOC_Os04g25440	-0.83	0.0167	cytokinin-O-glucosyltransferase 2, putative, expressed
LOC_Os01g52730	-0.8	0.0167	DUF584 domain containing protein, putative, expressed
LOC_Os11g06820	-0.87	0.0168	transmembrane amino acid transporter protein, putative, expressed
LOC_Os11g37860	-0.62	0.0168	stripe rust resistance protein Yr10, putative, expressed
LOC_Os03g58270	-0.66	0.0169	retrotransposon protein, putative, unclassified, expressed
LOC_Os06g42560	-0.74	0.0169	tryptophan synthase beta chain 2, putative, expressed
LOC_Os03g48880	-0.68	0.0169	receptor protein kinase TMK1 precursor, putative, expressed
LOC_Os06g11860	-0.91	0.0169	ethylene-responsive transcription factor, putative, expressed
LOC_Os12g41720	-1.18	0.0169	PLA IIIA/PLP7, putative, expressed
LOC_Os10g42520	-1.38	0.017	expressed protein
LOC_Os09g17120	-0.97	0.017	ankyrin repeat domain containing protein, expressed
LOC_Os04g55750	-1.01	0.017	OsWAK54 - OsWAK short gene, expressed
LOC_Os03g57520	-1.03	0.0171	VQ domain containing protein, putative, expressed
LOC_Os12g05970	-0.85	0.0171	expressed protein
LOC_Os01g61310	-1.25	0.0172	DUF640 domain containing protein, putative, expressed
LOC_Os12g01900	-0.95	0.0172	retrotransposon protein, putative, unclassified, expressed
LOC_Os06g38980	-0.96	0.0172	polyadenylate-binding protein, putative, expressed
LOC_Os08g15450	-1.51	0.0172	nodulin, putative, expressed
LOC_Os04g58940	-1.4	0.0172	expressed protein
LOC_Os07g39940	-1.16	0.0173	helix-loop-helix DNA-binding domain containing protein, expressed
LOC_Os02g03710	-1.51	0.0173	UP-9A, putative, expressed
LOC_Os08g38590	-1.08	0.0173	OsMADS62 - MADS-box family gene with MIKC* type-box, expressed
LOC_Os10g36710	-1.46	0.0175	CAMK_CAMK_like.40 - CAMK includes calcium/calmodulin depedent protein kinases, expressed
LOC_Os04g37480	-0.65	0.0175	oxidoreductase, aldo/keto reductase family protein, putative, expressed
LOC_Os01g19940	-0.78	0.0176	expressed protein
LOC_Os06g37410	-0.66	0.0178	helix-loop-helix DNA-binding domain containing protein, expressed
LOC_Os04g24490	-0.63	0.0179	retrotransposon protein, putative, unclassified, expressed
LOC_Os03g02530	-1.24	0.018	OsRhmbd7 - Putative Rhomboid homologue, expressed
LOC_Os11g04800	-0.97	0.018	expressed protein
LOC_Os04g12720	-1.12	0.018	indole-3-acetate beta-glucosyltransferase, putative, expressed
LOC_Os04g41810	-0.94	0.018	expressed protein
LOC_Os03g37290	-0.77	0.0181	cytochrome P450, putative, expressed
LOC_Os05g47580	-0.69	0.0182	expressed protein
LOC_Os04g46810	-0.94	0.0182	LTPL120 - Protease inhibitor/seed storage/LTP family protein precursor, expressed
LOC_Os10g35604	-1.07	0.0183	expressed protein
LOC_Os01g71474	-1.01	0.0183	glycosyl hydrolases family 17, putative, expressed
LOC_Os10g31050	-0.65	0.0183	expressed protein
LOC_Os02g56260	-1.84	0.0183	expressed protein
LOC_Os06g06130	-3.17	0.0183	glutamate receptor, putative, expressed
LOC_Os11g42580	-1.05	0.0184	Leucine Rich Repeat family protein, expressed
LOC_Os01g13270	-1.5	0.0184	AGC_PVPK_like_kin82y.4 - ACG kinases include homologs to PKA, PKG and PKC, expressed
LOC_Os04g20260	-0.61	0.0184	UDP-glucoronosyl and UDP-glucosyl transferase, putative, expressed
LOC_Os01g50810	-0.75	0.0185	invertase/pectin methylesterase inhibitor family protein, putative, expressed
LOC_Os01g11200	-1.11	0.0185	transforming protein myb, putative, expressed
LOC_Os11g08050	-0.67	0.0186	expressed protein
LOC_Os09g36140	-0.63	0.0187	RNA recognition motif 2 domain containing protein, expressed
LOC_Os10g36740	-0.8	0.0187	cytochrome P450, putative, expressed
LOC_Os01g56730	-0.64	0.0188	expressed protein
LOC_Os01g41120	-0.68	0.0188	retrotransposon protein, putative, Ty3-gypsy subclass, expressed
LOC_Os03g61290	-1	0.0189	ATCHX, putative, expressed
LOC_Os05g32980	-0.8	0.019	expressed protein
LOC_Os03g12990	-1.27	0.019	phytosulfokines precursor, putative, expressed
LOC_Os05g13900	-0.82	0.019	retrotransposon protein, putative, unclassified, expressed
LOC_Os05g38000	-1.08	0.0191	ATROPGEF7/ROPGEF7, putative, expressed
LOC_Os03g47300	-0.95	0.0192	expressed protein
LOC_Os03g46790	-1.1	0.0192	helix-loop-helix DNA-binding domain containing protein, expressed
LOC_Os10g28430	-1.49	0.0192	retrotransposon protein, putative, unclassified
LOC_Os01g03870	-0.92	0.0192	expressed protein
LOC_Os03g62580	-1.23	0.0193	vacuolar sorting protein, putative, expressed
LOC_Os09g21000	-0.91	0.0193	potassium transporter, putative, expressed
LOC_Os03g21380	-0.98	0.0194	OsCML27 - Calmodulin-related calcium sensor protein, expressed
LOC_Os05g51400	-0.73	0.0194	protein kinase APK1B, chloroplast precursor, putative, expressed
LOC_Os11g32540	-0.66	0.0194	chalcone synthase, putative, expressed
LOC_Os08g43570	-1.6	0.0194	beta-galactosidase precursor, putative, expressed
LOC_Os07g32850	-0.86	0.0194	hypothetical protein
LOC_Os09g01000	-1.87	0.0194	expressed protein
LOC_Os01g66590	-0.67	0.0194	DUF260 domain containing protein, putative, expressed
LOC_Os02g31910	-0.78	0.0194	potassium transporter, putative, expressed
LOC_Os06g01610	-0.6	0.0194	vacuolar-processing enzyme precursor, putative, expressed
LOC_Os04g54490	-1.13	0.0195	expressed protein
LOC_Os03g30250	-0.77	0.0195	COBRA-like protein precursor, putative, expressed
LOC_Os01g41370	-0.64	0.0195	FBD domain containing protein, putative, expressed
LOC_Os09g26290	-3.1	0.0196	amino acid transporter family protein, putative, expressed
LOC_Os03g17150	-1.16	0.0196	ZOS3-09 - C2H2 zinc finger protein, expressed
LOC_Os08g35580	-0.79	0.0197	expressed protein
LOC_Os07g06810	-0.7	0.0197	expressed protein
LOC_Os03g14430	-0.65	0.0197	expressed protein
LOC_Os10g20290	-0.61	0.0197	expressed protein
LOC_Os01g56930	-1.11	0.0197	eukaryotic aspartyl protease domain containing protein, expressed
LOC_Os06g14530	-0.71	0.0198	expressed protein
LOC_Os03g54114	-3.1	0.0198	hypothetical protein
LOC_Os07g48170	-3.03	0.0198	nucleotidyltransferase, putative, expressed
LOC_Os04g38570	-1.9	0.02	multidrug resistance protein, putative, expressed
LOC_Os07g04820	-0.85	0.0201	protein kinase, putative, expressed
LOC_Os03g37920	-0.98	0.0202	transposon protein, putative, unclassified, expressed
LOC_Os10g13850	-1.35	0.0202	POEI17 - Pollen Ole e I allergen and extensin family protein precursor, expressed
LOC_Os02g50630	-2.55	0.0203	E2F family transcription factor protein, putative, expressed
LOC_Os02g38710	-0.98	0.0204	protein phosphatase 2C containing protein, expressed
LOC_Os02g54330	-1.44	0.0204	OsFBDUF14 - F-box and DUF domain containing protein, expressed
LOC_Os09g26144	-0.7	0.0204	glutamate receptor, putative, expressed
LOC_Os01g63010	-0.58	0.0205	universal stress protein domain containing protein, putative, expressed
LOC_Os09g38650	-0.85	0.0205	expressed protein
LOC_Os04g49700	-1.2	0.0205	zinc finger, C3HC4 type domain containing protein, expressed
LOC_Os03g10100	-0.58	0.0205	transporter family protein, putative, expressed
LOC_Os11g39800	-0.61	0.0207	expressed protein
LOC_Os01g65860	-1.8	0.0207	ANTH domain containing protein, expressed
LOC_Os05g45180	-1.03	0.0209	anthocyanidin 5,3-O-glucosyltransferase, putative, expressed
LOC_Os02g52700	-0.71	0.0209	alpha-amylase precursor, putative, expressed
LOC_Os02g04960	-1.38	0.0209	expressed protein
LOC_Os05g16570	-1.46	0.0209	retrotransposon protein, putative, unclassified, expressed
LOC_Os11g19480	-0.86	0.021	receptor protein kinase-like protein At4g34220 precursor, putative, expressed
LOC_Os02g12700	-0.98	0.021	interferon-related developmental regulator family protein, putative, expressed
LOC_Os03g03810	-1.3	0.021	DEF8 - Defensin and Defensin-like DEFL family, expressed
LOC_Os09g30380	-1.16	0.021	AP005392-AK108636 - NBS/LRR genes that are S-rich,divergent TIR, divergent NBS, expressed
LOC_Os03g53020	-0.86	0.021	helix-loop-helix DNA-binding domain containing protein, expressed
LOC_Os02g03870	-0.94	0.0211	periplasmic beta-glucosidase precursor, putative, expressed
LOC_Os04g44300	-0.73	0.0212	transposon protein, putative, unclassified, expressed
LOC_Os07g36320	-0.58	0.0212	OsFBX244 - F-box domain containing protein, expressed
LOC_Os05g44540	-0.74	0.0213	MrBTB3 - Bric-a-Brac, Tramtrack, Broad Complex BTB domain with Meprin and TRAF Homology MATH-related domain, expressed
LOC_Os01g46420	-0.8	0.0213	expressed protein
LOC_Os02g52190	-0.68	0.0213	helix-loop-helix DNA-binding protein, putative, expressed
LOC_Os03g05880	-1.26	0.0213	monooxygenase, putative, expressed
LOC_Os03g56250	-0.66	0.0213	LRR receptor-like protein kinase, putative, expressed
LOC_Os03g53620	-0.91	0.0213	late embryogenesis abundant protein D-34, putative, expressed
LOC_Os02g06420	-0.73	0.0214	expressed protein
LOC_Os05g11110	-1.42	0.0214	retrotransposon protein, putative, unclassified, expressed
LOC_Os05g43640	-1.36	0.0214	retrotransposon, putative, centromere-specific, expressed
LOC_Os05g44290	-1.3	0.0215	protein kinase domain containing protein, expressed
LOC_Os01g68560	-0.59	0.0216	OsMADS98 - MADS-box family gene with M-beta type-box, expressed
LOC_Os01g28290	-1.71	0.0216	expressed protein
LOC_Os01g19430	-0.72	0.0216	3-5 exonuclease domain-containing protein, putative, expressed
LOC_Os07g09130	-2.85	0.0216	CHCH domain containing protein, expressed
LOC_Os03g06610	-0.8	0.0217	expressed protein
LOC_Os09g27540	-0.7	0.0218	C2 domain containing protein, expressed
LOC_Os06g29600	-1.16	0.0218	retrotransposon protein, putative, Ty1-copia subclass, expressed
LOC_Os11g01842	-0.98	0.0219	SAG20, putative, expressed
LOC_Os01g71400	-0.73	0.022	glycosyl hydrolases family 17, putative, expressed
LOC_Os08g02094	-1.79	0.022	GDSL-like lipase/acylhydrolase, putative, expressed
LOC_Os12g40320	-0.89	0.0221	OsFBX459 - F-box domain containing protein, expressed
LOC_Os04g18410	-1.04	0.0222	retrotransposon protein, putative, unclassified, expressed
LOC_Os05g16020	-1.5	0.0223	retrotransposon protein, putative, unclassified, expressed
LOC_Os03g58170	-1.16	0.0223	stem-specific protein TSJT1, putative, expressed
LOC_Os06g11650	-0.68	0.0223	phosphate-induced protein 1 conserved region domain containing protein, expressed
LOC_Os01g09200	-1.25	0.0223	AGC_AGC_other_NDRh_TRCd.1 - ACG kinases include homologs to PKA, PKG and PKC, expressed
LOC_Os01g60450	-3.81	0.0223	cytochrome P450, putative, expressed
LOC_Os01g65110	-0.62	0.0224	POT family protein, expressed
LOC_Os07g36290	-0.69	0.0224	OsFBX242 - F-box domain containing protein, expressed
LOC_Os04g46110	-1.44	0.0224	fibroin heavy chain precursor, putative, expressed
LOC_Os01g51460	-1.87	0.0224	expressed protein
LOC_Os04g55590	-2.5	0.0225	homeobox domain containing protein, expressed
LOC_Os08g31420	-0.61	0.0225	MBTB26 - Bric-a-Brac, Tramtrack, Broad Complex BTB domain with Meprin and TRAF Homology MATH domain, expressed
LOC_Os12g04470	-1.39	0.0226	expressed protein
LOC_Os04g38550	-0.64	0.0226	expressed protein
LOC_Os07g47140	-1.15	0.0227	CCT/B-box zinc finger protein, putative, expressed
LOC_Os08g07170	-0.87	0.0227	cytokinin-O-glucosyltransferase 2, putative, expressed
LOC_Os01g03660	-0.98	0.0227	MYB family transcription factor, putative, expressed
LOC_Os03g07540	-3.44	0.0227	bHLH family protein, putative, expressed
LOC_Os07g31680	-1.44	0.0229	OsFBL38 - F-box domain and LRR containing protein, expressed
LOC_Os02g49720	-1.94	0.0229	aldehyde dehydrogenase, putative, expressed
LOC_Os11g47780	-1.04	0.0229	pollen signalling protein with adenylyl cyclase activity, putative, expressed
LOC_Os07g31500	-1.27	0.023	leucine-rich repeat receptor protein kinase EXS precursor, putative, expressed
LOC_Os09g29930	-1.33	0.0231	transcription factor BIM2, putative, expressed
LOC_Os04g58130	-2.22	0.0231	katanin p80 WD40 repeat-containing subunit B1 homolog 1, putative, expressed
LOC_Os09g38630	-0.76	0.0231	expressed protein
LOC_Os02g45450	-4.16	0.0234	dehydration-responsive element-binding protein, putative, expressed
LOC_Os08g03480	-0.89	0.0234	MBTB16 - Bric-a-Brac, Tramtrack, Broad Complex BTB domain with Meprin and TRAF Homology MATH domain, expressed
LOC_Os01g45350	-1.1	0.0234	exostosin family protein, putative, expressed
LOC_Os06g35140	-0.96	0.0234	MYB family transcription factor, putative, expressed
LOC_Os01g65060	-1.92	0.0234	S-domain receptor-like protein kinase, putative, expressed
LOC_Os08g24830	-0.58	0.0234	OsFBDUF44 - F-box and DUF domain containing protein, expressed
LOC_Os01g21640	-0.65	0.0235	expressed protein
LOC_Os01g07450	-1.02	0.0236	MYB family transcription factor, putative, expressed
LOC_Os02g06870	-1.4	0.0236	retrotransposon protein, putative, unclassified, expressed
LOC_Os03g07450	-0.84	0.0236	homeobox associated leucine zipper, putative, expressed
LOC_Os01g06210	-0.9	0.0237	gibberellin receptor GID1L2, putative, expressed
LOC_Os03g56490	-1.28	0.0237	DNA topoisomerase IV subunit A, putative, expressed
LOC_Os07g37920	-1.65	0.0237	no apical meristem protein, putative, expressed
LOC_Os12g09500	-0.7	0.0237	cytochrome P450, putative, expressed
LOC_Os05g07620	-0.76	0.0239	hypothetical protein
LOC_Os02g03980	-1.09	0.0239	OsFBX36 - F-box domain containing protein, expressed
LOC_Os07g45530	-1.47	0.0239	retrotransposon protein, putative, unclassified, expressed
LOC_Os10g38100	-0.71	0.0239	thaumatin-like protein precursor, putative, expressed
LOC_Os04g52240	-1.2	0.024	terpene synthase, putative, expressed
LOC_Os05g46930	-0.79	0.0241	expressed protein
LOC_Os12g05280	-1.06	0.0241	zinc finger, C3HC4 type domain containing protein, expressed
LOC_Os07g01810	-0.83	0.0241	potassium channel protein, putative, expressed
LOC_Os01g73730	-0.94	0.0242	RCLEA5 - Root cap and Late embryogenesis related family protein precursor, expressed
LOC_Os03g07950	-1.04	0.0242	expressed protein
LOC_Os06g24704	-1	0.0242	acyl-coenzyme A oxidase, putative, expressed
LOC_Os09g38490	-1.57	0.0242	expressed protein
LOC_Os11g08350	-0.66	0.0242	expressed protein
LOC_Os06g05284	-1.03	0.0243	transferase family protein, putative, expressed
LOC_Os01g54600	-1.98	0.0244	WRKY13, expressed
LOC_Os05g48300	-0.74	0.0244	purine permease, putative, expressed
LOC_Os02g19380	-0.78	0.0244	microfibrillar-associated protein 1, putative, expressed
LOC_Os01g58960	-0.58	0.0244	cytochrome P450, putative, expressed
LOC_Os11g47650	-1.07	0.0245	trp repressor/replication initiator, putative, expressed
LOC_Os04g34060	-0.67	0.0246	expressed protein
LOC_Os10g34110	-0.58	0.0246	expressed protein
LOC_Os03g08690	-0.68	0.0246	expressed protein
LOC_Os10g23080	-0.64	0.0247	expressed protein
LOC_Os03g13150	-0.59	0.0247	non-symbiotic hemoglobin 2, putative, expressed
LOC_Os03g05750	-0.84	0.0248	heavy-metal-associated domain-containing protein, putative, expressed
LOC_Os03g62120	-1.04	0.0248	heat shock protein DnaJ, putative, expressed
LOC_Os03g26770	-1.05	0.0248	expressed protein
LOC_Os07g04940	-0.87	0.0248	uncharacterized PE-PGRS family protein PE_PGRS54 precursor, putative, expressed
LOC_Os04g50200	-0.76	0.0248	OsFBX151 - F-box domain containing protein, expressed
LOC_Os03g58610	-1.59	0.0248	expressed protein
LOC_Os11g44240	-0.62	0.0249	transposon protein, putative, unclassified, expressed
LOC_Os01g12430	-1.94	0.0249	receptor-like protein kinase, putative, expressed
LOC_Os11g04030	-1.11	0.0249	major facilitator superfamily antiporter, putative, expressed
LOC_Os09g15590	-2.61	0.025	OsFBX316 - F-box domain containing protein, expressed
LOC_Os02g43790	-0.6	0.0251	ethylene-responsive transcription factor, putative, expressed
LOC_Os01g62630	-0.68	0.0251	aspartic proteinase nepenthesin precursor, putative, expressed
LOC_Os07g36870	-0.68	0.0251	OsFBX252 - F-box domain containing protein, expressed
LOC_Os03g63310	-0.63	0.0251	cytochrome P450 71E1, putative, expressed
LOC_Os07g28210	-0.58	0.0252	retrotransposon protein, putative, unclassified, expressed
LOC_Os11g06460	-0.78	0.0253	ribosome inactivating protein, expressed
LOC_Os01g71750	-0.88	0.0253	expressed protein
LOC_Os05g27749	-0.84	0.0253	expressed protein
LOC_Os04g46630	-1.2	0.0254	expansin precursor, putative, expressed
LOC_Os01g09930	-1.05	0.0254	helix-loop-helix DNA-binding domain containing protein, expressed
LOC_Os05g04470	-1.25	0.0254	peroxidase precursor, putative, expressed
LOC_Os01g62830	-1.3	0.0255	expressed protein
LOC_Os08g42670	-0.72	0.0255	resistance protein, putative, expressed
LOC_Os04g46350	-0.99	0.0255	homeobox associated leucine zipper, putative, expressed
LOC_Os10g16490	-0.74	0.0256	retrotransposon protein, putative, unclassified, expressed
LOC_Os07g38870	-0.8	0.0256	expressed protein
LOC_Os07g26720	-0.64	0.0257	OsRR7 type-A response regulator, expressed
LOC_Os05g49350	-2.07	0.0258	DUF1645 domain containing protein, putative, expressed
LOC_Os05g39950	-0.65	0.0258	DUF623 domain containing protein, expressed
LOC_Os03g53350	-0.73	0.0259	anthocyanin 3-O-beta-glucosyltransferase, putative, expressed
LOC_Os05g44930	-0.62	0.0259	receptor-like protein kinase, putative, expressed
LOC_Os10g34700	-0.58	0.0259	expressed protein
LOC_Os01g65830	-1.14	0.0259	acyl-desaturase, chloroplast precursor, putative, expressed
LOC_Os03g48780	-0.63	0.0259	Cupin domain containing protein, expressed
LOC_Os04g47059	-0.98	0.0259	TRANSPARENT TESTA 8, putative, expressed
LOC_Os05g50470	-0.87	0.026	expressed protein
LOC_Os05g44340	-0.71	0.0261	heat shock protein 101, putative, expressed
LOC_Os06g12210	-1.12	0.0261	helix-loop-helix DNA-binding domain containing protein, expressed
LOC_Os03g49790	-0.81	0.0261	pattern formation protein EMB30, putative, expressed
LOC_Os01g46300	-0.8	0.0262	hypothetical protein
LOC_Os03g47280	-0.77	0.0262	VQ domain containing protein, putative, expressed
LOC_Os08g36900	-1.9	0.0262	alpha-amylase precursor, putative, expressed
LOC_Os04g46530	-0.72	0.0262	retrotransposon protein, putative, unclassified, expressed
LOC_Os02g36860	-0.68	0.0262	expressed protein
LOC_Os05g09430	-1.76	0.0264	expressed protein
LOC_Os11g26780	-0.62	0.0265	dehydrin, putative, expressed
LOC_Os06g01920	-1.08	0.0266	expansin precursor, putative, expressed
LOC_Os03g58290	-0.81	0.0266	indole-3-glycerol phosphate lyase, chloroplast precursor, putative, expressed
LOC_Os12g32190	-1.47	0.0268	expressed protein
LOC_Os01g28600	-1.19	0.0269	exo70 exocyst complex subunit family protein, putative, expressed
LOC_Os01g58130	-1.7	0.0269	expressed protein
LOC_Os12g34470	-1.04	0.0271	expressed protein
LOC_Os01g62850	-1.34	0.0271	membrane associated DUF588 domain containing protein, putative, expressed
LOC_Os08g16710	-0.74	0.0271	OsFBX281 - F-box domain containing protein, expressed
LOC_Os04g53540	-0.68	0.0271	homeobox and START domains containing protein, putative, expressed
LOC_Os05g25480	-0.7	0.0272	OsMan06 - Endo-Beta-Mannanase, expressed
LOC_Os11g03484	-1.28	0.0274	MATE efflux family protein, putative, expressed
LOC_Os07g40420	-0.81	0.0274	hypothetical protein
LOC_Os02g52630	-0.58	0.0274	xyloglucan fucosyltransferase, putative, expressed
LOC_Os11g05400	-0.77	0.0275	Ser/Thr protein phosphatase family protein, putative, expressed
LOC_Os11g24980	-1.47	0.0275	hypothetical protein
LOC_Os03g27480	-0.82	0.0276	OsSCP14 - Putative Serine Carboxypeptidase homologue, expressed
LOC_Os08g41470	-1.15	0.0276	proteophosphoglycan ppg4, putative, expressed
LOC_Os01g49400	-0.58	0.0276	expressed protein
LOC_Os03g06910	-2.88	0.0277	PPR repeat containing protein, expressed
LOC_Os05g33130	-0.67	0.0278	CHIT17 - Chitinase family protein precursor, expressed
LOC_Os12g32640	-0.76	0.0278	haemolysin-III, putative, expressed
LOC_Os04g33930	-0.96	0.0278	LTPL103 - Protease inhibitor/seed storage/LTP family protein precursor, expressed
LOC_Os07g26660	-0.7	0.0278	aquaporin protein, putative, expressed
LOC_Os01g65540	-2.08	0.0278	expressed protein
LOC_Os03g39240	-0.75	0.0279	expressed protein
LOC_Os01g72470	-1	0.028	expressed protein
LOC_Os02g48280	-1.1	0.028	expressed protein
LOC_Os09g08540	-0.72	0.028	retrotransposon protein, putative, unclassified, expressed
LOC_Os07g08570	-0.72	0.028	OsFBX218 - F-box domain containing protein, expressed
LOC_Os08g09890	-1.63	0.0281	expressed protein
LOC_Os02g52830	-1.01	0.0281	lipase, putative, expressed
LOC_Os01g14520	-0.61	0.0281	C4-dicarboxylate transporter/malic acid transport protein domain containing protein, expressed
LOC_Os05g42160	-0.76	0.0281	expressed protein
LOC_Os04g53990	-0.84	0.0283	ethylene-responsive protein related, putative, expressed
LOC_Os01g72600	-0.63	0.0285	spotted leaf 11, putative, expressed
LOC_Os08g30900	-0.65	0.0285	YDG/SRA domain containing protein, expressed
LOC_Os02g34160	-2.22	0.0285	transposon protein, putative, CACTA, En/Spm sub-class, expressed
LOC_Os01g04290	-0.88	0.0285	glycosyl hydrolase family 10 protein, putative, expressed
LOC_Os11g36660	-1.66	0.0285	expressed protein
LOC_Os03g48230	-1.32	0.0286	expressed protein
LOC_Os04g40520	-0.72	0.0287	uncharacterized glycosyltransferase, putative, expressed
LOC_Os03g02300	-0.79	0.0287	expressed protein
LOC_Os08g06320	-0.89	0.0287	DNA binding protein, putative, expressed
LOC_Os03g52160	-2.2	0.0289	regulatory protein, putative, expressed
LOC_Os04g23220	-1.57	0.029	expressed protein
LOC_Os08g34320	-0.94	0.029	expressed protein
LOC_Os10g04000	-0.65	0.0292	STE_MEKK_ste11_MAP3K.22 - STE kinases include homologs to sterile 7, sterile 11 and sterile 20 from yeast, expressed
LOC_Os07g37350	-1.52	0.0292	armadillo/beta-catenin repeat family protein, putative, expressed
LOC_Os05g15100	-0.86	0.0292	expressed protein
LOC_Os11g10720	-1.24	0.0292	Cf2/Cf5 disease resistance protein, putative, expressed
LOC_Os12g13470	-0.7	0.0292	hypothetical protein
LOC_Os04g57840	-0.86	0.0293	transposon protein, putative, unclassified, expressed
LOC_Os02g09270	-0.77	0.0293	cytochrome P450 71A1, putative, expressed
LOC_Os03g18220	-0.77	0.0293	pyruvate decarboxylase isozyme 2, putative, expressed
LOC_Os11g07000	-0.76	0.0294	expressed protein
LOC_Os09g00999	-1.27	0.0295	expressed protein
LOC_Os06g05020	-1.17	0.0296	early nodulin 93 ENOD93 protein, putative, expressed
LOC_Os11g08470	-0.6	0.0296	DnaK family protein, putative, expressed
LOC_Os11g47980	-0.64	0.0296	expressed protein
LOC_Os10g38020	-1.1	0.0296	expressed protein
LOC_Os03g21700	-0.91	0.0296	DNA-binding protein, putative, expressed
LOC_Os09g27400	-0.82	0.0297	expressed protein
LOC_Os02g54180	-2.67	0.0297	expressed protein
LOC_Os07g15170	-1.5	0.0297	transposon protein, putative, CACTA, En/Spm sub-class
LOC_Os03g43340	-0.72	0.0297	expressed protein
LOC_Os05g46760	-0.86	0.0297	STE_MEKK_ste11_MAP3K.19 - STE kinases include homologs to sterile 7, sterile 11 and sterile 20 from yeast, expressed
LOC_Os09g39440	-1.86	0.0297	inosine-uridine preferring nucleoside hydrolase family protein, putative, expressed
LOC_Os04g46550	-0.88	0.0298	hypothetical protein
LOC_Os03g31480	-0.63	0.0298	expansin precursor, putative, expressed
LOC_Os10g38800	-1.23	0.0298	leucine-rich repeat transmembrane protein kinase, putative, expressed
LOC_Os12g27710	-2.28	0.0299	retrotransposon protein, putative, Ty3-gypsy subclass, expressed
LOC_Os04g33410	-0.81	0.03	retrotransposon protein, putative, unclassified, expressed
LOC_Os05g32790	-0.61	0.0301	expressed protein
LOC_Os04g46410	-0.79	0.0301	AP2 domain containing protein, expressed
LOC_Os08g13980	-0.75	0.0302	glycosyl hydrolases family 16, putative, expressed
LOC_Os01g10320	-1.54	0.0303	class III HD-Zip protein 8, putative, expressed
LOC_Os04g22060	-0.6	0.0304	retrotransposon protein, putative, unclassified, expressed
LOC_Os05g38350	-0.71	0.0305	glycerol-3-phosphate acyltransferase 8, putative, expressed
LOC_Os01g40940	-0.85	0.0305	expressed protein
LOC_Os08g35140	-1.26	0.0306	hypothetical protein
LOC_Os05g49280	-0.74	0.0306	GATA zinc finger domain containing protein, expressed
LOC_Os04g53390	-1.18	0.0307	MrBTB2 - Bric-a-Brac, Tramtrack, Broad Complex BTB domain with Meprin and TRAF Homology MATH-related domain, expressed
LOC_Os05g45430	-0.6	0.0307	TOO MANY MOUTHS precursor, putative, expressed
LOC_Os02g42280	-0.91	0.0307	UDP-glucoronosyl/UDP-glucosyl transferase family protein, putative, expressed
LOC_Os01g68060	-0.6	0.0307	copine, putative, expressed
LOC_Os05g45779	-1.15	0.0307	expressed protein
LOC_Os08g27190	-1.02	0.0308	OsFBX288 - F-box domain containing protein, expressed
LOC_Os02g47960	-1.38	0.0308	expressed protein
LOC_Os03g58320	-1.01	0.031	indole-3-glycerol phosphate lyase, chloroplast precursor, putative, expressed
LOC_Os08g31280	-0.79	0.0311	DC1, putative, expressed
LOC_Os05g19510	-1.45	0.0311	retrotransposon protein, putative, Ty3-gypsy subclass
LOC_Os11g36560	-1.66	0.0311	zinc finger C3HC4 type family protein, putative, expressed
LOC_Os04g41570	-0.72	0.0312	ethylene-responsive protein related, putative, expressed
LOC_Os12g42200	-0.89	0.0312	ATCHX, putative, expressed
LOC_Os12g24300	-1.22	0.0312	retrotransposon protein, putative, unclassified, expressed
LOC_Os06g20150	-0.66	0.0312	peroxidase precursor, putative, expressed
LOC_Os10g31980	-0.9	0.0313	retrotransposon protein, putative, LINE subclass, expressed
LOC_Os01g03170	-0.74	0.0313	seven in absentia protein family protein, expressed
LOC_Os03g39710	-0.85	0.0314	transporter family protein, putative, expressed
LOC_Os04g39520	-1.08	0.0314	ZOS4-08 - C2H2 zinc finger protein, expressed
LOC_Os10g29710	-3.39	0.0315	hypothetical protein
LOC_Os05g10650	-0.63	0.0316	6-phosphofructokinase, putative, expressed
LOC_Os10g37050	-0.76	0.0316	transposon protein, putative, unclassified, expressed
LOC_Os02g56930	-1.49	0.0317	expressed protein
LOC_Os02g52880	-0.86	0.0317	ybaK/prolyl-tRNA synthetase family protein, putative, expressed
LOC_Os04g48450	-1.87	0.0317	expressed protein
LOC_Os06g28194	-1.33	0.032	expressed protein
LOC_Os02g52710	-0.61	0.032	alpha-amylase precursor, putative, expressed
LOC_Os10g40810	-0.92	0.0321	GATA zinc finger domain containing protein, expressed
LOC_Os01g52514	-0.68	0.0323	B3 DNA binding domain containing protein, expressed
LOC_Os04g45340	-0.84	0.0323	expressed protein
LOC_Os02g11700	-0.98	0.0324	cytokinin-O-glucosyltransferase 3, putative, expressed
LOC_Os07g43200	-1.19	0.0324	retrotransposon protein, putative, LINE subclass, expressed
LOC_Os03g55420	-0.73	0.0325	peroxidase precursor, putative, expressed
LOC_Os09g29310	-0.62	0.0326	zinc finger, C3HC4 type domain containing protein, expressed
LOC_Os01g66990	-1.54	0.0327	expressed protein
LOC_Os06g09270	-1.05	0.0327	hypro1, putative, expressed
LOC_Os01g71200	-3.7	0.0328	RNA recognition motif containing protein, putative, expressed
LOC_Os09g14100	-0.63	0.0329	disease resistance protein RPS2, putative, expressed
LOC_Os05g23140	-0.8	0.0329	retrotransposon protein, putative, LINE subclass, expressed
LOC_Os01g62550	-0.93	0.0331	expressed protein
LOC_Os03g30650	-0.58	0.0331	expressed protein
LOC_Os12g32260	-0.64	0.0331	expressed protein
LOC_Os11g07960	-0.89	0.0331	transferase family protein, putative, expressed
LOC_Os06g08500	-1.07	0.0331	BHLH transcription factor, putative, expressed
LOC_Os05g49930	-1.16	0.0332	GRAS family transcription factor domain containing protein, expressed
LOC_Os03g30760	-1.8	0.0333	retrotransposon protein, putative, unclassified, expressed
LOC_Os02g37440	-0.8	0.0334	expressed protein
LOC_Os03g03800	-1.7	0.0334	expressed protein
LOC_Os03g56784	-0.7	0.0334	expressed protein
LOC_Os01g63930	-0.6	0.0336	cytochrome P450, putative, expressed
LOC_Os07g44460	-0.58	0.0336	peroxidase precursor, putative, expressed
LOC_Os10g30280	-0.77	0.0337	OsFBX386 - F-box domain containing protein, expressed
LOC_Os02g35910	-1.37	0.0337	protein phosphotase protein, putative, expressed
LOC_Os01g14170	-0.98	0.0337	expressed protein
LOC_Os01g39330	-0.7	0.0339	helix-loop-helix DNA-binding domain containing protein, expressed
LOC_Os04g40070	-0.74	0.0342	GRAM and C2 domains containing protein, putative, expressed
LOC_Os01g24260	-1.18	0.0342	retrotransposon protein, putative, Ty1-copia subclass, expressed
LOC_Os08g35090	-1.12	0.0343	OsSub56 - Putative Subtilisin homologue, expressed
LOC_Os03g17426	-0.96	0.0343	expressed protein
LOC_Os07g37090	-0.69	0.0344	ribosome inactivating protein, putative, expressed
LOC_Os05g33420	-0.58	0.0345	xyloglucanase inhibitor, putative, expressed
LOC_Os08g43654	-1.2	0.0345	MATE efflux family protein, putative, expressed
LOC_Os03g17790	-1.94	0.0345	OsRCI2-5 - Putative low temperature and salt responsive protein, expressed
LOC_Os05g40500	-1.23	0.0346	F-box domain containing protein, expressed
LOC_Os07g23960	-0.89	0.0346	transferase family protein, putative, expressed
LOC_Os02g48140	-0.66	0.0346	hsp20/alpha crystallin family protein, putative, expressed
LOC_Os04g49430	-1.61	0.0347	ZR1 protein, putative, expressed
LOC_Os01g15350	-1.18	0.0347	zinc finger C-x8-C-x5-C-x3-H type family protein, expressed
LOC_Os02g04570	-0.72	0.0347	expressed protein
LOC_Os06g10790	-2.23	0.0347	lectin-like receptor kinase, putative, expressed
LOC_Os06g33360	-0.66	0.0348	RGH1A, putative, expressed
LOC_Os08g44830	-0.93	0.0348	ZOS8-14 - C2H2 zinc finger protein, expressed
LOC_Os11g47944	-1.42	0.0348	thaumatin, putative, expressed
LOC_Os09g36940	-1.36	0.0348	plastocyanin-like domain containing protein, putative, expressed
LOC_Os07g23140	-0.85	0.0348	hypothetical protein
LOC_Os02g52580	-0.69	0.035	retrotransposon protein, putative, unclassified, expressed
LOC_Os09g26480	-0.84	0.035	expressed protein
LOC_Os05g08900	-0.96	0.035	expressed protein
LOC_Os08g35760	-0.96	0.0352	Cupin domain containing protein, expressed
LOC_Os12g23510	-1.16	0.0353	expressed protein
LOC_Os04g54580	-0.61	0.0353	expressed protein
LOC_Os06g49840	-0.75	0.0353	OsMADS16 - MADS-box family gene with MIKCc type-box, expressed
LOC_Os05g28980	-0.9	0.0353	drought induced 19 protein, putative, expressed
LOC_Os10g34529	-1.18	0.0353	expressed protein
LOC_Os05g39260	-0.63	0.0354	zinc finger, C3HC4 type domain containing protein, expressed
LOC_Os06g06660	-0.82	0.0354	expressed protein
LOC_Os11g34080	-0.68	0.0354	expressed protein
LOC_Os02g43300	-0.81	0.0354	expressed protein
LOC_Os04g01874	-0.75	0.0354	protein kinase, putative, expressed
LOC_Os01g05820	-1	0.0354	gamma-glutamyltranspeptidase 1 precursor, putative, expressed
LOC_Os03g11760	-0.86	0.0355	polygalacturonase, putative, expressed
LOC_Os01g66900	-0.95	0.0355	expressed protein
LOC_Os03g17460	-2.7	0.0357	IN2-1 protein, putative, expressed
LOC_Os08g03500	-0.78	0.0357	MBTB17 - Bric-a-Brac, Tramtrack, Broad Complex BTB domain with Meprin and TRAF Homology MATH domain, expressed
LOC_Os07g44550	-1.18	0.0358	peroxidase precursor, putative, expressed
LOC_Os06g44430	-1.09	0.0358	protein kinase, putative, expressed
LOC_Os04g42910	-1.22	0.0359	expressed protein
LOC_Os01g58270	-0.86	0.0359	OsSub7 - Putative Subtilisin homologue, expressed
LOC_Os12g36350	-0.61	0.0359	expressed protein
LOC_Os01g10230	-0.85	0.0362	lachrymatory factor synthase, putative, expressed
LOC_Os12g16770	-0.81	0.0362	expressed protein
LOC_Os07g05060	-0.67	0.0362	expressed protein
LOC_Os02g16770	-0.59	0.0364	expressed protein
LOC_Os01g22700	-0.76	0.0364	organic cation transporter-related, putative, expressed
LOC_Os08g37840	-1.13	0.0365	phosphate-induced protein 1 conserved region domain containing protein, expressed
LOC_Os07g39760	-0.83	0.0367	expressed protein
LOC_Os09g20090	-1.05	0.0368	L-ascorbate oxidase precursor, putative, expressed
LOC_Os12g25490	-1.19	0.0368	O-methyltransferase, putative, expressed
LOC_Os05g43510	-0.61	0.0368	decarboxylase, putative, expressed
LOC_Os12g17550	-0.63	0.0369	expressed protein
LOC_Os02g01910	-1.6	0.0369	expressed protein
LOC_Os09g39080	-0.79	0.037	expressed protein
LOC_Os05g33680	-1.02	0.0371	expressed protein
LOC_Os07g32790	-0.6	0.0371	ankyrin repeat domain containing protein, expressed
LOC_Os09g25570	-0.9	0.0372	aspartic proteinase, putative, expressed
LOC_Os01g69200	-0.89	0.0372	regulatory protein, putative, expressed
LOC_Os09g20670	-0.66	0.0373	expressed protein
LOC_Os08g34400	-1.14	0.0373	expressed protein
LOC_Os01g11810	-0.62	0.0373	powdery mildew resistant protein 5, putative, expressed
LOC_Os02g09220	-0.74	0.0373	cytochrome P450, putative, expressed
LOC_Os11g12650	-1.42	0.0374	PHD-finger domain containing protein, putative, expressed
LOC_Os11g22350	-0.98	0.0374	white-brown complex homolog protein, putative, expressed
LOC_Os03g61540	-0.72	0.0374	lipase class 3 family protein, putative, expressed
LOC_Os07g26150	-0.79	0.0374	MYB family transcription factor, putative, expressed
LOC_Os01g72700	-0.9	0.0375	expressed protein
LOC_Os04g35860	-1.07	0.0375	T-complex protein 11, putative, expressed
LOC_Os03g36810	-0.79	0.0375	expressed protein
LOC_Os11g44600	-0.71	0.0375	calmodulin binding protein, putative, expressed
LOC_Os09g27390	-1.1	0.0377	transposon protein, putative, unclassified, expressed
LOC_Os10g41330	-0.6	0.0377	AP2 domain containing protein, expressed
LOC_Os07g43640	-0.93	0.0378	ribonuclease T2 family domain containing protein, expressed
LOC_Os01g09220	-0.86	0.0379	transposon protein, putative, CACTA, En/Spm sub-class, expressed
LOC_Os12g23500	-2.15	0.0379	retrotransposon protein, putative, unclassified
LOC_Os04g53050	-1.54	0.0379	disease resistance RPP13-like protein 1, putative, expressed
LOC_Os01g67010	-1.25	0.0379	expressed protein
LOC_Os01g10680	-0.67	0.0379	GIL1, putative, expressed
LOC_Os04g35990	-0.58	0.0379	OsFBX136 - F-box domain containing protein, expressed
LOC_Os05g08890	-1.29	0.038	transposable element protein, putative, containing Pfam profile: PF03108, MuDR, expressed
LOC_Os09g28710	-1.03	0.0381	expressed protein
LOC_Os07g09675	-0.79	0.0381	expressed protein
LOC_Os08g25030	-0.92	0.0382	plant protein of unknown function domain containing protein, expressed
LOC_Os01g14410	-1.37	0.0382	early light-induced protein, chloroplast precursor, putative, expressed
LOC_Os01g52380	-1.33	0.0382	expressed protein
LOC_Os01g52410	-0.76	0.0382	myb-like DNA-binding domain containing protein, putative, expressed
LOC_Os06g40500	-1.35	0.0382	expressed protein
LOC_Os01g51540	-1.01	0.0383	cytidine/deoxycytidylate deaminase, putative, expressed
LOC_Os01g72630	-0.8	0.0383	expressed protein
LOC_Os01g12940	-0.81	0.0386	phosphorylase domain containing protein, putative, expressed
LOC_Os08g16660	-0.87	0.0386	aspartic proteinase nepenthesin precursor, putative, expressed
LOC_Os05g20100	-1.09	0.0386	glycerol-3-phosphate acyltransferase, putative, expressed
LOC_Os08g02120	-0.88	0.0387	kinase, pfkB family, putative, expressed
LOC_Os09g37967	-0.58	0.0387	cupin domain containing protein, expressed
LOC_Os11g42930	-1.26	0.0387	expressed protein
LOC_Os04g44440	-1.08	0.0387	TCP family transcription factor, putative, expressed
LOC_Os03g49280	-1.12	0.0388	THION37 - Plant thionin family protein precursor, putative, expressed
LOC_Os05g40620	-2.11	0.0388	expressed protein
LOC_Os04g36770	-1.18	0.0389	PME/invertase inhibitor, putative, expressed
LOC_Os12g26350	-1.36	0.039	expressed protein
LOC_Os03g26380	-0.71	0.039	transposon protein, putative, unclassified, expressed
LOC_Os03g19427	-0.62	0.0391	nicotianamine synthase, putative, expressed
LOC_Os03g03164	-1.75	0.0392	homeobox protein knotted-1, putative, expressed
LOC_Os10g22830	-0.71	0.0392	expressed protein
LOC_Os08g43490	-0.68	0.0392	heat shock protein DnaJ, putative, expressed
LOC_Os06g12320	-0.85	0.0392	transmembrane amino acid transporter protein, putative, expressed
LOC_Os03g57880	-1.6	0.0392	glucan endo-1,3-beta-glucosidase precursor, putative, expressed
LOC_Os07g48080	-2.67	0.0393	expressed protein
LOC_Os12g39680	-2.15	0.0393	retrotransposon protein, putative, unclassified, expressed
LOC_Os07g43180	-2.77	0.0393	SKP1-like protein 1B, putative, expressed
LOC_Os03g21880	-0.62	0.0395	THION28 - Plant thionin family protein precursor, expressed
LOC_Os08g35600	-0.99	0.0396	tyrosine protein kinase domain containing protein, putative, expressed
LOC_Os07g40320	-0.91	0.0396	vesicle transport protein GOT1B, putative, expressed
LOC_Os02g47640	-0.93	0.0399	OsFBT4 - F-box and tubby domain containing protein, expressed
LOC_Os11g44120	-0.67	0.04	hypothetical protein
LOC_Os01g65650	-0.72	0.04	receptor-like protein kinase HAIKU2 precursor, putative, expressed
LOC_Os05g11490	-0.72	0.0401	expressed protein
LOC_Os07g31770	-0.7	0.0401	chalcone synthase, putative, expressed
LOC_Os02g17200	-0.69	0.0402	expressed protein
LOC_Os12g40010	-0.72	0.0404	expressed protein
LOC_Os02g51860	-0.74	0.0404	dehydration response related protein, putative, expressed
LOC_Os12g15530	-0.6	0.0405	retrotransposon protein, putative, unclassified, expressed
LOC_Os12g41320	-0.71	0.0406	expressed protein
LOC_Os11g38860	-0.64	0.0406	methyltransferase, putative, expressed
LOC_Os08g36230	-0.77	0.0406	expressed protein
LOC_Os09g08590	-1.12	0.0407	transposon protein, putative, unclassified, expressed
LOC_Os07g14660	-0.82	0.0407	harpin-induced protein 1 domain containing protein, expressed
LOC_Os03g18530	-1.03	0.0407	ECAGL1 - ECA1 gametogenesis related family protein precursor, expressed
LOC_Os01g13700	-0.76	0.0407	DNA-binding protein-related, putative, expressed
LOC_Os11g02260	-1.04	0.0408	zinc finger, C3HC4 type domain containing protein, expressed
LOC_Os11g01850	-0.63	0.0408	SAG20, putative, expressed
LOC_Os01g16550	-0.73	0.0408	expressed protein
LOC_Os06g10600	-0.81	0.041	homeobox and START domains containing protein, putative, expressed
LOC_Os11g04320	-1.74	0.041	phosphoglycerate mutase, putative, expressed
LOC_Os04g33740	-0.66	0.0411	glycosyl hydrolases, putative, expressed
LOC_Os09g32360	-0.71	0.0411	gp176, putative, expressed
LOC_Os12g22920	-1.49	0.0412	expressed protein
LOC_Os04g49150	-1.11	0.0412	OsMADS17 - MADS-box family gene with MIKCc type-box, expressed
LOC_Os01g53130	-2.24	0.0412	zinc finger, C3HC4 type domain containing protein, expressed
LOC_Os01g20208	-0.6	0.0412	expressed protein
LOC_Os03g57930	-0.84	0.0413	expressed protein
LOC_Os08g09460	-0.91	0.0414	OsFBX267 - F-box domain containing protein, expressed
LOC_Os05g40580	-3.2	0.0414	expressed protein
LOC_Os08g13770	-0.66	0.0414	expressed protein
LOC_Os01g58280	-1.89	0.0415	OsSub8 - Putative Subtilisin homologue, expressed
LOC_Os10g29410	-0.58	0.0416	MBTB53 - Bric-a-Brac, Tramtrack, Broad Complex BTB domain with Meprin and TRAF Homology MATH domain, expressed
LOC_Os02g11890	-0.58	0.0416	syntaxin-related protein, putative, expressed
LOC_Os08g33590	-0.66	0.0416	basic helix-loop-helix, putative, expressed
LOC_Os12g28590	-0.64	0.0416	ATPase 2, putative, expressed
LOC_Os03g53570	-0.59	0.0417	retrotransposon protein, putative, unclassified, expressed
LOC_Os03g29270	-0.86	0.0418	expressed protein
LOC_Os04g59310	-0.74	0.042	phospholipase C, putative, expressed
LOC_Os10g28450	-0.79	0.042	CAF1 family ribonuclease containing protein, expressed
LOC_Os01g73700	-0.82	0.042	RCLEA2 - Root cap and Late embryogenesis related family protein precursor, putative, expressed
LOC_Os02g10730	-0.67	0.0421	expressed protein
LOC_Os08g36760	-0.7	0.0421	remorin C-terminal domain containing protein, putative, expressed
LOC_Os03g28270	-0.7	0.0422	Leucine Rich Repeat family protein, expressed
LOC_Os03g11350	-0.87	0.0422	UDP-glucoronosyl and UDP-glucosyl transferase, putative, expressed
LOC_Os04g39320	-0.82	0.0423	expressed protein
LOC_Os10g05580	-1.42	0.0423	expressed protein
LOC_Os07g39020	-1.18	0.0423	OsSub53 - Putative Subtilisin homologue, expressed
LOC_Os08g24170	-0.61	0.0424	expressed protein
LOC_Os01g19800	-1.65	0.0425	zinc finger, C3HC4 type, putative, expressed
LOC_Os03g06780	-0.87	0.0425	expressed protein
LOC_Os05g14750	-0.68	0.0425	AGC_PVPK_like_kin82y.12 - ACG kinases include homologs to PKA, PKG and PKC, expressed
LOC_Os11g32460	-1	0.0425	expressed protein
LOC_Os01g10600	-2.65	0.0426	aquaporin protein, putative, expressed
LOC_Os10g37660	-0.74	0.0426	trehalase precursor, putative, expressed
LOC_Os06g10750	-0.75	0.0427	integral membrane protein DUF6 containing protein, expressed
LOC_Os05g50190	-0.6	0.0427	protein kinase domain containing protein, expressed
LOC_Os03g19630	-1.08	0.0427	myb-like DNA-binding domain containing protein, expressed
LOC_Os03g57040	-1.46	0.0427	clathrin adaptor complex small chain domain containing protein, expressed
LOC_Os01g09870	-1.31	0.0427	expressed protein
LOC_Os08g28820	-1.69	0.0428	Skp1 family, dimerisation domain containing protein, expressed
LOC_Os04g09520	-1.05	0.0428	LTPL59 - Protease inhibitor/seed storage/LTP family protein precursor, putative, expressed
LOC_Os12g36440	-1.35	0.0428	expressed protein
LOC_Os10g29220	-0.63	0.0428	MBTB48 - Bric-a-Brac, Tramtrack, Broad Complex BTB domain with Meprin and TRAF Homology MATH domain, expressed
LOC_Os04g22100	-0.78	0.0429	BED zinc finger family protein, expressed
LOC_Os03g48300	-1.19	0.0429	histidine acid phosphatase, putative, expressed
LOC_Os05g39860	-0.62	0.0431	expressed protein
LOC_Os07g43490	-1.21	0.0431	expressed protein
LOC_Os06g51370	-0.87	0.0432	OsSCP38 - Putative Serine Carboxypeptidase homologue, expressed
LOC_Os11g05320	-1.15	0.0432	AGC_PVPK_like_kin82y.1 - ACG kinases include homologs to PKA, PKG and PKC, expressed
LOC_Os03g30290	-0.97	0.0433	expressed protein
LOC_Os09g06660	-2.21	0.0433	expressed protein
LOC_Os02g55280	-2.12	0.0434	NLI interacting factor-like phosphatase, putative, expressed
LOC_Os04g32540	-0.88	0.0434	OsSCP24 - Putative Serine Carboxypeptidase homologue, expressed
LOC_Os12g02230	-0.99	0.0435	expressed protein
LOC_Os02g58380	-1.01	0.0435	expressed protein
LOC_Os11g44500	-0.84	0.0436	protein kinase domain containing protein, expressed
LOC_Os04g52540	-0.78	0.0436	retrotransposon protein, putative, unclassified, expressed
LOC_Os02g50940	-0.65	0.0438	NHL repeat-containing protein, putative, expressed
LOC_Os04g49930	-0.77	0.0438	sensitivity to red light reduced protein 1, putative, expressed
LOC_Os12g18080	-0.82	0.0439	retrotransposon protein, putative, unclassified, expressed
LOC_Os01g12280	-1.29	0.0439	hAT dimerisation domain-containing protein, putative, expressed
LOC_Os04g42860	-0.63	0.044	GDSL-like lipase/acylhydrolase, putative, expressed
LOC_Os11g24900	-0.85	0.0441	expressed protein
LOC_Os05g38040	-1.01	0.0441	expressed protein
LOC_Os09g08525	-0.58	0.0442	expressed protein
LOC_Os01g43140	-0.72	0.0443	lipase, putative, expressed
LOC_Os01g07560	-0.94	0.0444	receptor-like protein kinase 2 precursor, putative, expressed
LOC_Os03g32050	-0.62	0.0444	peroxidase precursor, putative, expressed
LOC_Os06g07040	-1.24	0.0444	OsIAA20 - Auxin-responsive Aux/IAA gene family member, expressed
LOC_Os12g04450	-1.24	0.0446	zinc finger, C3HC4 type domain containing protein, expressed
LOC_Os06g15260	-0.59	0.0447	retrotransposon protein, putative, Ty1-copia subclass, expressed
LOC_Os02g20590	-0.96	0.0448	MBTB1 - Bric-a-Brac, Tramtrack, Broad Complex BTB domain with Meprin and TRAF Homology MATH domain, expressed
LOC_Os07g32680	-0.71	0.0448	retrotransposon protein, putative, unclassified, expressed
LOC_Os05g06800	-1.57	0.0449	hypothetical protein
LOC_Os09g37800	-0.62	0.045	serine/threonine kinase, putative, expressed
LOC_Os09g20340	-0.71	0.0451	DUF630/DUF632 domains containing protein, putative, expressed
LOC_Os09g28390	-0.91	0.0451	cytochrome P450, putative, expressed
LOC_Os05g27540	-0.79	0.0451	pattern formation protein EMB30, putative, expressed
LOC_Os10g34050	-0.67	0.0452	expressed protein
LOC_Os03g10680	-0.75	0.0452	formin-like protein 6 precursor, putative, expressed
LOC_Os09g39090	-0.61	0.0453	vignain precursor, putative, expressed
LOC_Os03g03760	-1.22	0.0454	MYB family transcription factor, putative, expressed
LOC_Os12g40470	-2.31	0.0454	DC1 domain-containing protein, putative, expressed
LOC_Os12g02220	-1	0.0455	zinc finger, C3HC4 type domain containing protein, expressed
LOC_Os07g38390	-1.13	0.0456	chalcone isomerase, putative, expressed
LOC_Os03g05070	-0.64	0.0456	exostosin family domain containing protein, expressed
LOC_Os10g34330	-0.6	0.0457	expressed protein
LOC_Os03g16840	-0.6	0.0457	expressed protein
LOC_Os02g42270	-0.82	0.0457	stage II sporulation protein E, putative, expressed
LOC_Os01g58590	-0.96	0.0458	expressed protein
LOC_Os06g44280	-1.41	0.0459	retrotransposon protein, putative, Ty3-gypsy subclass, expressed
LOC_Os01g15039	-0.68	0.0461	pectinesterase, putative, expressed
LOC_Os05g39130	-1.19	0.0462	retrotransposon protein, putative, unclassified, expressed
LOC_Os09g24500	-1.07	0.0462	expressed protein
LOC_Os04g44170	-0.62	0.0462	expressed protein
LOC_Os01g06740	-0.71	0.0462	ribosome inactivating protein, putative, expressed
LOC_Os04g46910	-0.84	0.0465	actin-depolymerizing factor, putative, expressed
LOC_Os05g33600	-0.63	0.0465	cytochrome P450 72A1, putative, expressed
LOC_Os10g28690	-0.65	0.0466	expressed protein
LOC_Os03g31240	-0.87	0.0467	ZOS3-10 - C2H2 zinc finger protein, expressed
LOC_Os02g49510	-1.58	0.0468	amino acid transporter, putative, expressed
LOC_Os04g35370	-0.62	0.0468	MBTB5 - Bric-a-Brac, Tramtrack, Broad Complex BTB domain with Meprin and TRAF Homology MATH domain, expressed
LOC_Os05g13840	-0.81	0.0468	expressed protein
LOC_Os01g03980	-0.8	0.047	expressed protein
LOC_Os02g50700	-0.72	0.0475	expressed protein
LOC_Os02g53100	-0.64	0.0476	WRKY32, expressed
LOC_Os06g17050	-0.67	0.0476	expressed protein
LOC_Os06g06560	-1.7	0.0476	starch synthase, putative, expressed
LOC_Os11g11510	-0.82	0.0477	3-5 exonuclease domain-containing protein, putative, expressed
LOC_Os03g01614	-1.76	0.0478	expressed protein
LOC_Os06g47610	-1.25	0.0478	transposon protein, putative, unclassified, expressed
LOC_Os01g08810	-0.73	0.0478	cytochrome P450, putative, expressed
LOC_Os03g10310	-0.86	0.0479	expressed protein
LOC_Os01g62530	-0.73	0.0479	expressed protein
LOC_Os01g61620	-0.62	0.048	protein kinase family protein, putative, expressed
LOC_Os01g69174	-1.96	0.0481	expressed protein
LOC_Os10g06800	-0.89	0.0481	cyclin-dependent kinase G-2, putative, expressed
LOC_Os04g46990	-0.58	0.0482	cis-zeatin O-glucosyltransferase, putative, expressed
LOC_Os06g05260	-0.74	0.0483	pectate lyase precursor, putative, expressed
LOC_Os10g36610	-0.83	0.0484	UP-9A, putative, expressed
LOC_Os06g22450	-0.83	0.0484	expressed protein
LOC_Os05g34150	-0.62	0.0484	glutathione S-transferase, putative, expressed
LOC_Os04g28270	-0.73	0.0484	expressed protein
LOC_Os01g70360	-1.64	0.0484	serine palmitoyltransferase 2, putative, expressed
LOC_Os04g45480	-0.76	0.0484	heat shock protein STI, putative, expressed
LOC_Os12g29360	-1.14	0.0485	retrotransposon protein, putative, unclassified, expressed
LOC_Os02g09080	-0.72	0.0485	expressed protein
LOC_Os01g59780	-1.31	0.0486	AP2 domain containing protein, expressed
LOC_Os01g06550	-1.1	0.0486	NF-X1-type zinc finger protein, putative, expressed
LOC_Os02g34970	-2.02	0.0486	no apical meristem protein, putative, expressed
LOC_Os05g41730	-0.75	0.0486	expressed protein
LOC_Os07g44090	-1.13	0.0487	myb-related protein Hv33, putative, expressed
LOC_Os05g48270	-1.12	0.0488	auxin-responsive protein, putative, expressed
LOC_Os07g05900	-0.7	0.0489	ZOS7-02 - C2H2 zinc finger protein, expressed
LOC_Os08g33740	-0.95	0.0493	CSLA11 - cellulose synthase-like family A, expressed
LOC_Os03g18390	-0.97	0.0493	hypothetical protein
LOC_Os02g52180	-0.73	0.0494	plastocyanin-like domain containing protein, putative, expressed
LOC_Os01g38120	-0.58	0.0495	plant protein of unknown function domain containing protein, expressed
LOC_Os10g36924	-0.71	0.0495	aquaporin protein, putative, expressed
LOC_Os01g34900	-1.3	0.0496	GLUCAN SYNTHASE-LIKE protein, putative, expressed
LOC_Os05g45530	-0.58	0.0496	expressed protein
LOC_Os01g43340	-0.64	0.0497	retrotransposon protein, putative, unclassified, expressed
LOC_Os02g45420	-1.17	0.0497	AP2 domain containing protein, expressed
LOC_Os02g03760	-1.7	0.0497	expressed protein
LOC_Os09g23560	-1.11	0.0498	dehydrogenase, putative, expressed
[truncated: 3 more rows]
