# Supplementary material for: Regulation of plant immunity through histone H3 β-hydroxybutyrylation-mediated transcriptional control
Source: Nat Commun. 2025 Jul 17;16:6588. doi: 10.1038/s41467-025-61474-x (PMC12271380; doi:10.1038/s41467-025-61474-x)
Supplement: Supplementary file 2 — Supplementary Data 1–14. [file 41467_2025_61474_MOESM2_ESM.zip › Spplementary Data/Spplementary Data 12.xlsx]

## Sheet: Rep 1
Protein accession	Position	Amino acid	Protein description	Gene name	Localization probability	PEP	Score	Charge	Modified sequence	Mass error [ppm]	MS/MS Counts	Intensity
A0A0P0XQC6	103	K	Os09g0555700 protein OS=Oryza sativa subsp. japonica OX=39947 GN=Os09g0555700 PE=4 SV=1	Os09g0555700	1	0.00222156	77.072	2	GHNLPWK(1)LK	-0.53852	1	4690.1
A0A0N7KEZ7	238	K	Os02g0234500 protein (Fragment) OS=Oryza sativa subsp. japonica OX=39947 GN=Os02g0234500 PE=1 SV=1	Os02g0234500	1	0.00117952	83.358	2	ELGSILTYK(1)LK	-0.31371	1	14524
A0A0N7KFI2	267	K	Os02g0564400 protein OS=Oryza sativa subsp. japonica OX=39947 GN=Os02g0564400 PE=1 SV=1	Os02g0564400	1	0.0432427	46.835	2	IYHK(1)SLQK	-2.9188	1	20431
A0A0N7KG12	195	K	Os02g0729400 protein (Fragment) OS=Oryza sativa subsp. japonica OX=39947 GN=Os02g0729400 PE=1 SV=1	Os02g0729400	1	1.53359e-05	110.44	2	NK(1)LISIPLEELPSK	0.9024	1	27377
A0A0N7KG12	56	K	Os02g0729400 protein (Fragment) OS=Oryza sativa subsp. japonica OX=39947 GN=Os02g0729400 PE=1 SV=1	Os02g0729400	1	2.41836e-07	129.53	2	SAGEQALK(1)LASPVVSGASK	-0.56698	1	22510
B7EUQ4	67	K	Os02g0821800 protein OS=Oryza sativa subsp. japonica OX=39947 GN=Os02g0821800 PE=1 SV=1	Os02g0821800	1	0.000745779	72.365	2	GGSK(1)VVVVPHK	-1.6817	1	22272
Q6K9T1	347	K	Oligopeptidase A OS=Oryza sativa subsp. japonica OX=39947 GN=Os02g0830100 PE=1 SV=1	Os02g0830100	1	0.0144098	49.058	2	AK(1)LLGYK	-2.4514	1	39766
Q6K9T1	225	K	Oligopeptidase A OS=Oryza sativa subsp. japonica OX=39947 GN=Os02g0830100 PE=1 SV=1	Os02g0830100	1	3.01473e-06	166.65	2	EK(1)FNQIEQELEK	0.51219	1	23153
Q6K9T1	239	K	Oligopeptidase A OS=Oryza sativa subsp. japonica OX=39947 GN=Os02g0830100 PE=1 SV=1	Os02g0830100	1	1.14099e-07	130.65	2	LTQK(1)FSENVLDATK	-0.80988	1	7372.2
A0A0N7KGG0	74	K	Os03g0109700 protein OS=Oryza sativa subsp. japonica OX=39947 GN=Os03g0109700 PE=1 SV=1	Os03g0109700	1	0.0152779	74.424	2	GEK(1)LVSPGAK	-2.4016	1	42794
Q9AV77	13	K	60S ribosomal protein L23, putative, expressed OS=Oryza sativa subsp. japonica OX=39947 GN=LOC_Os03g04590 PE=2 SV=1	LOC_Os03g04590	1	0.00145141	105.81	2	GGSAGNK(1)FR	-1.926	1	328530
Q9AV77	43	K	60S ribosomal protein L23, putative, expressed OS=Oryza sativa subsp. japonica OX=39947 GN=LOC_Os03g04590 PE=2 SV=1	LOC_Os03g04590	1	0.000999764	67.881	2	NLYIISVK(1)GIK	0.29621	1	8465.8
A0A0N7KGY6	15	K	Os03g0255100 protein (Fragment) OS=Oryza sativa subsp. japonica OX=39947 GN=Os03g0255100 PE=1 SV=1	Os03g0255100	1	0.0382268	49.16	2	TVK(1)FNGNTYK	-2.4617	1	39842
A0A0N7KH54	184	K	Os03g0311300 protein OS=Oryza sativa subsp. japonica OX=39947 GN=Os03g0311300 PE=1 SV=1	Os03g0311300	1	0.000114546	121.71	2	NAGLK(1)VAVASSADR	-1.8415	1	22075
A0A0P0W0N2	39	K	Pyruvate dehydrogenase E1 component subunit beta (Fragment) OS=Oryza sativa subsp. japonica OX=39947 GN=Os03g0645100 PE=1 SV=1	Os03g0645100	1	0.00689097	85.813	2	VTK(1)GLAEMFGDLR	10.332	2	64242
A0A0N7KHX7	342	K	Phosphoglucomutase (alpha-D-glucose-1,6-bisphosphate-dependent) (Fragment) OS=Oryza sativa subsp. japonica OX=39947 GN=Os03g0712700 PE=1 SV=1	Os03g0712700	1	0.0155397	58.889	2	LSK(1)MQEYTGR	-2.9038	1	7410.2
A0A0N7KI96	169	K	Mg-protoporphyrin IX chelatase (Fragment) OS=Oryza sativa subsp. japonica OX=39947 GN=Os03g0811100 PE=1 SV=1	Os03g0811100	1	0.021831	51.43	2	AAAPYQK(1)LR	-4.9798	1	206250
A0A0N7KI96	226	K	Mg-protoporphyrin IX chelatase (Fragment) OS=Oryza sativa subsp. japonica OX=39947 GN=Os03g0811100 PE=1 SV=1	Os03g0811100	1	0.000747887	87.573	2	GAALK(1)LLAESYTSR	-0.51857	1	7857.6
A0A0N7KI96	14	K	Mg-protoporphyrin IX chelatase (Fragment) OS=Oryza sativa subsp. japonica OX=39947 GN=Os03g0811100 PE=1 SV=1	Os03g0811100	1	0.0179709	43.306	2	VAK(1)CLAAMEGR	-2.7842	1	19486
A0A0N7KJF4	78	K	Os04g0538166 protein (Fragment) OS=Oryza sativa subsp. japonica OX=39947 GN=Os04g0538166 PE=1 SV=1	Os04g0538166	1	4.97797e-10	149.58	2	GITITSAATTAFWNK(1)HR	0.12824	1	6328.1
A0A0N7KJF4	129	K	Os04g0538166 protein (Fragment) OS=Oryza sativa subsp. japonica OX=39947 GN=Os04g0538166 PE=1 SV=1	Os04g0538166	1	0.0226347	65.156	2	QADK(1)YGVPR	-1.6918	1	59018
A0A0N7KJH5	81	K	Glutathione peroxidase (Fragment) OS=Oryza sativa subsp. japonica OX=39947 GN=Os04g0556300 PE=1 SV=1	Os04g0556300	1	0.000763116	90.142	2	WNFSK(1)FLVDK	0.45975	1	23049
A0A0N7KK73	259	K	Arginine--tRNA ligase OS=Oryza sativa subsp. japonica OX=39947 GN=Os05g0163000 PE=1 SV=1	Os05g0163000	1	0.000435559	78.932	2	AAWNK(1)ICEISR	0.75356	1	7680.3
A0A0N7KK73	30	K	Arginine--tRNA ligase OS=Oryza sativa subsp. japonica OX=39947 GN=Os05g0163000 PE=1 SV=1	Os05g0163000	1	3.28135e-06	139.78	2	QQLSK(1)LVIASLR	0.87373	1	20250
A0A0N7KKI5	31	K	Small nuclear ribonucleoprotein Sm D2 (Fragment) OS=Oryza sativa subsp. japonica OX=39947 GN=Os05g0314100 PE=1 SV=1	Os05g0314100	1	0.000575619	90.308	2	FISK(1)MFLR	0.31015	1	20053
A0A0N7KKN1	116	K	Os05g0370600 protein (Fragment) OS=Oryza sativa subsp. japonica OX=39947 GN=Os05g0370600 PE=1 SV=1	Os05g0370600	1	0.0155537	69.093	2	YGQK(1)WVR	-2.6075	1	16237
A0A0N7KLY1	853	K	Os06g0286351 protein OS=Oryza sativa subsp. japonica OX=39947 GN=Os06g0286351 PE=1 SV=1	Os06g0286351	0.997764	0.00150427	92.428	2	QK(0.002)PK(0.998)LVSGLAK	-2.5491	1	32378
A0A0P0VFX2	243	K	H(+)-exporting diphosphatase (Fragment) OS=Oryza sativa subsp. japonica OX=39947 GN=Os02g0184200 PE=1 SV=1	Os02g0184200	1	0.0367754	95.138	2	K(1)YIEAGASEHAR	-2.6609	1	7702.9
A0A0P0VFX2	151	K	H(+)-exporting diphosphatase (Fragment) OS=Oryza sativa subsp. japonica OX=39947 GN=Os02g0184200 PE=1 SV=1	Os02g0184200	1	1.26065e-05	124.06	2	SVGSAALK(1)MVEEVR	0.93443	1	21949
A0A0N7KMH6	387	K	H(+)-exporting diphosphatase (Fragment) OS=Oryza sativa subsp. japonica OX=39947 GN=Os06g0644200 PE=1 SV=1	Os06g0644200	1	0.01125	72.922	2	TLGPK(1)GSDCHK	-2.216	1	10161
A0A0N7KMJ5	181	K	H(+)-transporting two-sector ATPase (Fragment) OS=Oryza sativa subsp. japonica OX=39947 GN=Os06g0662000 PE=1 SV=1	Os06g0662000	1	3.23276e-08	112.95	2	AANADGQK(1)ITYSVIK	0.39522	2	53400
A0A0N7KMJ5	219	K	H(+)-transporting two-sector ATPase (Fragment) OS=Oryza sativa subsp. japonica OX=39947 GN=Os06g0662000 PE=1 SV=1	Os06g0662000	1	0.00270802	71.219	2	FQK(1)LYDDLTTGFR	0.36308	1	11429
A0A0N7KMJ5	202	K	H(+)-transporting two-sector ATPase (Fragment) OS=Oryza sativa subsp. japonica OX=39947 GN=Os06g0662000 PE=1 SV=1	Os06g0662000	1	3.68436e-26	205.45	2	LVSQK(1)FEDPAEGEDVLVAK	0.16534	1	63211
A0A0N7KMJ5	75	K	H(+)-transporting two-sector ATPase (Fragment) OS=Oryza sativa subsp. japonica OX=39947 GN=Os06g0662000 PE=1 SV=1	Os06g0662000	1	0.00616251	65.879	2	YSK(1)ALESFYEK	0.66714	1	47369
A0A0N7KMN9	220	K	Os06g0701100 protein (Fragment) OS=Oryza sativa subsp. japonica OX=39947 GN=Os06g0701100 PE=1 SV=1	Os06g0701100	1	0.00046431	113.1	2	K(1)FMNKPVR	-1.9898	2	266740
A0A0N7KMN9	278	K	Os06g0701100 protein (Fragment) OS=Oryza sativa subsp. japonica OX=39947 GN=Os06g0701100 PE=1 SV=1	Os06g0701100	1	0.0415734	50.834	2	RK(1)VDWLTDK	-2.682	1	18120
A0A0N7KNC0	256	K	Os07g0421866 protein OS=Oryza sativa subsp. japonica OX=39947 GN=Os07g0421866 PE=1 SV=1	Os07g0421866	1	0.000195876	106	2	LCNGK(1)FVVVEAR	-1.0155	1	13235
A0A0N7KNP3	168	K	Peptidylprolyl isomerase OS=Oryza sativa subsp. japonica OX=39947 GN=Os07g0565600 PE=1 SV=1	Os07g0565600	1	0.000190443	126.48	2	GSK(1)LYTSLLEEK	0.76266	1	96712
A0A0N7KNP3	292	K	Peptidylprolyl isomerase OS=Oryza sativa subsp. japonica OX=39947 GN=Os07g0565600 PE=1 SV=1	Os07g0565600	1	0.00869013	61.577	2	LVLDGAYDGIK(1)LK	0.36621	2	16299
A0A0N7KNP3	414	K	Peptidylprolyl isomerase OS=Oryza sativa subsp. japonica OX=39947 GN=Os07g0565600 PE=1 SV=1	Os07g0565600	1	0.0106884	67.903	2	SAK(1)LVQGR	-2.2155	1	25567
A0A0P0X8Q0	158	K	Os07g0609000 protein OS=Oryza sativa subsp. japonica OX=39947 GN=Os07g0609000 PE=1 SV=1	Os07g0609000	1	0.000516886	52.863	2	GAK(1)VSFGENFSPAR	0.62348	1	20865
A0A0N7KR72	135	K	Os09g0541900 protein (Fragment) OS=Oryza sativa subsp. japonica OX=39947 GN=Os09g0541900 PE=1 SV=1	Os09g0541900	1	0.000428174	73.891	2	AVAEK(1)FASTFSADR	-0.18264	1	17086
A0A0N7KRH6	346	K	Phosphopyruvate hydratase OS=Oryza sativa subsp. japonica OX=39947 GN=Os10g0167300 PE=1 SV=1	Os10g0167300	1	1.33919e-06	148.76	2	AIQEK(1)SCNALLLK	-0.14724	1	89774
A0A0N7KRH6	62	K	Phosphopyruvate hydratase OS=Oryza sativa subsp. japonica OX=39947 GN=Os10g0167300 PE=1 SV=1	Os10g0167300	1	7.62526e-07	160.62	2	DGGSDYLGK(1)GVSK	-1.8568	2	108140
A0A0N7KRH6	189	K	Phosphopyruvate hydratase OS=Oryza sativa subsp. japonica OX=39947 GN=Os10g0167300 PE=1 SV=1	Os10g0167300	1	6.82207e-06	110.44	2	EAMK(1)MGVEVYHNLK	-0.099057	1	6562.3
A0A0N7KRH6	438	K	Phosphopyruvate hydratase OS=Oryza sativa subsp. japonica OX=39947 GN=Os10g0167300 PE=1 SV=1	Os10g0167300	1	9.47146e-10	133.49	2	IEEELGAAAVYAGAK(1)FR	0.64539	1	43580
A0A0N7KRH6	286	K	Phosphopyruvate hydratase OS=Oryza sativa subsp. japonica OX=39947 GN=Os10g0167300 PE=1 SV=1	Os10g0167300	1	0.00349665	65.933	2	ISGDSLK(1)NVYK	-2.8789	2	56866
A0A0N7KRH6	417	K	Phosphopyruvate hydratase OS=Oryza sativa subsp. japonica OX=39947 GN=Os10g0167300 PE=1 SV=1	Os10g0167300	1	0.00516731	79.809	2	LAK(1)YNQLLR	-0.086244	1	251040
A0A0N7KRJ5	48	K	Os10g0191600 protein (Fragment) OS=Oryza sativa subsp. japonica OX=39947 GN=Os10g0191600 PE=3 SV=1	Os10g0191600	1	1.49246e-08	163.93	2	IAAPYDLVMQTK(1)QLGR	-0.66472	1	27499
A0A0P0XVT5	93	K	Alpha-galactosidase (Fragment) OS=Oryza sativa subsp. japonica OX=39947 GN=Os10g0493600 PE=1 SV=1	Os10g0493600	1	0.000889277	79.311	2	ALADYVHAK(1)GLK	-0.058338	1	51232
A0A0P0XVT5	96	K	Alpha-galactosidase (Fragment) OS=Oryza sativa subsp. japonica OX=39947 GN=Os10g0493600 PE=1 SV=1	Os10g0493600	1	0.000382637	65.421	2	GLK(1)LGIYSDAGSQTCSNK	0.23007	1	13259
A0A0N7KSB1	142	K	Ferritin OS=Oryza sativa subsp. japonica OX=39947 GN=Os11g0106700 PE=3 SV=1	Os11g0106700	1	0.0126406	73.637	2	LIK(1)YQNMR	-1.848	1	12111
A0A0N7KSU1	88	K	Os11g0414000 protein (Fragment) OS=Oryza sativa subsp. japonica OX=39947 GN=Os11g0414000 PE=1 SV=1	Os11g0414000	1	0.0110991	55.235	2	LMK(1)LFPEIIR	1.5338	1	2364.4
A0A0N7KTP2	108	K	Os12g0183300 protein (Fragment) OS=Oryza sativa subsp. japonica OX=39947 GN=Os12g0183300 PE=1 SV=1	Os12g0183300	1	1.29004e-09	183.13	2	IDSQAK(1)YGALAR	-3.2989	1	30071
A0A0N7KTS9	201	K	Argininosuccinate synthase (Fragment) OS=Oryza sativa subsp. japonica OX=39947 GN=Os12g0235800 PE=1 SV=1	Os12g0235800	1	0.000184606	96.946	2	LNEIGGK(1)HGIGR	-2.6323	1	22919
A0A0N7KUG0	400	K	Os12g0641500 protein OS=Oryza sativa subsp. japonica OX=39947 GN=Os12g0641500 PE=1 SV=1	Os12g0641500	1	0.000170136	78.157	2	IKEDAGMSTAK(1)LR	-2.1806	1	5352.3
A0A0N7KUG0	233	K	Os12g0641500 protein OS=Oryza sativa subsp. japonica OX=39947 GN=Os12g0641500 PE=1 SV=1	Os12g0641500	1	0.00697924	81.163	2	LQQDLK(1)LAK	-2.4337	1	23923
A0A0N7KUG0	481	K	Os12g0641500 protein OS=Oryza sativa subsp. japonica OX=39947 GN=Os12g0641500 PE=1 SV=1	Os12g0641500	1	0.0609724	43.272	2	QTSGVK(1)YQMLK	-1.6611	1	13522
A0A0N7KUG0	595	K	Os12g0641500 protein OS=Oryza sativa subsp. japonica OX=39947 GN=Os12g0641500 PE=1 SV=1	Os12g0641500	0.999999	0.0522634	65.156	2	VKPIIEK(1)LR	-0.9546	1	83353
A0A0P0UXW3	613	K	Os01g0120800 protein (Fragment) OS=Oryza sativa subsp. japonica OX=39947 GN=Os01g0120800 PE=1 SV=1	Os01g0120800	1	0.00300504	67.464	2	LLNDVK(1)LR	-0.69163	1	46003
A0A0P0UXI2	178	K	Os01g0128400 protein (Fragment) OS=Oryza sativa subsp. japonica OX=39947 GN=Os01g0128400 PE=1 SV=1	Os01g0128400	1	0.0116582	54.056	2	VTLK(1)NLR	-2.8046	1	12406
A0A0P0UZH3	148	K	Phospholipase D (Fragment) OS=Oryza sativa subsp. japonica OX=39947 GN=Os01g0172400 PE=1 SV=1	Os01g0172400	1	2.0188e-05	110.52	2	IHVK(1)LQYFDVSK	-0.25304	1	13678
A0A0P0V1K7	306	K	Os01g0300600 protein (Fragment) OS=Oryza sativa subsp. japonica OX=39947 GN=Os01g0300600 PE=1 SV=1	Os01g0300600	1	0.00114964	97.033	2	GK(1)HLVQLR	-2.0568	1	14740
A0A0P0V236	64	K	Dihydrolipoyl dehydrogenase OS=Oryza sativa subsp. japonica OX=39947 GN=Os01g0328700 PE=1 SV=1	Os01g0328700	1	8.03843e-05	119.55	2	AAQLGLK(1)TTCIEK	0.12397	1	37839
A0A0P0V236	133	K	Dihydrolipoyl dehydrogenase OS=Oryza sativa subsp. japonica OX=39947 GN=Os01g0328700 PE=1 SV=1	Os01g0328700	1	2.99151e-08	160.62	2	AVAGLTK(1)GIEGLFK	0.46092	1	35774
A0A0P0V236	415	K	Dihydrolipoyl dehydrogenase OS=Oryza sativa subsp. japonica OX=39947 GN=Os01g0328700 PE=1 SV=1	Os01g0328700	1	0.00106576	83.438	2	VGK(1)FPLLANSR	0.093639	1	100600
A0A0P0V281	763	K	Exocyst complex component OS=Oryza sativa subsp. japonica OX=39947 GN=Os01g0351300 PE=3 SV=1	Os01g0351300	1	0.00124739	77.072	2	VAAISEK(1)FR	0.19668	1	13322
A0A0P0V3F2	42	K	Os01g0523401 protein OS=Oryza sativa subsp. japonica OX=39947 GN=Os01g0523401 PE=3 SV=1	Os01g0523401	1	0.00313728	80.294	2	LTLK(1)QQR	-2.6561	1	45240
A0A0P0V549	236	K	Os01g0611000 protein (Fragment) OS=Oryza sativa subsp. japonica OX=39947 GN=Os01g0611000 PE=1 SV=1	Os01g0611000	1	2.44009e-06	113.34	2	AVK(1)YVDAAHFAVPQGAR	0.34365	1	20059
A0A0P0V5B0	191	K	Os01g0617500 protein (Fragment) OS=Oryza sativa subsp. japonica OX=39947 GN=Os01g0617500 PE=1 SV=1	Os01g0617500	1	0.000563905	69.276	3	SFLEK(1)HSASLTHR	-2.385	1	6422.4
A0A0P0V674	326	K	Os01g0662700 protein OS=Oryza sativa subsp. japonica OX=39947 GN=Os01g0662700 PE=1 SV=1	Os01g0662700	1	0.00521999	57.888	3	RRPDFSK(1)FPR	-2.1471	1	8411.6
A0A0P0VEF7	154	K	Mitogen-activated protein kinase OS=Oryza sativa subsp. japonica OX=39947 GN=Os02g0135200 PE=3 SV=1	Os02g0135200	1	0.00360591	46.447	2	LK(1)ICDFGLAR	0.259	1	2401.8
A0A0P0V6J4	16	K	Os01g0678600 protein (Fragment) OS=Oryza sativa subsp. japonica OX=39947 GN=Os01g0678600 PE=1 SV=1	Os01g0678600	1	0.00114481	79.809	2	TVK(1)VGAMHR	-2.378	1	34531
A0A0P0V6Q2	165	K	ATP synthase subunit beta (Fragment) OS=Oryza sativa subsp. japonica OX=39947 GN=Os01g0685800 PE=1 SV=1	Os01g0685800	1	0.00047039	69.276	2	GGK(1)IGLFGGAGVGK	-0.34007	1	681750
A0A0P0V6Q2	392	K	ATP synthase subunit beta (Fragment) OS=Oryza sativa subsp. japonica OX=39947 GN=Os01g0685800 PE=1 SV=1	Os01g0685800	1	0.00109668	110.22	2	GVQK(1)VLQNYK	-1.9889	1	18211
A0A0P0V7A5	41	K	Vacuolar proton pump subunit B OS=Oryza sativa subsp. japonica OX=39947 GN=Os01g0711000 PE=1 SV=1	Os01g0711000	1	0.00121435	77.358	2	GPK(1)YQEIVNIR	3.6304	1	45147
A0A0P0V7A5	162	K	Vacuolar proton pump subunit B OS=Oryza sativa subsp. japonica OX=39947 GN=Os01g0711000 PE=1 SV=1	Os01g0711000	1	0.00856883	51.128	3	GQK(1)IPLFSAAGLPHNEIAAQICR	0.92958	1	3355.6
A0A0P0V7A5	476	K	Vacuolar proton pump subunit B OS=Oryza sativa subsp. japonica OX=39947 GN=Os01g0711000 PE=1 SV=1	Os01g0711000	1	0.00447412	61.194	2	IPAK(1)TLDQYYSR	0.0078703	1	9159.9
A0A0P0V7A5	439	K	Vacuolar proton pump subunit B OS=Oryza sativa subsp. japonica OX=39947 GN=Os01g0711000 PE=1 SV=1	Os01g0711000	1	0.0657692	108.2	2	K(1)FVTQGAYDTR	-3.1009	1	34004
A0A0P0V7M3	24	K	Malic enzyme (Fragment) OS=Oryza sativa subsp. japonica OX=39947 GN=Os01g0723400 PE=1 SV=1	Os01g0723400	1	0.000616897	114.39	2	YNK(1)GLAFNER	-1.8294	1	37799
A0A0P0V8H5	228	K	Os01g0758300 protein (Fragment) OS=Oryza sativa subsp. japonica OX=39947 GN=Os01g0758300 PE=1 SV=1	Os01g0758300	1	0.00526129	82.716	2	DK(1)LYNTR	-1.8906	1	45756
A0A0P0VBA3	240	K	Os01g0887400 protein OS=Oryza sativa subsp. japonica OX=39947 GN=Os01g0887400 PE=1 SV=1	Os01g0887400	0.999952	0.0218314	60.589	2	AAK(1)GLKPLR	-2.3064	1	5047.5
A0A0P0VBM6	265	K	Os01g0896500 protein (Fragment) OS=Oryza sativa subsp. japonica OX=39947 GN=Os01g0896500 PE=1 SV=1	Os01g0896500	1	0.00997284	52.591	2	GGFQSWAK(1)NLR	-0.072232	1	8908.6
A0A0P0VBM6	184	K	Os01g0896500 protein (Fragment) OS=Oryza sativa subsp. japonica OX=39947 GN=Os01g0896500 PE=1 SV=1	Os01g0896500	1	3.0386e-06	130.99	2	SK(1)YATAASPEIK	-1.9483	1	51837
A0A0P0VBP1	59	K	Os01g0895600 protein OS=Oryza sativa subsp. japonica OX=39947 GN=Os01g0895600 PE=1 SV=1	Os01g0895600	1	0.000810995	111.61	2	AGTFK(1)HTAGR	-2.3153	1	9498.9
A0A0P0VBX1	381	K	Os01g0901500 protein OS=Oryza sativa subsp. japonica OX=39947 GN=Os01g0901500 PE=1 SV=1	Os01g0901500	1	9.87652e-06	119.55	2	AYGSVGK(1)LGSHLQAK	-0.54653	1	3389.8
A0A0P0VC18	153	K	Os01g0917400 protein (Fragment) OS=Oryza sativa subsp. japonica OX=39947 GN=Os01g0917400 PE=1 SV=1	Os01g0917400	1	0.0121769	62.969	3	FGAVCK(1)FHHPR	-2.1827	1	2489.1
A0A0P0Y253	295	K	Os11g0472000 protein (Fragment) OS=Oryza sativa subsp. japonica OX=39947 GN=Os11g0472000 PE=1 SV=1	Os11g0472000	1	0.000745779	72.365	2	TGDCK(1)FGAVCK	-1.788	1	17998
A0A0P0VC38	229	K	Os01g0919900 protein (Fragment) OS=Oryza sativa subsp. japonica OX=39947 GN=Os01g0919900 PE=1 SV=1	Os01g0919900	1	7.50846e-06	98.167	2	WK(1)ISDLTGLSSEGNK	0.61235	1	14975
A0A0P0VD48	73	K	Os01g0963400 protein (Fragment) OS=Oryza sativa subsp. japonica OX=39947 GN=Os01g0963400 PE=1 SV=1	Os01g0963400	1	9.26676e-10	184.27	2	IDTEK(1)YTSIANR	0.11881	2	69511
A0A0P0VDB1	81	K	Os01g0959900 protein (Fragment) OS=Oryza sativa subsp. japonica OX=39947 GN=Os01g0959900 PE=1 SV=1	Os01g0959900	1	0.0532633	42.075	2	SDK(1)LDYER	-2.1937	1	10659
A0A0P0VEN2	430	K	Os02g0137400 protein (Fragment) OS=Oryza sativa subsp. japonica OX=39947 GN=Os02g0137400 PE=1 SV=1	Os02g0137400	0.955241	0.000752606	90.142	2	K(0.045)K(0.955)YLAVIESDK	-3.7604	1	19355
A0A0P0VFX2	259	K	H(+)-exporting diphosphatase (Fragment) OS=Oryza sativa subsp. japonica OX=39947 GN=Os02g0184200 PE=1 SV=1	Os02g0184200	1	0.000678185	114.39	2	TLGPK(1)GSDPHK	-2.123	1	21659
A0A0P0VG16	31	K	Os02g0198600 protein (Fragment) OS=Oryza sativa subsp. japonica OX=39947 GN=Os02g0198600 PE=1 SV=1	Os02g0198600	1	3.62613e-07	110.48	2	LSK(1)LASLSQGAAGESSTAR	0.14922	1	13174
A0A0P0VH79	304	K	Os02g0257300 protein OS=Oryza sativa subsp. japonica OX=39947 GN=Os02g0257300 PE=1 SV=1	Os02g0257300	1	0.00025301	120.65	2	TLK(1)QIDDFFNK	0.14879	3	89412
A0A0P0VHP7	184	K	Os02g0285800 protein (Fragment) OS=Oryza sativa subsp. japonica OX=39947 GN=Os02g0285800 PE=1 SV=1	Os02g0285800	1	0.0150604	54.436	2	EGK(1)YVTSR	-2.633	1	33053
A0A0P0VIA6	172	K	Os02g0325100 protein (Fragment) OS=Oryza sativa subsp. japonica OX=39947 GN=Os02g0325100 PE=1 SV=1	Os02g0325100	1	1.48782e-06	137.39	2	VVGSEFVQK(1)YLGEGPR	-2.6675	1	16049
A0A0P0VJK1	224	K	Dihydrolipoyllysine-residue succinyltransferase (Fragment) OS=Oryza sativa subsp. japonica OX=39947 GN=Os02g0514700 PE=3 SV=1	Os02g0514700	1	0.000452143	84.999	2	HGVK(1)LGLMSCFVK	0.17607	1	9650
A0A0P0VK19	115	K	Os02g0539600 protein (Fragment) OS=Oryza sativa subsp. japonica OX=39947 GN=Os02g0539600 PE=1 SV=1	Os02g0539600	1	0.000701581	76.255	2	SSGK(1)FGSFSAPR	0.28924	1	61123
A0A0P0VLP8	444	K	Os02g0612800 protein OS=Oryza sativa subsp. japonica OX=39947 GN=Os02g0612800 PE=1 SV=1	Os02g0612800	1	0.00945477	69.276	2	DLSLK(1)EMVSPK	0.64283	1	8797.4
A0A0P0VLP8	368	K	Os02g0612800 protein OS=Oryza sativa subsp. japonica OX=39947 GN=Os02g0612800 PE=1 SV=1	Os02g0612800	1	0.0398221	64.906	2	GRPPGLK(1)SLEK	-2.3104	1	22200
A0A0P0VLP8	489	K	Os02g0612800 protein OS=Oryza sativa subsp. japonica OX=39947 GN=Os02g0612800 PE=1 SV=1	Os02g0612800	1	0.000639219	126.29	2	NK(1)GLDASLVGAR	-0.115	3	84102
A0A0P0VLP8	394	K	Os02g0612800 protein OS=Oryza sativa subsp. japonica OX=39947 GN=Os02g0612800 PE=1 SV=1	Os02g0612800	0.999922	0.0520875	41.87	2	KVEETTDSTGK(1)LSK	-1.9205	1	7548.3
A0A0P0VLT9	16	K	Adenosine kinase (Fragment) OS=Oryza sativa subsp. japonica OX=39947 GN=Os02g0625500 PE=1 SV=1	Os02g0625500	1	1.02958e-05	108.5	2	YDVK(1)LNNAILAEEK	0.64819	1	33807
A0A0P0VMA7	43	K	Carboxypeptidase (Fragment) OS=Oryza sativa subsp. japonica OX=39947 GN=Os02g0634700 PE=1 SV=1	Os02g0634700	0.997614	0.0367814	46.447	2	GK(0.002)PELK(0.998)WNK	-3.9812	1	7899.3
A0A0P0VMA7	46	K	Carboxypeptidase (Fragment) OS=Oryza sativa subsp. japonica OX=39947 GN=Os02g0634700 PE=1 SV=1	Os02g0634700	1	0.0139949	58.426	2	WNK(1)YSWNK	0.46612	1	18005
A0A0P0VMA7	338	K	Carboxypeptidase (Fragment) OS=Oryza sativa subsp. japonica OX=39947 GN=Os02g0634700 PE=1 SV=1	Os02g0634700	1	0.000560328	114.64	2	LTLNK(1)LGLK	0.93036	1	60367
A0A0P0VMR6	227	K	Os02g0668100 protein (Fragment) OS=Oryza sativa subsp. japonica OX=39947 GN=Os02g0668100 PE=1 SV=1	Os02g0668100	1	0.00961522	65.156	2	FGDK(1)YGER	-2.3339	1	13495
A0A0P0VNJ2	313	K	Os02g0697600 protein (Fragment) OS=Oryza sativa subsp. japonica OX=39947 GN=Os02g0697600 PE=1 SV=1	Os02g0697600	1	0.000183254	81.799	2	EAAAK(1)TEGFSGR	-2.0859	1	39492
A0A0P0VNL4	124	K	Os02g0708100 protein (Fragment) OS=Oryza sativa subsp. japonica OX=39947 GN=Os02g0708100 PE=1 SV=1	Os02g0708100	1	0.00473183	53.051	3	MK(1)FGHHGGNHPVCDLR	-1.4122	1	4465.7
A0A0P0VQF4	259	K	Os02g0768700 protein OS=Oryza sativa subsp. japonica OX=39947 GN=Os02g0768700 PE=1 SV=1	Os02g0768700	1	0.00346202	76.833	2	FIEGK(1)WR	0.3561	1	9122.2
A0A0P0VQF4	156	K	Os02g0768700 protein OS=Oryza sativa subsp. japonica OX=39947 GN=Os02g0768700 PE=1 SV=1	Os02g0768700	1	1.62847e-06	111.98	3	GK(1)YLHAAPGASAGPHER	-1.7678	1	5964.8
Q6Z8Y5	52	K	Ribosomal protein L37 OS=Oryza sativa subsp. japonica OX=39947 GN=Os02g0111700 PE=2 SV=1	Os02g0111700	1	0.000853666	125.5	2	YNWSVK(1)AIR	-0.48866	1	21818
A0A0P0VRB1	360	K	Os02g0816900 protein (Fragment) OS=Oryza sativa subsp. japonica OX=39947 GN=Os02g0816900 PE=1 SV=1	Os02g0816900	1	0.00602438	60.547	2	SSK(1)FSSIGSR	-2.7142	1	19876
A0A0P0VRH8	574	K	Os02g0827500 protein (Fragment) OS=Oryza sativa subsp. japonica OX=39947 GN=Os02g0827500 PE=1 SV=1	Os02g0827500	0.999419	0.0490194	62.969	2	K(0.999)MGDK(0.001)LEEKR	-4.32	1	1314800
A0A0P0VRR4	77	K	Os02g0833400 protein (Fragment) OS=Oryza sativa subsp. japonica OX=39947 GN=Os02g0833400 PE=1 SV=1	Os02g0833400	1	0.00103158	106.35	2	AANGADTK(1)LPK	-2.0303	1	9690.7
A0A0P0VSE5	192	K	Os03g0122200 protein (Fragment) OS=Oryza sativa subsp. japonica OX=39947 GN=Os03g0122200 PE=1 SV=1	Os03g0122200	1	0.000791294	72.327	2	LPDLNCK(1)SIDSAMR	-0.9366	1	11876
A0A0P0VSE5	185	K	Os03g0122200 protein (Fragment) OS=Oryza sativa subsp. japonica OX=39947 GN=Os03g0122200 PE=1 SV=1	Os03g0122200	1	7.49267e-10	178.65	2	TIAQEK(1)LPDLNCK	0.37903	1	97688
A0A0P0VSE5	154	K	Os03g0122200 protein (Fragment) OS=Oryza sativa subsp. japonica OX=39947 GN=Os03g0122200 PE=1 SV=1	Os03g0122200	1	3.53867e-06	78.888	2	TPPASVLLLK(1)AAGIEK	0.30064	1	35105
A0A0P0VSE5	172	K	Os03g0122200 protein (Fragment) OS=Oryza sativa subsp. japonica OX=39947 GN=Os03g0122200 PE=1 SV=1	Os03g0122200	1	0.0521847	47.561	2	VGK(1)VTADQVR	-2.7477	1	143950
A0A0P0VSV2	55	K	Os03g0141000 protein OS=Oryza sativa subsp. japonica OX=39947 GN=Os03g0141000 PE=1 SV=1	Os03g0141000	1	0.000828229	102.46	2	GMPHK(1)FYHGR	-2.5774	2	41759
A0A0P0VSV2	35	K	Os03g0141000 protein OS=Oryza sativa subsp. japonica OX=39947 GN=Os03g0141000 PE=1 SV=1	Os03g0141000	1	0.00103865	61.577	2	TYK(1)IGDYVDVK	0.47174	1	41274
Q10RP0	702	K	Cell division cycle protein 48, putative, expressed OS=Oryza sativa subsp. japonica OX=39947 GN=LOC_Os03g05730 PE=1 SV=1	LOC_Os03g05730	1	0.0190409	76.833	2	ACK(1)YAIR	-3.397	1	41283
Q10RP0	511	K	Cell division cycle protein 48, putative, expressed OS=Oryza sativa subsp. japonica OX=39947 GN=LOC_Os03g05730 PE=1 SV=1	LOC_Os03g05730	1	0.000265608	132.39	2	FEK(1)FGMSPSK	-1.8165	2	60199
Q10RP0	760	K	Cell division cycle protein 48, putative, expressed OS=Oryza sativa subsp. japonica OX=39947 GN=LOC_Os03g05730 PE=1 SV=1	LOC_Os03g05730	1	0.0015904	160.62	2	K(1)YQAFAQTLQQSR	0.69573	1	48721
Q10RP0	535	K	Cell division cycle protein 48, putative, expressed OS=Oryza sativa subsp. japonica OX=39947 GN=LOC_Os03g05730 PE=1 SV=1	LOC_Os03g05730	1	4.10756e-07	132.01	2	TLLAK(1)AIANECQANFISVK	0.74338	1	17540
A0A0P0VTB1	75	K	Os03g0157600 protein OS=Oryza sativa subsp. japonica OX=39947 GN=Os03g0157600 PE=1 SV=1	Os03g0157600	1	0.00166574	63.397	2	VQIDNHGK(1)LR	3.3209	1	6092.3
A0A0P0VTZ7	123	K	Alanine transaminase (Fragment) OS=Oryza sativa subsp. japonica OX=39947 GN=Os03g0183600 PE=1 SV=1	Os03g0183600	1	5.5644e-08	117.21	3	ATGAYSHSQGIK(1)GLR	-2.4452	2	31845
A0A0P0X1V6	166	K	Alanine transaminase (Fragment) OS=Oryza sativa subsp. japonica OX=39947 GN=Os07g0108300 PE=1 SV=1	Os07g0108300	1	0.0101176	67.903	2	SK(1)GITVR	-2.4709	1	36482
A0A0P0VUA6	215	K	Os03g0200500 protein (Fragment) OS=Oryza sativa subsp. japonica OX=39947 GN=Os03g0200500 PE=1 SV=1	Os03g0200500	1	0.0136618	76.605	2	APK(1)FDLGK	-1.7558	1	295170
A0A0P0VUA6	220	K	Os03g0200500 protein (Fragment) OS=Oryza sativa subsp. japonica OX=39947 GN=Os03g0200500 PE=1 SV=1	Os03g0200500	1	0.00368259	66.509	2	FDLGK(1)LMEVHGDYAK	0.63763	1	5092.7
A0A0P0VUA6	180	K	Os03g0200500 protein (Fragment) OS=Oryza sativa subsp. japonica OX=39947 GN=Os03g0200500 PE=1 SV=1	Os03g0200500	1	2.77811e-05	136.06	2	ELVSK(1)FIPEVIGK	-0.49744	1	115330
A0A0P0VUA6	55	K	Os03g0200500 protein (Fragment) OS=Oryza sativa subsp. japonica OX=39947 GN=Os03g0200500 PE=1 SV=1	Os03g0200500	1	0.00574425	91.783	2	IASEGLK(1)HR	-2.35	1	281520
A0A0P0VUA6	48	K	Os03g0200500 protein (Fragment) OS=Oryza sativa subsp. japonica OX=39947 GN=Os03g0200500 PE=1 SV=1	Os03g0200500	1	0.0006646	99.276	2	TQGTK(1)IASEGLK	-2.1462	1	166840
A0A0P0VUS0	226	K	Os03g0211500 protein OS=Oryza sativa subsp. japonica OX=39947 GN=Os03g0211500 PE=1 SV=1	Os03g0211500	1	0.0210265	48.785	2	AK(1)LASITEEYK	0.094685	1	20062
A0A0P0VX19	262	K	Pyruvate decarboxylase (Fragment) OS=Oryza sativa subsp. japonica OX=39947 GN=Os03g0293500 PE=1 SV=1	Os03g0293500	1	0.000794793	78.932	2	AVKPVLVGGPK(1)LR	-0.23957	1	65097
A0A0P0VY65	291	K	Phospho-2-dehydro-3-deoxyheptonate aldolase (Fragment) OS=Oryza sativa subsp. japonica OX=39947 GN=Os03g0389700 PE=1 SV=1	Os03g0389700	1	0.0170689	41.025	2	APCGLK(1)TR	-2.019	1	10580
A0A0P0VY65	55	K	Phospho-2-dehydro-3-deoxyheptonate aldolase (Fragment) OS=Oryza sativa subsp. japonica OX=39947 GN=Os03g0389700 PE=1 SV=1	Os03g0389700	1	0.0073729	90.761	2	DGVK(1)LPSYR	-0.10919	2	45105
A0A0P0VY65	257	K	Phospho-2-dehydro-3-deoxyheptonate aldolase (Fragment) OS=Oryza sativa subsp. japonica OX=39947 GN=Os03g0389700 PE=1 SV=1	Os03g0389700	1	0.000975109	89.123	2	VK(1)LPHLIR	-0.52955	1	23404
A0A0P0VYK0	55	K	Os03g0402400 protein (Fragment) OS=Oryza sativa subsp. japonica OX=39947 GN=Os03g0402400 PE=3 SV=1	Os03g0402400	1	2.09232e-13	172.92	3	AVLK(1)FAQYTGAHAIAGR	0.70968	2	160340
A0A0P0VYK0	23	K	Os03g0402400 protein (Fragment) OS=Oryza sativa subsp. japonica OX=39947 GN=Os03g0402400 PE=3 SV=1	Os03g0402400	1	4.1111e-06	142.56	2	TWEK(1)LQLAAR	-0.65593	1	281570
A0A0P0VZB8	153	K	Os03g0405500 protein (Fragment) OS=Oryza sativa subsp. japonica OX=39947 GN=Os03g0405500 PE=1 SV=1	Os03g0405500	1	0.0189074	46.033	2	AFLPK(1)LVDEYNK	-0.99451	1	13584
A0A0P0VZZ4	17	K	Os03g0600400 protein OS=Oryza sativa subsp. japonica OX=39947 GN=Os03g0600400 PE=1 SV=1	Os03g0600400	1	0.000922321	83.358	2	AAMQAAEK(1)LHR	-1.9822	1	13690
A0A0P0W0Q4	50	K	Os03g0648400 protein (Fragment) OS=Oryza sativa subsp. japonica OX=39947 GN=Os03g0648400 PE=1 SV=1	Os03g0648400	0.999991	0.000293507	67.548	3	NHPDKGGDPEK(1)FK	-3.2634	1	2771.9
A0A0P0W1U0	168	K	Os03g0703000 protein (Fragment) OS=Oryza sativa subsp. japonica OX=39947 GN=Os03g0703000 PE=1 SV=1	Os03g0703000	1	0.00598757	83.358	2	LPK(1)FTPEQAR	0.31295	1	30459
A0A0P0W1U0	103	K	Os03g0703000 protein (Fragment) OS=Oryza sativa subsp. japonica OX=39947 GN=Os03g0703000 PE=1 SV=1	Os03g0703000	1	3.0054e-09	179.36	2	TK(1)YQAAQQGK	-2.0113	1	48493
A0A0P0W1U9	44	K	Os03g0703100 protein (Fragment) OS=Oryza sativa subsp. japonica OX=39947 GN=Os03g0703100 PE=1 SV=1	Os03g0703100	1	0.00520152	79.809	2	NK(1)FQASQK	-2.4609	1	26104
A0A0P0W1X5	223	K	Os03g0683700 protein (Fragment) OS=Oryza sativa subsp. japonica OX=39947 GN=Os03g0683700 PE=1 SV=1	Os03g0683700	1	0.0177164	43.272	2	SK(1)FGTDSK	-2.2341	1	9000.3
A0A0P0W2R6	77	K	Os03g0721200 protein (Fragment) OS=Oryza sativa subsp. japonica OX=39947 GN=Os03g0721200 PE=1 SV=1	Os03g0721200	1	1.34421e-05	117.21	2	AASALGK(1)LSALSTR	0.26927	1	15878
A0A0P0W2X8	365	K	Os03g0747200 protein (Fragment) OS=Oryza sativa subsp. japonica OX=39947 GN=Os03g0747200 PE=1 SV=1	Os03g0747200	1	0.00158688	76.85	2	LAEQK(1)LYSQK	-1.4649	1	17161
A0A0P0W399	789	K	Alpha-1,4 glucan phosphorylase (Fragment) OS=Oryza sativa subsp. japonica OX=39947 GN=Os03g0758100 PE=1 SV=1	Os03g0758100	1	0.00987608	65.933	2	AQGK(1)FVPDPR	-2.5158	1	21660
A0A0P0W399	132	K	Alpha-1,4 glucan phosphorylase (Fragment) OS=Oryza sativa subsp. japonica OX=39947 GN=Os03g0758100 PE=1 SV=1	Os03g0758100	1	0.0176577	53.679	2	YK(1)HGLFK	-3.2168	1	10744
A0A0P0W506	692	K	Os03g0801600 protein (Fragment) OS=Oryza sativa subsp. japonica OX=39947 GN=Os03g0801600 PE=1 SV=1	Os03g0801600	1	3.43299e-06	140.01	2	DTLTHK(1)TTGYSAK	-2.1558	1	16466
A0A0P0W506	429	K	Os03g0801600 protein (Fragment) OS=Oryza sativa subsp. japonica OX=39947 GN=Os03g0801600 PE=1 SV=1	Os03g0801600	1	0.000421955	117.99	2	LSGNAK(1)LEDSR	-2.731	1	7250.5
A0A0P0W4Q0	138	K	Os03g0815200 protein (Fragment) OS=Oryza sativa subsp. japonica OX=39947 GN=Os03g0815200 PE=1 SV=1	Os03g0815200	1	0.000234666	109.88	2	EK(1)LDQLIEK	-1.5916	1	16481
A0A0P0W6L8	200	K	Os03g0859600 protein (Fragment) OS=Oryza sativa subsp. japonica OX=39947 GN=Os03g0859600 PE=1 SV=1	Os03g0859600	1	0.00124264	90.263	2	EK(1)LDDPEER	-1.9535	1	13285
A0A0P0W8V6	462	K	Os04g0348300 protein (Fragment) OS=Oryza sativa subsp. japonica OX=39947 GN=Os04g0348300 PE=1 SV=1	Os04g0348300	1	0.00121451	90.142	2	IK(1)LLTQGYQVR	-0.87034	1	5011.1
A0A0P0W992	146	K	Os04g0376500 protein (Fragment) OS=Oryza sativa subsp. japonica OX=39947 GN=Os04g0376500 PE=1 SV=1	Os04g0376500	1	0.000545764	70.195	2	ALK(1)LTDSFMDLYR	-0.16551	1	3534
A0A0P0W992	211	K	Os04g0376500 protein (Fragment) OS=Oryza sativa subsp. japonica OX=39947 GN=Os04g0376500 PE=1 SV=1	Os04g0376500	1	0.000878187	83.775	2	LK(1)LSTAPFMER	-2.0031	2	48982
A0A0P0W992	164	K	Os04g0376500 protein (Fragment) OS=Oryza sativa subsp. japonica OX=39947 GN=Os04g0376500 PE=1 SV=1	Os04g0376500	1	0.00130481	93.467	2	NNGLTGEK(1)LR	-2.1551	1	41768
A0A0P0W992	143	K	Os04g0376500 protein (Fragment) OS=Oryza sativa subsp. japonica OX=39947 GN=Os04g0376500 PE=1 SV=1	Os04g0376500	1	0.00033987	108.93	2	SNQGVLALK(1)ALK	-0.074859	1	55955
Q0JCT1	80	K	Histone H3.3 OS=Oryza sativa subsp. japonica OX=39947 GN=H3 PE=1 SV=2	H3	1	0.0216224	53.517	2	EIAQDFK(1)TDLR	0.0099368	1	34449
Q0JCT1	57	K	Histone H3.3 OS=Oryza sativa subsp. japonica OX=39947 GN=H3 PE=1 SV=2	H3	1	4.84424e-09	215.84	2	YQK(1)STELLIR	0.87796	4	4476100
Q0JCT1	123	K	Histone H3.3 OS=Oryza sativa subsp. japonica OX=39947 GN=H3 PE=1 SV=2	H3	1	0.000520118	110.52	2	VTIMPK(1)DIQLAR	0.32838	5	411210
A0A0P0WAX0	151	K	Glutathione hydrolase OS=Oryza sativa subsp. japonica OX=39947 GN=Os04g0457500 PE=1 SV=1	Os04g0457500	1	0.0216027	66.087	2	HGK(1)LPWK	-2.5645	1	10648
A0A0P0WBG4	57	K	Os04g0461100 protein (Fragment) OS=Oryza sativa subsp. japonica OX=39947 GN=Os04g0461100 PE=1 SV=1	Os04g0461100	1	1.51636e-06	147.72	2	AK(1)LEEKEWISQK	-2.8142	1	9181.2
A0A0P0WC02	466	K	Os04g0501600 protein (Fragment) OS=Oryza sativa subsp. japonica OX=39947 GN=Os04g0501600 PE=1 SV=1	Os04g0501600	1	0.0112558	79.059	2	IETPSSGK(1)HR	-2.0097	1	9328.5
A0A0P0WC02	422	K	Os04g0501600 protein (Fragment) OS=Oryza sativa subsp. japonica OX=39947 GN=Os04g0501600 PE=1 SV=1	Os04g0501600	1	0.000518107	78.043	2	NEK(1)WEFIDEGR	-0.058213	1	13439
A0A0P0WC02	174	K	Os04g0501600 protein (Fragment) OS=Oryza sativa subsp. japonica OX=39947 GN=Os04g0501600 PE=1 SV=1	Os04g0501600	1	0.000337788	96.27	3	SHK(1)LDTSTDSEVVDHSK	-0.79987	1	1479.3
Q6K641	217	K	Eukaryotic translation initiation factor isoform 4G-2 OS=Oryza sativa subsp. japonica OX=39947 GN=Os02g0611500 PE=2 SV=1	Os02g0611500	1	0.000921516	109.88	2	GILNK(1)LTPEK	-0.46866	1	35128
Q6K641	222	K	Eukaryotic translation initiation factor isoform 4G-2 OS=Oryza sativa subsp. japonica OX=39947 GN=Os02g0611500 PE=2 SV=1	Os02g0611500	1	0.012472	67.881	2	LTPEK(1)FDLLK	0.2255	1	77135
A0A0P0WDJ2	63	K	Os04g0564600 protein OS=Oryza sativa subsp. japonica OX=39947 GN=Os04g0564600 PE=1 SV=1	Os04g0564600	1	0.0298312	42.229	2	AAGEK(1)WR	-2.3557	1	52520
A0A0P0WDJ2	51	K	Os04g0564600 protein OS=Oryza sativa subsp. japonica OX=39947 GN=Os04g0564600 PE=1 SV=1	Os04g0564600	1	0.000408364	110.44	2	HPNTK(1)GVAAVTK	-2.0343	1	20403
A0A0P0WDS8	5	K	Superoxide dismutase copper chaperone (Fragment) OS=Oryza sativa subsp. japonica OX=39947 GN=Os04g0573200 PE=1 SV=1	Os04g0573200	1	0.000283364	95.311	2	NK(1)FQTLEGIK	0.42892	1	17812
A0A0P0WE64	71	K	Os04g0592400 protein (Fragment) OS=Oryza sativa subsp. japonica OX=39947 GN=Os04g0592400 PE=1 SV=1	Os04g0592400	1	4.03879e-07	135.13	2	LK(1)LEAAEEDLNNDK	0.46065	1	6185.1
A0A0P0WE64	137	K	Os04g0592400 protein (Fragment) OS=Oryza sativa subsp. japonica OX=39947 GN=Os04g0592400 PE=1 SV=1	Os04g0592400	0.988447	0.00236988	55.782	3	VAQEK(0.988)YLDK(0.012)QEEIDR	-0.71895	1	5809.9
A0A0P0WF16	264	K	Coproporphyrinogen oxidase OS=Oryza sativa subsp. japonica OX=39947 GN=Os04g0610800 PE=1 SV=1	Os04g0610800	1	0.0114313	76.572	2	GTTFGLK(1)TGGR	-2.0071	1	106150
A0A0P0WF16	162	K	Coproporphyrinogen oxidase OS=Oryza sativa subsp. japonica OX=39947 GN=Os04g0610800 PE=1 SV=1	Os04g0610800	1	9.54333e-07	152.23	2	QACDK(1)FDPSFYPR	0.11604	1	10301
A0A0P0WG33	675	K	Plasma membrane ATPase OS=Oryza sativa subsp. japonica OX=39947 GN=Os04g0656100 PE=1 SV=1	Os04g0656100	1	0.000891925	102.55	2	GHVESVVK(1)LK	-2.5396	1	77656
A0A0P0WG33	677	K	Plasma membrane ATPase OS=Oryza sativa subsp. japonica OX=39947 GN=Os04g0656100 PE=1 SV=1	Os04g0656100	1	0.000346396	83.214	2	LK(1)GLDIDTIQQNYTV	0.39172	1	12029
A0A0P0WG33	188	K	Plasma membrane ATPase OS=Oryza sativa subsp. japonica OX=39947 GN=Os04g0656100 PE=1 SV=1	Os04g0656100	1	0.000728636	65.879	2	VHAVIDK(1)YAER	-3.6331	3	56867
A0A0P0WG33	82	K	Plasma membrane ATPase OS=Oryza sativa subsp. japonica OX=39947 GN=Os04g0656100 PE=1 SV=1	Os04g0656100	1	1.83548e-06	161.23	2	LSVDK(1)NLVEVFTK	0.095393	1	33840
A0A0P0WG33	479	K	Plasma membrane ATPase OS=Oryza sativa subsp. japonica OX=39947 GN=Os04g0656100 PE=1 SV=1	Os04g0656100	1	0.000735657	92.428	2	TDFFTDK(1)FGVR	0.81744	1	19688
A0A0P0WG33	77	K	Plasma membrane ATPase OS=Oryza sativa subsp. japonica OX=39947 GN=Os04g0656100 PE=1 SV=1	Os04g0656100	1	6.57873e-06	126.48	2	TGTLTLNK(1)LSVDK	0.95371	1	122760
A0A0P0WG33	444	K	Plasma membrane ATPase OS=Oryza sativa subsp. japonica OX=39947 GN=Os04g0656100 PE=1 SV=1	Os04g0656100	0.99994	0.0267895	42.446	2	VKPSPLPDSWK(1)LK	0.17811	1	14518
A0A0P0WG65	137	K	Dirigent protein OS=Oryza sativa subsp. japonica OX=39947 GN=Os04g0666800 PE=3 SV=1	Os04g0666800	1	0.00100458	76.605	2	SIVGGTGK(1)LR	-3.0159	1	87033
A0A0P0WGR7	228	K	Dolichyl-diphosphooligosaccharide--protein glycosyltransferase subunit 1 (Fragment) OS=Oryza sativa subsp. japonica OX=39947 GN=Os04g0693000 PE=1 SV=1	Os04g0693000	1	2.83184e-06	142.51	2	PSISGVSSFK(1)NLLAR	-0.41998	1	15042
A0A0P0WHZ5	24	K	Histidine--tRNA ligase OS=Oryza sativa subsp. japonica OX=39947 GN=Os05g0150900 PE=1 SV=1	Os05g0150900	1	0.00879522	72.042	2	GVYNSLLK(1)FR	1.0007	1	28098
A0A0P0WIH1	242	K	Os05g0163250 protein (Fragment) OS=Oryza sativa subsp. japonica OX=39947 GN=Os05g0163250 PE=1 SV=1	Os05g0163250	1	0.000967201	81.099	2	TK(1)LINGPSYR	-3.5412	1	36064
A0A0P0WIH1	118	K	Os05g0163250 protein (Fragment) OS=Oryza sativa subsp. japonica OX=39947 GN=Os05g0163250 PE=1 SV=1	Os05g0163250	1	0.000225205	58.889	2	VYLGALK(1)FVPHAVYK	-0.029631	1	3207.8
A0A0P0WJX4	171	K	Carboxypeptidase OS=Oryza sativa subsp. japonica OX=39947 GN=Os05g0268500 PE=1 SV=1	Os05g0268500	1	0.000164532	113.46	2	TAHDSYK(1)FLVK	-1.4191	1	2089.5
B7F1B2	58	K	Os05g0291700 protein OS=Oryza sativa subsp. japonica OX=39947 GN=Os05g0291700 PE=1 SV=1	Os05g0291700	1	1.97942e-05	134.2	2	SFFADFGK(1)LSDGR	-0.36461	1	8733.1
A0A0P0WLW1	202	K	Os05g0387200 protein (Fragment) OS=Oryza sativa subsp. japonica OX=39947 GN=Os05g0387200 PE=1 SV=1	Os05g0387200	1	0.000529285	80.623	3	VEAEEHYYNAK(1)HTK	-1.0726	1	14641
A0A0P0WM81	52	K	Os05g0411200 protein (Fragment) OS=Oryza sativa subsp. japonica OX=39947 GN=Os05g0411200 PE=1 SV=1	Os05g0411200	1	0.0284696	54.436	2	LSK(1)LAVPAR	-2.595	1	12107
A0A0P0WMC0	209	K	Guanosine nucleotide diphosphate dissociation inhibitor OS=Oryza sativa subsp. japonica OX=39947 GN=Os05g0418000 PE=1 SV=1	Os05g0418000	1	0.00361471	69.915	2	MK(1)LYAESLAR	0.38197	1	19885
A0A0P0WMR6	715	K	Os05g0435800 protein OS=Oryza sativa subsp. japonica OX=39947 GN=Os05g0435800 PE=1 SV=1	Os05g0435800	0.999704	0.0273803	57.293	3	KHETQK(1)YTVVIR	-2.4253	1	14490
A0A0P0WNC7	494	K	Os05g0455500 protein (Fragment) OS=Oryza sativa subsp. japonica OX=39947 GN=Os05g0455500 PE=1 SV=1	Os05g0455500	1	0.0485532	50.297	2	GSNK(1)LVSQIK	-2.386	1	26303
A0A0P0WNC7	463	K	Os05g0455500 protein (Fragment) OS=Oryza sativa subsp. japonica OX=39947 GN=Os05g0455500 PE=1 SV=1	Os05g0455500	1	1.85437e-05	147.02	2	NVGEK(1)LIGLVTTR	0.64047	1	23718
A0A0P0WNC7	275	K	Os05g0455500 protein (Fragment) OS=Oryza sativa subsp. japonica OX=39947 GN=Os05g0455500 PE=1 SV=1	Os05g0455500	1	0.0200314	60.547	3	VLHGEK(1)IGTLFHK	-0.51632	1	19088
A0A0P0WNF0	124	K	Os05g0463800 protein OS=Oryza sativa subsp. japonica OX=39947 GN=Os05g0463800 PE=1 SV=1	Os05g0463800	1	0.00240707	88.201	2	VYLQK(1)YR	-2.8037	1	37947
A0A0P0WNR8	279	K	Os05g0480000 protein (Fragment) OS=Oryza sativa subsp. japonica OX=39947 GN=Os05g0480000 PE=1 SV=1	Os05g0480000	1	2.83732e-06	139.78	2	GWDLATK(1)LISQR	-0.1857	1	11836
A0A0P0WP33	243	K	Phosphoglycerate kinase OS=Oryza sativa subsp. japonica OX=39947 GN=Os05g0496200 PE=1 SV=1	Os05g0496200	1	1.01034e-18	158.86	2	AHASTEGVTK(1)FLK	-0.093397	2	239610
A0A0P0WP33	339	K	Phosphoglycerate kinase OS=Oryza sativa subsp. japonica OX=39947 GN=Os05g0496200 PE=1 SV=1	Os05g0496200	1	0.01237	65.212	2	EK(1)GVSLLLPSDVIIADK	0.21902	1	37032
A0A0P0WP33	152	K	Phosphoglycerate kinase OS=Oryza sativa subsp. japonica OX=39947 GN=Os05g0496200 PE=1 SV=1	Os05g0496200	1	2.00622e-07	169.57	2	GVTPK(1)FSLAPLVPR	0.95124	1	2618600
A0A0P0WP33	427	K	Phosphoglycerate kinase OS=Oryza sativa subsp. japonica OX=39947 GN=Os05g0496200 PE=1 SV=1	Os05g0496200	1	1.06668e-24	187.22	2	LADLSGK(1)GVTTIIGGGDSVAAVEK	1.1849	2	128580
A0A0P0WP33	136	K	Phosphoglycerate kinase OS=Oryza sativa subsp. japonica OX=39947 GN=Os05g0496200 PE=1 SV=1	Os05g0496200	1	6.36583e-07	138.71	3	NGAK(1)VILSSHLGRPK	-1.3191	2	159680
A0A0P0WP33	147	K	Phosphoglycerate kinase OS=Oryza sativa subsp. japonica OX=39947 GN=Os05g0496200 PE=1 SV=1	Os05g0496200	1	0.000504823	84.999	3	VILSSHLGRPK(1)GVTPK	-1.5006	2	45410
A0A0P0WP33	280	K	Phosphoglycerate kinase OS=Oryza sativa subsp. japonica OX=39947 GN=Os05g0496200 PE=1 SV=1	Os05g0496200	1	0.00356423	108.24	3	RPFAAIVGGSK(1)VSSK	-2.0809	2	522570
A0A0P0WP33	284	K	Phosphoglycerate kinase OS=Oryza sativa subsp. japonica OX=39947 GN=Os05g0496200 PE=1 SV=1	Os05g0496200	1	1.76396e-06	144.2	2	VSSK(1)IGVIESLLEK	0.4145	1	27678
Q6F2Z1	752	K	Dolichyl-diphosphooligosaccharide--protein glycosyltransferase subunit STT3A OS=Oryza sativa subsp. japonica OX=39947 GN=STT3A PE=2 SV=1	STT3A	0.999053	0.053211	44.767	2	IYK(0.999)LK(0.001)PQK	-2.5943	1	17028
A0A0P0WPM2	94	K	Os05g0540100 protein (Fragment) OS=Oryza sativa subsp. japonica OX=39947 GN=Os05g0540100 PE=1 SV=1	Os05g0540100	1	0.00948852	62.271	2	GIGGQTALK(1)LIR	-0.99775	1	5884.3
A0A0P0WQU7	202	K	Os05g0563050 protein (Fragment) OS=Oryza sativa subsp. japonica OX=39947 GN=Os05g0563050 PE=1 SV=1	Os05g0563050	1	0.000166919	99.589	2	NHLQEK(1)YLTECK	-2.4001	1	7570
A0A0P0WR49	90	K	Os05g0591900 protein (Fragment) OS=Oryza sativa subsp. japonica OX=39947 GN=Os05g0591900 PE=1 SV=1	Os05g0591900	1	0.0161282	65.173	2	ASVPK(1)LNLDDAFEQK	-0.59261	1	18428
Q7F280	238	K	Isocitrate dehydrogenase [NADP] OS=Oryza sativa subsp. japonica OX=39947 GN=Os01g0654500 PE=1 SV=1	Os01g0654500	1	1.35136e-06	123.92	2	SK(1)FEAAGIWYEHR	1.1544	1	19654
A0A0P0WRL1	37	K	Os05g0589600 protein OS=Oryza sativa subsp. japonica OX=39947 GN=Os05g0589600 PE=1 SV=1	Os05g0589600	1	2.79789e-07	100.56	2	AAAAAASPK(1)LASSPAPAPAK	-1.8887	1	35597
A0A0P0WS07	294	K	Phosphopyruvate hydratase (Fragment) OS=Oryza sativa subsp. japonica OX=39947 GN=Os06g0136600 PE=1 SV=1	Os06g0136600	1	1.66998e-06	127.03	2	AISEK(1)TCNALLLK	0.26128	1	32310
A0A0P0WSW9	258	K	Os06g0167000 protein (Fragment) OS=Oryza sativa subsp. japonica OX=39947 GN=Os06g0167000 PE=1 SV=1	Os06g0167000	1	0.000641186	79.889	2	HDGK(1)LWNLNNYR	-0.34465	1	7946.8
A0A0P0WSW9	696	K	Os06g0167000 protein (Fragment) OS=Oryza sativa subsp. japonica OX=39947 GN=Os06g0167000 PE=1 SV=1	Os06g0167000	1	0.00132232	99.34	2	IEK(1)FGDLILK	-0.13229	1	5752.4
A0A0P0WSW9	1092	K	Os06g0167000 protein (Fragment) OS=Oryza sativa subsp. japonica OX=39947 GN=Os06g0167000 PE=1 SV=1	Os06g0167000	1	0.00564688	79.059	2	YNMK(1)LGTPR	0.8065	1	5569.1
A0A0P0WTE0	210	K	Os06g0170500 protein (Fragment) OS=Oryza sativa subsp. japonica OX=39947 GN=Os06g0170500 PE=1 SV=1	Os06g0170500	1	0.00338856	78.932	2	AAEELANK(1)LVIK	-0.12283	1	17211
A0A0P0WTE0	132	K	Os06g0170500 protein (Fragment) OS=Oryza sativa subsp. japonica OX=39947 GN=Os06g0170500 PE=1 SV=1	Os06g0170500	1	1.92884e-06	128.97	2	YYGVNDPVALK(1)LLGK	0.2365	1	3498.5
P42863	64	K	Glucose-6-phosphate isomerase, cytosolic B OS=Oryza sativa subsp. japonica OX=39947 GN=Os06g0256500 PE=1 SV=2	Os06g0256500	1	0.00126174	70.389	2	ATGETMEK(1)LFK	-0.52875	1	6150.5
A0A0P0WV17	173	K	Os06g0237502 protein OS=Oryza sativa subsp. japonica OX=39947 GN=Os06g0237502 PE=1 SV=1	Os06g0237502	0.999954	0.006625	97.033	2	KNLNK(1)FYK	-2.5117	1	4184.7
Q0J4L7	8	K	Os08g0505300 protein (Fragment) OS=Oryza sativa subsp. japonica OX=39947 GN=Os08g0505300 PE=1 SV=1	Os08g0505300	1	0.0011959	68.49	2	LNK(1)HIWSSGIR	-2.7782	1	14583
Q9LWN1	163	K	Os01g0205500 protein OS=Oryza sativa subsp. japonica OX=39947 GN=Os01g0205500 PE=1 SV=1	Os01g0205500	1	5.29164e-05	138.26	2	EDAMK(1)WFQVK	-0.30986	1	14993
Q9LWN1	77	K	Os01g0205500 protein OS=Oryza sativa subsp. japonica OX=39947 GN=Os01g0205500 PE=1 SV=1	Os01g0205500	1	0.00246246	78.864	2	GEK(1)AMQLLESGLK	1.4276	1	2117.6
Q9LWN1	66	K	Os01g0205500 protein OS=Oryza sativa subsp. japonica OX=39947 GN=Os01g0205500 PE=1 SV=1	Os01g0205500	1	0.0114006	71.896	2	NEK(1)IACYVTVR	-0.69293	1	9934.5
A0A0P0WYZ5	471	K	Glycine dehydrogenase (aminomethyl-transferring) (Fragment) OS=Oryza sativa subsp. japonica OX=39947 GN=Os06g0611900 PE=1 SV=1	Os06g0611900	1	0.0330532	41.796	2	GAK(1)FWPTTCR	-0.2204	1	95909
A0A0P0WYZ5	362	K	Glycine dehydrogenase (aminomethyl-transferring) (Fragment) OS=Oryza sativa subsp. japonica OX=39947 GN=Os06g0611900 PE=1 SV=1	Os06g0611900	1	0.000384935	77.696	2	GFK(1)TTAGIEPEDVAK	0.79954	1	11032
A0A0P0WYZ5	337	K	Glycine dehydrogenase (aminomethyl-transferring) (Fragment) OS=Oryza sativa subsp. japonica OX=39947 GN=Os06g0611900 PE=1 SV=1	Os06g0611900	1	0.000969688	94.804	3	RLEK(1)HYPVLFR	0.010079	1	58004
A0A0P0WYZ5	28	K	Glycine dehydrogenase (aminomethyl-transferring) (Fragment) OS=Oryza sativa subsp. japonica OX=39947 GN=Os06g0611900 PE=1 SV=1	Os06g0611900	1	0.025472	62.88	2	YLYK(1)LQSK	-2.3755	1	31253
Q7XMP6	202	K	D-3-phosphoglycerate dehydrogenase OS=Oryza sativa subsp. japonica OX=39947 GN=Os04g0650800 PE=1 SV=1	Os04g0650800	1	0.00873995	87.942	2	NK(1)YVGVSLVGK	-0.02366	1	68889
Q5Z9N8	551	K	90 kDa heat shock protein OS=Oryza sativa subsp. japonica OX=39947 GN=Os06g0716700 PE=1 SV=1	Os06g0716700	1	0.00912435	58.338	2	SEGK(1)LASLDEYISR	-0.65363	1	6331.1
Q5Z9N8	419	K	90 kDa heat shock protein OS=Oryza sativa subsp. japonica OX=39947 GN=Os06g0716700 PE=1 SV=1	Os06g0716700	1	0.0465151	44.767	2	SNLK(1)LYVR	0.61174	1	7763.7
Q5Z9N8	524	K	90 kDa heat shock protein OS=Oryza sativa subsp. japonica OX=39947 GN=Os06g0716700 PE=1 SV=1	Os06g0716700	1	0.000406555	97.175	2	SVK(1)LGIIEDATNR	0.41192	1	32289
A0A0P0X1D1	373	K	Photosystem II stability/assembly factor OS=Oryza sativa subsp. japonica OX=39947 GN=Os06g0729650 PE=1 SV=1	Os06g0729650	1	5.30662e-07	117.03	2	AADNIAANLYSVK(1)FLGDNK	0.0020722	2	12543
A0A0P0X1V6	49	K	Alanine transaminase (Fragment) OS=Oryza sativa subsp. japonica OX=39947 GN=Os07g0108300 PE=1 SV=1	Os07g0108300	1	9.07509e-05	62.711	3	AK(1)HYLAMAPGGLGAYSDSR	0.92856	1	2350
A0A0P0X1V6	316	K	Alanine transaminase (Fragment) OS=Oryza sativa subsp. japonica OX=39947 GN=Os07g0108300 PE=1 SV=1	Os07g0108300	1	8.2525e-05	114.93	2	FSAESK(1)SILESLR	-2.2587	1	6352.9
A0A0P0X1V6	422	K	Alanine transaminase (Fragment) OS=Oryza sativa subsp. japonica OX=39947 GN=Os07g0108300 PE=1 SV=1	Os07g0108300	1	0.000645049	96.313	2	K(1)FNDTFMDQYDGYSR	0.63412	1	11287
A0A0P0X2D8	258	K	Os07g0134800 protein (Fragment) OS=Oryza sativa subsp. japonica OX=39947 GN=Os07g0134800 PE=1 SV=1	Os07g0134800	1	0.000237608	117.21	2	SAGEK(1)TIAWLDK	1.0159	1	4698.5
A0A0P0X312	112	K	Os07g0186400 protein OS=Oryza sativa subsp. japonica OX=39947 GN=Os07g0186400 PE=1 SV=1	Os07g0186400	1	3.00208e-06	135.13	2	SYTK(1)LDSVNAEDFFCR	0.012451	1	8321.9
A0A0P0X334	202	K	Ribose-5-phosphate isomerase (Fragment) OS=Oryza sativa subsp. japonica OX=39947 GN=Os07g0176900 PE=1 SV=1	Os07g0176900	1	0.000338017	89.359	2	LQDLFNDEGCEAK(1)LR	0.63187	1	12190
A0A0P0X3Y0	143	K	Methylmalonate-semialdehyde dehydrogenase (CoA acylating) (Fragment) OS=Oryza sativa subsp. japonica OX=39947 GN=Os07g0188800 PE=1 SV=1	Os07g0188800	1	3.64713e-06	130.99	2	ICK(1)LIQSGADNGAR	-2.8726	1	23851
A0A0P0X3Y0	216	K	Methylmalonate-semialdehyde dehydrogenase (CoA acylating) (Fragment) OS=Oryza sativa subsp. japonica OX=39947 GN=Os07g0188800 PE=1 SV=1	Os07g0188800	1	1.74097e-05	112.68	2	NK(1)YGNGASIFTTSGVSAR	0.38274	1	6709.5
A0A0P0X5L8	34	K	Os07g0422000 protein (Fragment) OS=Oryza sativa subsp. japonica OX=39947 GN=Os07g0422000 PE=1 SV=1	Os07g0422000	1	0.00211049	90.308	2	SFK(1)LVYNR	0.033652	1	29058
A0A0P0X6M7	133	K	Os07g0520800 protein (Fragment) OS=Oryza sativa subsp. japonica OX=39947 GN=Os07g0520800 PE=1 SV=1	Os07g0520800	1	0.00847429	58.426	2	AGAK(1)YDVK	-2.1625	1	13929
A0A0P0X7D0	47	K	Os07g0534000 protein (Fragment) OS=Oryza sativa subsp. japonica OX=39947 GN=Os07g0534000 PE=1 SV=1	Os07g0534000	1	0.0339159	44.42	2	DTGYK(1)LR	-2.7134	1	19155
A0A0P0X7V0	217	K	Os07g0573800 protein (Fragment) OS=Oryza sativa subsp. japonica OX=39947 GN=Os07g0573800 PE=1 SV=1	Os07g0573800	1	0.0109297	78.816	2	AGYDGSVLK(1)LR	0.15468	1	10677
A0A0P0X8E6	210	K	Os07g0586200 protein (Fragment) OS=Oryza sativa subsp. japonica OX=39947 GN=Os07g0586200 PE=1 SV=1	Os07g0586200	1	0.0101728	72.038	2	YK(1)LISDAK	-2.2614	1	10517
A0A0P0X9F5	130	K	Os07g0645200 protein (Fragment) OS=Oryza sativa subsp. japonica OX=39947 GN=Os07g0645200 PE=1 SV=1	Os07g0645200	1	0.000840154	90.761	2	ILDAFVGK(1)FR	-0.9247	1	17522
A0A0P0X9S7	722	K	Os07g0658400 protein (Fragment) OS=Oryza sativa subsp. japonica OX=39947 GN=Os07g0658400 PE=1 SV=1	Os07g0658400	1	0.00132343	81.642	2	AK(1)HVSLAK	-1.8929	1	7394
A0A0P0X9S7	728	K	Os07g0658400 protein (Fragment) OS=Oryza sativa subsp. japonica OX=39947 GN=Os07g0658400 PE=1 SV=1	Os07g0658400	1	0.000391241	88.734	3	HVSLAK(1)TQHIDLK	-2.1551	1	5896
A0A0P0X9S9	142	K	Os07g0663800 protein (Fragment) OS=Oryza sativa subsp. japonica OX=39947 GN=Os07g0663800 PE=1 SV=1	Os07g0663800	1	0.000710274	99.305	2	AALVGIK(1)HAAR	-2.6564	1	60465
A0A0P0XAC9	7	K	Os07g0675000 protein (Fragment) OS=Oryza sativa subsp. japonica OX=39947 GN=Os07g0675000 PE=1 SV=1	Os07g0675000	1	0.000684795	113.46	2	DQGK(1)FVPSEK	-2.2977	1	21490
A0A0P0XAN9	265	K	Os07g0691200 protein (Fragment) OS=Oryza sativa subsp. japonica OX=39947 GN=Os07g0691200 PE=1 SV=1	Os07g0691200	1	7.37961e-06	122.51	3	AK(1)LQTETVCVKPAR	-1.7486	1	28552
A0A0P0XY47	251	K	Os11g0106400 protein (Fragment) OS=Oryza sativa subsp. japonica OX=39947 GN=Os11g0106400 PE=1 SV=1	Os11g0106400	1	0.019803	61.494	2	AK(1)FIAGR	-2.336	1	15805
A0A0P0XY47	74	K	Os11g0106400 protein (Fragment) OS=Oryza sativa subsp. japonica OX=39947 GN=Os11g0106400 PE=1 SV=1	Os11g0106400	1	0.000259824	109.88	2	LK(1)FEDYFSNR	-0.36716	1	9100.9
A0A0P0XAL9	272	K	Phosphoinositide phospholipase C (Fragment) OS=Oryza sativa subsp. japonica OX=39947 GN=Os07g0694000 PE=1 SV=1	Os07g0694000	1	0.00786023	46.835	2	GIK(1)LNNVK	-2.2574	1	53067
A0A0P0XAL9	277	K	Phosphoinositide phospholipase C (Fragment) OS=Oryza sativa subsp. japonica OX=39947 GN=Os07g0694000 PE=1 SV=1	Os07g0694000	1	0.00695788	77.072	2	LNNVK(1)LLMR	-1.1424	2	46327
A0A0P0XAL9	23	K	Phosphoinositide phospholipase C (Fragment) OS=Oryza sativa subsp. japonica OX=39947 GN=Os07g0694000 PE=1 SV=1	Os07g0694000	1	0.000515444	65.173	3	MQQHLAPQYK(1)HLITIK	0.79508	1	12591
A0A0P0XAP0	218	K	Os07g0691800 protein (Fragment) OS=Oryza sativa subsp. japonica OX=39947 GN=Os07g0691800 PE=1 SV=1	Os07g0691800	1	0.000263618	92.428	2	MK(1)VTHADFK	-2.0683	1	12869
A0A0P0XAP0	42	K	Os07g0691800 protein (Fragment) OS=Oryza sativa subsp. japonica OX=39947 GN=Os07g0691800 PE=1 SV=1	Os07g0691800	1	5.803e-10	141.87	2	TLLAK(1)AVANSTSATFLR	-0.17284	1	28096
A0A0P0XAP0	63	K	Os07g0691800 protein (Fragment) OS=Oryza sativa subsp. japonica OX=39947 GN=Os07g0691800 PE=1 SV=1	Os07g0691800	1	3.3373e-06	121.69	2	VVGSELIQK(1)YLGDGPK	-0.023562	1	15883
A0A0P0XAP0	70	K	Os07g0691800 protein (Fragment) OS=Oryza sativa subsp. japonica OX=39947 GN=Os07g0691800 PE=1 SV=1	Os07g0691800	1	0.0143663	60.892	2	YLGDGPK(1)LVR	0.42378	2	51789
Q69UI2	112	K	40S ribosomal protein S13-1 OS=Oryza sativa subsp. japonica OX=39947 GN=Os08g0117200 PE=3 SV=2	Os08g0117200	0.999999	0.00476277	67.903	2	DKDSK(1)FR	-1.8935	1	44648
Q69UI2	70	K	40S ribosomal protein S13-1 OS=Oryza sativa subsp. japonica OX=39947 GN=Os08g0117200 PE=3 SV=2	Os08g0117200	1	0.00838273	49.96	2	SVTGSK(1)ILR	-2.9425	1	167550
Q0J8C2	692	K	Os08g0120500 protein OS=Oryza sativa subsp. japonica OX=39947 GN=Os08g0120500 PE=1 SV=1	Os08g0120500	1	0.000908173	92.428	2	EK(1)FLSYVEHAK	0.84851	1	43017
Q0J8C2	162	K	Os08g0120500 protein OS=Oryza sativa subsp. japonica OX=39947 GN=Os08g0120500 PE=1 SV=1	Os08g0120500	1	0.000145664	65.12	3	LAASDLK(1)ELGYDDFHR	0.86414	1	5478
Q0J8C2	460	K	Os08g0120500 protein OS=Oryza sativa subsp. japonica OX=39947 GN=Os08g0120500 PE=1 SV=1	Os08g0120500	1	2.44347e-08	139.61	2	SLK(1)ELGSPEYNPVFIK	0.23687	1	3514.8
Q0J8C2	302	K	Os08g0120500 protein OS=Oryza sativa subsp. japonica OX=39947 GN=Os08g0120500 PE=1 SV=1	Os08g0120500	1	8.52061e-05	137.88	2	TTVDAVK(1)LR	-2.2369	2	127010
Q6YYB9	467	K	Tryptophan synthase OS=Oryza sativa subsp. japonica OX=39947 GN=Os08g0135900 PE=1 SV=1	Os08g0135900	1	1.55269e-05	104.04	2	GDKDVHTASK(1)YLDV	-1.7317	2	22021
Q6YYB9	229	K	Tryptophan synthase OS=Oryza sativa subsp. japonica OX=39947 GN=Os08g0135900 PE=1 SV=1	Os08g0135900	1	0.00533199	76.605	2	MK(1)LLGAEVR	-1.8581	2	93306
A0A0P0XCL4	32	K	Os08g0177700 protein (Fragment) OS=Oryza sativa subsp. japonica OX=39947 GN=Os08g0177700 PE=1 SV=1	Os08g0177700	1	0.00137176	108.3	2	GVQVK(1)LTGGR	-2.0506	1	30202
A0A0P0XCY4	180	K	Lactoylglutathione lyase OS=Oryza sativa subsp. japonica OX=39947 GN=Os08g0191700 PE=1 SV=1	Os08g0191700	1	0.0166067	58.687	2	ALGMK(1)LLR	-0.45528	2	303910
A0A0P0XCY4	175	K	Lactoylglutathione lyase OS=Oryza sativa subsp. japonica OX=39947 GN=Os08g0191700 PE=1 SV=1	Os08g0191700	1	0.0096873	67.507	2	FYEK(1)ALGMK	-2.6602	2	126250
A0A0P0XCY4	171	K	Lactoylglutathione lyase OS=Oryza sativa subsp. japonica OX=39947 GN=Os08g0191700 PE=1 SV=1	Os08g0191700	1	0.0362614	49.325	2	SIK(1)FYEK	-0.66254	1	57449
A0A0P0XCY4	40	K	Lactoylglutathione lyase OS=Oryza sativa subsp. japonica OX=39947 GN=Os08g0191700 PE=1 SV=1	Os08g0191700	1	0.000420235	92.707	2	TIK(1)CYTECFGMK	-0.75028	1	4350.3
A0A0P0XD59	183	K	3-hydroxyacyl-[acyl-carrier-protein] dehydratase OS=Oryza sativa subsp. japonica OX=39947 GN=Os08g0225000 PE=1 SV=1	Os08g0225000	1	0.000349531	97.033	2	MTLTK(1)YQK	-2.7975	2	77771
A0A0P0XD82	490	K	Os08g0224700 protein (Fragment) OS=Oryza sativa subsp. japonica OX=39947 GN=Os08g0224700 PE=1 SV=1	Os08g0224700	1	0.0302963	46.447	2	VVPAQEK(1)FIK	0.62281	1	34529
A0A0P0XEB4	126	K	Os08g0292900 protein (Fragment) OS=Oryza sativa subsp. japonica OX=39947 GN=Os08g0292900 PE=1 SV=1	Os08g0292900	1	0.00213603	108.92	2	EK(1)LIDIR	-0.0040003	1	10621
A0A0P0XG27	103	K	Os08g0379400 protein (Fragment) OS=Oryza sativa subsp. japonica OX=39947 GN=Os08g0379400 PE=1 SV=1	Os08g0379400	1	0.000452949	74.524	2	VAATASTPK(1)LELLK	0.36367	2	25987
Q9LGH4	149	K	Histone H2B.6 OS=Oryza sativa subsp. japonica OX=39947 GN=H2B.6 PE=3 SV=1	H2B.6	1	0.0271236	69.905	1	AVTK(1)FTSS	-3.7195	1	54414
Q9LGH4	145	K	Histone H2B.6 OS=Oryza sativa subsp. japonica OX=39947 GN=H2B.6 PE=3 SV=1	H2B.6	1	2.29229e-05	136.94	2	HAVSEGTK(1)AVTK	-1.5576	2	162230
Q9LGH4	72	K	Histone H2B.6 OS=Oryza sativa subsp. japonica OX=39947 GN=H2B.6 PE=3 SV=1	H2B.6	1	0.00895883	53.679	2	IYIFK(1)VLK	-0.13194	1	328720
Q9LGH4	75	K	Histone H2B.6 OS=Oryza sativa subsp. japonica OX=39947 GN=H2B.6 PE=3 SV=1	H2B.6	1	6.1786e-08	168.43	3	VLK(1)QVHPDIGISSK	-1.6086	2	880830
Q9LGH4	67	K	Histone H2B.6 OS=Oryza sativa subsp. japonica OX=39947 GN=H2B.6 PE=3 SV=1	H2B.6	1	0.000153482	143.39	2	SVETYK(1)IYIFK	0.43482	3	743150
Q6ZBP3	105	K	Histone H2B.2 OS=Oryza sativa subsp. japonica OX=39947 GN=H2B.2 PE=3 SV=1	H2B.2	1	0.000342408	126.82	2	LAGEAAK(1)LAR	-1.835	1	972790
Q9LGH4	137	K	Histone H2B.6 OS=Oryza sativa subsp. japonica OX=39947 GN=H2B.6 PE=3 SV=1	H2B.6	1	8.71383e-10	142.03	3	LVLPGELAK(1)HAVSEGTK	1.4782	2	2071500
Q9LGH4	114	K	Histone H2B.6 OS=Oryza sativa subsp. japonica OX=39947 GN=H2B.6 PE=3 SV=1	H2B.6	0.999975	0.000243813	154.35	2	YNK(1)KPTITSR	-1.9683	2	93096
A0A0P0XI83	71	K	Os08g0557600 protein (Fragment) OS=Oryza sativa subsp. japonica OX=39947 GN=Os08g0557600 PE=1 SV=1	Os08g0557600	1	0.000965359	81.163	2	PK(1)FGSYWIK	-0.35001	1	11175
A0A0P0XIR6	505	K	Os08g0511700 protein OS=Oryza sativa subsp. japonica OX=39947 GN=Os08g0511700 PE=1 SV=1	Os08g0511700	1	0.000616152	83.438	2	VLPDSFGNLK(1)HLR	0.278	1	7761
A0A0P0XJ24	307	K	Os09g0135400 protein (Fragment) OS=Oryza sativa subsp. japonica OX=39947 GN=Os09g0135400 PE=1 SV=1	Os09g0135400	1	0.016816	55.604	3	SRPLK(1)LVYDHDIR	-3.1605	1	5242.7
Q6ER67	53	K	Ribosomal protein OS=Oryza sativa subsp. japonica OX=39947 GN=Os02g0321900 PE=1 SV=1	Os02g0321900	1	3.0894e-06	142.71	3	FSGSVK(1)LPHIPRPK	1.3017	3	183280
Q6ER67	105	K	Ribosomal protein OS=Oryza sativa subsp. japonica OX=39947 GN=Os02g0321900 PE=1 SV=1	Os02g0321900	1	0.000115832	102.03	2	K(1)YHAFLASEAIIK	-0.34663	1	55885
A0A0P0XJ66	3	K	Os08g0558000 protein OS=Oryza sativa subsp. japonica OX=39947 GN=Os08g0558000 PE=1 SV=1	Os08g0558000	1	0.0104903	56.378	2	SK(1)LQTEALK	0.79451	1	98792
Q0J3L4	143	K	Monothiol glutaredoxin-S10 OS=Oryza sativa subsp. japonica OX=39947 GN=GRXS10 PE=2 SV=2	GRXS10	1	1.14348e-07	211.84	3	HIGGCTDTVK(1)LHR	-4.3199	1	16023
A0A0P0XJZ1	864	K	Os09g0314200 protein OS=Oryza sativa subsp. japonica OX=39947 GN=Os09g0314200 PE=3 SV=1	Os09g0314200	1	0.0220377	51.43	2	LTSLWK(1)LR	-0.33794	1	56778
A0A0P0XNS9	273	K	Os09g0503400 protein (Fragment) OS=Oryza sativa subsp. japonica OX=39947 GN=Os09g0503400 PE=1 SV=1	Os09g0503400	1	0.000491323	85.622	2	VLQSK(1)FDSQAR	-1.7714	1	27379
A0A0P0XNS9	219	K	Os09g0503400 protein (Fragment) OS=Oryza sativa subsp. japonica OX=39947 GN=Os09g0503400 PE=1 SV=1	Os09g0503400	1	0.00166574	72.042	2	YLQDSIVK(1)FR	-0.089034	2	23962
A0A0P0XQB2	56	K	Transmembrane 9 superfamily member (Fragment) OS=Oryza sativa subsp. japonica OX=39947 GN=Os09g0557800 PE=1 SV=1	Os09g0557800	1	0.00300504	77.072	2	VNK(1)LTSVK	-2.3649	1	10778
Q8L4F2	53	K	40S ribosomal protein S23, putative, expressed OS=Oryza sativa subsp. japonica OX=39947 GN=LOC_Os03g60400 PE=1 SV=1	LOC_Os03g60400	1	0.000857396	90.306	2	GIVLEK(1)IGIEAK	-0.89729	1	63788
Q8L4F2	47	K	40S ribosomal protein S23, putative, expressed OS=Oryza sativa subsp. japonica OX=39947 GN=LOC_Os03g60400 PE=1 SV=1	LOC_Os03g60400	0.999999	1.13468e-05	101.52	3	KPFAGSSHAK(1)GIVLEK	-2.0396	1	126190
Q33AD8	126	K	Os10g0190000 protein OS=Oryza sativa subsp. japonica OX=39947 GN=LOC_Os10g11260 PE=1 SV=1	LOC_Os10g11260	1	0.000947067	90.142	2	DNPK(1)LFEANVK	-0.82661	1	9473.9
A0A0P0XU17	35	K	Os10g0411700 protein (Fragment) OS=Oryza sativa subsp. japonica OX=39947 GN=Os10g0411700 PE=1 SV=1	Os10g0411700	1	0.00155332	81.642	2	VK(1)FLDDQNR	-0.43938	1	17010
A0A0P0XV76	175	K	Os10g0456500 protein OS=Oryza sativa subsp. japonica OX=39947 GN=Os10g0456500 PE=1 SV=1	Os10g0456500	1	0.0186362	65.933	2	IVGLK(1)SIAAYR	-0.15696	1	14993
A0A0P0XVL8	9	K	Os10g0457000 protein (Fragment) OS=Oryza sativa subsp. japonica OX=39947 GN=Os10g0457000 PE=1 SV=1	Os10g0457000	1	0.00158762	56.378	2	ILNMIK(1)LYGK	1.0834	1	5739.2
A0A0P0XWA7	199	K	Os10g0492000 protein (Fragment) OS=Oryza sativa subsp. japonica OX=39947 GN=Os10g0492000 PE=1 SV=1	Os10g0492000	1	0.00152776	88.921	2	RADDLK(1)LLYR	-0.077452	2	30908
A0A0P0XWA7	78	K	Os10g0492000 protein (Fragment) OS=Oryza sativa subsp. japonica OX=39947 GN=Os10g0492000 PE=1 SV=1	Os10g0492000	1	0.000117109	134.2	2	ENAK(1)ILYASQLK	0.27108	1	70337
A0A0P0Y1M2	45	K	Os11g0440200 protein OS=Oryza sativa subsp. japonica OX=39947 GN=Os11g0440200 PE=3 SV=1	Os11g0440200	1	0.0114769	65.879	2	TPLK(1)LGATAGLR	0.17705	1	39856
A0A0P0XZP3	271	K	Protein disulfide-isomerase (Fragment) OS=Oryza sativa subsp. japonica OX=39947 GN=Os11g0199200 PE=1 SV=1	Os11g0199200	1	5.49244e-06	135.63	2	EYFDGK(1)LSPFR	0.94201	2	68786
A0A0P0XZP3	14	K	Protein disulfide-isomerase (Fragment) OS=Oryza sativa subsp. japonica OX=39947 GN=Os11g0199200 PE=1 SV=1	Os11g0199200	0.999908	2.86566e-07	113.86	3	NKPLATK(1)YEIQGFPTLK	0.61016	1	21172
A0A0P0XZP3	31	K	Protein disulfide-isomerase (Fragment) OS=Oryza sativa subsp. japonica OX=39947 GN=Os11g0199200 PE=1 SV=1	Os11g0199200	1	0.000691853	134.66	2	NQGK(1)NIQEYK	-2.2609	1	12364
A0A0P0Y1Y5	312	K	Adenosylhomocysteinase (Fragment) OS=Oryza sativa subsp. japonica OX=39947 GN=Os11g0455500 PE=1 SV=1	Os11g0455500	1	0.000218979	123.5	2	GCAAALK(1)QAGAR	-1.5498	1	15726
A0A0P0Y1Y5	476	K	Adenosylhomocysteinase (Fragment) OS=Oryza sativa subsp. japonica OX=39947 GN=Os11g0455500 PE=1 SV=1	Os11g0455500	1	7.24055e-05	112.93	3	HLDEK(1)VAALHLGK	1.0489	2	73478
A0A0P0Y1Y5	484	K	Adenosylhomocysteinase (Fragment) OS=Oryza sativa subsp. japonica OX=39947 GN=Os11g0455500 PE=1 SV=1	Os11g0455500	1	0.000203623	83.623	3	VAALHLGK(1)LGAR	-0.95431	2	198670
A0A0P0Y1Y5	471	K	Adenosylhomocysteinase (Fragment) OS=Oryza sativa subsp. japonica OX=39947 GN=Os11g0455500 PE=1 SV=1	Os11g0455500	1	0.000845085	87.942	2	VYVLPK(1)HLDEK	-0.59616	2	33245
A0A0P0Y1Y5	221	K	Adenosylhomocysteinase (Fragment) OS=Oryza sativa subsp. japonica OX=39947 GN=Os11g0455500 PE=1 SV=1	Os11g0455500	1	0.016638	46.835	2	SDPSK(1)YR	-1.8318	1	15167
A0A0P0Y1Y5	267	K	Adenosylhomocysteinase (Fragment) OS=Oryza sativa subsp. japonica OX=39947 GN=Os11g0455500 PE=1 SV=1	Os11g0455500	1	8.60545e-07	166.66	2	SK(1)FDNLYGCR	0.09469	1	166390
A0A0P0Y200	142	K	Glycine hydroxymethyltransferase (Fragment) OS=Oryza sativa subsp. japonica OX=39947 GN=Os11g0455800 PE=1 SV=1	Os11g0455800	1	0.000316273	84.309	2	ANAVAIGK(1)YLMSK	0.65634	4	121780
A0A0P0Y200	250	K	Glycine hydroxymethyltransferase (Fragment) OS=Oryza sativa subsp. japonica OX=39947 GN=Os11g0455800 PE=1 SV=1	Os11g0455800	1	0.000170391	146.88	2	DFSK(1)GLVNNK	0.70322	2	156870
A0A0P0Y200	262	K	Glycine hydroxymethyltransferase (Fragment) OS=Oryza sativa subsp. japonica OX=39947 GN=Os11g0455800 PE=1 SV=1	Os11g0455800	1	0.000161129	147.19	2	DIENLK(1)LEVEK	0.87381	1	21170
A0A0P0Y200	15	K	Glycine hydroxymethyltransferase (Fragment) OS=Oryza sativa subsp. japonica OX=39947 GN=Os11g0455800 PE=1 SV=1	Os11g0455800	1	0.00455563	78.178	2	DWDYAK(1)LR	0.14271	1	8287.2
A0A0P0Y253	87	K	Os11g0472000 protein (Fragment) OS=Oryza sativa subsp. japonica OX=39947 GN=Os11g0472000 PE=1 SV=1	Os11g0472000	1	0.000316377	117.99	2	TGTCK(1)FGATCK	-1.0229	1	8899.2
A0A0P0Y2R8	195	K	Alpha-mannosidase (Fragment) OS=Oryza sativa subsp. japonica OX=39947 GN=Os11g0525600 PE=1 SV=1	Os11g0525600	1	3.61478e-06	178.95	2	QMDK(1)LIHYVNK	1.0806	1	5475.6
A0A0P0Y2R8	732	K	Alpha-mannosidase (Fragment) OS=Oryza sativa subsp. japonica OX=39947 GN=Os11g0525600 PE=1 SV=1	Os11g0525600	1	0.00618948	57.003	2	YYLK(1)IDPQGEGAR	1.1298	1	24879
A0A0P0Y344	584	K	Os11g0546000 protein OS=Oryza sativa subsp. japonica OX=39947 GN=Os11g0546000 PE=1 SV=1	Os11g0546000	1	0.0506901	48.157	2	INK(1)LDSTK	-0.77569	1	8379.8
A0A0P0Y344	424	K	Os11g0546000 protein OS=Oryza sativa subsp. japonica OX=39947 GN=Os11g0546000 PE=1 SV=1	Os11g0546000	1	0.00353422	65.933	2	ISPK(1)FQHSVR	-1.0274	1	34018
A0A0P0Y344	126	K	Os11g0546000 protein OS=Oryza sativa subsp. japonica OX=39947 GN=Os11g0546000 PE=1 SV=1	Os11g0546000	0.999467	0.0132081	67.507	2	VLAGK(0.999)LK(0.001)PNLGR	-2.1772	1	16462
Q2R2Z0	424	K	Glutamyl-tRNA(Gln) amidotransferase subunit B, chloroplastic/mitochondrial OS=Oryza sativa subsp. japonica OX=39947 GN=GATB PE=2 SV=1	GATB	1	0.0113957	62.271	2	NEK(1)LSIDEIK	0.74762	1	37838
A0A0P0Y4R9	67	K	Os11g0637700 protein (Fragment) OS=Oryza sativa subsp. japonica OX=39947 GN=Os11g0637700 PE=1 SV=1	Os11g0637700	1	0.000385255	113.46	2	VIMEK(1)HMIDGR	-2.6078	1	6859.8
A0A0P0Y5X5	353	K	Os12g0105300 protein (Fragment) OS=Oryza sativa subsp. japonica OX=39947 GN=Os12g0105300 PE=4 SV=1	Os12g0105300	1	0.000275877	127.94	2	IK(1)LASVQLAK	0.5374	1	29282
P93431	308	K	Ribulose bisphosphate carboxylase/oxygenase activase, chloroplastic OS=Oryza sativa subsp. japonica OX=39947 GN=RCA PE=1 SV=2	RCA	1	0.000550089	108.4	2	VGVCK(1)GIFR	0.27098	2	2691500
P93431	378	K	Ribulose bisphosphate carboxylase/oxygenase activase, chloroplastic OS=Oryza sativa subsp. japonica OX=39947 GN=RCA PE=1 SV=2	RCA	1	3.67369e-11	175.68	2	EGPPEFEQPK(1)MTIEK	0.58567	2	257890
P93431	383	K	Ribulose bisphosphate carboxylase/oxygenase activase, chloroplastic OS=Oryza sativa subsp. japonica OX=39947 GN=RCA PE=1 SV=2	RCA	1	0.039685	43.613	2	MTIEK(1)LMEYGYMLVK	0.010781	1	18817
P93431	212	K	Ribulose bisphosphate carboxylase/oxygenase activase, chloroplastic OS=Oryza sativa subsp. japonica OX=39947 GN=RCA PE=1 SV=2	RCA	1	4.78625e-13	162.52	2	GK(1)MCCLFINDLDAGAGR	-0.2816	5	1536800
P93431	162	K	Ribulose bisphosphate carboxylase/oxygenase activase, chloroplastic OS=Oryza sativa subsp. japonica OX=39947 GN=RCA PE=1 SV=2	RCA	1	1.04416e-08	159.44	2	GQGK(1)SFQCELVFAK	1.1093	1	67707
P93431	350	K	Ribulose bisphosphate carboxylase/oxygenase activase, chloroplastic OS=Oryza sativa subsp. japonica OX=39947 GN=RCA PE=1 SV=2	RCA	1	1.66894e-08	181.44	2	K(1)WVSDTGVENIGK	-0.46929	2	224160
P93431	293	K	Ribulose bisphosphate carboxylase/oxygenase activase, chloroplastic OS=Oryza sativa subsp. japonica OX=39947 GN=RCA PE=1 SV=2	RCA	1	0.000164153	136.84	2	MEK(1)FYWAPTR	0.95035	8	5765600
P93431	63	K	Ribulose bisphosphate carboxylase/oxygenase activase, chloroplastic OS=Oryza sativa subsp. japonica OX=39947 GN=RCA PE=1 SV=2	RCA	1	1.00557e-17	208.23	2	WK(1)GLAYDISDDQQDITR	0.77529	4	1121800
P93431	158	K	Ribulose bisphosphate carboxylase/oxygenase activase, chloroplastic OS=Oryza sativa subsp. japonica OX=39947 GN=RCA PE=1 SV=2	RCA	1	1.02055e-07	159.11	2	VPLILGIWGGK(1)GQGK	0.12559	1	177850
A0A0P0Y723	104	K	Os12g0152700 protein (Fragment) OS=Oryza sativa subsp. japonica OX=39947 GN=Os12g0152700 PE=1 SV=1	Os12g0152700	1	0.0118013	42.061	2	ALK(1)DLGLDVTK	-0.65854	1	29167
A0A0P0Y723	238	K	Os12g0152700 protein (Fragment) OS=Oryza sativa subsp. japonica OX=39947 GN=Os12g0152700 PE=1 SV=1	Os12g0152700	1	0.000681991	98.009	2	DK(1)FHVSYR	-1.9286	1	81224
A0A0P0Y723	125	K	Os12g0152700 protein (Fragment) OS=Oryza sativa subsp. japonica OX=39947 GN=Os12g0152700 PE=1 SV=1	Os12g0152700	1	0.000181477	77.157	2	GSVSTESAVTQTK(1)FHIMR	0.06298	1	16815
Q0IUB6	318	K	Os11g0169800 protein (Fragment) OS=Oryza sativa subsp. japonica OX=39947 GN=Os11g0169800 PE=1 SV=1	Os11g0169800	1	0.00269519	105.36	2	LEK(1)FEIPAK	-0.70034	1	96797
A0A0P0Y838	21	K	Ribulose bisphosphate carboxylase large chain OS=Oryza sativa subsp. japonica OX=39947 GN=Os12g0207600 PE=3 SV=1	Os12g0207600	1	1.20601e-10	171.2	2	DYK(1)LTYYTPEYETK	1.3444	6	9218500
A0A0P0Y838	474	K	Ribulose bisphosphate carboxylase large chain OS=Oryza sativa subsp. japonica OX=39947 GN=Os12g0207600 PE=3 SV=1	Os12g0207600	1	0.00584684	85.716	2	FEFEPVDK(1)LDS	-0.13438	1	1576.4
P0C512	146	K	Ribulose bisphosphate carboxylase large chain OS=Oryza sativa subsp. japonica OX=39947 GN=rbcL PE=1 SV=1	rbcL	1	2.60214e-16	164.79	3	IPPTYSK(1)TFQGPPHGIQVER	1.339	2	1793300
A0A0P0Y838	183	K	Ribulose bisphosphate carboxylase large chain OS=Oryza sativa subsp. japonica OX=39947 GN=Os12g0207600 PE=3 SV=1	Os12g0207600	1	0.000433147	130.31	2	LGLSAK(1)NYGR	3.633	2	594710
P0C512	334	K	Ribulose bisphosphate carboxylase large chain OS=Oryza sativa subsp. japonica OX=39947 GN=rbcL PE=1 SV=1	rbcL	1	3.48622e-28	335.85	3	MSGGDHIHAGTVVGK(1)LEGER	-1.2781	10	5460800
A0A0P0Y838	177	K	Ribulose bisphosphate carboxylase large chain OS=Oryza sativa subsp. japonica OX=39947 GN=Os12g0207600 PE=3 SV=1	Os12g0207600	1	1.96607e-16	199.3	2	PK(1)LGLSAK	-2.0138	5	6975300
P0C512	305	K	Ribulose bisphosphate carboxylase large chain OS=Oryza sativa subsp. japonica OX=39947 GN=rbcL PE=1 SV=1	rbcL	1	0.000256022	138.55	3	QK(1)NHGMHFR	-2.3601	2	901330
P0C512	450	K	Ribulose bisphosphate carboxylase large chain OS=Oryza sativa subsp. japonica OX=39947 GN=rbcL PE=1 SV=1	rbcL	1	3.56145e-08	129.53	3	SACK(1)WSPELAAACEIWK	-0.22596	2	1898900
A0A0P0Y838	466	K	Ribulose bisphosphate carboxylase large chain OS=Oryza sativa subsp. japonica OX=39947 GN=Os12g0207600 PE=3 SV=1	Os12g0207600	1	0.000483299	106.47	2	VIK(1)FEFEPVDKLDS	-0.69854	1	6452
A0A0P0Y878	114	K	Os12g0208900 protein OS=Oryza sativa subsp. japonica OX=39947 GN=Os12g0208900 PE=1 SV=1	Os12g0208900	1	0.00126174	70.389	2	LQK(1)LEDAVVQR	-1.4346	1	5587.2
A0A0P0Y878	92	K	Os12g0208900 protein OS=Oryza sativa subsp. japonica OX=39947 GN=Os12g0208900 PE=1 SV=1	Os12g0208900	1	0.00170825	103.8	2	TK(1)FTAEQK	-2.5276	1	51935
A0A0P0Y878	142	K	Os12g0208900 protein OS=Oryza sativa subsp. japonica OX=39947 GN=Os12g0208900 PE=1 SV=1	Os12g0208900	1	0.000141668	96.957	3	VWMHNNK(1)HTLAR	-2.6829	1	6654.6
A0A0P0Y952	91	K	Os12g0244100 protein (Fragment) OS=Oryza sativa subsp. japonica OX=39947 GN=Os12g0244100 PE=1 SV=1	Os12g0244100	1	9.01442e-08	147.02	2	DDNGNVK(1)LDCPAIGK	-0.40917	1	41084
A0A0P0Y952	438	K	Os12g0244100 protein (Fragment) OS=Oryza sativa subsp. japonica OX=39947 GN=Os12g0244100 PE=1 SV=1	Os12g0244100	1	0.00062417	123.5	2	DNK(1)SLGSFR	-0.38133	2	249620
A0A0P0Y952	120	K	Os12g0244100 protein (Fragment) OS=Oryza sativa subsp. japonica OX=39947 GN=Os12g0244100 PE=1 SV=1	Os12g0244100	1	2.61119e-06	148.76	2	LVDDASK(1)FLNDK	0.31966	5	268790
A0A0P0YAG3	107	K	Os12g0507500 protein OS=Oryza sativa subsp. japonica OX=39947 GN=Os12g0507500 PE=1 SV=1	Os12g0507500	1	0.000410018	66.664	2	TEALK(1)IIWAHIK	0.0046904	1	8095.9
A0A0P0YB67	34	K	Nucleoside diphosphate kinase (Fragment) OS=Oryza sativa subsp. japonica OX=39947 GN=Os12g0548300 PE=1 SV=1	Os12g0548300	1	0.0149819	49.325	2	GLK(1)LFQCPK	0.014717	1	23367
A0A0P0YB67	31	K	Nucleoside diphosphate kinase (Fragment) OS=Oryza sativa subsp. japonica OX=39947 GN=Os12g0548300 PE=1 SV=1	Os12g0548300	0.999999	0.00235758	94.806	2	KGFVLK(1)GLK	0.064472	1	49019
A0A0P0YBA7	321	K	Os12g0535900 protein (Fragment) OS=Oryza sativa subsp. japonica OX=39947 GN=Os12g0535900 PE=1 SV=1	Os12g0535900	1	0.000220212	125.5	2	SK(1)LNQLQK	-1.5541	1	16987
Q0D6U7	184	K	Os07g0438500 protein (Fragment) OS=Oryza sativa subsp. japonica OX=39947 GN=Os07g0438500 PE=1 SV=1	Os07g0438500	1	0.0119578	66.087	2	PSDGK(1)LR	-2.5979	1	18435
Q2QLY5	407	K	5-methyltetrahydropteroyltriglutamate--homocysteine methyltransferase 1 OS=Oryza sativa subsp. japonica OX=39947 GN=Os12g0623900 PE=2 SV=1	Os12g0623900	1	9.05564e-05	104.39	2	AAAALK(1)GSDHR	-2.4456	1	38163
Q2QLY5	273	K	5-methyltetrahydropteroyltriglutamate--homocysteine methyltransferase 1 OS=Oryza sativa subsp. japonica OX=39947 GN=Os12g0623900 PE=2 SV=1	Os12g0623900	1	0.0090104	69.915	2	GAK(1)TLDLIK	-0.30916	1	29756
Q2QLY5	287	K	5-methyltetrahydropteroyltriglutamate--homocysteine methyltransferase 1 OS=Oryza sativa subsp. japonica OX=39947 GN=Os12g0623900 PE=2 SV=1	Os12g0623900	1	3.71301e-07	110.06	2	SAGFPSGK(1)YLFAGVVDGR	0.32436	1	71666
Q2QLY5	679	K	5-methyltetrahydropteroyltriglutamate--homocysteine methyltransferase 1 OS=Oryza sativa subsp. japonica OX=39947 GN=Os12g0623900 PE=2 SV=1	Os12g0623900	1	0.000223281	135.63	2	SDEK(1)LLSVFR	0.98012	1	111930
A0A0P0YCJ3	106	K	Sulfurtransferase (Fragment) OS=Oryza sativa subsp. japonica OX=39947 GN=Os12g0608600 PE=1 SV=1	Os12g0608600	1	0.000316306	73.502	2	DGIVVYDGK(1)GLFSAAR	0.68466	2	15035
A0A0P0YD24	215	K	Os12g0640600 protein OS=Oryza sativa subsp. japonica OX=39947 GN=Os12g0640600 PE=1 SV=1	Os12g0640600	1	0.00661543	79.311	2	LK(1)HSFTAHPK	-2.8379	1	4873.1
A0A5S6R6V4	93	K	Peroxidase OS=Oryza sativa subsp. japonica OX=39947 GN=Os06g0490400 PE=1 SV=1	Os06g0490400	0.999941	0.0112953	74.269	2	DAKPNK(1)SLR	-2.9503	1	19638
A0A5S6R758	259	K	Peptidyl-prolyl cis-trans isomerase OS=Oryza sativa subsp. japonica OX=39947 GN=Os01g0111100 PE=3 SV=1	Os01g0111100	0.999906	0.0517675	44.82	2	VAK(1)LIGDKR	-2.238	1	13722
Q6Z8E0	87	K	Os02g0699600 protein OS=Oryza sativa subsp. japonica OX=39947 GN=Os02g0699600 PE=2 SV=1	Os02g0699600	1	0.0102223	41.796	2	ALK(1)EPERDR	-2.1087	1	12264
Q6Z8E0	55	K	Os02g0699600 protein OS=Oryza sativa subsp. japonica OX=39947 GN=Os02g0699600 PE=2 SV=1	Os02g0699600	0.99997	0.0284277	57.888	2	ETAKDWK(1)GLR	-2.0389	1	25583
Q6Z8E0	100	K	Os02g0699600 protein OS=Oryza sativa subsp. japonica OX=39947 GN=Os02g0699600 PE=2 SV=1	Os02g0699600	1	3.70371e-10	148.62	3	NIK(1)HSGNISLDDVIEIAR	-0.54426	1	14085
Q6Z8E0	31	K	Os02g0699600 protein OS=Oryza sativa subsp. japonica OX=39947 GN=Os02g0699600 PE=2 SV=1	Os02g0699600	1	8.78625e-13	129.01	2	VTGGEVGAASSLAPK(1)IGPLGLSPK	-0.19449	1	19095
A0A5S6RDQ3	280	K	Os06g0225100 protein OS=Oryza sativa subsp. japonica OX=39947 GN=Os06g0225100 PE=1 SV=1	Os06g0225100	1	0.00710581	74.424	2	IAVSK(1)LPVVLR	1.8641	1	6233.1
Q0JBZ7	135	K	Os04g0501000 protein OS=Oryza sativa subsp. japonica OX=39947 GN=Os04g0501000 PE=3 SV=2	Os04g0501000	1	0.000197452	94.507	2	AYVK(1)LTPDYDALDVANK	0.11763	1	71634
Q0JBZ7	66	K	Os04g0501000 protein OS=Oryza sativa subsp. japonica OX=39947 GN=Os04g0501000 PE=3 SV=2	Os04g0501000	1	2.61292e-09	178.94	2	NK(1)LDQYQILK	-0.34797	1	358920
Q0DXG2	87	K	Os02g0755400 protein OS=Oryza sativa subsp. japonica OX=39947 GN=Os02g0755400 PE=1 SV=1	Os02g0755400	1	0.00845615	60.547	2	SK(1)GYGFVTFR	0.10663	1	38329
A3BLC3	157	K	Ribosome-recycling factor, chloroplastic OS=Oryza sativa subsp. japonica OX=39947 GN=Os07g0570700 PE=2 SV=2	Os07g0570700	1	0.00041938	98.009	2	SSLK(1)LIEK	-2.214	1	28401
A3C4S4	317	K	GDP-mannose 3,5-epimerase 1 OS=Oryza sativa subsp. japonica OX=39947 GN=GME-1 PE=1 SV=1	GME-1	1	4.87478e-05	116.13	2	EK(1)LGWAPTMK	0.40248	2	347350
A3C4S4	325	K	GDP-mannose 3,5-epimerase 1 OS=Oryza sativa subsp. japonica OX=39947 GN=GME-1 PE=1 SV=1	GME-1	1	0.00898912	57.032	2	LGWAPTMK(1)LK	-0.29479	2	201180
A3C4S4	345	K	GDP-mannose 3,5-epimerase 1 OS=Oryza sativa subsp. japonica OX=39947 GN=GME-1 PE=1 SV=1	GME-1	1	3.78322e-16	250.16	2	EK(1)TQGVDIAGYGSSK	-2.5492	1	85352
A3C4S4	29	K	GDP-mannose 3,5-epimerase 1 OS=Oryza sativa subsp. japonica OX=39947 GN=GME-1 PE=1 SV=1	GME-1	1	0.00460929	81.099	2	EQYWPSEK(1)LR	0.9824	2	107780
A3C4S4	191	K	GDP-mannose 3,5-epimerase 1 OS=Oryza sativa subsp. japonica OX=39947 GN=GME-1 PE=1 SV=1	GME-1	1	2.76555e-06	127.03	3	HYTK(1)DFGIECR	-1.7991	2	42254
Q10DV7	328	K	Actin-1 OS=Oryza sativa subsp. japonica OX=39947 GN=ACT1 PE=2 SV=1	ACT1	1	0.000256154	99.174	2	EITALAPSSMK(1)IK	-0.61042	2	82439
Q94DL4	217	K	Os01g0964133 protein OS=Oryza sativa subsp. japonica OX=39947 GN=Os01g0964133 PE=1 SV=1	Os01g0964133	1	1.04348e-06	73.262	2	EK(1)LAYVALDYEQELETAK	-0.088195	1	43896
A3C6G9	156	K	Glycine cleavage system H protein, mitochondrial OS=Oryza sativa subsp. japonica OX=39947 GN=GDCSH PE=1 SV=1	GDCSH	1	5.98164e-05	117.99	3	YTK(1)HCEEEDAH	-1.053	2	20152
Q0DFE0	20	K	Os05g0596200 protein (Fragment) OS=Oryza sativa subsp. japonica OX=39947 GN=Os05g0596200 PE=1 SV=1	Os05g0596200	1	0.00059032	94.791	2	SGISAAK(1)FEASK	-1.7611	1	11547
B7E9D7	55	K	Os01g0124650 protein OS=Oryza sativa subsp. japonica OX=39947 GN=Os01g0124650 PE=1 SV=1	Os01g0124650	0.99995	0.000164185	105.94	3	KKPWK(1)CCDNIER	-1.3718	1	26772
B7E9D7	66	K	Os01g0124650 protein OS=Oryza sativa subsp. japonica OX=39947 GN=Os01g0124650 PE=1 SV=1	Os01g0124650	1	0.000164532	123.42	2	LPTK(1)TNPPQWR	-0.3258	1	62497
B7EA73	350	K	Puromycin-sensitive aminopeptidase OS=Oryza sativa subsp. japonica OX=39947 GN=Os08g0562700 PE=2 SV=1	Os08g0562700	1	0.0105941	79.809	2	IADVSK(1)LR	-2.2099	1	11313
B7EA73	610	K	Puromycin-sensitive aminopeptidase OS=Oryza sativa subsp. japonica OX=39947 GN=Os08g0562700 PE=2 SV=1	Os08g0562700	1	6.22194e-05	134.2	2	TLALNPK(1)FVDGLR	-0.32104	2	55933
B7EC91	295	K	(RAP Annotation release2) Protein prenyltransferase domain containing protein OS=Oryza sativa subsp. japonica OX=39947 GN=Os10g0181200 PE=1 SV=1	Os10g0181200	1	0.00122616	101.41	2	FCK(1)LINNPK	-0.93071	1	16929
B7EIQ8	92	K	Os02g0125700 protein OS=Oryza sativa subsp. japonica OX=39947 GN=Os02g0125700 PE=1 SV=1	Os02g0125700	1	0.0184989	70.806	3	AEKPPAAAAAPPLPK(1)FR	1.482	1	54903
B7EMI6	100	K	Os04g0253000 protein OS=Oryza sativa subsp. japonica OX=39947 GN=Os04g0253000 PE=1 SV=1	Os04g0253000	1	0.00158688	94.804	2	ASYK(1)LSDAAK	-2.1232	1	138160
Q0JRH3	163	K	Os01g0101200 protein (Fragment) OS=Oryza sativa subsp. japonica OX=39947 GN=Os01g0101200 PE=1 SV=1	Os01g0101200	1	0.000292924	119.07	2	VTALK(1)QLQGR	-2.7792	1	21456
Q6ER67	132	K	Ribosomal protein OS=Oryza sativa subsp. japonica OX=39947 GN=Os02g0321900 PE=1 SV=1	Os02g0321900	1	0.00984788	49.967	3	AGK(1)FPTLVTHQESLESK	0.33445	1	96756
Q6ER67	155	K	Ribosomal protein OS=Oryza sativa subsp. japonica OX=39947 GN=Os02g0321900 PE=1 SV=1	Os02g0321900	1	0.0178735	56.014	2	ATVK(1)FQLK	0.97336	1	95779
B7F845	3	K	60S ribosomal protein L10a OS=Oryza sativa subsp. japonica OX=39947 GN=RPL10A PE=1 SV=1	RPL10A	1	0.00121233	88.181	2	SK(1)LQSEVLK	0.62157	1	61833
B7FAC8	95	K	3-oxoacyl-[acyl-carrier-protein] reductase OS=Oryza sativa subsp. japonica OX=39947 GN=Os02g0503500 PE=2 SV=1	Os02g0503500	1	0.000995443	103.8	2	AGCK(1)VLVNYAR	-1.168	1	141900
B7FAE9	185	K	Glutathione peroxidase OS=Oryza sativa subsp. japonica OX=39947 GN=Os06g0185900 PE=1 SV=1	Os06g0185900	1	1.2048e-06	119.52	2	FLK(1)SSAGGFLGDLVK	0.13545	1	12582
B7FAE9	182	K	Glutathione peroxidase OS=Oryza sativa subsp. japonica OX=39947 GN=Os06g0185900 PE=1 SV=1	Os06g0185900	1	1.56012e-06	91.939	2	VDVNGPNTAPIYK(1)FLK	-0.12066	1	12896
B7FAE9	202	K	Glutathione peroxidase OS=Oryza sativa subsp. japonica OX=39947 GN=Os06g0185900 PE=1 SV=1	Os06g0185900	1	2.6174e-06	199.4	2	WNFEK(1)FLVDK	0.70007	1	18307
B7FAH8	287	K	Os12g0541000 protein OS=Oryza sativa subsp. japonica OX=39947 GN=Os12g0541000 PE=1 SV=1	Os12g0541000	1	0.0112616	67.507	2	YVEK(1)LLAGR	-1.386	1	33786
B9ETE4	214	K	Os01g0175000 protein OS=Oryza sativa subsp. japonica OX=39947 GN=Os01g0175000 PE=1 SV=1	Os01g0175000	1	1.62361e-11	170.22	2	SADALK(1)TTGFSNVVFK	-0.15329	2	40818
B9EXM2	493	K	Carbamoyl-phosphate synthase large chain, chloroplastic OS=Oryza sativa subsp. japonica OX=39947 GN=CARB PE=2 SV=1	CARB	1	0.00044393	90.761	2	ELDWDWEK(1)LK	-0.30846	1	2619.3
B9EXM2	384	K	Carbamoyl-phosphate synthase large chain, chloroplastic OS=Oryza sativa subsp. japonica OX=39947 GN=CARB PE=2 SV=1	CARB	1	6.48403e-05	101.64	2	SSALASK(1)ATGFPIAK	0.20912	1	5451.9
B9EXM2	887	K	Carbamoyl-phosphate synthase large chain, chloroplastic OS=Oryza sativa subsp. japonica OX=39947 GN=CARB PE=2 SV=1	CARB	1	0.000331761	94.804	2	TVSAK(1)CLDIIR	0.013482	1	64627
B9F239	124	K	Peptidylprolyl isomerase OS=Oryza sativa subsp. japonica OX=39947 GN=Os02g0117600 PE=1 SV=1	Os02g0117600	1	0.0313602	49.325	2	EAK(1)LLAGNR	-1.8964	1	15311
B9F7Z4	110	K	Coatomer subunit zeta OS=Oryza sativa subsp. japonica OX=39947 GN=Os03g0856200 PE=3 SV=1	Os03g0856200	1	0.0397442	56.091	2	LFLDK(1)YGR	1.3497	1	8446.9
B9F7Z4	36	K	Coatomer subunit zeta OS=Oryza sativa subsp. japonica OX=39947 GN=Os03g0856200 PE=3 SV=1	Os03g0856200	1	0.000527354	94.66	2	SFLVK(1)LGADNLK	-3.4656	1	5566.6
B9F813	344	K	Os04g0234600 protein OS=Oryza sativa subsp. japonica OX=39947 GN=Os04g0234600 PE=1 SV=1	Os04g0234600	1	1.02801e-15	208.35	2	AGGYSSDGK(1)QSVLDK	-2.7006	1	49474
B9F813	275	K	Os04g0234600 protein OS=Oryza sativa subsp. japonica OX=39947 GN=Os04g0234600 PE=1 SV=1	Os04g0234600	1	1.4916e-06	104.04	2	ATFDNPEYDK(1)LINYYVK	-0.2333	1	13789
B9F813	89	K	Os04g0234600 protein OS=Oryza sativa subsp. japonica OX=39947 GN=Os04g0234600 PE=1 SV=1	Os04g0234600	1	0.0221801	49.96	2	ATPDK(1)NLIR	-3.0172	1	53140
B9F813	243	K	Os04g0234600 protein OS=Oryza sativa subsp. japonica OX=39947 GN=Os04g0234600 PE=1 SV=1	Os04g0234600	1	1.2814e-05	94.63	3	DCPGTHEFLLLDEGK(1)WQHVK	0.39988	1	5622.4
B9F813	257	K	Os04g0234600 protein OS=Oryza sativa subsp. japonica OX=39947 GN=Os04g0234600 PE=1 SV=1	Os04g0234600	1	4.68898e-10	139.61	2	DTTTIGEGK(1)MFSPGNLR	-0.22151	2	59213
B9FHF3	245	K	DnaJ protein ERDJ3B OS=Oryza sativa subsp. japonica OX=39947 GN=ERDJ3B PE=1 SV=1	ERDJ3B	1	0.00032055	90.263	2	IDGEPGDLK(1)FR	0.27951	2	47155
B9FK36	2142	K	Acetyl-CoA carboxylase 2 OS=Oryza sativa subsp. japonica OX=39947 GN=ACC2 PE=3 SV=2	ACC2	1	0.00147686	99.305	2	AK(1)LEVANK	-2.1635	1	52473
B9FK36	331	K	Acetyl-CoA carboxylase 2 OS=Oryza sativa subsp. japonica OX=39947 GN=ACC2 PE=3 SV=2	ACC2	1	0.00358404	54.436	2	ASWGGGGK(1)GIR	-2.9404	1	101610
B9FK36	630	K	Acetyl-CoA carboxylase 2 OS=Oryza sativa subsp. japonica OX=39947 GN=ACC2 PE=3 SV=2	ACC2	1	0.000403638	108.5	2	ENK(1)IHTGWLDTR	-1.8162	1	4521.7
B9FK36	1281	K	Acetyl-CoA carboxylase 2 OS=Oryza sativa subsp. japonica OX=39947 GN=ACC2 PE=3 SV=2	ACC2	1	0.00701637	51.864	2	IAK(1)LPLILK	-0.12874	1	9393.9
B9FK36	784	K	Acetyl-CoA carboxylase 2 OS=Oryza sativa subsp. japonica OX=39947 GN=ACC2 PE=3 SV=2	ACC2	1	0.000280655	108.3	2	LLAETPCK(1)LLR	-0.039239	1	42441
B9FK36	1379	K	Acetyl-CoA carboxylase 2 OS=Oryza sativa subsp. japonica OX=39947 GN=ACC2 PE=3 SV=2	ACC2	1	0.000305404	127.94	2	NTENPK(1)MLHR	-1.7768	1	15181
B9FSH5	946	K	Alanine--tRNA ligase, chloroplastic/mitochondrial OS=Oryza sativa subsp. japonica OX=39947 GN=Os06g0245800 PE=3 SV=2	Os06g0245800	1	0.000120196	99.34	2	MGIQAGK(1)FVGGIAK	0.084911	1	18884
B9FSH5	367	K	Alanine--tRNA ligase, chloroplastic/mitochondrial OS=Oryza sativa subsp. japonica OX=39947 GN=Os06g0245800 PE=3 SV=2	Os06g0245800	1	0.00061212	117.99	2	TNLK(1)IIGDHMR	-1.16	1	9145.1
C7IWB6	156	K	Os01g0923300 protein OS=Oryza sativa subsp. japonica OX=39947 GN=Os01g0923300 PE=1 SV=1	Os01g0923300	1	0.0149595	75.915	2	MVQGK(1)FR	-3.303	2	70434
Q6ZLB8	332	K	Os07g0180900 protein OS=Oryza sativa subsp. japonica OX=39947 GN=Os07g0180900 PE=1 SV=1	Os07g0180900	1	6.23958e-09	175.68	2	NVAAVLK(1)LNPYFGTAR	-0.022735	2	94405
C7IZI5	287	K	Os03g0796501 protein OS=Oryza sativa subsp. japonica OX=39947 GN=Os03g0796501 PE=1 SV=1	Os03g0796501	1	0.000246129	109.88	2	PK(1)MANADLSR	-0.61915	1	27801
C7IZI5	364	K	Os03g0796501 protein OS=Oryza sativa subsp. japonica OX=39947 GN=Os03g0796501 PE=1 SV=1	Os03g0796501	1	0.0106484	48.785	2	TK(1)LSPEESSK	-1.5904	1	12501
C7IZI5	175	K	Os03g0796501 protein OS=Oryza sativa subsp. japonica OX=39947 GN=Os03g0796501 PE=1 SV=1	Os03g0796501	1	0.000545764	55.578	2	VLK(1)QIGAYADAEK	-0.026134	1	12652
O22386	135	K	50S ribosomal protein L12, chloroplastic OS=Oryza sativa subsp. japonica OX=39947 GN=RPL12-2 PE=2 SV=2	RPL12-2	1	0.0184969	65.313	2	IASIK(1)VVR	-3.3605	1	13102
O64937	243	K	Elongation factor 1-alpha OS=Oryza sativa subsp. japonica OX=39947 GN=REFA1 PE=2 SV=2	REFA1	1	8.53758e-15	168.69	3	LPLQDVYK(1)IGGIGTVPVGR	0.43524	4	676670
O64937	161	K	Elongation factor 1-alpha OS=Oryza sativa subsp. japonica OX=39947 GN=REFA1 PE=2 SV=2	REFA1	1	5.98957e-06	132.39	2	MDATTPK(1)YSK	-2.558	3	977560
O64937	154	K	Elongation factor 1-alpha OS=Oryza sativa subsp. japonica OX=39947 GN=REFA1 PE=2 SV=2	REFA1	1	1.18502e-09	147.02	2	QMICCCNK(1)MDATTPK	-2.9096	1	73445
O65037	130	K	50S ribosomal protein L27, chloroplastic OS=Oryza sativa subsp. japonica OX=39947 GN=RPL27 PE=2 SV=1	RPL27	1	0.0022693	95.311	2	FEK(1)YGPDK	-2.2184	2	126410
O65037	83	K	50S ribosomal protein L27, chloroplastic OS=Oryza sativa subsp. japonica OX=39947 GN=RPL27 PE=2 SV=1	RPL27	1	0.000962241	83.775	2	LGVK(1)IYGDQVAK	-1.0769	1	37284
O80414	210	K	Mitochondrial phosphate transporter OS=Oryza sativa subsp. japonica OX=39947 GN=Os02g0767500 PE=1 SV=1	Os02g0767500	1	0.00125319	98.009	2	GLSDGLPK(1)FVR	0.54539	2	218950
O80414	163	K	Mitochondrial phosphate transporter OS=Oryza sativa subsp. japonica OX=39947 GN=Os02g0767500 PE=1 SV=1	Os02g0767500	1	4.61549e-06	133.49	2	YYSDIAGPEYAQK(1)YK	-0.10675	1	9524.3
O82451	73	K	Probable glutathione S-transferase GSTF2 OS=Oryza sativa subsp. japonica OX=39947 GN=GSTF2 PE=1 SV=3	GSTF2	1	0.0188001	53.679	2	AICK(1)YVCR	-2.1523	1	63635
O82451	5	K	Probable glutathione S-transferase GSTF2 OS=Oryza sativa subsp. japonica OX=39947 GN=GSTF2 PE=1 SV=3	GSTF2	1	0.000147128	92.747	2	APMK(1)LYGSTLSWNVTR	0.81892	1	16153
O82451	139	K	Probable glutathione S-transferase GSTF2 OS=Oryza sativa subsp. japonica OX=39947 GN=GSTF2 PE=1 SV=3	GSTF2	1	0.00038199	101.48	2	VVEENLEK(1)LK	-1.6239	2	100290
P0C2Z3	111	K	ATP synthase epsilon chain, chloroplastic OS=Oryza sativa subsp. japonica OX=39947 GN=atpE PE=3 SV=1	atpE	1	0.00124103	74.849	2	AEGTK(1)ELVEAK	-1.3566	1	101780
P0C2Z3	2	K	ATP synthase epsilon chain, chloroplastic OS=Oryza sativa subsp. japonica OX=39947 GN=atpE PE=3 SV=1	atpE	1	0.000331761	104.39	2	MK(1)LNLYVLTPK	-0.11474	2	76497
P0C2Z6	456	K	ATP synthase subunit alpha, chloroplastic OS=Oryza sativa subsp. japonica OX=39947 GN=atpA PE=3 SV=1	atpA	1	0.000964458	129.72	2	K(1)FLDELRK	-0.15534	1	119620
P0C355	564	K	Photosystem I P700 chlorophyll a apoprotein A1 OS=Oryza sativa subsp. japonica OX=39947 GN=psaA PE=3 SV=1	psaA	1	0.00241432	59.645	2	LIPDK(1)ANLGFR	-0.31082	1	9949.7
P0C355	320	K	Photosystem I P700 chlorophyll a apoprotein A1 OS=Oryza sativa subsp. japonica OX=39947 GN=psaA PE=3 SV=1	psaA	1	0.000539187	61.23	3	TNWGIGHGLK(1)DILEAHK	0.46659	1	7574.3
P0C358	545	K	Photosystem I P700 chlorophyll a apoprotein A2 OS=Oryza sativa subsp. japonica OX=39947 GN=psaB PE=3 SV=1	psaB	1	0.000527934	98.009	2	GSK(1)LMPDKK	-2.4179	1	124310
P0C361	37	K	Photosystem I iron-sulfur center OS=Oryza sativa subsp. japonica OX=39947 GN=psaC PE=3 SV=1	psaC	1	0.0104832	60.892	2	AK(1)QIASAPR	-3.7045	1	48046
P0C361	6	K	Photosystem I iron-sulfur center OS=Oryza sativa subsp. japonica OX=39947 GN=psaC PE=3 SV=1	psaC	1	6.69696e-05	105.78	3	SHSVK(1)IYDTCIGCTQCVR	-0.22668	1	32002
P0C364	438	K	Photosystem II CP47 reaction center protein OS=Oryza sativa subsp. japonica OX=39947 GN=psbB PE=3 SV=1	psbB	1	0.00138788	74.424	2	ATLK(1)SDGVFR	-1.3918	1	209330
P0C364	308	K	Photosystem II CP47 reaction center protein OS=Oryza sativa subsp. japonica OX=39947 GN=psbB PE=3 SV=1	psbB	1	1.46052e-06	116.36	2	IPEK(1)LAFYDYIGNNPAK	0.58678	2	548310
P0C367	457	K	Photosystem II CP43 reaction center protein OS=Oryza sativa subsp. japonica OX=39947 GN=psbC PE=3 SV=1	psbC	1	0.0219165	63.212	2	AAAAGFEK(1)GIDR	-2.4676	1	54654
P0C367	339	K	Photosystem II CP43 reaction center protein OS=Oryza sativa subsp. japonica OX=39947 GN=psbC PE=3 SV=1	psbC	1	2.98259e-16	180.11	2	LGANVGSAQGPTGLGK(1)YLMR	0.24429	2	341300
P0C389	180	K	Cytochrome f OS=Oryza sativa subsp. japonica OX=39947 GN=petA PE=3 SV=1	petA	1	0.000157971	86.243	3	DVHFLK(1)YPIYVGGNR	2.061	4	57042
P0C389	131	K	Cytochrome f OS=Oryza sativa subsp. japonica OX=39947 GN=petA PE=3 SV=1	petA	1	1.6139e-05	93.772	2	EK(1)IGNLSFQSYRPNK	-0.054261	1	11396
P0C443	124	K	50S ribosomal protein L16, chloroplastic OS=Oryza sativa subsp. japonica OX=39947 GN=rpl16 PE=3 SV=1	rpl16	1	0.0015581	79.311	2	AAISIAASK(1)MPIR	0.16778	1	20873
P0C443	63	K	50S ribosomal protein L16, chloroplastic OS=Oryza sativa subsp. japonica OX=39947 GN=rpl16 PE=3 SV=1	rpl16	1	0.0165531	60.709	2	RGGK(1)IWVR	-3.0403	1	34563
P0C446	119	K	50S ribosomal protein L22, chloroplastic OS=Oryza sativa subsp. japonica OX=39947 GN=rpl22 PE=3 SV=1	rpl22	1	0.00688258	72.038	2	STIMNK(1)FRPR	0.22274	1	13621
P0C446	5	K	50S ribosomal protein L22, chloroplastic OS=Oryza sativa subsp. japonica OX=39947 GN=rpl22 PE=3 SV=1	rpl22	1	0.0339503	53.679	2	TSFK(1)LVK	-2.326	1	19502
P0C451	5	K	50S ribosomal protein L23, chloroplastic OS=Oryza sativa subsp. japonica OX=39947 GN=rpl23-A PE=3 SV=1	rpl23-A	1	0.000604182	106.11	2	MDGIK(1)YAVFTEK	0.60999	1	11086
P0C467	49	K	30S ribosomal protein S14, chloroplastic OS=Oryza sativa subsp. japonica OX=39947 GN=rps14 PE=3 SV=1	rps14	1	0.000142354	141.93	2	EK(1)LQSLPR	-2.8533	1	144340
P0C482	129	K	30S ribosomal protein S2, chloroplastic OS=Oryza sativa subsp. japonica OX=39947 GN=rps2 PE=3 SV=1	rps2	1	0.00177446	72.042	2	MEK(1)FHHLPK	-2.3796	2	54984
P0C482	30	K	30S ribosomal protein S2, chloroplastic OS=Oryza sativa subsp. japonica OX=39947 GN=rps2 PE=3 SV=1	rps2	1	0.000926309	69.276	2	WNPK(1)MAPYISAK	0.95108	1	26668
P0C482	156	K	30S ribosomal protein S2, chloroplastic OS=Oryza sativa subsp. japonica OX=39947 GN=rps2 PE=3 SV=1	rps2	1	0.00842791	69.915	2	YLGGIK(1)YMTR	-1.2013	2	31668
P0C485	213	K	30S ribosomal protein S3, chloroplastic OS=Oryza sativa subsp. japonica OX=39947 GN=rps3 PE=3 SV=1	rps3	1	0.000946275	53.517	2	AK(1)IDYCCYPIR	-0.24475	1	13747
P0C485	4	K	30S ribosomal protein S3, chloroplastic OS=Oryza sativa subsp. japonica OX=39947 GN=rps3 PE=3 SV=1	rps3	1	0.00132135	118.06	2	GQK(1)INPLGFR	0.42929	1	187490
P0C488	172	K	30S ribosomal protein S4, chloroplastic OS=Oryza sativa subsp. japonica OX=39947 GN=rps4 PE=3 SV=1	rps4	1	9.1996e-11	204.34	3	HLTIDTLQYK(1)GLVK	2.7804	3	68054
P0C488	159	K	30S ribosomal protein S4, chloroplastic OS=Oryza sativa subsp. japonica OX=39947 GN=rps4 PE=3 SV=1	rps4	1	7.99804e-09	161.23	2	LVQNSIASSDPGK(1)LPK	-1.2995	2	40520
P0C491	120	K	30S ribosomal protein S7, chloroplastic OS=Oryza sativa subsp. japonica OX=39947 GN=rps7-A PE=3 SV=1	rps7-A	1	8.95087e-08	163.93	2	NMAFK(1)LSSELVDAAK	0.80215	2	25795
P0C491	111	K	30S ribosomal protein S7, chloroplastic OS=Oryza sativa subsp. japonica OX=39947 GN=rps7-A PE=3 SV=1	rps7-A	1	0.00158394	47.561	2	WLLEASQK(1)RPGR	0.90487	1	6676.1
P0C497	161	K	50S ribosomal protein L2, chloroplastic OS=Oryza sativa subsp. japonica OX=39947 GN=rpl2-A PE=3 SV=1	rpl2-A	1	0.0139566	50.834	2	AAGAVAK(1)LIAK	-0.37339	1	107190
P0C497	262	K	50S ribosomal protein L2, chloroplastic OS=Oryza sativa subsp. japonica OX=39947 GN=rpl2-A PE=3 SV=1	rpl2-A	0.950626	0.00514066	81.335	2	K(0.049)K(0.951)YSDSFILR	0.11199	1	22222
P0C500	261	K	DNA-directed RNA polymerase subunit alpha OS=Oryza sativa subsp. japonica OX=39947 GN=rpoA PE=3 SV=1	rpoA	1	0.0188107	85.813	2	RLTNLK(1)K	-2.8177	1	7911.7
P0C503	785	K	DNA-directed RNA polymerase subunit beta OS=Oryza sativa subsp. japonica OX=39947 GN=rpoB PE=3 SV=1	rpoB	1	0.00710306	81.099	2	ETSLK(1)LPIGGR	0.10339	1	21471
P0C512	21	K	Ribulose bisphosphate carboxylase large chain OS=Oryza sativa subsp. japonica OX=39947 GN=rbcL PE=1 SV=1	rbcL	1	1.20601e-10	171.2	2	DYK(1)LTYYTPEYETK	1.3444	6	9218500
P0C512	466	K	Ribulose bisphosphate carboxylase large chain OS=Oryza sativa subsp. japonica OX=39947 GN=rbcL PE=1 SV=1	rbcL	1	0.00112505	81.799	2	AIK(1)FEFEPVDK	0.55929	2	2664300
P0C512	474	K	Ribulose bisphosphate carboxylase large chain OS=Oryza sativa subsp. japonica OX=39947 GN=rbcL PE=1 SV=1	rbcL	1	0.00584684	92.747	2	FEFEPVDK(1)LDS	-0.13438	2	43597
P0C512	14	K	Ribulose bisphosphate carboxylase large chain OS=Oryza sativa subsp. japonica OX=39947 GN=rbcL PE=1 SV=1	rbcL	1	0.00041972	101.45	2	ASVGFK(1)AGVK	-2.2239	2	575790
P0C512	161	K	Ribulose bisphosphate carboxylase large chain OS=Oryza sativa subsp. japonica OX=39947 GN=rbcL PE=1 SV=1	rbcL	0.999933	0.00338533	65.313	2	DK(1)LNKYGR	-3.2406	1	39148
P0C512	164	K	Ribulose bisphosphate carboxylase large chain OS=Oryza sativa subsp. japonica OX=39947 GN=rbcL PE=1 SV=1	rbcL	1	3.56486e-13	164.3	2	DKLNK(1)YGR	-1.8312	5	1627400
P0C512	177	K	Ribulose bisphosphate carboxylase large chain OS=Oryza sativa subsp. japonica OX=39947 GN=rbcL PE=1 SV=1	rbcL	1	1.96607e-16	199.3	2	PK(1)LGLSAK	-2.0138	8	13329000
P0C512	183	K	Ribulose bisphosphate carboxylase large chain OS=Oryza sativa subsp. japonica OX=39947 GN=rbcL PE=1 SV=1	rbcL	1	0.000433147	130.31	2	LGLSAK(1)NYGR	3.633	2	594710
P0C522	387	K	ATP synthase subunit alpha, mitochondrial OS=Oryza sativa subsp. japonica OX=39947 GN=ATPA PE=1 SV=1	ATPA	1	0.000246083	97.277	2	AMK(1)QVCGSLK	-2.4098	2	50609
P0C522	486	K	ATP synthase subunit alpha, mitochondrial OS=Oryza sativa subsp. japonica OX=39947 GN=ATPA PE=1 SV=1	ATPA	1	1.87668e-09	192.14	2	SFNEK(1)GGLTNER	-1.9245	1	109390
P0C5D5	93	K	Peroxiredoxin Q, chloroplastic OS=Oryza sativa subsp. japonica OX=39947 GN=Os06g0196300 PE=2 SV=1	Os06g0196300	1	0.00959344	65.313	2	AVSLSK(1)FK	-0.18891	1	73699
P0C5D5	125	K	Peroxiredoxin Q, chloroplastic OS=Oryza sativa subsp. japonica OX=39947 GN=Os06g0196300 PE=2 SV=1	Os06g0196300	0.999971	0.00247253	99.305	2	DSYEK(1)FKK	-3.1212	1	65534
P0C5D5	152	K	Peroxiredoxin Q, chloroplastic OS=Oryza sativa subsp. japonica OX=39947 GN=Os06g0196300 PE=2 SV=1	Os06g0196300	1	0.000420116	81.48	2	YK(1)LPFTLLSDEGNK	-0.082497	1	22808
P0DKK0	196	K	26S proteasome regulatory subunit 7B OS=Oryza sativa subsp. japonica OX=39947 GN=RPT1B PE=2 SV=1	RPT1B	1	0.0123287	48.785	2	FVK(1)LGIDPPK	-1.1095	1	16474
P0DKK0	415	K	26S proteasome regulatory subunit 7B OS=Oryza sativa subsp. japonica OX=39947 GN=RPT1B PE=2 SV=1	RPT1B	1	0.000528139	76.572	2	GYQK(1)FSATPK	-1.8144	1	23104
P0DKK0	113	K	26S proteasome regulatory subunit 7B OS=Oryza sativa subsp. japonica OX=39947 GN=RPT1B PE=2 SV=1	RPT1B	1	2.51179e-06	153.33	2	QIAK(1)FVVGLGDK	0.92483	1	22628
P0DKK0	241	K	26S proteasome regulatory subunit 7B OS=Oryza sativa subsp. japonica OX=39947 GN=RPT1B PE=2 SV=1	RPT1B	1	4.30533e-09	163.09	2	VIGSELVQK(1)YVGEGAR	-0.74885	1	9022.2
P0DKK2	13	K	60S ribosomal protein L37a-2 OS=Oryza sativa subsp. japonica OX=39947 GN=Os05g0557000 PE=1 SV=1	Os05g0557000	1	0.0145548	63.397	2	AGIVGK(1)YGTR	-2.9336	1	138350
Q5VRG3	54	K	Proteasome subunit alpha type-4-2 OS=Oryza sativa subsp. japonica OX=39947 GN=Os06g0167600 PE=2 SV=1	Os06g0167600	1	0.00871836	85.716	2	VTSK(1)LLQTSR	-1.9863	2	66924
P0DKK7	221	K	60S ribosomal protein L7a-2 OS=Oryza sativa subsp. japonica OX=39947 GN=RPL7A-2 PE=2 SV=1	RPL7A-2	1	1.98602e-06	187.1	2	ANFNDK(1)FDEVR	0.55007	1	100700
P0DKK7	228	K	60S ribosomal protein L7a-2 OS=Oryza sativa subsp. japonica OX=39947 GN=RPL7A-2 PE=2 SV=1	RPL7A-2	0.96584	0.000752606	118.91	2	K(0.034)K(0.966)WGGGVMGSK	-1.9587	2	29149
P0DKK7	94	K	60S ribosomal protein L7a-2 OS=Oryza sativa subsp. japonica OX=39947 GN=RPL7A-2 PE=2 SV=1	RPL7A-2	1	0.000430365	120.33	3	MLLK(1)YRPEDK	-1.3695	3	178950
P0DKK7	204	K	60S ribosomal protein L7a-2 OS=Oryza sativa subsp. japonica OX=39947 GN=RPL7A-2 PE=2 SV=1	RPL7A-2	1	0.0140949	44.57	2	NEDK(1)LEFSK	-1.4598	1	5677.3
P0DKK7	82	K	60S ribosomal protein L7a-2 OS=Oryza sativa subsp. japonica OX=39947 GN=RPL7A-2 PE=2 SV=1	RPL7A-2	1	1.38818e-06	199.59	2	TLDK(1)NLATNLFK	0.30186	1	116910
P0DO03	130	K	Chaperone protein dnaJ A8, chloroplastic OS=Oryza sativa subsp. japonica OX=39947 GN=DJA8 PE=1 SV=1	DJA8	1	6.63409e-10	131.06	2	DPGAEQK(1)FK	-1.7368	4	246490
P0DO03	304	K	Chaperone protein dnaJ A8, chloroplastic OS=Oryza sativa subsp. japonica OX=39947 GN=DJA8 PE=1 SV=1	DJA8	1	0.0496813	41.317	2	ISLK(1)VPAGVDSGSR	-0.69518	1	11264
P0DO03	152	K	Chaperone protein dnaJ A8, chloroplastic OS=Oryza sativa subsp. japonica OX=39947 GN=DJA8 PE=1 SV=1	DJA8	1	0.000164819	112.7	2	SIYDK(1)YGEAGLK	0.40062	1	194670
P12085	495	K	ATP synthase subunit beta, chloroplastic OS=Oryza sativa subsp. japonica OX=39947 GN=atpB PE=1 SV=2	atpB	1	1.69359e-06	159.93	2	AINLEEENK(1)LK	-1.7092	2	127780
P12085	225	K	ATP synthase subunit beta, chloroplastic OS=Oryza sativa subsp. japonica OX=39947 GN=atpB PE=1 SV=2	atpB	1	1.9051e-06	140.01	2	ESGVINEK(1)NLEESK	-2.2756	1	19945
P12085	167	K	ATP synthase subunit beta, chloroplastic OS=Oryza sativa subsp. japonica OX=39947 GN=atpB PE=1 SV=2	atpB	1	0.00047039	69.276	3	RGGK(1)IGLFGGAGVGK	0.071959	2	704840
P12149	5	K	30S ribosomal protein S12, chloroplastic OS=Oryza sativa subsp. japonica OX=39947 GN=rps12-A PE=3 SV=1	rps12-A	1	0.0357382	62.88	2	PTVK(1)QLIR	-1.2237	1	10785
P12149	25	K	30S ribosomal protein S12, chloroplastic OS=Oryza sativa subsp. japonica OX=39947 GN=rps12-A PE=3 SV=1	rps12-A	1	0.0188828	74.269	2	SAALK(1)GCPQR	-3.4866	1	4549.6
P12149	88	K	30S ribosomal protein S12, chloroplastic OS=Oryza sativa subsp. japonica OX=39947 GN=rps12-A PE=3 SV=1	rps12-A	1	0.00759465	82.716	2	VK(1)DLPGVR	-2.234	1	11826
P12330	124	K	Chlorophyll a-b binding protein 1, chloroplastic OS=Oryza sativa subsp. japonica OX=39947 GN=CAB1R PE=2 SV=2	CAB1R	1	0.000191082	112.93	2	NGVK(1)FGEAVWFK	0.37254	1	112670
P14656	49	K	Glutamine synthetase cytosolic isozyme 1-1 OS=Oryza sativa subsp. japonica OX=39947 GN=GLN1-1 PE=1 SV=1	GLN1-1	1	1.4251e-05	119.94	2	TLSGPVTDPSK(1)LPK	0.16467	1	20856
P15280	447	K	Glucose-1-phosphate adenylyltransferase small subunit 2, chloroplastic/amyloplastic/cytosolic OS=Oryza sativa subsp. japonica OX=39947 GN=AGPS2 PE=1 SV=4	AGPS2	1	0.0026048	72.846	2	LLGEK(1)GGIPIGIGK	-1.3235	1	7242.3
P15280	406	K	Glucose-1-phosphate adenylyltransferase small subunit 2, chloroplastic/amyloplastic/cytosolic OS=Oryza sativa subsp. japonica OX=39947 GN=AGPS2 PE=1 SV=4	AGPS2	1	0.00020529	106.35	3	NCK(1)IHHSVVGLR	-2.1339	1	4374
P17784	306	K	Fructose-bisphosphate aldolase 1, cytoplasmic OS=Oryza sativa subsp. japonica OX=39947 GN=FBA1 PE=1 SV=2	FBA1	1	0.000370251	119.43	2	ALQQSTLK(1)AWSGK	-0.368	1	34333
Q5N725	132	K	Fructose-bisphosphate aldolase 3, cytoplasmic OS=Oryza sativa subsp. japonica OX=39947 GN=FBA3 PE=2 SV=1	FBA3	1	0.0016378	86.205	2	CAK(1)YYEAGAR	-2.0858	1	7129.6
Q5N725	7	K	Fructose-bisphosphate aldolase 3, cytoplasmic OS=Oryza sativa subsp. japonica OX=39947 GN=FBA3 PE=2 SV=1	FBA3	0.977742	0.000217975	72.031	2	SAYCGK(0.978)YK(0.022)DELIK	-0.24017	1	140700
Q2QTJ7	84	K	Ribulose bisphosphate carboxylase small subunit OS=Oryza sativa subsp. japonica OX=39947 GN=LOC_Os12g19394 PE=2 SV=1	LOC_Os12g19394	1	0.000405229	126.48	2	SK(1)WVPCLEFSK	1.4264	1	3354500
P27933	88	K	Alpha-amylase isozyme 3D OS=Oryza sativa subsp. japonica OX=39947 GN=AMY1.3 PE=2 SV=2	AMY1.3	1	2.69321e-09	144.2	2	LYDLDASK(1)YGTAAELK	0.27381	1	25562
P27933	374	K	Alpha-amylase isozyme 3D OS=Oryza sativa subsp. japonica OX=39947 GN=AMY1.3 PE=2 SV=2	AMY1.3	1	0.00927519	92.732	2	NGINAGSK(1)LR	-2.4466	1	15033
P28752	394	K	Tubulin alpha-1 chain OS=Oryza sativa subsp. japonica OX=39947 GN=TUBA1 PE=1 SV=1	TUBA1	1	0.000623989	83.775	2	IDHK(1)FDLMYAK	0.16241	1	13233
P29545	15	K	Elongation factor 1-beta OS=Oryza sativa subsp. japonica OX=39947 GN=Os07g0662500 PE=1 SV=3	Os07g0662500	1	6.1944e-33	238.33	3	AVTFTDLHTADGLK(1)ALEQHLSGK	-0.11432	2	172900
P30298	164	K	Sucrose synthase 2 OS=Oryza sativa subsp. japonica OX=39947 GN=SUS2 PE=1 SV=2	SUS2	1	0.000332223	108.4	2	HLSSK(1)LFQDK	-2.3195	1	37978
P30298	632	K	Sucrose synthase 2 OS=Oryza sativa subsp. japonica OX=39947 GN=SUS2 PE=1 SV=2	SUS2	1	0.000296568	102.55	2	MYGLIDQYK(1)LK	1.1952	2	19158
P30298	38	K	Sucrose synthase 2 OS=Oryza sativa subsp. japonica OX=39947 GN=SUS2 PE=1 SV=2	SUS2	1	6.46395e-05	114.64	2	YVNQGK(1)GMLQR	-2.7955	1	5113.7
P31691	127	K	ADP,ATP carrier protein, mitochondrial OS=Oryza sativa subsp. japonica OX=39947 GN=Os02g0718900 PE=2 SV=1	Os02g0718900	1	2.95709e-07	142.08	2	LSEPYK(1)GIGDCFGR	-0.75475	2	77011
P31691	342	K	ADP,ATP carrier protein, mitochondrial OS=Oryza sativa subsp. japonica OX=39947 GN=Os02g0718900 PE=2 SV=1	Os02g0718900	1	0.0514719	55.235	2	NEGAK(1)SLFK	-3.2983	1	14019
P31691	242	K	ADP,ATP carrier protein, mitochondrial OS=Oryza sativa subsp. japonica OX=39947 GN=Os02g0718900 PE=2 SV=1	Os02g0718900	1	0.000470599	94.791	2	TLK(1)SDGIAGLYR	-1.4756	1	75227
P31691	107	K	ADP,ATP carrier protein, mitochondrial OS=Oryza sativa subsp. japonica OX=39947 GN=Os02g0718900 PE=2 SV=1	Os02g0718900	1	1.21066e-06	134.2	2	VK(1)LLIQNQDEMIK	0.66599	2	269060
P31924	172	K	Sucrose synthase 1 OS=Oryza sativa subsp. japonica OX=39947 GN=SUS1 PE=1 SV=1	SUS1	1	4.30523e-06	159.93	3	HLSSK(1)LFHDK	-1.2673	2	297380
P31924	447	K	Sucrose synthase 1 OS=Oryza sativa subsp. japonica OX=39947 GN=SUS1 PE=1 SV=1	SUS1	1	0.00112937	92.445	2	TK(1)YPNSDLYWK	0.35264	1	145100
P31924	588	K	Sucrose synthase 1 OS=Oryza sativa subsp. japonica OX=39947 GN=SUS1 PE=1 SV=1	SUS1	1	1.07323e-14	190.68	2	VK(1)NLTGLVELYGR	0.15255	1	97069
P31924	797	K	Sucrose synthase 1 OS=Oryza sativa subsp. japonica OX=39947 GN=SUS1 PE=1 SV=1	SUS1	1	0.00086615	67.881	2	YLEMLYALK(1)YR	6.6634	1	21193
P35681	119	K	Translationally-controlled tumor protein homolog OS=Oryza sativa subsp. japonica OX=39947 GN=TCTP PE=1 SV=1	TCTP	1	0.000162877	99.174	2	NIEGATK(1)YLLGK	0.10699	1	170180
P35681	124	K	Translationally-controlled tumor protein homolog OS=Oryza sativa subsp. japonica OX=39947 GN=TCTP PE=1 SV=1	TCTP	1	0.0524569	46.802	2	YLLGK(1)LK	-0.64648	1	129000
P35681	101	K	Translationally-controlled tumor protein homolog OS=Oryza sativa subsp. japonica OX=39947 GN=TCTP PE=1 SV=1	TCTP	0.999668	0.00862467	82.437	3	NLSAK(1)LDAEKQEEFKK	-1.5168	1	28179
P35681	96	K	Translationally-controlled tumor protein homolog OS=Oryza sativa subsp. japonica OX=39947 GN=TCTP PE=1 SV=1	TCTP	1	0.00650789	69.905	2	YIK(1)NLSAK	-3.0563	1	7819.6
Q53JG0	132	K	60S ribosomal protein L3, putative, expressed OS=Oryza sativa subsp. japonica OX=39947 GN=RPL3B PE=1 SV=1	RPL3B	1	0.00293915	72.042	2	AFTK(1)YALK	-0.33823	2	16792
Q53JG0	136	K	60S ribosomal protein L3, putative, expressed OS=Oryza sativa subsp. japonica OX=39947 GN=RPL3B PE=1 SV=1	RPL3B	1	0.000899147	101.82	2	YALK(1)YDSDAGK	-2.1537	2	85733
Q53JG0	66	K	60S ribosomal protein L3, putative, expressed OS=Oryza sativa subsp. japonica OX=39947 GN=RPL3B PE=1 SV=1	RPL3B	0.999966	0.00542439	97.277	2	EVEKPGSK(1)LHK	-2.0359	2	75028
Q53JG0	368	K	60S ribosomal protein L3, putative, expressed OS=Oryza sativa subsp. japonica OX=39947 GN=RPL3B PE=1 SV=1	RPL3B	1	5.89921e-10	224.13	2	FIDTSSK(1)FGHGR	-1.3934	2	322240
Q53JG0	359	K	60S ribosomal protein L3, putative, expressed OS=Oryza sativa subsp. japonica OX=39947 GN=RPL3B PE=1 SV=1	RPL3B	1	0.0104832	79.059	2	LALEEIK(1)LK	0.072921	1	46553
Q53JG0	361	K	60S ribosomal protein L3, putative, expressed OS=Oryza sativa subsp. japonica OX=39947 GN=RPL3B PE=1 SV=1	RPL3B	1	0.00109973	98.009	2	LK(1)FIDTSSK	-0.13612	1	311110
Q53JG0	200	K	60S ribosomal protein L3, putative, expressed OS=Oryza sativa subsp. japonica OX=39947 GN=RPL3B PE=1 SV=1	RPL3B	1	0.00111026	94.804	2	VDYGYK(1)FFEK	-0.1169	1	72213
P35686	68	K	40S ribosomal protein S20 OS=Oryza sativa subsp. japonica OX=39947 GN=RPS20 PE=2 SV=2	RPS20	1	0.000476645	88.24	2	MPTK(1)VLHITTR	-1.7274	1	5169.1
P40978	26	K	40S ribosomal protein S19 OS=Oryza sativa subsp. japonica OX=39947 GN=RPS19A PE=2 SV=1	RPS19A	1	0.00674413	138.55	2	AYSAHLK(1)R	-1.8987	1	66184
P40978	19	K	40S ribosomal protein S19 OS=Oryza sativa subsp. japonica OX=39947 GN=RPS19A PE=2 SV=1	RPS19A	1	0.00924414	55.782	3	DVNPHEFVK(1)AYSAHLK	1.3873	1	15007
P40978	80	K	40S ribosomal protein S19 OS=Oryza sativa subsp. japonica OX=39947 GN=RPS19A PE=2 SV=1	RPS19A	1	6.372e-09	150.21	2	QGIGVGGFQK(1)IYGGR	-0.076797	1	57035
P40978	30	K	40S ribosomal protein S19 OS=Oryza sativa subsp. japonica OX=39947 GN=RPS19A PE=2 SV=1	RPS19A	1	0.00176463	45.183	2	SGK(1)MELPEWVDIVK	0.29157	1	21298
P41095	277	K	60S acidic ribosomal protein P0 OS=Oryza sativa subsp. japonica OX=39947 GN=60SP0 PE=1 SV=3	60SP0	0.932974	3.22037e-10	143.1	3	EYLK(0.067)DPSK(0.933)FAVAAPVAADSGAAAPSAAK	-0.21783	1	14741
P41095	169	K	60S acidic ribosomal protein P0 OS=Oryza sativa subsp. japonica OX=39947 GN=60SP0 PE=1 SV=3	60SP0	1	1.68484e-07	135.24	2	GDK(1)VGSSESALLAK	-2.099	2	65085
P41095	180	K	60S acidic ribosomal protein P0 OS=Oryza sativa subsp. japonica OX=39947 GN=60SP0 PE=1 SV=3	60SP0	1	5.39336e-06	134.2	2	VGSSESALLAK(1)LGIR	-1.8356	1	5949.3
P41095	166	K	60S acidic ribosomal protein P0 OS=Oryza sativa subsp. japonica OX=39947 GN=60SP0 PE=1 SV=3	60SP0	0.923768	0.000491115	110.91	3	K(0.924)GDK(0.076)VGSSESALLAK	-1.3016	1	6022.7
P41344	89	K	Ferredoxin--NADP reductase, leaf isozyme 1, chloroplastic OS=Oryza sativa subsp. japonica OX=39947 GN=LFNR1 PE=1 SV=1	LFNR1	1	1.80187e-09	203.8	2	EPYVGK(1)CLLNTK	-0.74106	1	432480
P41344	292	K	Ferredoxin--NADP reductase, leaf isozyme 1, chloroplastic OS=Oryza sativa subsp. japonica OX=39947 GN=LFNR1 PE=1 SV=1	LFNR1	1	6.99419e-16	217.2	2	EQTNAQGEK(1)MYIQTR	-1.5076	2	167310
P41344	194	K	Ferredoxin--NADP reductase, leaf isozyme 1, chloroplastic OS=Oryza sativa subsp. japonica OX=39947 GN=LFNR1 PE=1 SV=1	LFNR1	0.999143	2.56038e-18	172.03	3	GVCSNFLCDLK(0.001)PGSDVK(0.999)ITGPVGK	0.10604	1	66253
P41344	79	K	Ferredoxin--NADP reductase, leaf isozyme 1, chloroplastic OS=Oryza sativa subsp. japonica OX=39947 GN=LFNR1 PE=1 SV=1	LFNR1	1	3.99546e-11	244.71	3	KHDEGVVTNK(1)YRPK	-1.7637	3	274410
P41344	323	K	Ferredoxin--NADP reductase, leaf isozyme 1, chloroplastic OS=Oryza sativa subsp. japonica OX=39947 GN=LFNR1 PE=1 SV=1	LFNR1	0.999998	0.00546263	58.794	3	KDHTYVYMCGLK(1)GMEK	2.076	1	15365
P41344	236	K	Ferredoxin--NADP reductase, leaf isozyme 1, chloroplastic OS=Oryza sativa subsp. japonica OX=39947 GN=LFNR1 PE=1 SV=1	LFNR1	1	0.000278345	109.88	2	MFFEK(1)YDDYK	0.48914	1	46390
P42211	164	K	Aspartic proteinase OS=Oryza sativa subsp. japonica OX=39947 GN=RAP PE=2 SV=2	RAP	1	0.0115641	67.507	2	NQK(1)FIEATR	-2.4109	1	44868
P48494	4	K	Triosephosphate isomerase, cytosolic OS=Oryza sativa subsp. japonica OX=39947 GN=TPI PE=1 SV=3	TPI	1	0.0168227	105.04	2	K(1)FFVGGNWK	0.78564	1	96361
P48600	154	K	Eukaryotic translation initiation factor isoform 4E-2 OS=Oryza sativa subsp. japonica OX=39947 GN=Os10g0467600 PE=2 SV=2	Os10g0467600	1	0.0099125	59.645	2	GDK(1)LALWTR	-0.75185	1	13016
P49027	142	K	Guanine nucleotide-binding protein subunit beta-like protein A OS=Oryza sativa subsp. japonica OX=39947 GN=RACK1A PE=1 SV=1	RACK1A	1	2.40476e-06	162.21	2	TIK(1)LWNTLGECK	0.51686	1	76875
P49027	192	K	Guanine nucleotide-binding protein subunit beta-like protein A OS=Oryza sativa subsp. japonica OX=39947 GN=RACK1A PE=1 SV=1	RACK1A	1	0.000254362	147.19	2	TVK(1)VWNLTNCK	0.14882	1	125310
P49027	200	K	Guanine nucleotide-binding protein subunit beta-like protein A OS=Oryza sativa subsp. japonica OX=39947 GN=RACK1A PE=1 SV=1	RACK1A	1	0.000475877	111.39	2	VWNLTNCK(1)LR	-1.0186	1	174850
P49199	55	K	40S ribosomal protein S8 OS=Oryza sativa subsp. japonica OX=39947 GN=RPS8 PE=2 SV=2	RPS8	1	0.0314539	61.494	2	GGNVK(1)WR	-3.6303	1	9563.5
P49199	37	K	40S ribosomal protein S8 OS=Oryza sativa subsp. japonica OX=39947 GN=RPS8 PE=2 SV=2	RPS8	1	5.35221e-05	170.85	2	QPANTK(1)LSSNK	-1.3029	1	82118
P49210	163	K	60S ribosomal protein L9 OS=Oryza sativa subsp. japonica OX=39947 GN=RPL9 PE=2 SV=3	RPL9	1	0.000222608	85.716	2	SAALINQK(1)CHVK	-1.3203	1	22100
P49216	19	K	40S ribosomal protein S26 OS=Oryza sativa subsp. japonica OX=39947 GN=RPS26 PE=2 SV=2	RPS26	1	0.00703508	61.494	2	GHVK(1)YIR	-2.0893	1	40068
P49398	245	K	40S ribosomal protein S4 OS=Oryza sativa subsp. japonica OX=39947 GN=RPS4 PE=2 SV=3	RPS4	1	0.000548322	101.48	2	GIK(1)LSIIEEQR	0.20607	1	137830
P49398	22	K	40S ribosomal protein S4 OS=Oryza sativa subsp. japonica OX=39947 GN=RPS4 PE=2 SV=3	RPS4	1	0.000362254	72.922	3	HWMLDK(1)LGGAFAPK	0.24729	1	9525.3
P49398	53	K	40S ribosomal protein S4 OS=Oryza sativa subsp. japonica OX=39947 GN=RPS4 PE=2 SV=3	RPS4	1	0.00176046	87.251	2	LK(1)YALTYR	0.34169	1	29152
P49398	16	K	40S ribosomal protein S4 OS=Oryza sativa subsp. japonica OX=39947 GN=RPS4 PE=2 SV=3	RPS4	1	0.00382457	67.548	3	RLNAPK(1)HWMLDK	-2.3548	2	40523
P49398	134	K	40S ribosomal protein S4 OS=Oryza sativa subsp. japonica OX=39947 GN=RPS4 PE=2 SV=3	RPS4	1	4.19204e-10	82.822	2	SVQFGQK(1)GIPYLNTYDGR	0.3915	1	32282
Q9ARZ9	107	K	Ubiquitin-40S ribosomal protein S27a-1 OS=Oryza sativa subsp. japonica OX=39947 GN=RPS27AA PE=2 SV=1	RPS27AA	1	0.000495649	89.382	2	LAVLQFYK(1)VDDATGK	0.2933	1	2741.7
Q9ARZ9	48	K	Ubiquitin-40S ribosomal protein S27a-1 OS=Oryza sativa subsp. japonica OX=39947 GN=RPS27AA PE=2 SV=1	RPS27AA	1	0.0055609	92.445	2	LIFAGK(1)QLEDGR	-0.46239	1	557280
Q9ARZ9	99	K	Ubiquitin-40S ribosomal protein S27a-1 OS=Oryza sativa subsp. japonica OX=39947 GN=RPS27AA PE=2 SV=1	RPS27AA	1	0.000282036	125.98	2	VK(1)LAVLQFYK	0.33209	1	30304
Q9LDC9	36	K	Os01g0265100 protein OS=Oryza sativa subsp. japonica OX=39947 GN=Os01g0265100 PE=1 SV=1	Os01g0265100	1	0.013893	58.286	2	TTILYK(1)LK	-1.4091	1	39327
P53683	416	K	Calcium-dependent protein kinase 19 OS=Oryza sativa subsp. japonica OX=39947 GN=CPK19 PE=2 SV=2	CPK19	1	0.0111817	69.716	2	AGLAK(1)LGSK	-2.3069	1	11210
P53683	420	K	Calcium-dependent protein kinase 19 OS=Oryza sativa subsp. japonica OX=39947 GN=CPK19 PE=2 SV=2	CPK19	1	0.000745057	83.775	2	LGSK(1)LSEAEVK	-1.9341	1	34372
P93438	224	K	S-adenosylmethionine synthase 2 OS=Oryza sativa subsp. japonica OX=39947 GN=SAM2 PE=2 SV=1	SAM2	1	7.09218e-10	164.3	3	EHVIKPVIPDK(1)YLDEK	0.85795	1	92437
P93438	365	K	S-adenosylmethionine synthase 2 OS=Oryza sativa subsp. japonica OX=39947 GN=SAM2 PE=2 SV=1	SAM2	1	7.13379e-07	159.11	3	FIK(1)TAAYGHFGR	0.52125	2	151860
Q6EUP4	17	K	14-3-3-like protein GF14-E OS=Oryza sativa subsp. japonica OX=39947 GN=GF14E PE=2 SV=1	GF14E	1	1.71882e-15	193.62	2	EENVYMAK(1)LAEQAER	-0.32641	2	184060
Q06967	108	K	14-3-3-like protein GF14-F OS=Oryza sativa subsp. japonica OX=39947 GN=GF14F PE=1 SV=2	GF14F	1	2.08106e-12	93.495	3	ICDGILK(1)LLDSHLVPSATAAESK	0.19191	2	28129
Q06967	101	K	14-3-3-like protein GF14-F OS=Oryza sativa subsp. japonica OX=39947 GN=GF14F PE=1 SV=2	GF14F	1	1.22809e-05	101.64	2	IETELSK(1)ICDGILK	0.040265	1	20660
Q6EUP4	57	K	14-3-3-like protein GF14-E OS=Oryza sativa subsp. japonica OX=39947 GN=GF14E PE=2 SV=1	GF14E	1	1.13889e-21	252.69	2	NLLSVAYK(1)NVIGAR	0.2996	2	134670
Q6EUP4	130	K	14-3-3-like protein GF14-E OS=Oryza sativa subsp. japonica OX=39947 GN=GF14E PE=2 SV=1	GF14E	1	0.0118207	46.802	2	VFYLK(1)MK	-0.57274	2	504110
Q69QQ6	483	K	Heat shock protein 81-2 OS=Oryza sativa subsp. japonica OX=39947 GN=HSP81-2 PE=2 SV=1	HSP81-2	1	3.12003e-06	172.1	2	AVENSPFLEK(1)LK	0.97246	5	563070
Q69QQ6	523	K	Heat shock protein 81-2 OS=Oryza sativa subsp. japonica OX=39947 GN=HSP81-2 PE=2 SV=1	HSP81-2	1	0.000260173	101.64	2	EGLK(1)LDESEDEK	-2.666	1	44083
Q69QQ6	472	K	Heat shock protein 81-2 OS=Oryza sativa subsp. japonica OX=39947 GN=HSP81-2 PE=2 SV=1	HSP81-2	1	1.04226e-05	123.99	2	EGQSEIYYITGESK(1)K	-0.73851	1	2623.5
Q69QQ6	540	K	Heat shock protein 81-2 OS=Oryza sativa subsp. japonica OX=39947 GN=HSP81-2 PE=2 SV=1	HSP81-2	1	7.98388e-07	169.57	2	EK(1)FEGLCK	-2.4453	2	215570
Q69QQ6	416	K	Heat shock protein 81-2 OS=Oryza sativa subsp. japonica OX=39947 GN=HSP81-2 PE=2 SV=1	HSP81-2	1	0.000902677	108.3	2	FYEAFSK(1)NLK	0.37604	1	108600
Q69QQ6	419	K	Heat shock protein 81-2 OS=Oryza sativa subsp. japonica OX=39947 GN=HSP81-2 PE=2 SV=1	HSP81-2	1	4.13004e-10	187.51	3	NLK(1)LGIHEDSTNR	-1.9631	3	541630
Q69QQ6	174	K	Heat shock protein 81-2 OS=Oryza sativa subsp. japonica OX=39947 GN=HSP81-2 PE=2 SV=1	HSP81-2	1	0.0163058	52.591	2	GTK(1)ITLYLK	0.26237	1	42762
Q69QQ6	588	K	Heat shock protein 81-2 OS=Oryza sativa subsp. japonica OX=39947 GN=HSP81-2 PE=2 SV=1	HSP81-2	1	0.00668963	49.058	2	IMK(1)AQALR	-2.7756	2	50037
Q69QQ6	335	K	Heat shock protein 81-2 OS=Oryza sativa subsp. japonica OX=39947 GN=HSP81-2 PE=2 SV=1	HSP81-2	1	0.000916528	121.31	2	QNNIK(1)LYVR	0.057099	2	92075
Q69QQ6	57	K	Heat shock protein 81-2 OS=Oryza sativa subsp. japonica OX=39947 GN=HSP81-2 PE=2 SV=1	HSP81-2	1	1.12762e-09	140.78	3	SK(1)LDAQPELFIHIVPDK	0.037233	2	201080
Q69QQ6	431	K	Heat shock protein 81-2 OS=Oryza sativa subsp. japonica OX=39947 GN=HSP81-2 PE=2 SV=1	HSP81-2	1	0.00248548	84.368	2	TK(1)IAELLR	-0.75551	1	45507
Q69QQ6	442	K	Heat shock protein 81-2 OS=Oryza sativa subsp. japonica OX=39947 GN=HSP81-2 PE=2 SV=1	HSP81-2	1	1.55095e-07	144.2	3	YHSTK(1)SGDELTSLK	-0.5796	2	100840
Q07661	36	K	Nucleoside diphosphate kinase 1 OS=Oryza sativa subsp. japonica OX=39947 GN=NDKR PE=1 SV=1	NDKR	1	0.00559447	67.507	2	GMK(1)FMNVER	-2.1028	2	32439
Q08480	170	K	Adenylate kinase 4 OS=Oryza sativa subsp. japonica OX=39947 GN=ADK-B PE=2 SV=1	ADK-B	1	0.000227569	146.88	2	SYHTK(1)FAPPK	-1.4377	2	91830
Q08480	125	K	Adenylate kinase 4 OS=Oryza sativa subsp. japonica OX=39947 GN=ADK-B PE=2 SV=1	ADK-B	1	1.44224e-05	85.813	2	TVVQAQK(1)LDEMLEK	0.59371	1	6625.1
Q0D4J7	19	K	Serine/threonine-protein kinase SAPK2 OS=Oryza sativa subsp. japonica OX=39947 GN=SAPK2 PE=1 SV=1	SAPK2	1	1.54758e-10	174.23	2	DIGSGNFGVAK(1)LVR	-0.8625	1	5762.6
Q0D4J7	140	K	Serine/threonine-protein kinase SAPK2 OS=Oryza sativa subsp. japonica OX=39947 GN=SAPK2 PE=1 SV=1	SAPK2	1	0.0189949	44.57	2	LK(1)ICDFGYSK	0.3267	1	11567
Q0D4R5	21	K	Small nuclear ribonucleoprotein G OS=Oryza sativa subsp. japonica OX=39947 GN=Os07g0608700 PE=1 SV=1	Os07g0608700	1	0.00028516	101.41	2	LQIK(1)LNANR	-1.3742	2	41968
Q0D5A7	122	K	Chalcone--flavanone isomerase OS=Oryza sativa subsp. japonica OX=39947 GN=Os07g0571600 PE=1 SV=1	Os07g0571600	1	0.0177895	72.042	2	YQK(1)LPVSQLK	-2.0294	1	8825
Q0D5P8	178	K	Oxygen-evolving enhancer protein 3, chloroplastic OS=Oryza sativa subsp. japonica OX=39947 GN=Os07g0544800 PE=2 SV=1	Os07g0544800	1	1.56939e-06	110.14	2	DLTGK(1)LFATIDGLDHAAK	0.29916	1	23101
Q0D5P8	191	K	Oxygen-evolving enhancer protein 3, chloroplastic OS=Oryza sativa subsp. japonica OX=39947 GN=Os07g0544800 PE=2 SV=1	Os07g0544800	1	1.27309e-07	128.97	2	LFATIDGLDHAAK(1)IK	0.38727	1	32353
Q0D5P8	173	K	Oxygen-evolving enhancer protein 3, chloroplastic OS=Oryza sativa subsp. japonica OX=39947 GN=Os07g0544800 PE=2 SV=1	Os07g0544800	1	0.00060267	109.88	2	GLK(1)DLTGK	-2.7717	2	752340
Q0D5P8	200	K	Oxygen-evolving enhancer protein 3, chloroplastic OS=Oryza sativa subsp. japonica OX=39947 GN=Os07g0544800 PE=2 SV=1	Os07g0544800	1	7.26575e-10	169.57	2	SPEEAEK(1)YYTLTK	0.80113	3	85212
Q0D5P8	206	K	Oxygen-evolving enhancer protein 3, chloroplastic OS=Oryza sativa subsp. japonica OX=39947 GN=Os07g0544800 PE=2 SV=1	Os07g0544800	1	8.53615e-08	130.99	2	YYTLTK(1)SALGDVLAK	0.35549	1	14304
Q0D5P8	158	K	Oxygen-evolving enhancer protein 3, chloroplastic OS=Oryza sativa subsp. japonica OX=39947 GN=Os07g0544800 PE=2 SV=1	Os07g0544800	1	0.000304513	131.54	2	YDLK(1)TVINSK	0.56487	2	107790
Q0D5S1	95	K	Os07g0539900 protein OS=Oryza sativa subsp. japonica OX=39947 GN=Os07g0539900 PE=1 SV=1	Os07g0539900	1	0.00189797	58.426	2	AK(1)GITMVR	-0.98375	2	42650
Q0D5Z2	61	K	Os07g0523300 protein (Fragment) OS=Oryza sativa subsp. japonica OX=39947 GN=Os07g0523300 PE=3 SV=1	Os07g0523300	1	0.000735657	83.438	2	IVLK(1)LQCQSCK	-0.35927	1	26100
Q0D720	115	K	Os07g0409100 protein OS=Oryza sativa subsp. japonica OX=39947 GN=Os07g0409100 PE=1 SV=1	Os07g0409100	1	0.000634755	64.266	2	FSK(1)FSLGTVSPK	-0.22707	1	23813
Q0D720	372	K	Os07g0409100 protein OS=Oryza sativa subsp. japonica OX=39947 GN=Os07g0409100 PE=1 SV=1	Os07g0409100	1	0.00116009	92.428	2	LQQSLDSLK(1)IK	-0.091282	1	6187.4
Q0D720	75	K	Os07g0409100 protein OS=Oryza sativa subsp. japonica OX=39947 GN=Os07g0409100 PE=1 SV=1	Os07g0409100	1	0.0191455	51.864	2	WLNK(1)HLSK	-1.8811	1	4453.6
Q0D7K3	140	K	Os07g0238700 protein OS=Oryza sativa subsp. japonica OX=39947 GN=Os07g0238700 PE=2 SV=1	Os07g0238700	1	0.00557451	58.916	2	LLGLDSK(1)LEK	0.63359	1	27560
Q0D7K3	133	K	Os07g0238700 protein OS=Oryza sativa subsp. japonica OX=39947 GN=Os07g0238700 PE=2 SV=1	Os07g0238700	1	0.0469995	43.168	2	QAAK(1)LLGLDSK	-1.0967	1	13923
Q0DBK8	71	K	40S ribosomal protein S24 (Fragment) OS=Oryza sativa subsp. japonica OX=39947 GN=Os06g0555400 PE=3 SV=1	Os06g0555400	1	0.00353805	121.52	2	KYEPK(1)YR	-2.6927	1	290650
Q0DBK8	28	K	40S ribosomal protein S24 (Fragment) OS=Oryza sativa subsp. japonica OX=39947 GN=Os06g0555400 PE=3 SV=1	Os06g0555400	1	0.0151811	56.378	2	LAK(1)LYEVK	-0.60941	1	60611
Q0DD75	171	K	Pyrophosphate--fructose 6-phosphate 1-phosphotransferase subunit beta OS=Oryza sativa subsp. japonica OX=39947 GN=PFP-BETA PE=1 SV=1	PFP-BETA	1	0.0064925	72.365	2	DK(1)IETPEQFK	-1.3095	1	8487.7
Q0DD75	369	K	Pyrophosphate--fructose 6-phosphate 1-phosphotransferase subunit beta OS=Oryza sativa subsp. japonica OX=39947 GN=PFP-BETA PE=1 SV=1	PFP-BETA	1	0.00209797	102.46	2	SK(1)LQPESR	-2.8009	1	32116
Q0DD75	266	K	Pyrophosphate--fructose 6-phosphate 1-phosphotransferase subunit beta OS=Oryza sativa subsp. japonica OX=39947 GN=PFP-BETA PE=1 SV=1	PFP-BETA	1	0.00927519	92.732	2	STGK(1)YYHFVR	-2.5964	1	30119
Q0DDJ2	103	K	Os06g0220000 protein (Fragment) OS=Oryza sativa subsp. japonica OX=39947 GN=Os06g0220000 PE=1 SV=1	Os06g0220000	1	0.000609831	59.731	2	SLK(1)LSQLPTLAAR	0.68804	1	17126
Q69Y99	71	K	Chaperonin OS=Oryza sativa subsp. japonica OX=39947 GN=Os06g0196900 PE=1 SV=1	Os06g0196900	1	0.000271301	113.46	2	VLVK(1)LGAAEEK	-0.65997	1	111190
Q0DEF1	244	K	Os06g0157000 protein OS=Oryza sativa subsp. japonica OX=39947 GN=KMK0024M20.13 PE=1 SV=1	KMK0024M20.13	1	0.000337635	113.7	2	ISALQSK(1)YK	-2.6524	1	219740
Q0DEF1	237	K	Os06g0157000 protein OS=Oryza sativa subsp. japonica OX=39947 GN=KMK0024M20.13 PE=1 SV=1	KMK0024M20.13	1	0.00184835	81.099	2	TK(1)ISALQSK	-4.4125	1	50737
Q0DEU8	650	K	Transketolase (Fragment) OS=Oryza sativa subsp. japonica OX=39947 GN=Os06g0133800 PE=1 SV=1	Os06g0133800	1	1.21058e-07	161.23	2	AIGIDK(1)FGASAPAGK	1.0517	1	654540
Q0DEU8	644	K	Transketolase (Fragment) OS=Oryza sativa subsp. japonica OX=39947 GN=Os06g0133800 PE=1 SV=1	Os06g0133800	1	0.0342124	58.426	2	GK(1)AIGIDK	-2.2695	1	79625
Q0DEU8	520	K	Transketolase (Fragment) OS=Oryza sativa subsp. japonica OX=39947 GN=Os06g0133800 PE=1 SV=1	Os06g0133800	1	0.000111678	119.79	2	PADGNETAGAYK(1)IAVLNR	0.72104	1	21394
Q0DEU8	538	K	Transketolase (Fragment) OS=Oryza sativa subsp. japonica OX=39947 GN=Os06g0133800 PE=1 SV=1	Os06g0133800	1	7.93543e-12	163.09	2	QK(1)LAQLPGTSIEGVEK	-0.2459	2	249450
Q0DEU8	65	K	Transketolase (Fragment) OS=Oryza sativa subsp. japonica OX=39947 GN=Os06g0133800 PE=1 SV=1	Os06g0133800	1	0.00120101	103.8	2	YNPK(1)NPYWFNR	0.16121	1	27013
Q0DFG2	408	K	Eukaryotic translation initiation factor 5B OS=Oryza sativa subsp. japonica OX=39947 GN=Os05g0592600 PE=1 SV=1	Os05g0592600	0.999895	0.000687678	85.821	2	KQEGK(1)LLTGK	-2.7013	1	15676
Q0DG31	378	K	Os05g0556100 protein OS=Oryza sativa subsp. japonica OX=39947 GN=Os05g0556100 PE=1 SV=1	Os05g0556100	1	1.11827e-06	135.5	2	LQFDK(1)QLAMENVK	0.67684	1	13495
Q0DG31	288	K	Os05g0556100 protein OS=Oryza sativa subsp. japonica OX=39947 GN=Os05g0556100 PE=1 SV=1	Os05g0556100	1	0.000495714	71.896	2	SLSK(1)HLETVIK	-1.7948	1	5708
Q0DGE9	203	K	Os05g0535900 protein OS=Oryza sativa subsp. japonica OX=39947 GN=Os05g0535900 PE=1 SV=1	Os05g0535900	1	0.00137176	108.3	2	EK(1)LSSNAFAR	-3.2358	1	13592
Q0DGY1	590	K	Assimilatory sulfite reductase (ferredoxin) OS=Oryza sativa subsp. japonica OX=39947 GN=Os05g0503300 PE=1 SV=1	Os05g0503300	1	0.00237578	76.605	2	VK(1)LQDIEK	-3.4679	1	24901
Q0DJB9	381	K	Os05g0303000 protein (Fragment) OS=Oryza sativa subsp. japonica OX=39947 GN=Os05g0303000 PE=1 SV=1	Os05g0303000	0.999999	0.00034712	110.44	2	GKVEAK(1)LTELK	-2.1938	1	28436
Q0DJB9	334	K	Os05g0303000 protein (Fragment) OS=Oryza sativa subsp. japonica OX=39947 GN=Os05g0303000 PE=1 SV=1	Os05g0303000	1	0.00151919	67.507	2	MVEEAEK(1)FAK	-2.0265	1	29720
Q0DJC0	105	K	ADP/ATP translocase OS=Oryza sativa subsp. japonica OX=39947 GN=Os05g0302700 PE=1 SV=1	Os05g0302700	1	8.46309e-05	81.799	2	IK(1)LLIQNQDEMIK	4.8101	2	33668
Q0DJC0	125	K	ADP/ATP translocase OS=Oryza sativa subsp. japonica OX=39947 GN=Os05g0302700 PE=1 SV=1	Os05g0302700	1	0.000492717	76.255	3	LSHPYK(1)GIADCFGR	1.0539	2	32009
Q0DJT2	53	K	Lactoylglutathione lyase (Fragment) OS=Oryza sativa subsp. japonica OX=39947 GN=Os05g0230900 PE=1 SV=1	Os05g0230900	1	9.89985e-05	104.39	2	FYTECLGMK(1)LLR	2.1384	1	9246.1
Q0DJT2	44	K	Lactoylglutathione lyase (Fragment) OS=Oryza sativa subsp. japonica OX=39947 GN=Os05g0230900 PE=1 SV=1	Os05g0230900	1	0.000456875	92.445	2	TIK(1)FYTECLGMK	0.37292	2	54611
Q0DK74	348	K	Phosphotransferase OS=Oryza sativa subsp. japonica OX=39947 GN=Os05g0187100 PE=1 SV=1	Os05g0187100	1	0.00204506	85.622	2	IVAEK(1)LADNLK	0.59097	1	20242
Q0DKF0	74	K	60S ribosomal protein L10-2 OS=Oryza sativa subsp. japonica OX=39947 GN=SG12 PE=2 SV=1	SG12	1	0.00132358	90.761	2	IACNK(1)YMTK	-3.0047	2	191470
Q0DKF0	198	K	60S ribosomal protein L10-2 OS=Oryza sativa subsp. japonica OX=39947 GN=SG12 PE=2 SV=1	SG12	1	0.0005492	50.116	3	IMPDGVNAK(1)LLGCHGR	1.8651	2	27180
Q0DKF0	101	K	60S ribosomal protein L10-2 OS=Oryza sativa subsp. japonica OX=39947 GN=SG12 PE=2 SV=1	SG12	1	0.000507336	112.7	2	INK(1)MLSCAGADR	-1.8137	2	93105
Q6F2T7	408	K	Os05g0164100 protein OS=Oryza sativa subsp. japonica OX=39947 GN=Os05g0164100 PE=1 SV=1	Os05g0164100	1	0.00230004	66.087	2	HFNVGK(1)YR	-1.8559	1	71148
Q6F2T7	613	K	Os05g0164100 protein OS=Oryza sativa subsp. japonica OX=39947 GN=Os05g0164100 PE=1 SV=1	Os05g0164100	1	0.0512531	106.93	2	K(1)LANFIEK	0.13477	1	39426
Q6F2T7	312	K	Os05g0164100 protein OS=Oryza sativa subsp. japonica OX=39947 GN=Os05g0164100 PE=1 SV=1	Os05g0164100	1	0.0131344	69.276	2	QDGQK(1)GLFVDR	1.1135	1	21637
Q6F2T7	389	K	Os05g0164100 protein OS=Oryza sativa subsp. japonica OX=39947 GN=Os05g0164100 PE=1 SV=1	Os05g0164100	1	0.000748949	98.009	2	TFTAAK(1)LTR	-2.8043	1	85808
Q0DKM4	35	K	U1 small nuclear ribonucleoprotein A OS=Oryza sativa subsp. japonica OX=39947 GN=Os05g0154800 PE=3 SV=1	Os05g0154800	0.999999	0.00335608	79.059	2	IK(1)LEELKK	-3.6009	1	10073
Q0DKN6	894	K	Os05g0151400 protein OS=Oryza sativa subsp. japonica OX=39947 GN=Os05g0151400 PE=1 SV=1	Os05g0151400	1	0.000635047	65.879	2	LQDPNPGK(1)LFGFR	0.059863	1	5702.4
Q0DKN6	695	K	Os05g0151400 protein OS=Oryza sativa subsp. japonica OX=39947 GN=Os05g0151400 PE=1 SV=1	Os05g0151400	1	1.36774e-05	132.9	2	SK(1)TDAFSSATNSVR	-2.5436	1	5422.1
Q0DKY4	367	K	S-adenosylmethionine synthase 1 OS=Oryza sativa subsp. japonica OX=39947 GN=SAM1 PE=2 SV=1	SAM1	1	0.000104133	135.63	3	YLK(1)TAAYGHFGR	-0.9383	2	152330
Q0DLG8	110	K	Os05g0103100 protein OS=Oryza sativa subsp. japonica OX=39947 GN=Os05g0103100 PE=1 SV=1	Os05g0103100	1	1.73678e-07	115.35	2	VQGK(1)FQGSPAIITYR	-1.028	1	11674
Q0DM51	326	K	DEAD-box ATP-dependent RNA helicase 3, chloroplastic OS=Oryza sativa subsp. japonica OX=39947 GN=Os03g0827700 PE=2 SV=2	Os03g0827700	1	0.00047769	66.509	2	LAEGIK(1)LYAIPLTSTSK	1.0452	1	4355.5
Q0DM51	627	K	DEAD-box ATP-dependent RNA helicase 3, chloroplastic OS=Oryza sativa subsp. japonica OX=39947 GN=Os03g0827700 PE=2 SV=2	Os03g0827700	1	6.12597e-08	115.24	2	VTK(1)LPALQDDGPATDSYGR	-0.91473	1	48430
Q0DM76	535	K	Os03g0824100 protein (Fragment) OS=Oryza sativa subsp. japonica OX=39947 GN=Os03g0824100 PE=1 SV=1	Os03g0824100	1	0.000220092	84.309	2	DTK(1)LVWSADVHR	-0.60691	1	3749.3
Q0DP16	432	K	Os03g0722100 protein (Fragment) OS=Oryza sativa subsp. japonica OX=39947 GN=Os03g0722100 PE=1 SV=1	Os03g0722100	1	7.54696e-05	75.5	2	AK(1)LLADHEEEQVR	-1.6664	1	848.71
Q0DRW2	49	K	Os03g0350100 protein (Fragment) OS=Oryza sativa subsp. japonica OX=39947 GN=Os03g0350100 PE=1 SV=1	Os03g0350100	1	4.85268e-06	107.15	3	AFNK(1)FENTSDALSAATLIIDSKPTK	1.0334	1	20796
Q0DRW2	336	K	Os03g0350100 protein (Fragment) OS=Oryza sativa subsp. japonica OX=39947 GN=Os03g0350100 PE=1 SV=1	Os03g0350100	1	1.69728e-07	95.001	3	HATPK(1)YGLIYHASLIGQAAPK	-0.21746	1	10742
Q0DRW2	91	K	Os03g0350100 protein (Fragment) OS=Oryza sativa subsp. japonica OX=39947 GN=Os03g0350100 PE=1 SV=1	Os03g0350100	1	2.35306e-07	115.05	3	HCEGETLAVADSK(1)LGNAIK	1.9568	1	2817.8
Q0DRW2	150	K	Os03g0350100 protein (Fragment) OS=Oryza sativa subsp. japonica OX=39947 GN=Os03g0350100 PE=1 SV=1	Os03g0350100	1	0.00128742	98.009	2	LK(1)FSPEK	-3.3398	1	39779
Q0DRW2	21	K	Os03g0350100 protein (Fragment) OS=Oryza sativa subsp. japonica OX=39947 GN=Os03g0350100 PE=1 SV=1	Os03g0350100	0.997046	5.35464e-08	105.08	2	VLDEGK(0.997)LDK(0.003)VEDLWK	0.94687	1	7635.1
Q0DSD6	214	K	Os03g0315800 protein (Fragment) OS=Oryza sativa subsp. japonica OX=39947 GN=Os03g0315800 PE=1 SV=1	Os03g0315800	1	3.31636e-07	113.34	2	ELPLK(1)FVEVDEEQGR	-0.21277	1	19433
Q0DSD6	325	K	Os03g0315800 protein (Fragment) OS=Oryza sativa subsp. japonica OX=39947 GN=Os03g0315800 PE=1 SV=1	Os03g0315800	1	0.0130095	69.905	2	NPK(1)LVFEK	1.1959	1	144600
Q0DWH1	320	K	Alcohol dehydrogenase class-3 OS=Oryza sativa subsp. japonica OX=39947 GN=Os02g0815500 PE=2 SV=1	Os02g0815500	1	0.000311143	100.84	2	VWK(1)GTAFGGFK	0.70424	1	18698
Q0DX31	934	K	Isoleucine--tRNA ligase OS=Oryza sativa subsp. japonica OX=39947 GN=Os02g0778200 PE=1 SV=1	Os02g0778200	1	0.000484491	117.21	2	TGK(1)LIGSSLEAK	-0.67749	1	49234
Q0DX31	377	K	Isoleucine--tRNA ligase OS=Oryza sativa subsp. japonica OX=39947 GN=Os02g0778200 PE=1 SV=1	Os02g0778200	1	0.000763087	93.467	2	WGTK(1)LIIQK	-0.86839	1	10291
Q0DX31	147	K	Isoleucine--tRNA ligase OS=Oryza sativa subsp. japonica OX=39947 GN=Os02g0778200 PE=1 SV=1	Os02g0778200	1	0.00959058	60.709	2	YK(1)LLQNHK	-4.0783	1	18265
Q6ZGJ8	237	K	Inorganic diphosphatase OS=Oryza sativa subsp. japonica OX=39947 GN=Os02g0768600 PE=1 SV=1	Os02g0768600	0.999958	0.0187767	58.889	2	DYK(1)IPDGKPANR	-0.52875	1	9687
Q0DXF4	148	K	Os02g0756800 protein OS=Oryza sativa subsp. japonica OX=39947 GN=Os02g0756800 PE=1 SV=1	Os02g0756800	1	3.97459e-05	134.2	2	SLK(1)LSQLPALAAR	-0.5017	1	5377.3
Q0DXH5	72	K	Annexin OS=Oryza sativa subsp. japonica OX=39947 GN=Os02g0753800 PE=1 SV=1	Os02g0753800	1	0.00133995	66.953	2	ALNDEIHGK(1)FER	-2.7075	1	7458.3
Q0DXV3	27	K	Os02g0731600 protein (Fragment) OS=Oryza sativa subsp. japonica OX=39947 GN=Os02g0731600 PE=1 SV=1	Os02g0731600	1	0.00850769	67.881	2	AK(1)WDAVENK	-1.775	1	9686.4
Q0DY81	169	K	Nuclear matrix constituent protein 1a OS=Oryza sativa subsp. japonica OX=39947 GN=NMCP1A PE=2 SV=1	NMCP1A	1	7.24055e-05	80.623	2	LHAADAK(1)LAEANR	-2.3367	1	3066.7
Q0DY81	425	K	Nuclear matrix constituent protein 1a OS=Oryza sativa subsp. japonica OX=39947 GN=NMCP1A PE=2 SV=1	NMCP1A	1	5.93525e-10	205.09	2	QLSEQK(1)LQIENER	-0.988	1	12020
Q0DY81	162	K	Nuclear matrix constituent protein 1a OS=Oryza sativa subsp. japonica OX=39947 GN=NMCP1A PE=2 SV=1	NMCP1A	1	0.00173284	77.696	3	RLEIEGK(1)LHAADAK	-1.7476	1	11734
Q0DZN5	331	K	Acetohydroxy-acid synthase small subunit (Fragment) OS=Oryza sativa subsp. japonica OX=39947 GN=Os02g0608600 PE=1 SV=1	Os02g0608600	1	0.00044393	100.84	2	ESGVDSK(1)YLR	-2.4934	1	38433
Q0DZN5	71	K	Acetohydroxy-acid synthase small subunit (Fragment) OS=Oryza sativa subsp. japonica OX=39947 GN=Os02g0608600 PE=1 SV=1	Os02g0608600	1	0.0182831	51.864	2	NLSK(1)FGIK	0.44454	1	23996
Q0E0Z4	35	K	Os02g0510100 protein (Fragment) OS=Oryza sativa subsp. japonica OX=39947 GN=Os02g0510100 PE=1 SV=1	Os02g0510100	1	0.00536502	90.689	3	GRPVVVK(1)LNSGVDYR	-0.38762	1	13112
Q0E129	27	K	Os02g0497700 protein (Fragment) OS=Oryza sativa subsp. japonica OX=39947 GN=Os02g0497700 PE=1 SV=1	Os02g0497700	1	1.07706e-05	138.71	2	K(1)FGTIKPDGIQVR	-0.78911	1	12106
Q0E217	38	K	Os02g0280500 protein (Fragment) OS=Oryza sativa subsp. japonica OX=39947 GN=Os02g0280500 PE=1 SV=1	Os02g0280500	1	1.58441e-05	128.97	2	TAEVVK(1)LFGGQVVR	0.47497	1	23195
Q0E2A9	424	K	Os02g0255700 protein OS=Oryza sativa subsp. japonica OX=39947 GN=Os02g0255700 PE=1 SV=1	Os02g0255700	1	5.72651e-05	138	2	DKADASSK(1)LDVK	-1.3513	1	11213
Q0E3C3	217	K	Homeobox protein knotted-1-like 2 OS=Oryza sativa subsp. japonica OX=39947 GN=HOS58 PE=2 SV=2	HOS58	1	0.00678198	79.809	2	EK(1)LVDIR	-1.7902	1	28179
Q0E3H0	601	K	V-type proton ATPase catalytic subunit A OS=Oryza sativa subsp. japonica OX=39947 GN=Os02g0175400 PE=1 SV=1	Os02g0175400	1	0.0488377	51.43	2	EVLIAK(1)FQK	-0.26942	1	21138
Q0E3H0	587	K	V-type proton ATPase catalytic subunit A OS=Oryza sativa subsp. japonica OX=39947 GN=Os02g0175400 PE=1 SV=1	Os02g0175400	1	0.000352924	80.623	2	LVSQK(1)FEDPAEGK	-1.5334	1	18834
Q0E446	117	K	Os02g0137200 protein (Fragment) OS=Oryza sativa subsp. japonica OX=39947 GN=Os02g0137200 PE=1 SV=1	Os02g0137200	1	0.000242259	105.94	3	EEK(1)LTRPELGHLGK	-1.6942	2	169920
Q0E4K1	125	K	Catalase isozyme A OS=Oryza sativa subsp. japonica OX=39947 GN=CATA PE=1 SV=1	CATA	1	0.0221801	49.96	2	GFAVK(1)FYTR	0.32377	1	35620
Q0ILB9	501	K	Glycerol kinase OS=Oryza sativa subsp. japonica OX=39947 GN=OGK1 PE=1 SV=1	OGK1	1	0.000231153	111.61	3	VFRPK(1)LDEAHR	-1.8201	1	5134.8
Q0IMX5	74	K	Peroxidase OS=Oryza sativa subsp. japonica OX=39947 GN=LOC_Os12g34524 PE=1 SV=1	LOC_Os12g34524	1	0.00304325	72.922	2	VAADPAALPAK(1)LLR	-0.48043	1	8953.1
Q0IQF7	101	K	40S ribosomal protein S16 OS=Oryza sativa subsp. japonica OX=39947 GN=RPS16A PE=2 SV=1	RPS16A	1	1.39798e-08	117.21	2	ALVAYYQK(1)YVDEASK	-0.0015192	2	32011
Q0IQF7	80	K	40S ribosomal protein S16 OS=Oryza sativa subsp. japonica OX=39947 GN=RPS16A PE=2 SV=1	RPS16A	1	4.64903e-07	191.55	2	GGGK(1)TSQIYAIR	-2.3038	1	134500
Q0IQF7	53	K	40S ribosomal protein S16 OS=Oryza sativa subsp. japonica OX=39947 GN=RPS16A PE=2 SV=1	RPS16A	1	0.000720667	67.548	2	LK(1)AFEPILLAGR	0.48753	1	66258
Q0IQF7	93	K	40S ribosomal protein S16 OS=Oryza sativa subsp. japonica OX=39947 GN=RPS16A PE=2 SV=1	RPS16A	1	1.70284e-06	132.39	2	QAIAK(1)ALVAYYQK	4.7031	1	9663.8
Q0IQK9	84	K	Non-specific lipid-transfer protein 1 OS=Oryza sativa subsp. japonica OX=39947 GN=LTP PE=1 SV=1	LTP	1	5.91453e-12	199.3	2	GIK(1)GLNAGNAASIPSK	-0.54587	1	435080
Q0IQK9	60	K	Non-specific lipid-transfer protein 1 OS=Oryza sativa subsp. japonica OX=39947 GN=LTP PE=1 SV=1	LTP	1	0.000156471	121.96	2	SLK(1)AAASTTADRR	-1.781	2	88417
Q0IU89	377	K	Os11g0175900 protein (Fragment) OS=Oryza sativa subsp. japonica OX=39947 GN=Os11g0175900 PE=1 SV=1	Os11g0175900	1	7.23953e-11	150.93	3	PSPTQLSLLQTK(1)GIGTLHK	0.62799	1	6823.7
Q0IV61	142	K	Os11g0110100 protein (Fragment) OS=Oryza sativa subsp. japonica OX=39947 GN=Os11g0110100 PE=4 SV=1	Os11g0110100	1	0.00023389	125.5	2	VFLTK(1)HYR	-2.5724	1	5679.4
Q0IWL9	385	K	Monothiol glutaredoxin-S11 OS=Oryza sativa subsp. japonica OX=39947 GN=GRXS11 PE=2 SV=2	GRXS11	1	0.0134178	70.389	2	VLSEK(1)GIVAK	-2.6453	1	28557
Q0IWS0	260	K	Os10g0492300 protein OS=Oryza sativa subsp. japonica OX=39947 GN=Os10g0492300 PE=1 SV=1	Os10g0492300	1	0.000926309	69.276	2	ESAK(1)SLYASLLK	-0.652	1	18984
Q0IZS0	252	K	Nicotinate-nucleotide pyrophosphorylase [carboxylating], chloroplastic OS=Oryza sativa subsp. japonica OX=39947 GN=Os09g0553600 PE=2 SV=1	Os09g0553600	1	0.000470599	86.243	2	EK(1)LALPVEVETR	-0.115	1	30379
Q0J0Q8	71	K	Os09g0502000 protein OS=Oryza sativa subsp. japonica OX=39947 GN=Os09g0502000 PE=1 SV=1	Os09g0502000	1	0.000758743	104.76	2	HYLPNK(1)FK	-2.4483	1	244630
Q0J0Q8	30	K	Os09g0502000 protein OS=Oryza sativa subsp. japonica OX=39947 GN=Os09g0502000 PE=1 SV=1	Os09g0502000	1	0.00134513	74.486	2	YIGLK(1)TSWR	-0.3497	1	16279
Q0J0Z5	182	K	Os09g0474300 protein OS=Oryza sativa subsp. japonica OX=39947 GN=Os09g0474300 PE=1 SV=1	Os09g0474300	1	1.80713e-12	163.93	2	DCLGTIAQSGTSK(1)FLK	0.45808	1	49311
Q0J0Z5	123	K	Os09g0474300 protein OS=Oryza sativa subsp. japonica OX=39947 GN=Os09g0474300 PE=1 SV=1	Os09g0474300	1	4.47369e-06	115.04	2	ELVSNASDALDK(1)LR	1.1565	2	34730
Q0J0Z5	497	K	Os09g0474300 protein OS=Oryza sativa subsp. japonica OX=39947 GN=Os09g0474300 PE=1 SV=1	Os09g0474300	1	8.67501e-06	117.45	3	FVK(1)LGCIEDTGNHK	-0.1136	3	55971
Q0J0Z5	494	K	Os09g0474300 protein OS=Oryza sativa subsp. japonica OX=39947 GN=Os09g0474300 PE=1 SV=1	Os09g0474300	1	0.00884652	79.059	2	FWESFGK(1)FVK	0.086407	1	20829
Q0J0Z5	561	K	Os09g0474300 protein OS=Oryza sativa subsp. japonica OX=39947 GN=Os09g0474300 PE=1 SV=1	Os09g0474300	1	0.000585198	108.93	2	TAPFLEK(1)LVQK	-0.017519	1	181790
Q0J1B9	67	K	Os09g0451700 protein (Fragment) OS=Oryza sativa subsp. japonica OX=39947 GN=Os09g0451700 PE=1 SV=1	Os09g0451700	1	0.0153774	44.16	3	GVLPGSTQDIGK(1)LHSYIR	0.10866	1	15165
Q0J1B9	95	K	Os09g0451700 protein (Fragment) OS=Oryza sativa subsp. japonica OX=39947 GN=Os09g0451700 PE=1 SV=1	Os09g0451700	1	0.00122588	100.84	2	QK(1)YQMLATR	-1.9894	1	9733
Q0J3C0	198	K	Os09g0133600 protein (Fragment) OS=Oryza sativa subsp. japonica OX=39947 GN=Os09g0133600 PE=1 SV=2	Os09g0133600	1	0.00459336	83.775	2	TISGQPPLK(1)IPIR	0.22111	1	6667
Q0J3D9	1020	K	Coatomer subunit alpha-3 OS=Oryza sativa subsp. japonica OX=39947 GN=Os09g0127800 PE=2 SV=1	Os09g0127800	1	0.00570684	83.775	2	ATTEGK(1)FPEALR	-0.7179	1	24106
Q9AUR8	4	K	Coatomer subunit alpha-1 OS=Oryza sativa subsp. japonica OX=39947 GN=Os03g0711400 PE=2 SV=1	Os03g0711400	1	0.00147995	93.467	2	MLTK(1)FETK	-2.6767	2	24539
Q9AUR8	13	K	Coatomer subunit alpha-1 OS=Oryza sativa subsp. japonica OX=39947 GN=Os03g0711400 PE=2 SV=1	Os03g0711400	1	0.00122369	96.311	2	VK(1)GLSFHPR	-2.9484	1	22266
Q9AUR8	81	K	Coatomer subunit alpha-1 OS=Oryza sativa subsp. japonica OX=39947 GN=Os03g0711400 PE=2 SV=1	Os03g0711400	1	0.00176145	74.486	2	VWNYK(1)THR	-1.8879	1	32869
Q0J4P2	540	K	Heat shock protein 81-1 OS=Oryza sativa subsp. japonica OX=39947 GN=HSP81-1 PE=3 SV=2	HSP81-1	1	6.22327e-06	137.84	2	EK(1)FEGLCK	-2.4453	2	216130
Q0J4P2	335	K	Heat shock protein 81-1 OS=Oryza sativa subsp. japonica OX=39947 GN=HSP81-1 PE=3 SV=2	HSP81-1	1	0.00137185	81.642	2	LNNIK(1)LYVR	0.32555	2	51665
Q0J4P2	431	K	Heat shock protein 81-1 OS=Oryza sativa subsp. japonica OX=39947 GN=HSP81-1 PE=3 SV=2	HSP81-1	1	0.00140016	93.561	2	NK(1)IAELLR	-0.53877	1	10922
Q0J4W0	201	K	Os08g0485900 protein OS=Oryza sativa subsp. japonica OX=39947 GN=Os08g0485900 PE=1 SV=1	Os08g0485900	1	0.0320336	63.908	2	GAGIK(1)LAVCSAATK	-0.18978	1	3688.5
Q0J4Y5	24	K	Os08g0481800 protein (Fragment) OS=Oryza sativa subsp. japonica OX=39947 GN=Os08g0481800 PE=3 SV=1	Os08g0481800	1	0.000546524	63.212	2	DTPEAPAIAAQK(1)LK	-0.73627	1	4371.3
Q0J709	247	K	ACT domain-containing protein DS12, chloroplastic OS=Oryza sativa subsp. japonica OX=39947 GN=Os08g0242700 PE=4 SV=2	Os08g0242700	1	0.000299582	137.84	3	AK(1)FHVSYR	-2.8857	2	370680
Q0J709	129	K	ACT domain-containing protein DS12, chloroplastic OS=Oryza sativa subsp. japonica OX=39947 GN=Os08g0242700 PE=4 SV=2	Os08g0242700	1	0.000160426	67.548	2	ASVCLDSTGK(1)HIK	-2.4222	1	24031
Q0J709	132	K	ACT domain-containing protein DS12, chloroplastic OS=Oryza sativa subsp. japonica OX=39947 GN=Os08g0242700 PE=4 SV=2	Os08g0242700	1	0.000315937	102.46	2	HIK(1)LAITK	-2.3282	1	392990
Q0J7Y7	343	K	Transaldolase OS=Oryza sativa subsp. japonica OX=39947 GN=Os08g0154300 PE=1 SV=1	Os08g0154300	1	0.000316801	66.509	2	LTPALGK(1)TYNFTEEELVK	0.91751	1	10416
Q0J7Y7	289	K	Transaldolase OS=Oryza sativa subsp. japonica OX=39947 GN=Os08g0154300 PE=1 SV=1	Os08g0154300	1	0.0116736	55.235	2	TK(1)LMAAAIR	-2.7194	1	7507.5
Q7FAH2	5	K	Glyceraldehyde-3-phosphate dehydrogenase 2, cytosolic OS=Oryza sativa subsp. japonica OX=39947 GN=GAPC2 PE=1 SV=1	GAPC2	1	0.00071112	125.5	2	IK(1)IGINGFGR	-2.2984	1	101290
Q0J8A4	229	K	Glyceraldehyde-3-phosphate dehydrogenase 1, cytosolic OS=Oryza sativa subsp. japonica OX=39947 GN=GAPC1 PE=1 SV=1	GAPC1	1	0.0004797	94.507	2	VLPDLNGK(1)LTGMSFR	-0.14748	2	125510
Q0J8A4	57	K	Glyceraldehyde-3-phosphate dehydrogenase 1, cytosolic OS=Oryza sativa subsp. japonica OX=39947 GN=GAPC1 PE=1 SV=1	GAPC1	1	2.01416e-10	163.09	3	YDTVHGQWK(1)HSDIK	-2.23	2	52322
Q0J8G4	61	K	Fructokinase-2 OS=Oryza sativa subsp. japonica OX=39947 GN=FRK2 PE=1 SV=1	FRK2	1	4.71085e-09	116.06	3	APGGAPANVACAISK(1)LGGSSAFVGK	0.92919	2	77832
Q0J8G4	296	K	Fructokinase-2 OS=Oryza sativa subsp. japonica OX=39947 GN=FRK2 PE=1 SV=1	FRK2	1	2.22631e-06	187.33	3	DDSIFHNEEK(1)LR	-0.38012	2	75542
Q0J8G4	302	K	Fructokinase-2 OS=Oryza sativa subsp. japonica OX=39947 GN=FRK2 PE=1 SV=1	FRK2	1	1.14916e-08	139.94	2	EALK(1)FSNACGAICTTK	-0.38852	1	55233
Q0J9B4	223	K	Os04g0662800 protein OS=Oryza sativa subsp. japonica OX=39947 GN=Os04g0662800 PE=1 SV=1	Os04g0662800	1	0.000425204	64.266	2	DSSVK(1)LAYDPQPR	-0.44086	1	12559
Q0J9B4	150	K	Os04g0662800 protein OS=Oryza sativa subsp. japonica OX=39947 GN=Os04g0662800 PE=1 SV=1	Os04g0662800	1	0.000117339	70.552	3	SFSFGHNK(1)HGQLGTGSLR	-1.1121	1	42844
Q0J9Q1	298	K	Os04g0636900 protein OS=Oryza sativa subsp. japonica OX=39947 GN=Os04g0636900 PE=1 SV=1	Os04g0636900	1	0.000210102	104.39	2	NFDGK(1)MLNVQK	-0.81741	1	1898.7
Q0J9Z0	482	K	Os04g0624600 protein OS=Oryza sativa subsp. japonica OX=39947 GN=SSIII-1 PE=1 SV=1	SSIII-1	1	0.000162877	108.4	2	NK(1)LQNLLNSASR	0.49561	1	7995
Q0J9Z0	512	K	Os04g0624600 protein OS=Oryza sativa subsp. japonica OX=39947 GN=SSIII-1 PE=1 SV=1	SSIII-1	1	0.000263196	84.064	2	VK(1)LFYNR	-1.0856	1	14910
Q0JA68	44	K	Os04g0613500 protein (Fragment) OS=Oryza sativa subsp. japonica OX=39947 GN=Os04g0613500 PE=4 SV=1	Os04g0613500	1	0.0203288	40.386	2	SIGLGFK(1)TPR	-1.0378	1	5878
Q0JA93	231	K	Methionine aminopeptidase OS=Oryza sativa subsp. japonica OX=39947 GN=Os04g0610500 PE=1 SV=1	Os04g0610500	1	3.25527e-06	169.81	2	AISACK(1)HGTSLK	-2.3906	2	70141
Q0JA93	217	K	Methionine aminopeptidase OS=Oryza sativa subsp. japonica OX=39947 GN=Os04g0610500 PE=1 SV=1	Os04g0610500	1	0.0055535	61.48	2	LVK(1)VTEECMLR	-3.466	2	42266
Q6YYR2	158	K	Os08g0234000 protein OS=Oryza sativa subsp. japonica OX=39947 GN=Os08g0234000 PE=1 SV=1	Os08g0234000	1	0.0254951	54.056	2	GYGK(1)LNK	-2.077	1	28058
Q6YYR2	211	K	Os08g0234000 protein OS=Oryza sativa subsp. japonica OX=39947 GN=Os08g0234000 PE=1 SV=1	Os08g0234000	1	0.0484879	47.349	2	LK(1)APLGGLK	-0.061626	1	14717
Q6YYR2	218	K	Os08g0234000 protein OS=Oryza sativa subsp. japonica OX=39947 GN=Os08g0234000 PE=1 SV=1	Os08g0234000	1	0.0319734	67.507	2	LKAPLGGLK(1)K	-1.6075	1	35689
Q6YYR2	121	K	Os08g0234000 protein OS=Oryza sativa subsp. japonica OX=39947 GN=Os08g0234000 PE=1 SV=1	Os08g0234000	1	6.27797e-05	146.27	2	QIFNGVFLK(1)VNK	0.41316	1	11953
Q6YYR2	124	K	Os08g0234000 protein OS=Oryza sativa subsp. japonica OX=39947 GN=Os08g0234000 PE=1 SV=1	Os08g0234000	1	0.000840154	122.44	2	VNK(1)ATINMLR	-0.23688	1	29169
Q0JAF4	262	K	Os04g0602100 protein OS=Oryza sativa subsp. japonica OX=39947 GN=Os04g0602100 PE=1 SV=1	Os04g0602100	1	0.000321013	111.61	2	DK(1)FVAVGLGPR	0.65192	1	93762
Q0JBC9	17	K	Os04g0541100 protein (Fragment) OS=Oryza sativa subsp. japonica OX=39947 GN=Os04g0541100 PE=1 SV=1	Os04g0541100	1	0.029593	47.349	2	EK(1)FENVHK	0.13492	1	22983
Q0JBE3	110	K	Os04g0538100 protein (Fragment) OS=Oryza sativa subsp. japonica OX=39947 GN=Os04g0538100 PE=1 SV=1	Os04g0538100	1	0.000383771	88.24	2	ADADK(1)MATGLIK	0.51534	2	65858
Q0JBE3	22	K	Os04g0538100 protein (Fragment) OS=Oryza sativa subsp. japonica OX=39947 GN=Os04g0538100 PE=1 SV=1	Os04g0538100	1	1.1681e-09	146.37	3	IYSGK(1)LVAGSYVLNANK	-1.4609	2	141150
Q0JD86	545	K	Exocyst complex component SEC5 OS=Oryza sativa subsp. japonica OX=39947 GN=Os04g0421900 PE=1 SV=2	Os04g0421900	1	0.00184854	68.49	2	LALSVFSGK(1)FAK	0.49014	1	4959.4
Q0JDK3	185	K	Os04g0398300 protein (Fragment) OS=Oryza sativa subsp. japonica OX=39947 GN=Os04g0398300 PE=1 SV=1	Os04g0398300	1	0.00177446	72.042	2	IEK(1)FEVVAK	0.7144	1	12995
Q0JDR8	296	K	Os04g0382100 protein (Fragment) OS=Oryza sativa subsp. japonica OX=39947 GN=Os04g0382100 PE=1 SV=1	Os04g0382100	1	0.00128596	70.389	2	DLK(1)LIAGEANR	-0.51196	1	13665
Q0JDU3	123	K	Os04g0376300 protein (Fragment) OS=Oryza sativa subsp. japonica OX=39947 GN=Os04g0376300 PE=1 SV=1	Os04g0376300	1	0.0238264	123.5	2	K(1)ILSTIPLGR	-0.74982	1	55597
Q0JDZ7	55	K	40S ribosomal protein S8 OS=Oryza sativa subsp. japonica OX=39947 GN=Os04g0349500 PE=1 SV=1	Os04g0349500	1	0.0152745	61.494	2	GGNLK(1)WR	-3.072	1	69504
Q0JE28	70	K	Os04g0338100 protein (Fragment) OS=Oryza sativa subsp. japonica OX=39947 GN=Os04g0338100 PE=4 SV=1	Os04g0338100	1	0.000180074	84.102	2	IK(1)YIGLSEASASTIR	-0.23226	1	19524
Q0JFH5	382	K	Eukaryotic translation initiation factor 3 subunit M OS=Oryza sativa subsp. japonica OX=39947 GN=Os04g0103200 PE=1 SV=1	Os04g0103200	1	0.00891217	66.087	2	SK(1)LGVWR	-0.90709	1	28940
Q0JFV9	6	K	Os01g0958700 protein OS=Oryza sativa subsp. japonica OX=39947 GN=Os01g0958700 PE=1 SV=1	Os01g0958700	1	0.000382162	101.45	2	AK(1)LQSVSESAIR	-3.1848	1	5133.3
Q0JGJ4	354	K	Os01g0920400 protein OS=Oryza sativa subsp. japonica OX=39947 GN=P0678F11.35-1 PE=3 SV=1	P0678F11.35-1	1	0.00076805	104.39	2	AGQGAK(1)LLNILAK	-1.0001	1	3174.6
Q0JHE2	715	K	Os01g0868900 protein OS=Oryza sativa subsp. japonica OX=39947 GN=Os01g0868900 PE=3 SV=1	Os01g0868900	1	1.07427e-05	144.47	2	GETQK(1)YTLVLR	-1.8582	2	16787
Q0JHE2	187	K	Os01g0868900 protein OS=Oryza sativa subsp. japonica OX=39947 GN=Os01g0868900 PE=3 SV=1	Os01g0868900	1	0.00273588	129.69	2	K(1)FSAGLAAALGR	0.23587	1	158200
Q0JHE2	462	K	Os01g0868900 protein OS=Oryza sativa subsp. japonica OX=39947 GN=Os01g0868900 PE=3 SV=1	Os01g0868900	1	0.00102361	90.263	2	SGAPTAK(1)IAFR	0.74762	1	21986
Q0JHF8	58	K	Fructose-1,6-bisphosphatase, cytosolic OS=Oryza sativa subsp. japonica OX=39947 GN=CFBP1 PE=1 SV=2	CFBP1	1	1.62619e-07	123.92	2	AGLAK(1)LIGLAGETNVQGEEQK	0.60904	1	33730
Q0JJ05	749	K	Nuclear matrix constituent protein 1b OS=Oryza sativa subsp. japonica OX=39947 GN=NMCP1B PE=1 SV=1	NMCP1B	1	0.00439194	64.064	2	SK(1)LGSDINVK	-2.2993	1	4742.6
Q0JJS8	324	K	Fe-S cluster assembly factor HCF101, chloroplastic OS=Oryza sativa subsp. japonica OX=39947 GN=HCF101 PE=3 SV=3	HCF101	1	0.0102108	63.397	2	LAFIDVAK(1)GVR	2.1827	1	15874
Q0JKS6	78	K	Ketol-acid reductoisomerase OS=Oryza sativa subsp. japonica OX=39947 GN=Os01g0652600 PE=3 SV=1	Os01g0652600	1	6.87097e-18	149.14	2	GIK(1)QIGVIGWGSQGPAQAQNLR	0.7694	1	26901
Q0JL44	52	K	Protein SGT1 homolog OS=Oryza sativa subsp. japonica OX=39947 GN=SGT1 PE=1 SV=1	SGT1	1	3.96771e-05	86.135	3	AQAHIK(1)LGNYTEAVADANK	1.023	1	16904
Q0JL44	311	K	Protein SGT1 homolog OS=Oryza sativa subsp. japonica OX=39947 GN=SGT1 PE=1 SV=1	SGT1	1	0.000509286	106	2	LEGDAALNK(1)FFR	-1.3052	1	9637.6
Q5JK84	194	K	DEAD-box ATP-dependent RNA helicase 15 OS=Oryza sativa subsp. japonica OX=39947 GN=AIP2 PE=1 SV=1	AIP2	1	0.00117302	114.39	2	EKDLSLK(1)NVR	-1.2658	1	12296
Q5JK84	144	K	DEAD-box ATP-dependent RNA helicase 15 OS=Oryza sativa subsp. japonica OX=39947 GN=AIP2 PE=1 SV=1	AIP2	1	0.00523002	85.716	2	FSK(1)YLPEVK	-0.036295	1	57593
Q0JNQ7	239	K	ATP-dependent Clp protease proteolytic subunit OS=Oryza sativa subsp. japonica OX=39947 GN=Os01g0271400 PE=1 SV=1	Os01g0271400	1	0.000656505	81.163	2	IEMIK(1)LLSR	-0.2672	1	7255.5
Q0JPA6	86	K	Salt stress root protein RS1 OS=Oryza sativa subsp. japonica OX=39947 GN=Os01g0233000 PE=2 SV=1	Os01g0233000	1	4.17295e-06	110.58	2	NGPAVTK(1)FLEELAK	-1.1049	1	12162
Q0JPA6	8	K	Salt stress root protein RS1 OS=Oryza sativa subsp. japonica OX=39947 GN=Os01g0233000 PE=2 SV=1	Os01g0233000	1	6.78144e-06	146.27	2	TK(1)VLTGLNK	-2.8884	1	72077
Q0JPA6	15	K	Salt stress root protein RS1 OS=Oryza sativa subsp. japonica OX=39947 GN=Os01g0233000 PE=2 SV=1	Os01g0233000	1	3.07202e-10	199.59	2	VLTGLNK(1)LFDK	0.39658	3	151100
Q0JPR4	59	K	Os01g0207400 protein (Fragment) OS=Oryza sativa subsp. japonica OX=39947 GN=Os01g0207400 PE=1 SV=1	Os01g0207400	1	2.21006e-07	120.21	2	SVATSGGLVAYDAPK(1)LTGK	-0.29128	1	20313
Q0JQ79	536	K	Ubiquitin carboxyl-terminal hydrolase OS=Oryza sativa subsp. japonica OX=39947 GN=Os01g0177200 PE=1 SV=1	Os01g0177200	1	0.000206371	115.86	2	TTAIK(1)TAGFK	-2.9112	1	51652
Q0JQL0	186	K	Os01g0153400 protein (Fragment) OS=Oryza sativa subsp. japonica OX=39947 GN=Os01g0153400 PE=1 SV=1	Os01g0153400	1	0.00130829	71.066	2	EQLLK(1)HLDAK	-2.6104	1	6156.3
Q0JQR8	224	K	Os01g0143300 protein OS=Oryza sativa subsp. japonica OX=39947 GN=Os01g0143300 PE=4 SV=1	Os01g0143300	1	0.00177446	63.397	2	AFHK(1)YLEMR	-1.718	1	6557
Q0JQZ2	360	K	Os01g0130400 protein OS=Oryza sativa subsp. japonica OX=39947 GN=Os01g0130400 PE=1 SV=1	Os01g0130400	1	0.00501185	54.584	2	PK(1)LLEFLDK	0.47853	1	4344.4
Q10A14	387	K	Alanine--tRNA ligase OS=Oryza sativa subsp. japonica OX=39947 GN=LOC_Os10g10244 PE=1 SV=1	LOC_Os10g10244	1	0.000433686	84.368	2	AVHFGHQK(1)LK	-2.8646	1	27183
Q10A14	673	K	Alanine--tRNA ligase OS=Oryza sativa subsp. japonica OX=39947 GN=LOC_Os10g10244 PE=1 SV=1	LOC_Os10g10244	1	0.0304409	46.447	2	GSIVLPEK(1)LR	-1.2807	1	23250
Q10A14	835	K	Alanine--tRNA ligase OS=Oryza sativa subsp. japonica OX=39947 GN=LOC_Os10g10244 PE=1 SV=1	LOC_Os10g10244	1	0.000381397	99.174	2	SK(1)LDTALIPAAR	-0.34514	1	44442
Q10A56	109	K	Alpha-mannosidase OS=Oryza sativa subsp. japonica OX=39947 GN=LOC_Os10g05069 PE=1 SV=1	LOC_Os10g05069	1	0.00103992	78.932	2	SPK(1)IQAIVHK	-1.3781	1	20257
Q10A77	94	K	Protein TIC 62, chloroplastic OS=Oryza sativa subsp. japonica OX=39947 GN=TIC62 PE=1 SV=1	TIC62	1	0.00192658	89.123	2	EFIK(1)LGFR	0.49719	1	63825
Q10CE4	151	K	Glycolate oxidase 1 OS=Oryza sativa subsp. japonica OX=39947 GN=GLO1 PE=1 SV=1	GLO1	1	0.010296	47.57	2	AGFK(1)AIALTVDTPR	0.28849	1	13933
Q10CE4	215	K	Glycolate oxidase 1 OS=Oryza sativa subsp. japonica OX=39947 GN=GLO1 PE=1 SV=1	GLO1	1	0.0227515	58.426	2	TLSWK(1)DVK	-0.78615	1	77081
Q10CU9	50	K	Glycosyl hydrolase family 3 N terminal domain containing protein, expressed OS=Oryza sativa subsp. japonica OX=39947 GN=LOC_Os03g53800 PE=1 SV=1	LOC_Os03g53800	1	1.02144e-05	55.782	2	MTLAEK(1)IGQMTQIER	-0.19365	1	16213
Q10CU9	432	K	Glycosyl hydrolase family 3 N terminal domain containing protein, expressed OS=Oryza sativa subsp. japonica OX=39947 GN=LOC_Os03g53800 PE=1 SV=1	LOC_Os03g53800	1	1.31572e-08	123.24	2	AGK(1)ILVAGSHADDLGR	-1.8913	2	194040
Q10CU9	227	K	Glycosyl hydrolase family 3 N terminal domain containing protein, expressed OS=Oryza sativa subsp. japonica OX=39947 GN=LOC_Os03g53800 PE=1 SV=1	LOC_Os03g53800	1	2.67075e-08	135.24	2	VAACAK(1)HYVGDGGTVK	-1.8179	2	205230
Q10D68	467	K	Serine hydroxymethyltransferase OS=Oryza sativa subsp. japonica OX=39947 GN=LOC_Os03g52840 PE=1 SV=1	LOC_Os03g52840	1	0.00441445	61.577	2	VK(1)AAAGGTK(1)LK	-2.514	2	117510
Q10D68	361	K	Serine hydroxymethyltransferase OS=Oryza sativa subsp. japonica OX=39947 GN=LOC_Os03g52840 PE=1 SV=1	LOC_Os03g52840	1	7.04376e-17	189.07	2	AYQEQVMSNCAK(1)FAQSLTAK	-0.021207	2	131810
Q10D68	221	K	Serine hydroxymethyltransferase OS=Oryza sativa subsp. japonica OX=39947 GN=LOC_Os03g52840 PE=1 SV=1	LOC_Os03g52840	1	6.42774e-05	156.14	3	SAVLFRPK(1)LIVAGASAYAR	-0.15892	4	1079000
Q10D68	390	K	Serine hydroxymethyltransferase OS=Oryza sativa subsp. japonica OX=39947 GN=LOC_Os03g52840 PE=1 SV=1	LOC_Os03g52840	1	0.00209797	81.642	2	SK(1)GIDGSR	-1.9949	2	98527
Q10D68	399	K	Serine hydroxymethyltransferase OS=Oryza sativa subsp. japonica OX=39947 GN=LOC_Os03g52840 PE=1 SV=1	LOC_Os03g52840	1	6.62272e-06	137.58	2	VEK(1)VLENVHIAANK	-1.2934	1	10560
Q10D68	460	K	Serine hydroxymethyltransferase OS=Oryza sativa subsp. japonica OX=39947 GN=LOC_Os03g52840 PE=1 SV=1	LOC_Os03g52840	1	0.00441445	61.577	2	VK(1)AAAGGTK(1)LK	-2.514	1	9014.4
Q10DV7	217	K	Actin-1 OS=Oryza sativa subsp. japonica OX=39947 GN=ACT1 PE=2 SV=1	ACT1	1	2.48571e-13	138.33	2	EK(1)LSYIALDYDQEMETAK	-0.080322	2	66489
Q10E52	476	K	Chloroplast outer membrane translocon subunit, putative, expressed OS=Oryza sativa subsp. japonica OX=39947 GN=LOC_Os03g50010 PE=1 SV=1	LOC_Os03g50010	1	0.0699954	42.835	2	EK(1)GNIAFK	-0.13357	1	14468
Q10I42	273	K	HAD-superfamily hydrolase, subfamily IA, variant 3 containing protein, expressed OS=Oryza sativa subsp. japonica OX=39947 GN=LOC_Os03g36750 PE=1 SV=1	LOC_Os03g36750	1	0.0014864	69.915	2	AAGMK(1)CIVTK	-2.5468	1	58908
Q10I42	191	K	HAD-superfamily hydrolase, subfamily IA, variant 3 containing protein, expressed OS=Oryza sativa subsp. japonica OX=39947 GN=LOC_Os03g36750 PE=1 SV=1	LOC_Os03g36750	1	0.00130342	69.915	2	LIDEALGK(1)GVK	0.22927	1	38099
Q10KT9	221	K	H/ACA ribonucleoprotein complex subunit 4, putative, expressed OS=Oryza sativa subsp. japonica OX=39947 GN=LOC_Os03g25450 PE=1 SV=1	LOC_Os03g25450	1	2.22185e-07	154.94	2	TIYESK(1)LLEHDADR	-0.62177	1	7519.5
Q10KY5	17	K	10 kDa chaperonin, putative, expressed OS=Oryza sativa subsp. japonica OX=39947 GN=LOC_Os03g25050 PE=1 SV=1	LOC_Os03g25050	1	0.000250822	87.895	2	VLVEK(1)LLQPNK	0.99234	1	9098.5
Q10L56	117	K	Glutathione peroxidase OS=Oryza sativa subsp. japonica OX=39947 GN=LOC_Os03g24380 PE=1 SV=1	LOC_Os03g24380	1	0.0304957	48.701	2	VNGPDAAPLYK(1)FLK	-0.22533	1	3127.1
Q10L71	506	K	Villin-2 OS=Oryza sativa subsp. japonica OX=39947 GN=VLN2 PE=2 SV=1	VLN2	1	0.000548515	108.24	2	GGISSGYQK(1)FVEEK	1.9002	1	15504
Q850L8	132	K	50S ribosomal protein L6, putative, expressed OS=Oryza sativa subsp. japonica OX=39947 GN=OSJNBa0032E21.12 PE=1 SV=1	OSJNBa0032E21.12	1	0.000334557	154.71	2	K(1)LQLVGVGYR	-0.79569	1	235190
Q850L8	95	K	50S ribosomal protein L6, putative, expressed OS=Oryza sativa subsp. japonica OX=39947 GN=OSJNBa0032E21.12 PE=1 SV=1	OSJNBa0032E21.12	1	0.00271598	81.099	2	VVKEESGK(1)LR	-2.6624	1	11655
Q10LF8	233	K	Nucleolar protein Nop56, putative, expressed OS=Oryza sativa subsp. japonica OX=39947 GN=LOC_Os03g22880 PE=1 SV=1	LOC_Os03g22880	1	1.30781e-05	102.57	2	DISK(1)LADLIGDEDK	-0.25389	1	5433.3
Q10LF8	413	K	Nucleolar protein Nop56, putative, expressed OS=Oryza sativa subsp. japonica OX=39947 GN=LOC_Os03g22880 PE=1 SV=1	LOC_Os03g22880	1	3.123e-06	152.17	2	LDFYDK(1)GVAPR	0.35943	1	44915
Q10LF8	161	K	Nucleolar protein Nop56, putative, expressed OS=Oryza sativa subsp. japonica OX=39947 GN=LOC_Os03g22880 PE=1 SV=1	LOC_Os03g22880	1	0.00282269	92.319	2	VK(1)FNVNR	-1.6805	1	41145
Q10LF8	378	K	Nucleolar protein Nop56, putative, expressed OS=Oryza sativa subsp. japonica OX=39947 GN=LOC_Os03g22880 PE=1 SV=1	LOC_Os03g22880	1	0.000597534	90.142	2	YLANK(1)CSIASR	-2.1776	1	32723
Q10LP1	459	K	Os03g0340700 protein OS=Oryza sativa subsp. japonica OX=39947 GN=LOC_Os03g22140 PE=1 SV=1	LOC_Os03g22140	1	0.00125319	55.235	2	ALLYESSEK(1)YR	-0.64531	1	14825
Q10LV7	106	K	Os03g0333400 protein OS=Oryza sativa subsp. japonica OX=39947 GN=LOC_Os03g21560 PE=1 SV=1	LOC_Os03g21560	1	0.0173614	72.042	2	ELSNSWVAK(1)YR	-0.051187	1	73393
Q10LX5	70	K	Expressed protein OS=Oryza sativa subsp. japonica OX=39947 GN=LOC_Os03g21370 PE=1 SV=1	LOC_Os03g21370	1	0.0178157	133.98	2	K(1)YHFLVANAK	-2.0012	1	47480
Q10M12	95	K	Ricin B-like lectin R40C1 OS=Oryza sativa subsp. japonica OX=39947 GN=R40C1 PE=1 SV=1	R40C1	1	0.000192826	93.772	3	ATGLAIK(1)HSLGQGHPVK	-1.4549	1	46936
Q10M12	334	K	Ricin B-like lectin R40C1 OS=Oryza sativa subsp. japonica OX=39947 GN=R40C1 PE=1 SV=1	R40C1	1	5.89409e-10	98.865	2	DGTTVALWK(1)WCEGDNQR	0.56572	1	14438
Q10M12	73	K	Ricin B-like lectin R40C1 OS=Oryza sativa subsp. japonica OX=39947 GN=R40C1 PE=1 SV=1	R40C1	0.931042	0.000137911	56.473	3	FSAK(0.931)IK(0.069)DEEGNPAFALVNK	-0.036579	1	9922.7
Q10M34	206	K	Expressed protein OS=Oryza sativa subsp. japonica OX=39947 GN=LOC_Os03g20860 PE=1 SV=1	LOC_Os03g20860	1	0.0171549	57.032	2	INK(1)ISEYGVR	-1.1045	1	24071
Q10M45	87	K	Mitochondrial import receptor subunit TOM40, putative, expressed OS=Oryza sativa subsp. japonica OX=39947 GN=LOC_Os03g20750 PE=1 SV=1	LOC_Os03g20750	1	7.19403e-05	134.66	2	FDFTK(1)GLNQK	0.6585	1	28489
Q10MF8	255	K	Enoyl-CoA hydratase/isomerase family protein, expressed OS=Oryza sativa subsp. japonica OX=39947 GN=LOC_Os03g19680 PE=1 SV=1	LOC_Os03g19680	1	1.78435e-06	134.2	2	EQFASMQK(1)FIQGR	-0.27639	1	20970
Q10MF8	134	K	Enoyl-CoA hydratase/isomerase family protein, expressed OS=Oryza sativa subsp. japonica OX=39947 GN=LOC_Os03g19680 PE=1 SV=1	LOC_Os03g19680	1	0.000540127	97.277	2	SAK(1)FIDTHAK	-1.0343	2	112720
Q10MF8	267	K	Enoyl-CoA hydratase/isomerase family protein, expressed OS=Oryza sativa subsp. japonica OX=39947 GN=LOC_Os03g19680 PE=1 SV=1	LOC_Os03g19680	0.999999	0.018268	79.059	2	SSKPPSK(1)L	-2.9619	1	18134
Q10MQ2	90	K	Probable LL-diaminopimelate aminotransferase, chloroplastic OS=Oryza sativa subsp. japonica OX=39947 GN=AGD2 PE=2 SV=1	AGD2	1	0.00184368	63.212	2	AAHLLK(1)FPDAK	0.17091	1	32779
Q10MS3	355	K	[Acyl-carrier-protein] S-malonyltransferase OS=Oryza sativa subsp. japonica OX=39947 GN=LOC_Os03g18590 PE=1 SV=1	LOC_Os03g18590	1	0.0104832	60.892	2	TLMGK(1)GLEK	-2.2392	1	58500
Q10MS5	166	K	40S ribosomal protein S7 OS=Oryza sativa subsp. japonica OX=39947 GN=LOC_Os03g18570 PE=1 SV=1	LOC_Os03g18570	1	2.4389e-30	245.85	2	NNTEYK(1)LETFSAVYR	-0.13214	1	49234
Q10MS5	152	K	40S ribosomal protein S7 OS=Oryza sativa subsp. japonica OX=39947 GN=LOC_Os03g18570 PE=1 SV=1	LOC_Os03g18570	1	0.01201	41.796	2	VIK(1)IFLDPK	-0.57875	1	41681
Q10MT2	106	K	Eukaryotic translation initiation factor 2 alpha subunit family protein, expressed OS=Oryza sativa subsp. japonica OX=39947 GN=LOC_Os03g18510 PE=1 SV=1	LOC_Os03g18510	1	0.00174584	81.099	2	SK(1)LVHSIMR	-2.6688	2	27725
Q10N21	241	K	L-ascorbate peroxidase 1, cytosolic OS=Oryza sativa subsp. japonica OX=39947 GN=APX1 PE=1 SV=1	APX1	1	0.000209136	88.24	2	EAHLK(1)LSELGFADA	1.5205	1	32381
Q10N28	151	K	Os03g0284600 protein OS=Oryza sativa subsp. japonica OX=39947 GN=LOC_Os03g17600 PE=1 SV=1	LOC_Os03g17600	1	0.000541686	99.305	2	AFYDQTK(1)FK	0.27692	1	6983.3
Q10N30	165	K	Os03g0284400 protein OS=Oryza sativa subsp. japonica OX=39947 GN=LOC_Os03g17580 PE=1 SV=1	LOC_Os03g17580	1	1.90536e-06	97.949	2	FYAPGDFK(1)ALETMPSR	0.36342	1	28883
Q10N30	93	K	Os03g0284400 protein OS=Oryza sativa subsp. japonica OX=39947 GN=LOC_Os03g17580 PE=1 SV=1	LOC_Os03g17580	1	2.32009e-05	146.88	2	LLVAK(1)NTLVGK	-0.02022	1	84922
Q10N30	74	K	Os03g0284400 protein OS=Oryza sativa subsp. japonica OX=39947 GN=LOC_Os03g17580 PE=1 SV=1	LOC_Os03g17580	1	6.18168e-08	168.69	2	YEGLTVK(1)QLQGIR	0.71779	1	157860
Q84TA1	568	K	Heat shock cognate 70 kDa protein 2, putative, expressed OS=Oryza sativa subsp. japonica OX=39947 GN=LOC_Os03g60620 PE=1 SV=1	LOC_Os03g60620	1	0.000938053	122.51	2	IASK(1)LPADDKK	-2.1203	1	34454
Q53NM9	506	K	Heat shock cognate 70 kDa protein, putative, expressed OS=Oryza sativa subsp. japonica OX=39947 GN=LOC_Os11g47760 PE=1 SV=1	LOC_Os11g47760	1	0.000689535	125.98	2	NK(1)ITITNDK	-2.2051	1	50762
Q10NA9	567	K	70 kDa heat shock protein OS=Oryza sativa subsp. japonica OX=39947 GN=LOC_Os03g16860 PE=1 SV=1	LOC_Os03g16860	1	0.00197135	101.48	2	IASK(1)LPEADK	-3.5595	3	108850
Q10NL9	763	K	Os03g0265700 protein OS=Oryza sativa subsp. japonica OX=39947 GN=LOC_Os03g15900 PE=1 SV=1	LOC_Os03g15900	1	0.000912073	60.547	2	AK(1)YLPLGPTSAK	0.47129	1	23177
Q10NL9	226	K	Os03g0265700 protein OS=Oryza sativa subsp. japonica OX=39947 GN=LOC_Os03g15900 PE=1 SV=1	LOC_Os03g15900	1	0.000126076	138.23	2	VYLAK(1)LCHSISR	-0.39056	1	13910
Q10NY2	160	K	Protein TPR3 OS=Oryza sativa subsp. japonica OX=39947 GN=TPR3 PE=1 SV=1	TPR3	1	0.000255493	113.7	2	DK(1)LQFPNLK	0.52886	1	29139
Q10P12	188	K	V-type proton ATPase subunit a OS=Oryza sativa subsp. japonica OX=39947 GN=LOC_Os03g14690 PE=1 SV=1	LOC_Os03g14690	1	0.000613588	88.24	2	QVK(1)LGSLSGLVPK	0.64031	1	11093
Q10P27	14	K	40S ribosomal protein S20, putative, expressed OS=Oryza sativa subsp. japonica OX=39947 GN=LOC_Os03g14530 PE=1 SV=1	LOC_Os03g14530	1	0.000504715	99.668	2	GGK(1)LGVEEAHELQLNR	0.7252	1	10581
Q8LNL2	70	K	40S ribosomal protein S20, putative, expressed OS=Oryza sativa subsp. japonica OX=39947 GN=LOC_Os10g08930 PE=1 SV=1	LOC_Os10g08930	1	0.000880398	94.791	2	IPTK(1)VLHITTR	0.79049	1	73298
Q8LNL2	38	K	40S ribosomal protein S20, putative, expressed OS=Oryza sativa subsp. japonica OX=39947 GN=LOC_Os10g08930 PE=1 SV=1	LOC_Os10g08930	1	0.00124739	87.251	2	ITLSSK(1)NVK	-2.5736	1	49067
Q8LNL2	45	K	40S ribosomal protein S20, putative, expressed OS=Oryza sativa subsp. japonica OX=39947 GN=LOC_Os10g08930 PE=1 SV=1	LOC_Os10g08930	1	1.94539e-05	148.76	2	NLEK(1)VCADLVK	-0.75386	1	136790
Q10P35	345	K	Phosphopyruvate hydratase OS=Oryza sativa subsp. japonica OX=39947 GN=LOC_Os03g14450 PE=1 SV=1	LOC_Os03g14450	1	0.00361471	98.009	2	DK(1)ACNALLLK	-0.2149	1	19739
Q10P51	176	K	Clp amino terminal domain containing protein, expressed OS=Oryza sativa subsp. japonica OX=39947 GN=LOC_Os03g14280 PE=1 SV=1	LOC_Os03g14280	1	0.00072176	97.277	2	ALDWAINEK(1)LK	0.069178	1	19511
Q10PD0	190	K	Purple acid phosphatase OS=Oryza sativa subsp. japonica OX=39947 GN=LOC_Os03g13540 PE=1 SV=1	LOC_Os03g13540	1	0.0105444	79.059	2	QK(1)YITNLLK	0.67922	1	4764.7
Q10PD0	211	K	Purple acid phosphatase OS=Oryza sativa subsp. japonica OX=39947 GN=LOC_Os03g13540 PE=1 SV=1	LOC_Os03g13540	1	0.0161476	62.271	3	WK(1)IAVGHHTIR	-2.8455	1	9409.9
Q10PV5	12	K	3-ketoacyl-CoA synthase OS=Oryza sativa subsp. japonica OX=39947 GN=LOC_Os03g12030 PE=1 SV=1	LOC_Os03g12030	1	0.0221093	58.476	2	PGAAGYSGSVK(1)LK	-2.285	1	24298
Q10PV6	215	K	50S ribosomal protein L15, chloroplast, putative, expressed OS=Oryza sativa subsp. japonica OX=39947 GN=LOC_Os03g12020 PE=1 SV=1	LOC_Os03g12020	1	2.17952e-06	115.35	2	EK(1)LEAAGCTLSLVPK	0.49593	1	66501
Q10PV6	231	K	50S ribosomal protein L15, chloroplast, putative, expressed OS=Oryza sativa subsp. japonica OX=39947 GN=LOC_Os03g12020 PE=1 SV=1	LOC_Os03g12020	0.959252	0.00170573	99.34	2	K(0.041)K(0.959)WLPQSYLK	-0.73409	1	20773
Q10PV9	281	K	DEAD-box ATP-dependent RNA helicase 47B OS=Oryza sativa subsp. japonica OX=39947 GN=Os03g0219700 PE=2 SV=1	Os03g0219700	1	9.92231e-05	76.563	3	ISEISAGGK(1)LHTHGCR	-1.9875	1	25043
Q10Q44	157	K	Os03g0210400 protein OS=Oryza sativa subsp. japonica OX=39947 GN=LOC_Os03g11200 PE=1 SV=1	LOC_Os03g11200	1	0.00328981	65.404	2	TAESNILK(1)LR	-0.64185	1	18913
Q10R45	441	K	Alanine-glyoxylate aminotransferase 2, mitochondrial, putative, expressed OS=Oryza sativa subsp. japonica OX=39947 GN=LOC_Os03g07570 PE=1 SV=1	LOC_Os03g07570	1	4.16822e-06	136.84	2	AETNLLFEK(1)LK	-0.9571	1	13970
Q8H903	38	K	60 kDa chaperonin OS=Oryza sativa subsp. japonica OX=39947 GN=Os10g0462900 PE=1 SV=1	Os10g0462900	1	0.010436	59.645	2	DIK(1)FGVEAR	0.0049562	1	25970
Q8H903	98	K	60 kDa chaperonin OS=Oryza sativa subsp. japonica OX=39947 GN=Os10g0462900 PE=1 SV=1	Os10g0462900	1	0.010136	69.915	2	VK(1)NVGASLVK	-1.5373	1	4023.2
Q10S34	851	K	Aconitate hydratase OS=Oryza sativa subsp. japonica OX=39947 GN=LOC_Os03g04410 PE=1 SV=1	LOC_Os03g04410	1	0.0444167	57.888	2	LSVFDAATK(1)YK	0.14184	1	7442.8
Q10S34	413	K	Aconitate hydratase OS=Oryza sativa subsp. japonica OX=39947 GN=LOC_Os03g04410 PE=1 SV=1	LOC_Os03g04410	1	0.000256698	132.39	2	TLDYLK(1)LTGR	-0.4973	1	37182
Q10S82	150	K	Catalase isozyme C OS=Oryza sativa subsp. japonica OX=39947 GN=CATC PE=1 SV=1	CATC	1	0.000263763	86.729	3	DGMK(1)FPDMVHSLKPNPK	1.0648	3	23833
Q10S82	223	K	Catalase isozyme C OS=Oryza sativa subsp. japonica OX=39947 GN=CATC PE=1 SV=1	CATC	0.999945	0.000333309	85.081	3	SHYVK(1)FHWKPTCGVK	-1.6765	2	28717
Q10S82	481	K	Catalase isozyme C OS=Oryza sativa subsp. japonica OX=39947 GN=CATC PE=1 SV=1	CATC	1	0.000145528	142.56	2	SLGQK(1)LASR	-2.5393	1	204730
Q10SL6	291	K	Dihydrodipicolinate reductase, C-terminus family protein, expressed OS=Oryza sativa subsp. japonica OX=39947 GN=LOC_Os03g02690 PE=1 SV=1	LOC_Os03g02690	1	0.000359553	95.311	2	LK(1)NLIYGLEK	-0.31985	1	20664
Q10SN3	277	K	COP9 signalosome complex subunit 1, putative, expressed OS=Oryza sativa subsp. japonica OX=39947 GN=LOC_Os03g02540 PE=1 SV=1	LOC_Os03g02540	1	0.00148961	67.881	2	SK(1)VIDNSNFR	-1.0324	1	8729.1
Q7XCR5	266	K	Expressed protein OS=Oryza sativa subsp. japonica OX=39947 GN=LOC_Os10g37430 PE=1 SV=1	LOC_Os10g37430	1	0.0178984	60.709	2	TAISK(1)FR	-1.9994	1	18372
Q10SU0	122	K	Os03g0111200 protein OS=Oryza sativa subsp. japonica OX=39947 GN=LOC_Os03g02040 PE=1 SV=1	LOC_Os03g02040	1	0.0012709	92.732	2	AAYEEK(1)LK	-2.5801	2	203810
Q10SU0	168	K	Os03g0111200 protein OS=Oryza sativa subsp. japonica OX=39947 GN=LOC_Os03g02040 PE=1 SV=1	LOC_Os03g02040	0.999981	0.0101447	57.003	3	AKGEAPTK(1)LFGLLK	0.25506	2	56424
Q10SU0	86	K	Os03g0111200 protein OS=Oryza sativa subsp. japonica OX=39947 GN=LOC_Os03g02040 PE=1 SV=1	LOC_Os03g02040	1	0.0256924	108.4	2	K(1)LSYITSWENAK	0.44659	1	24199
Q10SU0	126	K	Os03g0111200 protein OS=Oryza sativa subsp. japonica OX=39947 GN=LOC_Os03g02040 PE=1 SV=1	LOC_Os03g02040	1	0.000254125	122.44	2	NK(1)LALLHK	-2.1279	3	651780
Q10T66	131	K	4a-hydroxytetrahydrobiopterin dehydratase OS=Oryza sativa subsp. japonica OX=39947 GN=LOC_Os03g01030 PE=1 SV=1	LOC_Os03g01030	1	0.00959058	60.709	2	LQCVWK(1)VR	0.59161	1	21578
Q2QLI6	92	K	Microtubule-associated protein 70-1 OS=Oryza sativa subsp. japonica OX=39947 GN=MAP70.1 PE=2 SV=1	MAP70.1	1	0.000124943	113.46	2	LK(1)LTESLLESK	-0.20763	1	28214
Q2QLY4	273	K	5-methyltetrahydropteroyltriglutamate--homocysteine methyltransferase 2 OS=Oryza sativa subsp. japonica OX=39947 GN=Os12g0624000 PE=2 SV=1	Os12g0624000	1	0.00533199	50.834	2	GSK(1)TLDLVK	-0.094133	1	27929
Q2QWZ1	18	K	Protein-synthesizing GTPase OS=Oryza sativa subsp. japonica OX=39947 GN=LOC_Os12g07740 PE=1 SV=1	LOC_Os12g07740	1	0.00887038	51.829	3	LDVTK(1)LHPLSPEVISR	0.35757	1	50471
Q2QWZ1	71	K	Protein-synthesizing GTPase OS=Oryza sativa subsp. japonica OX=39947 GN=LOC_Os12g07740 PE=1 SV=1	LOC_Os12g07740	1	2.6863e-06	140.05	2	NITIK(1)LGYANAK	-2.2576	1	49144
Q2QMG7	105	K	Os12g0605400 protein OS=Oryza sativa subsp. japonica OX=39947 GN=LOC_Os12g41220 PE=1 SV=1	LOC_Os12g41220	1	0.0650923	108.3	2	K(1)FSLLSNWR	0.67591	1	34262
Q2QMG7	84	K	Os12g0605400 protein OS=Oryza sativa subsp. japonica OX=39947 GN=LOC_Os12g41220 PE=1 SV=1	LOC_Os12g41220	0.999998	1.37395e-06	77.325	4	LFCDKDYPDRPPTVK(1)FHSR	-0.64332	1	7056.5
Q2QMK3	193	K	Os12g0601200 protein OS=Oryza sativa subsp. japonica OX=39947 GN=LOC_Os12g40880 PE=1 SV=2	LOC_Os12g40880	1	0.0082522	63.397	2	FLK(1)CLQTLR	-1.7808	1	10499
Q2QMV8	227	K	Adenine phosphoribosyltransferase OS=Oryza sativa subsp. japonica OX=39947 GN=LOC_Os12g39860 PE=1 SV=1	LOC_Os12g39860	1	0.000100676	151.66	2	DK(1)LGNKPVFVLVK	-0.20435	1	13958
Q2QN86	79	K	Expressed protein OS=Oryza sativa subsp. japonica OX=39947 GN=LOC_Os12g38640 PE=1 SV=1	LOC_Os12g38640	1	0.00036409	99.305	2	LLTNVEK(1)LR	-0.47393	1	31818
Q2QNF3	188	K	60S ribosomal protein L2 OS=Oryza sativa subsp. japonica OX=39947 GN=LOC_Os12g38000 PE=1 SV=1	LOC_Os12g38000	1	0.000200856	142.36	2	AGNAYHK(1)YR	-2.0261	1	73125
Q2QNF3	234	K	60S ribosomal protein L2 OS=Oryza sativa subsp. japonica OX=39947 GN=LOC_Os12g38000 PE=1 SV=1	LOC_Os12g38000	1	3.35508e-05	85.821	2	DAPPGQK(1)VGLIAAR	0.075921	1	32609
Q2QNF3	149	K	60S ribosomal protein L2 OS=Oryza sativa subsp. japonica OX=39947 GN=LOC_Os12g38000 PE=1 SV=1	LOC_Os12g38000	1	0.00890687	77.072	2	IK(1)LPSGAK	-2.3481	1	89760
Q2QNF3	198	K	60S ribosomal protein L2 OS=Oryza sativa subsp. japonica OX=39947 GN=LOC_Os12g38000 PE=1 SV=1	LOC_Os12g38000	1	0.00406245	72.355	2	NCWPK(1)VR	-2.4933	1	27827
Q2QNF3	42	K	60S ribosomal protein L2 OS=Oryza sativa subsp. japonica OX=39947 GN=LOC_Os12g38000 PE=1 SV=1	LOC_Os12g38000	1	0.00024356	66.485	2	NGYLK(1)GVVTDIIHDPGR	1.5198	1	8762.3
Q2QNG7	262	K	ATP-citrate synthase alpha chain protein 3 OS=Oryza sativa subsp. japonica OX=39947 GN=ACLA-3 PE=2 SV=1	ACLA-3	1	0.0487474	48.701	2	TSSSLK(1)FTVLNPK	-0.11449	1	33670
Q2QNJ0	124	K	Expressed protein OS=Oryza sativa subsp. japonica OX=39947 GN=LOC_Os12g37650 PE=1 SV=1	LOC_Os12g37650	1	0.000827723	84.309	2	LTCK(1)AIGGLSR	-2.4143	1	16545
Q2QNJ8	66	K	Prefoldin subunit 3 OS=Oryza sativa subsp. japonica OX=39947 GN=LOC_Os12g37590 PE=1 SV=1	LOC_Os12g37590	1	0.000435559	97.277	2	IVEMK(1)LLAQQR	0.7196	1	11617
Q2QNK9	452	K	Glycosyltransferase OS=Oryza sativa subsp. japonica OX=39947 GN=LOC_Os12g37510 PE=1 SV=1	LOC_Os12g37510	1	6.05519e-06	133.9	2	VFVANALK(1)LR	0.17909	1	12961
Q2QP54	851	K	Polyprotein of EF-Ts, chloroplastic OS=Oryza sativa subsp. japonica OX=39947 GN=PETs PE=2 SV=1	PETs	1	0.000298946	106	2	NDK(1)VTISEWVK	0.04985	1	15451
Q2QP62	94	K	Tryptophan--tRNA ligase OS=Oryza sativa subsp. japonica OX=39947 GN=LOC_Os12g35570 PE=1 SV=1	LOC_Os12g35570	1	0.0304939	47.334	2	GEK(1)FYLYTGR	-0.30192	1	28640
Q2QP62	311	K	Tryptophan--tRNA ligase OS=Oryza sativa subsp. japonica OX=39947 GN=LOC_Os12g35570 PE=1 SV=1	LOC_Os12g35570	1	0.0121403	57.888	2	VNK(1)YAFSGGR	-4.8986	1	11429
Q2QPD4	442	K	Phenylalanine--tRNA ligase OS=Oryza sativa subsp. japonica OX=39947 GN=LOC_Os12g34860 PE=1 SV=1	LOC_Os12g34860	1	0.0131605	53.679	2	EEVQNK(1)LK	-1.4507	1	16269
Q2QPD4	349	K	Phenylalanine--tRNA ligase OS=Oryza sativa subsp. japonica OX=39947 GN=LOC_Os12g34860 PE=1 SV=1	LOC_Os12g34860	1	5.29932e-10	192.14	2	FTSQFSEGK(1)LGVK	-0.055612	1	53634
Q84ZK1	42	K	Eukaryotic translation initiation factor 5A OS=Oryza sativa subsp. japonica OX=39947 GN=Os07g0597000 PE=1 SV=1	Os07g0597000	1	0.00102951	76.255	2	NRPCK(1)VVEVSTSK	-2.0459	1	18603
Q2QRV3	62	K	Alpha-dioxygenase PIOX OS=Oryza sativa subsp. japonica OX=39947 GN=PIOX PE=1 SV=2	PIOX	1	5.59612e-05	92.707	2	TLLEK(1)YNLLAVGR	0.1024	1	4140.1
Q2QSR7	266	K	Os12g0420200 protein OS=Oryza sativa subsp. japonica OX=39947 GN=LOC_Os12g23180 PE=1 SV=2	LOC_Os12g23180	1	2.51179e-06	132.44	2	ASK(1)QVFNISGAK	-0.25656	1	109650
Q2QSR7	275	K	Os12g0420200 protein OS=Oryza sativa subsp. japonica OX=39947 GN=LOC_Os12g23180 PE=1 SV=2	LOC_Os12g23180	1	2.20771e-10	153.18	2	QVFNISGAK(1)YVTFDGLAR	0.12078	1	6670.4
Q2QSR7	188	K	Os12g0420200 protein OS=Oryza sativa subsp. japonica OX=39947 GN=LOC_Os12g23180 PE=1 SV=2	LOC_Os12g23180	1	4.10817e-06	162.21	2	GK(1)LETESLLETR	0.35537	2	223480
Q2QSR7	121	K	Os12g0420200 protein OS=Oryza sativa subsp. japonica OX=39947 GN=LOC_Os12g23180 PE=1 SV=2	LOC_Os12g23180	1	4.52526e-05	138.71	2	QDFDFVK(1)TSLAAK	0.43385	1	5529.8
Q2QTC2	402	K	Phosphoglucan, water dikinase, chloroplastic OS=Oryza sativa subsp. japonica OX=39947 GN=GWD3 PE=3 SV=2	GWD3	1	0.00600114	49.96	2	HTIQNK(1)LHR	-2.2247	1	3154
Q2QU06	58	K	60 kDa chaperonin alpha subunit OS=Oryza sativa subsp. japonica OX=39947 GN=LOC_Os12g17910 PE=1 SV=1	LOC_Os12g17910	1	0.0112567	61.503	3	AALQAGVEK(1)LANAVGVTLGPR	0.21865	1	14503
Q2QU06	399	K	60 kDa chaperonin alpha subunit OS=Oryza sativa subsp. japonica OX=39947 GN=LOC_Os12g17910 PE=1 SV=1	LOC_Os12g17910	1	3.58747e-18	189.13	2	ELSETDSIYDTEK(1)LAER	1.341	2	78900
Q2QU06	312	K	60 kDa chaperonin alpha subunit OS=Oryza sativa subsp. japonica OX=39947 GN=LOC_Os12g17910 PE=1 SV=1	LOC_Os12g17910	1	2.55627e-08	135.5	2	GILNVAAIK(1)APSFGER	-0.11759	1	5393.6
Q2QU06	261	K	60 kDa chaperonin alpha subunit OS=Oryza sativa subsp. japonica OX=39947 GN=LOC_Os12g17910 PE=1 SV=1	LOC_Os12g17910	1	3.3501e-06	153.33	2	VLITDQK(1)ITSIK	0.29584	2	631670
Q2QV94	197	K	Exocyst complex component 5 OS=Oryza sativa subsp. japonica OX=39947 GN=SEC10 PE=2 SV=1	SEC10	1	0.000874308	110.88	2	VAEAASIAQK(1)LR	-0.32453	1	17629
Q2QVG9	844	K	Chaperone protein ClpC2, chloroplastic OS=Oryza sativa subsp. japonica OX=39947 GN=CLPC2 PE=2 SV=2	CLPC2	1	0.000201604	83.214	2	AKDIDLQVTEK(1)FK	-0.8364	1	7305.1
Q7F9I1	679	K	Chaperone protein ClpC1, chloroplastic OS=Oryza sativa subsp. japonica OX=39947 GN=CLPC1 PE=2 SV=2	CLPC1	1	9.83605e-28	231.37	3	HTVSK(1)LIGSPPGYVGYTEGGQLTEAVR	-0.046103	1	70957
Q7F9I1	266	K	Chaperone protein ClpC1, chloroplastic OS=Oryza sativa subsp. japonica OX=39947 GN=CLPC1 PE=2 SV=2	CLPC1	1	5.46546e-07	110.44	2	LAEEGK(1)LDPVVGR	-0.085248	1	171620
Q7F9I1	877	K	Chaperone protein ClpC1, chloroplastic OS=Oryza sativa subsp. japonica OX=39947 GN=CLPC1 PE=2 SV=2	CLPC1	1	1.07109e-22	205.26	2	LLEDSLAEK(1)MLAGEVK	1.1121	2	51465
Q7F9I1	813	K	Chaperone protein ClpC1, chloroplastic OS=Oryza sativa subsp. japonica OX=39947 GN=CLPC1 PE=2 SV=2	CLPC1	1	0.0144164	58.426	2	QLTK(1)LEVK	-2.6692	1	96773
Q7F9I1	136	K	Chaperone protein ClpC1, chloroplastic OS=Oryza sativa subsp. japonica OX=39947 GN=CLPC1 PE=2 SV=2	CLPC1	1	0.00134157	99.855	2	VLK(1)SMGINLK	-1.9152	2	180580
Q2QWN3	78	K	Os12g0189400 protein OS=Oryza sativa subsp. japonica OX=39947 GN=LOC_Os12g08770 PE=1 SV=1	LOC_Os12g08770	1	0.0022693	83.623	2	ANK(1)ELNDK	-1.5233	1	10838
Q2QWN3	140	K	Os12g0189400 protein OS=Oryza sativa subsp. japonica OX=39947 GN=LOC_Os12g08770 PE=1 SV=1	LOC_Os12g08770	1	0.000662637	114.39	2	YK(1)CGSNVFWK	-0.065146	1	97205
Q2QX46	13	K	Expressed protein OS=Oryza sativa subsp. japonica OX=39947 GN=LOC_Os12g07220 PE=1 SV=1	LOC_Os12g07220	1	0.0103614	62.969	2	AIYTVGK(1)WIR	0.481	1	9900
Q2QXN5	109	K	60S ribosomal protein L26-1, putative, expressed OS=Oryza sativa subsp. japonica OX=39947 GN=LOC_Os12g05430 PE=1 SV=1	LOC_Os12g05430	1	0.000487537	98.009	2	LK(1)LDKDR	-2.5449	1	107910
Q2QXN5	107	K	60S ribosomal protein L26-1, putative, expressed OS=Oryza sativa subsp. japonica OX=39947 GN=LOC_Os12g05430 PE=1 SV=1	LOC_Os12g05430	1	0.02094	49.058	2	VVVTK(1)LK	-2.4817	1	123120
Q2RAK2	39	K	Pyruvate kinase 1, cytosolic OS=Oryza sativa subsp. japonica OX=39947 GN=Os11g0148500 PE=1 SV=1	Os11g0148500	1	0.0016378	76.605	2	IVGTLGPK(1)SR	-1.8255	1	21359
Q2QXT1	67	K	Long-chain-fatty-acid--CoA ligase OS=Oryza sativa subsp. japonica OX=39947 GN=LOC_Os12g04990 PE=1 SV=1	LOC_Os12g04990	1	0.00882205	78.816	2	LQTGK(1)WNVYR	-0.22311	1	31871
Q2RAP8	430	K	2-isopropylmalate synthase OS=Oryza sativa subsp. japonica OX=39947 GN=LOC_Os11g04670 PE=1 SV=1	LOC_Os11g04670	1	3.13055e-07	139.7	2	ANEFGIVLGK(1)LSGR	0.037236	1	61058
Q2RBC7	171	K	Chalcone-flavonone isomerase family protein OS=Oryza sativa subsp. japonica OX=39947 GN=LOC_Os11g02440 PE=1 SV=2	LOC_Os11g02440	1	0.0128996	72.365	2	GEAK(1)LTVENK	-1.9565	1	54193
Q6ZX06	59	K	Non-specific lipid-transfer protein OS=Oryza sativa subsp. japonica OX=39947 GN=ltp2 PE=2 SV=1	ltp2	1	4.21624e-12	150.85	2	SGLTQGCCNGVK(1)GLNNAAR	-2.4117	2	32851
Q6ZX06	86	K	Non-specific lipid-transfer protein OS=Oryza sativa subsp. japonica OX=39947 GN=ltp2 PE=2 SV=1	ltp2	1	1.11128e-21	200.96	2	SLAGSIK(1)SLNLGTVAGVPGK	0.061212	1	38995
Q2RBD1	59	K	Non-specific lipid-transfer protein OS=Oryza sativa subsp. japonica OX=39947 GN=LOC_Os11g02400 PE=2 SV=1	LOC_Os11g02400	1	2.19002e-07	137.39	2	GGLTQGCCNGVK(1)GLNNAAR	-2.8031	1	30627
Q2RBN7	389	K	Clathrin heavy chain 1 OS=Oryza sativa subsp. japonica OX=39947 GN=Os11g0104900 PE=3 SV=1	Os11g0104900	1	7.12298e-05	106.35	2	FQELFAQTK(1)YK	0.80125	1	81409
Q2RBN7	439	K	Clathrin heavy chain 1 OS=Oryza sativa subsp. japonica OX=39947 GN=Os11g0104900 PE=3 SV=1	Os11g0104900	1	2.8273e-07	168.05	2	GK(1)LNAYESLELSR	-0.4049	2	102460
Q2RBN7	1351	K	Clathrin heavy chain 1 OS=Oryza sativa subsp. japonica OX=39947 GN=Os11g0104900 PE=3 SV=1	Os11g0104900	1	0.00929306	79.311	2	LMEHIK(1)LFSTR	-1.0596	1	30801
Q2RBN7	781	K	Clathrin heavy chain 1 OS=Oryza sativa subsp. japonica OX=39947 GN=Os11g0104900 PE=3 SV=1	Os11g0104900	1	0.000172011	103.76	2	NFLMEAK(1)LPDAR	1.3762	1	7649.5
Q2RBN7	955	K	Clathrin heavy chain 1 OS=Oryza sativa subsp. japonica OX=39947 GN=Os11g0104900 PE=3 SV=1	Os11g0104900	1	0.00191245	91.783	2	NSLFK(1)LQAR	-0.6427	1	84734
Q2RBN7	241	K	Clathrin heavy chain 1 OS=Oryza sativa subsp. japonica OX=39947 GN=Os11g0104900 PE=3 SV=1	Os11g0104900	1	9.01073e-15	166.94	3	TTNAGQITSK(1)LHVIELGAQPGKPGFSK	0.029727	1	47811
Q2RBN7	1536	K	Clathrin heavy chain 1 OS=Oryza sativa subsp. japonica OX=39947 GN=Os11g0104900 PE=3 SV=1	Os11g0104900	1	0.00712045	90.761	2	WK(1)QSIALSK	-2.9688	1	21978
Q2RBN7	1345	K	Clathrin heavy chain 1 OS=Oryza sativa subsp. japonica OX=39947 GN=Os11g0104900 PE=3 SV=1	Os11g0104900	1	0.000323096	83.775	3	YRPEK(1)LMEHIK	-2.1652	1	15068
Q6ETN4	25	K	Sm protein F OS=Oryza sativa subsp. japonica OX=39947 GN=Os02g0177500 PE=1 SV=1	Os02g0177500	1	0.0122979	79.809	2	LK(1)WGMEYK	0.51199	1	6018.2
Q2R068	329	K	Os11g0657100 protein OS=Oryza sativa subsp. japonica OX=39947 GN=LOC_Os11g43600 PE=1 SV=1	LOC_Os11g43600	1	0.0281202	58.286	2	AK(1)LYEIK	-3.0281	1	16110
Q2R068	229	K	Os11g0657100 protein OS=Oryza sativa subsp. japonica OX=39947 GN=LOC_Os11g43600 PE=1 SV=1	LOC_Os11g43600	1	0.000547901	108.3	2	LK(1)FESGVHR	-2.234	1	16980
Q2R0X0	267	K	Os11g0629200 protein OS=Oryza sativa subsp. japonica OX=39947 GN=LOC_Os11g41130 PE=1 SV=1	LOC_Os11g41130	1	0.00571427	82.716	2	NINNK(1)FNVK	-2.305	1	14321
Q2R1G8	503	K	Acyl-coenzyme A oxidase OS=Oryza sativa subsp. japonica OX=39947 GN=LOC_Os11g39220 PE=1 SV=2	LOC_Os11g39220	1	0.0156471	56.091	2	QYQEK(1)FK	-3.2314	1	16285
Q2R1S1	74	K	Harpin binding protein 1, putative, expressed OS=Oryza sativa subsp. japonica OX=39947 GN=LOC_Os11g38260 PE=1 SV=1	LOC_Os11g38260	1	0.000334716	110.88	2	VK(1)LLSAVSGLNR	-0.51591	1	53006
Q2R1V8	310	K	GDP-mannose 3,5-epimerase 2 OS=Oryza sativa subsp. japonica OX=39947 GN=GME-2 PE=2 SV=2	GME-2	1	0.000874146	85.622	2	EK(1)LGWAPTMR	-0.62369	1	21752
Q2R2W2	16	K	14-3-3-like protein GF14-D OS=Oryza sativa subsp. japonica OX=39947 GN=GF14D PE=1 SV=1	GF14D	1	0.0049682	92.732	2	AK(1)LAEQAER	-2.2068	1	69295
Q2R2W2	98	K	14-3-3-like protein GF14-D OS=Oryza sativa subsp. japonica OX=39947 GN=GF14D PE=1 SV=1	GF14D	1	0.000976288	111.39	2	GK(1)IEAELAR	-2.2231	1	60164
Q2R3B6	58	K	Os11g0528500 protein OS=Oryza sativa subsp. japonica OX=39947 GN=LOC_Os11g32500 PE=1 SV=1	LOC_Os11g32500	1	0.000641363	106.35	2	FGVASK(1)QAYICR	-8.7083	1	54226
Q2R3B6	82	K	Os11g0528500 protein OS=Oryza sativa subsp. japonica OX=39947 GN=LOC_Os11g32500 PE=1 SV=1	LOC_Os11g32500	1	7.47186e-06	102.03	2	LPDK(1)YFCPVCGAPK	-0.86259	1	66144
Q2R3B6	78	K	Os11g0528500 protein OS=Oryza sativa subsp. japonica OX=39947 GN=LOC_Os11g32500 PE=1 SV=1	LOC_Os11g32500	1	0.00850769	51.872	2	TPFDK(1)LPDK	-0.38577	1	34651
Q2R3X8	142	K	Os11g0497000 protein OS=Oryza sativa subsp. japonica OX=39947 GN=LOC_Os11g30410 PE=1 SV=1	LOC_Os11g30410	1	0.0093764	68.49	2	TK(1)LLINDNCR	-2.3341	1	4347.3
Q2R4A1	12	K	40S ribosomal protein S5, putative, expressed OS=Oryza sativa subsp. japonica OX=39947 GN=LOC_Os11g29190 PE=1 SV=1	LOC_Os11g29190	1	0.000594573	46.358	2	AEVELPQQEVK(1)LFSR	0.93132	1	22716
Q336N7	87	K	Expressed protein OS=Oryza sativa subsp. japonica OX=39947 GN=LOC_Os10g42700 PE=1 SV=1	LOC_Os10g42700	1	0.0096151	58.313	2	LDIGK(1)LGIENSR	-0.05084	1	10768
Q336R9	212	K	Peptide methionine sulfoxide reductase A4, chloroplastic OS=Oryza sativa subsp. japonica OX=39947 GN=MSRA4 PE=1 SV=2	MSRA4	1	0.0177295	72.355	2	QQK(1)LLNR	-1.892	1	8970.3
Q336X9	158	K	Mitogen-activated protein kinase 6 OS=Oryza sativa subsp. japonica OX=39947 GN=MPK6 PE=2 SV=1	MPK6	1	7.30418e-05	96.946	3	GLK(1)YVHSANVLHR	-2.6813	1	16757
Q337M4	263	K	Os10g0463800 protein OS=Oryza sativa subsp. japonica OX=39947 GN=LOC_Os10g32680 PE=1 SV=1	LOC_Os10g32680	1	0.000901822	99.855	2	FNK(1)FVEDNGFK	-0.45081	1	5375.8
Q338I8	94	K	Phenylalanine--tRNA ligase OS=Oryza sativa subsp. japonica OX=39947 GN=LOC_Os10g26130 PE=1 SV=1	LOC_Os10g26130	1	0.00676405	61.577	2	EK(1)LGSVFDIGMK	-0.18342	1	4664.5
Q338I8	110	K	Phenylalanine--tRNA ligase OS=Oryza sativa subsp. japonica OX=39947 GN=LOC_Os10g26130 PE=1 SV=1	LOC_Os10g26130	1	0.00233925	76.605	2	NK(1)WIGFEK	1.1018	1	13805
Q338J4	582	K	Methionine--tRNA ligase OS=Oryza sativa subsp. japonica OX=39947 GN=LOC_Os10g26050 PE=1 SV=1	LOC_Os10g26050	1	0.000460701	90.263	2	EK(1)FAGSQAER	-1.3143	1	28282
Q33BE1	245	K	Os10g0115600 protein OS=Oryza sativa subsp. japonica OX=39947 GN=LOC_Os10g02630 PE=1 SV=1	LOC_Os10g02630	1	6.09979e-07	153.25	2	IGGENAEQK(1)LSTR	-2.8919	1	5052.1
Q33BE1	110	K	Os10g0115600 protein OS=Oryza sativa subsp. japonica OX=39947 GN=LOC_Os10g02630 PE=1 SV=1	LOC_Os10g02630	1	0.00882623	84.368	2	SK(1)LDQGAAK	-2.6324	1	18517
Q33E21	349	K	NAD-dependent isocitrate dehydrogenase c1 OS=Oryza sativa subsp. japonica OX=39947 GN=OsIDHc:1 PE=1 SV=1	OsIDHc:1	1	0.000975109	113.1	2	VIAEGK(1)YR	-2.6554	1	18316
Q40648	236	K	Probable voltage-gated potassium channel subunit beta OS=Oryza sativa subsp. japonica OX=39947 GN=KOB1 PE=1 SV=2	KOB1	1	0.000104133	114.39	2	FALENYK(1)NLANR	1.9946	1	10301
Q40648	93	K	Probable voltage-gated potassium channel subunit beta OS=Oryza sativa subsp. japonica OX=39947 GN=KOB1 PE=1 SV=2	KOB1	1	5.03673e-05	119.43	2	LFWGGQGPNDK(1)GLSR	0.49456	1	13806
Q40677	358	K	Fructose-bisphosphate aldolase, chloroplastic OS=Oryza sativa subsp. japonica OX=39947 GN=ALDP PE=1 SV=2	ALDP	1	0.000849691	76.85	2	AK(1)ANSLAQLGK	-2.4602	1	40989
Q40677	367	K	Fructose-bisphosphate aldolase, chloroplastic OS=Oryza sativa subsp. japonica OX=39947 GN=ALDP PE=1 SV=2	ALDP	1	1.09154e-27	275.16	2	ANSLAQLGK(1)YTSDGEAAEAK	0.64987	2	394060
Q40677	337	K	Fructose-bisphosphate aldolase, chloroplastic OS=Oryza sativa subsp. japonica OX=39947 GN=ALDP PE=1 SV=2	ALDP	1	3.82649e-14	205.37	3	ALQNTCLK(1)TWGGQPENVK	0.95506	3	147790
Q40677	282	K	Fructose-bisphosphate aldolase, chloroplastic OS=Oryza sativa subsp. japonica OX=39947 GN=ALDP PE=1 SV=2	ALDP	1	1.86665e-08	121.86	3	ATPEQVSDYTLK(1)LLHR	0.53423	4	402900
Q40677	130	K	Fructose-bisphosphate aldolase, chloroplastic OS=Oryza sativa subsp. japonica OX=39947 GN=ALDP PE=1 SV=2	ALDP	1	8.85627e-06	97.594	2	IVDILTEQK(1)IVPGIK	0.47455	1	16849
Q40677	50	K	Fructose-bisphosphate aldolase, chloroplastic OS=Oryza sativa subsp. japonica OX=39947 GN=ALDP PE=1 SV=2	ALDP	1	0.0140303	69.915	2	TAK(1)TIASPGR	-2.7736	1	20965
Q40680	16	K	Elongation factor 1-delta 1 OS=Oryza sativa subsp. japonica OX=39947 GN=Os07g0614500 PE=2 SV=3	Os07g0614500	1	0.0143732	117.3	2	K(1)LDEYLLTR	0.25365	1	355840
Q40680	167	K	Elongation factor 1-delta 1 OS=Oryza sativa subsp. japonica OX=39947 GN=Os07g0614500 PE=2 SV=3	Os07g0614500	1	1.26655e-05	128.41	2	NVK(1)MEGLLWGASK	-0.90633	2	146620
Q40711	11	K	Dehydrin family protein, expressed OS=Oryza sativa subsp. japonica OX=39947 GN=LOC_Os03g45280 PE=1 SV=1	LOC_Os03g45280	1	0.0171714	50.116	3	IEEK(1)LHMGGGEHK	-2.6031	1	17605
Q43008	58	K	Superoxide dismutase [Mn], mitochondrial OS=Oryza sativa subsp. japonica OX=39947 GN=SODA PE=2 SV=2	SODA	1	5.27345e-09	158.02	3	LHHQK(1)HHATYVANYNK	-1.5811	1	57713
Q53JF7	5	K	Abscisic stress-ripening protein 5 OS=Oryza sativa subsp. japonica OX=39947 GN=ASR5 PE=1 SV=1	ASR5	1	0.0010438	74.524	3	AEEK(1)HHHHLFHHK	-0.81599	1	6416.2
Q53N83	112	K	Chlorophyll a-b binding protein, chloroplastic OS=Oryza sativa subsp. japonica OX=39947 GN=LOC_Os11g13890 PE=1 SV=1	LOC_Os11g13890	0.999798	2.93338e-10	142.03	3	KPEDFSK(1)YQAYELIHAR	0.50527	2	119860
Q53NG8	78	K	Aldehyde dehydrogenase OS=Oryza sativa subsp. japonica OX=39947 GN=LOC_Os11g08300 PE=1 SV=1	LOC_Os11g08300	1	0.0310694	52.591	2	AACTFALK(1)GLK	0.73118	1	78740
Q53NM9	567	K	Heat shock cognate 70 kDa protein, putative, expressed OS=Oryza sativa subsp. japonica OX=39947 GN=LOC_Os11g47760 PE=1 SV=1	LOC_Os11g47760	1	0.00122165	117.45	2	IASK(1)LPAADK	-1.6236	3	355960
Q53NP8	144	K	Dirigent protein OS=Oryza sativa subsp. japonica OX=39947 GN=LOC_Os11g07670 PE=1 SV=1	LOC_Os11g07670	1	0.000444072	85.622	2	EMSIVGGSGK(1)FR	-2.4784	2	63130
Q53P15	95	K	NB-ARC domain containing protein, expressed OS=Oryza sativa subsp. japonica OX=39947 GN=Os11gRGA3 PE=2 SV=1	Os11gRGA3	1	0.0532486	46.835	2	K(1)DK(1)FLNK	7.7099	1	5147.5
Q53P15	97	K	NB-ARC domain containing protein, expressed OS=Oryza sativa subsp. japonica OX=39947 GN=Os11gRGA3 PE=2 SV=1	Os11gRGA3	1	0.0532486	46.835	2	K(1)DK(1)FLNK	7.7099	1	5147.5
Q53PA7	245	K	Mitochondrial carrier protein, expressed OS=Oryza sativa subsp. japonica OX=39947 GN=LOC_Os11g24450 PE=1 SV=1	LOC_Os11g24450	1	9.30914e-05	124.06	2	TQIQK(1)MQPDASGK	-7.228	1	11714
Q53PA7	104	K	Mitochondrial carrier protein, expressed OS=Oryza sativa subsp. japonica OX=39947 GN=LOC_Os11g24450 PE=1 SV=1	LOC_Os11g24450	0.999998	7.92368e-05	93.026	3	VLTNK(1)AVEANDGKPLPLVQK	2.019	1	15450
Q53PC7	430	K	Coatomer subunit beta-1 OS=Oryza sativa subsp. japonica OX=39947 GN=Os11g0174000 PE=2 SV=1	Os11g0174000	1	8.86046e-05	113.7	2	EIIETNPK(1)LR	-1.8663	1	11708
Q53PC7	922	K	Coatomer subunit beta-1 OS=Oryza sativa subsp. japonica OX=39947 GN=Os11g0174000 PE=2 SV=1	Os11g0174000	1	0.0102633	74.849	2	QADGK(1)LSGYIR	0.61843	1	12562
Q53PH9	142	K	DEAD/DEAH box helicase family protein, expressed OS=Oryza sativa subsp. japonica OX=39947 GN=LOC_Os11g07500 PE=1 SV=1	LOC_Os11g07500	1	0.0207066	65.313	2	ALSNQK(1)YR	-2.4904	1	9511.8
Q53PX1	137	K	Expressed protein OS=Oryza sativa subsp. japonica OX=39947 GN=LOC_Os11g05120 PE=1 SV=1	LOC_Os11g05120	1	0.00227318	79.809	2	AEK(1)LESWR	-2.4438	1	10709
Q53QG1	345	K	Os11g0153700 protein OS=Oryza sativa subsp. japonica OX=39947 GN=LOC_Os11g05556 PE=1 SV=1	LOC_Os11g05556	1	0.0181871	63.397	2	PIK(1)FVGR	-2.3496	2	72456
Q53RK8	185	K	DEAD-box ATP-dependent RNA helicase 21 OS=Oryza sativa subsp. japonica OX=39947 GN=Os03g0708600 PE=2 SV=1	Os03g0708600	0.999639	0.0367383	42.075	2	VIKPSEK(1)FR	-2.9708	1	18787
Q53RM0	364	K	Magnesium-chelatase subunit ChlI, chloroplastic OS=Oryza sativa subsp. japonica OX=39947 GN=CHLI PE=1 SV=1	CHLI	1	0.0139951	49.96	2	AAK(1)ALAALK	-2.782	1	12440
Q53RM0	343	K	Magnesium-chelatase subunit ChlI, chloroplastic OS=Oryza sativa subsp. japonica OX=39947 GN=CHLI PE=1 SV=1	CHLI	1	9.36583e-06	110.58	2	ISK(1)VCAELNVDGLR	1.0242	1	35902
Q53RM0	161	K	Magnesium-chelatase subunit ChlI, chloroplastic OS=Oryza sativa subsp. japonica OX=39947 GN=CHLI PE=1 SV=1	CHLI	1	1.10416e-06	179.98	2	VLEGEK(1)LPVVTAK	0.8858	1	475490
Q5JJM6	299	K	Os01g0367100 protein OS=Oryza sativa subsp. japonica OX=39947 GN=B1642C07.56 PE=1 SV=1	B1642C07.56	1	4.34429e-13	166.65	2	FDTK(1)FQGFTGTDGPLGK	-0.20813	1	24798
Q5JJM6	225	K	Os01g0367100 protein OS=Oryza sativa subsp. japonica OX=39947 GN=B1642C07.56 PE=1 SV=1	B1642C07.56	1	0.00964749	69.716	2	LAGLYK(1)IDR	0.49208	1	12164
Q5JJM6	95	K	Os01g0367100 protein OS=Oryza sativa subsp. japonica OX=39947 GN=B1642C07.56 PE=1 SV=1	B1642C07.56	1	6.93845e-06	101.64	3	LVAEK(1)WQEEHPGCK	-1.1024	2	17981
Q5JK10	296	K	Transaldolase OS=Oryza sativa subsp. japonica OX=39947 GN=Os01g0926300 PE=1 SV=1	Os01g0926300	1	2.13606e-12	233.14	2	AAVAQAK(1)LANQLYQK	-0.36232	1	234660
Q5JK10	188	K	Transaldolase OS=Oryza sativa subsp. japonica OX=39947 GN=Os01g0926300 PE=1 SV=1	Os01g0926300	1	0.000346262	51.829	3	LANDTQGTVEAAK(1)WLHK	0.42783	1	10070
Q5JK10	277	K	Transaldolase OS=Oryza sativa subsp. japonica OX=39947 GN=Os01g0926300 PE=1 SV=1	Os01g0926300	1	9.36583e-06	119.43	2	MLEK(1)IGTPEALALR	-0.46024	1	29046
Q5JK67	70	K	Os01g0958100 protein OS=Oryza sativa subsp. japonica OX=39947 GN=OJ1294_F06.26-1 PE=1 SV=1	OJ1294_F06.26-1	1	0.000297097	129.72	2	LFSGFSK(1)TR	-0.44696	1	39397
Q5JK67	63	K	Os01g0958100 protein OS=Oryza sativa subsp. japonica OX=39947 GN=OJ1294_F06.26-1 PE=1 SV=1	OJ1294_F06.26-1	1	0.000204586	101.45	2	SDVEK(1)LFSGFSK	0.16838	1	55143
Q5JK67	180	K	Os01g0958100 protein OS=Oryza sativa subsp. japonica OX=39947 GN=OJ1294_F06.26-1 PE=1 SV=1	OJ1294_F06.26-1	1	0.00236421	98.009	2	TTSLGK(1)LAYR	-0.32015	1	92305
Q5JK78	361	K	Ubiquitin carboxyl-terminal hydrolase OS=Oryza sativa subsp. japonica OX=39947 GN=Os01g0550100 PE=1 SV=1	Os01g0550100	1	0.00130481	74.269	2	DAENAK(1)FGLK	-0.94924	1	14240
Q5JKH1	162	K	Os01g0924900 protein OS=Oryza sativa subsp. japonica OX=39947 GN=Os01g0924900 PE=1 SV=1	Os01g0924900	0.998355	0.00219587	81.799	2	IK(0.001)EK(0.998)LDK(0.001)FNK	-3.2488	1	4278
Q5JKH1	99	K	Os01g0924900 protein OS=Oryza sativa subsp. japonica OX=39947 GN=Os01g0924900 PE=1 SV=1	Os01g0924900	1	2.61215e-05	119.79	2	SPAILQGSGSK(1)LK	-1.7745	2	35076
Q5JKI1	252	K	Os01g0945800 protein OS=Oryza sativa subsp. japonica OX=39947 GN=Os01g0945800 PE=1 SV=1	Os01g0945800	1	0.00207884	76.833	2	HYFGK(1)FGR	-2.3602	1	29962
Q5JLV2	84	K	Os01g0894700 protein OS=Oryza sativa subsp. japonica OX=39947 GN=Os01g0894700 PE=1 SV=1	Os01g0894700	1	0.000623182	73.891	2	SGLSLQNAK(1)TSVVSR	-0.81877	1	2697.6
Q5JM88	61	K	Os01g0973400 protein OS=Oryza sativa subsp. japonica OX=39947 GN=Os01g0973400 PE=1 SV=1	Os01g0973400	1	0.000397231	104.39	2	GK(1)QLHDLLYK	0.32555	1	6151.4
Q5JMS4	163	K	Peroxidase OS=Oryza sativa subsp. japonica OX=39947 GN=Os01g0962700 PE=1 SV=1	Os01g0962700	1	0.000111849	101.64	2	DSVK(1)LAGGPSYK	-1.9744	2	716880
Q5JMS4	171	K	Peroxidase OS=Oryza sativa subsp. japonica OX=39947 GN=Os01g0962700 PE=1 SV=1	Os01g0962700	1	3.73573e-10	171.34	2	LAGGPSYK(1)VPLGR	-0.21615	1	138110
Q5JMS4	51	K	Peroxidase OS=Oryza sativa subsp. japonica OX=39947 GN=Os01g0962700 PE=1 SV=1	Os01g0962700	1	1.84722e-06	90.376	3	KPSYPPVAK(1)GLSFDHYK	0.78394	1	93981
Q5JMS4	131	K	Peroxidase OS=Oryza sativa subsp. japonica OX=39947 GN=Os01g0962700 PE=1 SV=1	Os01g0962700	1	0.000930753	68.49	2	PAAFK(1)AVNDIR	0.53661	1	27361
Q5JMS4	247	K	Peroxidase OS=Oryza sativa subsp. japonica OX=39947 GN=Os01g0962700 PE=1 SV=1	Os01g0962700	1	2.66053e-07	145.95	2	QDGTMDK(1)WFAGQLK	3.3814	2	60423
Q5JMS4	254	K	Peroxidase OS=Oryza sativa subsp. japonica OX=39947 GN=Os01g0962700 PE=1 SV=1	Os01g0962700	1	4.12255e-06	164.31	2	WFAGQLK(1)LTCPK	0.72911	1	181720
Q5JMS4	279	K	Peroxidase OS=Oryza sativa subsp. japonica OX=39947 GN=Os01g0962700 PE=1 SV=1	Os01g0962700	1	7.76383e-23	270.16	2	TPNAFDNK(1)YYVDLQNR	0.85631	2	441070
Q5N725	306	K	Fructose-bisphosphate aldolase 3, cytoplasmic OS=Oryza sativa subsp. japonica OX=39947 GN=FBA3 PE=2 SV=1	FBA3	1	1.36515e-05	147.19	2	ALQQSTLK(1)AWGGK	0.75971	1	65958
Q5N725	320	K	Fructose-bisphosphate aldolase 3, cytoplasmic OS=Oryza sativa subsp. japonica OX=39947 GN=FBA3 PE=2 SV=1	FBA3	1	0.0299651	60.589	2	AQK(1)AFITR	-1.9937	1	34891
Q75KZ3	14	K	Os05g0486700 protein OS=Oryza sativa subsp. japonica OX=39947 GN=Os05g0486700 PE=1 SV=1	Os05g0486700	1	0.0199992	67.881	2	FSGQK(1)IYPGK	-0.81622	1	37633
Q75KZ3	19	K	Os05g0486700 protein OS=Oryza sativa subsp. japonica OX=39947 GN=Os05g0486700 PE=1 SV=1	Os05g0486700	1	0.0183806	49.058	2	IYPGK(1)GIR	-2.1734	1	97429
Q75KZ3	50	K	Os05g0486700 protein OS=Oryza sativa subsp. japonica OX=39947 GN=Os05g0486700 PE=1 SV=1	Os05g0486700	0.999061	0.000804182	81.799	2	LK(0.001)PAK(0.999)LTWTAMYR	1.0952	3	34419
Q5N7W3	83	K	Dolichyl-diphosphooligosaccharide--protein glycosyltransferase subunit 2 OS=Oryza sativa subsp. japonica OX=39947 GN=RPN2 PE=2 SV=1	RPN2	1	0.00756555	51.864	2	ACK(1)FAAEK	-1.9494	1	33622
Q5N7W3	88	K	Dolichyl-diphosphooligosaccharide--protein glycosyltransferase subunit 2 OS=Oryza sativa subsp. japonica OX=39947 GN=RPN2 PE=2 SV=1	RPN2	1	1.30661e-07	146.58	2	FAAEK(1)LASSSSSPAK	-2.3703	1	92998
Q5N7W3	579	K	Dolichyl-diphosphooligosaccharide--protein glycosyltransferase subunit 2 OS=Oryza sativa subsp. japonica OX=39947 GN=RPN2 PE=2 SV=1	RPN2	0.999994	0.0183271	53.051	3	APKPPAQAVDPFSK(1)FGPK	0.78486	1	22323
Q5N7W3	280	K	Dolichyl-diphosphooligosaccharide--protein glycosyltransferase subunit 2 OS=Oryza sativa subsp. japonica OX=39947 GN=RPN2 PE=2 SV=1	RPN2	1	0.000805121	69.276	2	LNIPGEK(1)ILGLAK	0.51523	1	16724
Q5N7W3	224	K	Dolichyl-diphosphooligosaccharide--protein glycosyltransferase subunit 2 OS=Oryza sativa subsp. japonica OX=39947 GN=RPN2 PE=2 SV=1	RPN2	1	0.00499677	99.276	2	NDIVK(1)LFDTIK	-1.0912	1	27506
Q5N7W3	492	K	Dolichyl-diphosphooligosaccharide--protein glycosyltransferase subunit 2 OS=Oryza sativa subsp. japonica OX=39947 GN=RPN2 PE=2 SV=1	RPN2	1	0.00323335	90.142	3	TFKPHQVFLK(1)LK	0.75605	1	7994.9
Q5N842	483	K	Signal recognition particle subunit SRP72 OS=Oryza sativa subsp. japonica OX=39947 GN=Os01g0889000 PE=1 SV=1	Os01g0889000	1	0.000451525	117.3	2	EAATFK(1)LNHGR	-2.2298	1	9010.2
Q5N842	538	K	Signal recognition particle subunit SRP72 OS=Oryza sativa subsp. japonica OX=39947 GN=Os01g0889000 PE=1 SV=1	Os01g0889000	1	0.0001462	117.41	3	LKPLPGLK(1)GINVESLEK	1.1605	1	13519
Q5NAI9	329	K	Os01g0710000 protein OS=Oryza sativa subsp. japonica OX=39947 GN=Os01g0710000 PE=1 SV=1	Os01g0710000	1	0.0130048	71.912	3	NLGSGGAGIPVHK(1)FEGHK	-1.5136	1	117610
Q5NBT9	160	K	Protein TPR1 OS=Oryza sativa subsp. japonica OX=39947 GN=TPR1 PE=1 SV=1	TPR1	1	6.21023e-06	117.3	2	EK(1)LVFPTLK	0.012885	1	13935
Q5QMK7	418	K	Phosphoglycerate mutase (2,3-diphosphoglycerate-independent) OS=Oryza sativa subsp. japonica OX=39947 GN=Os01g0817700 PE=1 SV=1	Os01g0817700	1	0.000627966	84.309	2	DAILSGK(1)FDQVR	1.1963	1	90931
Q5QMK7	99	K	Phosphoglycerate mutase (2,3-diphosphoglycerate-independent) OS=Oryza sativa subsp. japonica OX=39947 GN=Os01g0817700 PE=1 SV=1	Os01g0817700	1	1.01239e-06	84.58	2	IFAQGAK(1)LVDLALASGK	0.84458	1	6119
Q5QNA5	422	K	Phosphoenolpyruvate carboxylase OS=Oryza sativa subsp. japonica OX=39947 GN=Os01g0208700 PE=1 SV=1	Os01g0208700	1	0.0128322	72.042	2	DK(1)LYNTCER	0.0025799	1	1861.5
Q5SMU8	233	K	RuvB-like helicase OS=Oryza sativa subsp. japonica OX=39947 GN=Os06g0186900 PE=1 SV=1	Os06g0186900	1	2.77811e-05	145.95	2	DYDAVGPHTK(1)FVK	-2.465	1	10128
Q5SMX7	133	K	Translation machinery-associated protein 22 OS=Oryza sativa subsp. japonica OX=39947 GN=Os01g0195500 PE=1 SV=1	Os01g0195500	1	0.000185248	87.573	2	GLELFGVK(1)LSDASK	0.010863	1	18385
Q5TKF4	135	K	Nucleoside diphosphate kinase OS=Oryza sativa subsp. japonica OX=39947 GN=Os05g0595400 PE=1 SV=1	Os05g0595400	1	5.31964e-06	97.175	3	EFAQK(1)HYHDLK	-1.6295	2	29260
Q5TKF4	119	K	Nucleoside diphosphate kinase OS=Oryza sativa subsp. japonica OX=39947 GN=Os05g0595400 PE=1 SV=1	Os05g0595400	0.967654	0.00301388	87.251	2	K(0.032)GFK(0.968)LVAIK	-0.76196	1	94144
Q5TKF4	124	K	Nucleoside diphosphate kinase OS=Oryza sativa subsp. japonica OX=39947 GN=Os05g0595400 PE=1 SV=1	Os05g0595400	1	0.000295113	90.142	2	LVAIK(1)LVVPSK	0.28015	1	163430
Q5TKP2	47	K	Os05g0541900 protein OS=Oryza sativa subsp. japonica OX=39947 GN=Os05g0541900 PE=1 SV=1	Os05g0541900	1	3.31771e-07	139.94	3	EPNNLYNVHSYK(1)HSGLANK	-2.0682	1	52416
Q5TKP2	84	K	Os05g0541900 protein OS=Oryza sativa subsp. japonica OX=39947 GN=Os05g0541900 PE=1 SV=1	Os05g0541900	1	0.000750133	88.921	2	QNAPAK(1)LYHK	-2.3268	2	130080
Q5TKP2	30	K	Os05g0541900 protein OS=Oryza sativa subsp. japonica OX=39947 GN=Os05g0541900 PE=1 SV=1	Os05g0541900	1	0.000609831	90.689	2	QFGNSNAK(1)VQFTK	-1.9206	1	1046.5
Q5VMA5	264	K	Os06g0156600 protein OS=Oryza sativa subsp. japonica OX=39947 GN=KMK0024M20.9 PE=1 SV=1	KMK0024M20.9	1	0.000460124	110.88	2	VSSLQSK(1)YPWAR	-0.23686	1	15573
Q5VME5	207	K	Glycosyltransferase OS=Oryza sativa subsp. japonica OX=39947 GN=CGTb PE=1 SV=1	CGTb	1	0.000585198	108.93	2	LFTK(1)QFIENGR	0.8218	1	21443
Q5VQX1	264	K	Os01g0805300 protein OS=Oryza sativa subsp. japonica OX=39947 GN=Os01g0805300 PE=1 SV=1	Os01g0805300	1	0.0048925	61.48	2	VLK(1)TIVDSFK	-0.63984	1	24466
Q5VR43	275	K	Os01g0180300 protein OS=Oryza sativa subsp. japonica OX=39947 GN=Os01g0180300 PE=1 SV=1	Os01g0180300	1	5.74269e-07	171.09	2	EK(1)LGDVNILQEK	0.31425	2	124990
Q5VR43	273	K	Os01g0180300 protein OS=Oryza sativa subsp. japonica OX=39947 GN=Os01g0180300 PE=1 SV=1	Os01g0180300	0.851892	2.38518e-07	190.68	3	LK(0.852)EK(0.148)LGDVNILQEK	0.8617	1	47997
Q5VR43	376	K	Os01g0180300 protein OS=Oryza sativa subsp. japonica OX=39947 GN=Os01g0180300 PE=1 SV=1	Os01g0180300	1	9.26618e-05	117.21	2	NEAEEK(1)LSELTK	0.22952	1	28623
Q5VR43	415	K	Os01g0180300 protein OS=Oryza sativa subsp. japonica OX=39947 GN=Os01g0180300 PE=1 SV=1	Os01g0180300	1	1.9773e-11	222.48	2	QLDGK(1)LSDALSDSSK	0.12058	2	123810
Q5VR43	474	K	Os01g0180300 protein OS=Oryza sativa subsp. japonica OX=39947 GN=Os01g0180300 PE=1 SV=1	Os01g0180300	1	3.26839e-06	100.07	2	SEVSK(1)LSVELDEANR	-0.47276	1	16495
Q5VS79	210	K	Os06g0104400 protein OS=Oryza sativa subsp. japonica OX=39947 GN=Os06g0104400 PE=1 SV=1	Os06g0104400	1	0.000970102	97.277	2	ALQDHSK(1)LK	-2.6167	2	420660
Q5VS79	112	K	Os06g0104400 protein OS=Oryza sativa subsp. japonica OX=39947 GN=Os06g0104400 PE=1 SV=1	Os06g0104400	1	0.000966588	85.622	2	VK(1)WTTEDKPR	-2.2823	2	30206
Q5VS79	145	K	Os06g0104400 protein OS=Oryza sativa subsp. japonica OX=39947 GN=Os06g0104400 PE=1 SV=1	Os06g0104400	0.843545	0.0232492	79.809	2	K(0.156)WK(0.844)WEAK	1.2435	1	14231
Q5VS79	161	K	Os06g0104400 protein OS=Oryza sativa subsp. japonica OX=39947 GN=Os06g0104400 PE=1 SV=1	Os06g0104400	1	0.000274128	110.22	2	LK(1)WATHLK	-2.4516	1	312240
Q5VS79	393	K	Os06g0104400 protein OS=Oryza sativa subsp. japonica OX=39947 GN=Os06g0104400 PE=1 SV=1	Os06g0104400	1	0.00253416	79.235	3	RK(1)FDLPEGGPITDEK	0.57123	1	31867
Q5VS79	159	K	Os06g0104400 protein OS=Oryza sativa subsp. japonica OX=39947 GN=Os06g0104400 PE=1 SV=1	Os06g0104400	1	0.000651913	115.86	2	TASAAATK(1)LK	-3.1244	1	343320
Q5W676	301	K	Hexokinase-5 OS=Oryza sativa subsp. japonica OX=39947 GN=HXK5 PE=2 SV=1	HXK5	1	0.00840051	64.906	2	SDK(1)LPLSEFDK	1.3426	1	7428.5
Q5W6H1	23	K	Os05g0350500 protein OS=Oryza sativa subsp. japonica OX=39947 GN=Os05g0350500 PE=1 SV=1	Os05g0350500	1	7.08032e-05	119.55	2	ELDLSSSDVVTK(1)YK	5.6909	1	19132
Q5W6H1	257	K	Os05g0350500 protein OS=Oryza sativa subsp. japonica OX=39947 GN=Os05g0350500 PE=1 SV=1	Os05g0350500	1	0.00741303	76.833	2	NYHLK(1)MK	-2.3195	1	20767
Q5W6H1	180	K	Os05g0350500 protein OS=Oryza sativa subsp. japonica OX=39947 GN=Os05g0350500 PE=1 SV=1	Os05g0350500	1	0.00475321	93.026	3	VAAAYDCK(1)IVEGVLSHQLK	1.1779	1	10203
Q5W6J3	95	K	Serine/threonine-protein phosphatase 5 OS=Oryza sativa subsp. japonica OX=39947 GN=Os05g0204900 PE=1 SV=1	Os05g0204900	1	0.00949332	49.96	2	GAAYLAMGK(1)FK	-0.88644	2	21999
Q5WMX0	223	K	DIP3 OS=Oryza sativa subsp. japonica OX=39947 GN=dip3 PE=1 SV=1	dip3	1	1.72287e-07	176.97	3	REELEK(1)WMAAYPQSR	1.0609	2	132810
Q5WMX0	207	K	DIP3 OS=Oryza sativa subsp. japonica OX=39947 GN=dip3 PE=1 SV=1	dip3	1	0.000108134	135.63	2	IHVK(1)VFGDGR	-2.0001	1	1387900
Q5WMX0	86	K	DIP3 OS=Oryza sativa subsp. japonica OX=39947 GN=dip3 PE=1 SV=1	dip3	1	0.000242535	43.904	4	LDISGHTVSAVGPDIK(1)HCQSR	0.23481	1	7468.3
Q5WMY3	99	K	Os05g0155100 protein OS=Oryza sativa subsp. japonica OX=39947 GN=Os05g0155100 PE=1 SV=1	Os05g0155100	1	0.000268144	113.1	2	MK(1)VTALR	-3.4306	1	16638
Q5WN02	8	K	Methenyltetrahydrofolate cyclohydrolase OS=Oryza sativa subsp. japonica OX=39947 GN=Os05g0150800 PE=1 SV=1	Os05g0150800	1	1.25028e-05	63.908	2	AQIIDGK(1)AVAADIR	-0.24169	1	35721
Q5YM04	11	K	Os06g0722100 protein OS=Oryza sativa subsp. japonica OX=39947 GN=Os06g0722100 PE=4 SV=1	Os06g0722100	1	1.60105e-08	124.62	2	AATGGAAGEK(1)TASSLLLGVR	-0.75788	1	8660
Q5Z402	150	K	Clathrin light chain 2 OS=Oryza sativa subsp. japonica OX=39947 GN=Os06g0731800 PE=2 SV=1	Os06g0731800	1	2.92678e-06	155.57	2	EK(1)LYLANQEK	-2.2225	1	109210
Q5Z402	158	K	Clathrin light chain 2 OS=Oryza sativa subsp. japonica OX=39947 GN=Os06g0731800 PE=2 SV=1	Os06g0731800	1	4.35846e-12	158.59	3	LYLANQEK(1)FHAGADK	-1.2394	2	106390
Q5Z4M6	125	K	Peptidylprolyl isomerase OS=Oryza sativa subsp. japonica OX=39947 GN=Os06g0308000 PE=1 SV=1	Os06g0308000	1	0.0103695	72.492	3	FK(1)IPGFRPGK	0.28245	2	23330
Q5Z4M6	282	K	Peptidylprolyl isomerase OS=Oryza sativa subsp. japonica OX=39947 GN=Os06g0308000 PE=1 SV=1	Os06g0308000	1	0.00264641	85.716	2	GEK(1)IPSAESK	-2.6191	1	30537
Q5Z4M6	245	K	Peptidylprolyl isomerase OS=Oryza sativa subsp. japonica OX=39947 GN=Os06g0308000 PE=1 SV=1	Os06g0308000	1	0.0126847	70.67	2	HK(1)ALGLLR	-2.6506	1	39710
Q5Z4M6	218	K	Peptidylprolyl isomerase OS=Oryza sativa subsp. japonica OX=39947 GN=Os06g0308000 PE=1 SV=1	Os06g0308000	0.9878	0.000222183	114.39	2	WLSEDK(0.012)YK(0.988)NLK	-4.1204	2	23544
Q5Z4U6	506	K	Os06g0698859 protein OS=Oryza sativa subsp. japonica OX=39947 GN=Os06g0698859 PE=1 SV=1	Os06g0698859	1	0.0151339	57.003	3	GCTK(1)LFHAPEFVHK	1.0357	1	10576
Q5Z4V2	137	K	Os06g0698674 protein OS=Oryza sativa subsp. japonica OX=39947 GN=Os06g0698674 PE=1 SV=1	Os06g0698674	1	0.000835253	102.55	2	DK(1)LTTFILK	-0.37816	1	44463
Q5Z4V2	57	K	Os06g0698674 protein OS=Oryza sativa subsp. japonica OX=39947 GN=Os06g0698674 PE=1 SV=1	Os06g0698674	1	4.12217e-07	81.908	2	PASYTTK(1)YFGCELGAQSK	1.0431	1	34139
Q5Z4V2	68	K	Os06g0698674 protein OS=Oryza sativa subsp. japonica OX=39947 GN=Os06g0698674 PE=1 SV=1	Os06g0698674	1	1.18494e-07	139.7	2	YFGCELGAQSK(1)FDEK	-0.76687	1	12072
Q5Z6U5	372	K	T-complex protein 1 subunit gamma OS=Oryza sativa subsp. japonica OX=39947 GN=Os06g0538000 PE=1 SV=1	Os06g0538000	1	0.0064967	72.922	2	DPK(1)ACTVLLR	0.18097	1	35690
Q5Z739	232	K	Os06g0531900 protein OS=Oryza sativa subsp. japonica OX=39947 GN=Os06g0531900 PE=1 SV=1	Os06g0531900	1	1.0497e-07	159.44	2	AIANGVEK(1)LIELGAK	-0.22071	1	49606
Q5Z7L0	574	K	Beta-galactosidase 9 OS=Oryza sativa subsp. japonica OX=39947 GN=Os06g0573600 PE=2 SV=1	Os06g0573600	1	0.000745842	93.467	2	QK(1)WTYQIGLK	-0.30344	1	9585
Q5Z7L0	323	K	Beta-galactosidase 9 OS=Oryza sativa subsp. japonica OX=39947 GN=Os06g0573600 PE=2 SV=1	Os06g0573600	1	0.0273351	48.785	3	QPK(1)WGHLTNLHK	-2.5505	1	8146.9
Q5Z7N3	15	K	HMG protein OS=Oryza sativa subsp. japonica OX=39947 GN=Os06g0728000 PE=1 SV=1	Os06g0728000	0.997125	0.0469319	50.09	2	GAAK(0.003)PDAK(0.997)LAVK	-3.1479	1	11878
Q5Z8H5	58	K	Peroxidase OS=Oryza sativa subsp. japonica OX=39947 GN=prx90 PE=1 SV=1	prx90	1	0.0241233	44.767	2	GAVTQK(1)LK	-2.9759	1	19612
Q5Z974	256	K	ATP-dependent zinc metalloprotease FTSH 1, chloroplastic OS=Oryza sativa subsp. japonica OX=39947 GN=FTSH1 PE=2 SV=1	FTSH1	1	0.0139627	53.028	2	NPDK(1)YTALGAK	-2.3643	1	51875
Q5Z974	263	K	ATP-dependent zinc metalloprotease FTSH 1, chloroplastic OS=Oryza sativa subsp. japonica OX=39947 GN=FTSH1 PE=2 SV=1	FTSH1	1	0.0183583	58.916	2	YTALGAK(1)IPK	-0.43166	1	11391
Q5Z974	409	K	ATP-dependent zinc metalloprotease FTSH 1, chloroplastic OS=Oryza sativa subsp. japonica OX=39947 GN=FTSH1 PE=2 SV=1	FTSH1	1	0.00267708	59.645	2	VK(1)ILEVHSR	-2.4566	1	8351.1
Q5Z9H9	103	K	Peptidyl-prolyl cis-trans isomerase OS=Oryza sativa subsp. japonica OX=39947 GN=Os06g0708500 PE=1 SV=1	Os06g0708500	1	0.000355732	127.94	3	ALHFK(1)GSAFHR	-1.2632	2	24929
Q5Z9H9	143	K	Peptidyl-prolyl cis-trans isomerase OS=Oryza sativa subsp. japonica OX=39947 GN=Os06g0708500 PE=1 SV=1	Os06g0708500	1	0.0560857	43.734	2	FADENFK(1)IK	0.32843	1	5658.9
Q5Z9H9	136	K	Peptidyl-prolyl cis-trans isomerase OS=Oryza sativa subsp. japonica OX=39947 GN=Os06g0708500 PE=1 SV=1	Os06g0708500	1	1.05315e-11	197.79	2	GGESIYGTK(1)FADENFK	-0.50921	1	169310
Q5Z9H9	98	K	Peptidyl-prolyl cis-trans isomerase OS=Oryza sativa subsp. japonica OX=39947 GN=Os06g0708500 PE=1 SV=1	Os06g0708500	1	0.00900534	81.642	2	SGK(1)ALHFK	-2.064	1	106470
Q5ZA31	899	K	Os06g0300800 protein OS=Oryza sativa subsp. japonica OX=39947 GN=Os06g0300800 PE=1 SV=1	Os06g0300800	1	0.000230499	105.94	2	VLGDK(1)VVNQLDK	-0.28713	1	6865
Q5ZA98	185	K	Chlorophyll a-b binding protein, chloroplastic OS=Oryza sativa subsp. japonica OX=39947 GN=Os06g0320500 PE=1 SV=1	Os06g0320500	0.999999	0.00702752	83.775	2	DPVKFEEYK(1)LK	-0.55678	1	26152
Q5ZAJ0	328	K	Respiratory burst oxidase homolog protein B OS=Oryza sativa subsp. japonica OX=39947 GN=RBOHB PE=1 SV=1	RBOHB	1	0.000882727	120.33	2	ALSMK(1)LASNK	-2.3581	1	17232
Q5ZAJ0	266	K	Respiratory burst oxidase homolog protein B OS=Oryza sativa subsp. japonica OX=39947 GN=RBOHB PE=1 SV=1	RBOHB	1	2.07272e-10	132.44	2	EIIALSASANK(1)LSK	-1.0728	1	15696
Q5ZAJ0	147	K	Respiratory burst oxidase homolog protein B OS=Oryza sativa subsp. japonica OX=39947 GN=RBOHB PE=1 SV=1	RBOHB	1	3.25179e-06	90.156	2	SSAAVALK(1)GLQFVTAK	0.67257	1	16864
Q5ZBH5	339	K	DEAD-box ATP-dependent RNA helicase 25 OS=Oryza sativa subsp. japonica OX=39947 GN=Os01g0618400 PE=2 SV=1	Os01g0618400	1	0.00829872	52.591	2	NYK(1)FINTVK	-0.085633	1	9799.9
Q5ZDI6	135	K	Os01g0617900 protein OS=Oryza sativa subsp. japonica OX=39947 GN=P0686E09.32-2 PE=1 SV=1	P0686E09.32-2	1	0.00062417	92.732	2	FTFK(1)WVESR	0.87675	1	12745
Q5ZEL4	344	K	Os01g0159400 protein OS=Oryza sativa subsp. japonica OX=39947 GN=Os01g0159400 PE=1 SV=1	Os01g0159400	1	0.0337933	43.272	2	LCK(1)LYESGK	-3.4066	1	5706.2
Q5ZEL4	220	K	Os01g0159400 protein OS=Oryza sativa subsp. japonica OX=39947 GN=Os01g0159400 PE=1 SV=1	Os01g0159400	1	3.51406e-05	119.55	2	NANTK(1)QLNGFIVR	-0.21856	1	17468
Q60E59	134	K	Ribosomal protein OS=Oryza sativa subsp. japonica OX=39947 GN=Os05g0388500 PE=1 SV=1	Os05g0388500	1	0.000233488	117.18	2	FLEIQK(1)LR	0.28295	1	184150
Q60E59	195	K	Ribosomal protein OS=Oryza sativa subsp. japonica OX=39947 GN=Os05g0388500 PE=1 SV=1	Os05g0388500	1	1.69822e-06	131.06	2	GTGQSVK(1)IAVLTQGEK	0.11285	1	50914
Q60E59	174	K	Ribosomal protein OS=Oryza sativa subsp. japonica OX=39947 GN=Os05g0388500 PE=1 SV=1	Os05g0388500	1	1.60316e-06	144.27	2	MNLDPK(1)YNDQQLR	-2.5259	2	113360
Q60E59	326	K	Ribosomal protein OS=Oryza sativa subsp. japonica OX=39947 GN=Os05g0388500 PE=1 SV=1	Os05g0388500	1	0.000366178	144.27	2	NKPSGAK(1)GIYWK	-1.992	1	141080
Q60E59	344	K	Ribosomal protein OS=Oryza sativa subsp. japonica OX=39947 GN=Os05g0388500 PE=1 SV=1	Os05g0388500	1	7.78837e-10	119.52	2	TAYLCSSMGPSIK(1)LNIK	-0.19191	1	12598
Q60E59	250	K	Ribosomal protein OS=Oryza sativa subsp. japonica OX=39947 GN=Os05g0388500 PE=1 SV=1	Os05g0388500	1	0.000880237	96.311	2	VAGLGK(1)ILGPR	0.027992	1	60635
Q6YS69	271	K	Eukaryotic translation initiation factor 3 subunit I OS=Oryza sativa subsp. japonica OX=39947 GN=Os08g0308100 PE=1 SV=1	Os08g0308100	1	0.0136165	60.589	2	FEAK(1)FFHK	-0.28056	1	29897
Q6YS69	216	K	Eukaryotic translation initiation factor 3 subunit I OS=Oryza sativa subsp. japonica OX=39947 GN=Os08g0308100 PE=1 SV=1	Os08g0308100	1	0.00195629	90.761	2	SAK(1)LWDTR	-2.0506	1	32983
Q60EY9	101	K	Os05g0208000 protein OS=Oryza sativa subsp. japonica OX=39947 GN=Os05g0208000 PE=1 SV=1	Os05g0208000	1	0.00169548	83.623	2	VLTNK(1)AIEK	-2.7315	1	80952
Q651K5	630	K	Os06g0496000 protein OS=Oryza sativa subsp. japonica OX=39947 GN=Os06g0496000 PE=1 SV=1	Os06g0496000	1	0.00488553	81.32	2	IK(1)FSEQR	-2.7605	1	8456.6
Q652P8	36	K	40S ribosomal protein S25 OS=Oryza sativa subsp. japonica OX=39947 GN=Os09g0568800 PE=1 SV=1	Os09g0568800	1	3.52624e-06	113.86	2	EK(1)VNNSVLFDQATYDK	0.092576	1	33287
Q652P8	59	K	40S ribosomal protein S25 OS=Oryza sativa subsp. japonica OX=39947 GN=Os09g0568800 PE=1 SV=1	Os09g0568800	1	0.0129746	66.664	2	YK(1)QITPSVLSER	-1.3156	1	9037.2
Q652S1	1326	K	Os06g0258900 protein OS=Oryza sativa subsp. japonica OX=39947 GN=Os06g0258900 PE=1 SV=1	Os06g0258900	1	0.0575062	81.642	2	K(1)FNVNTEVR	-3.2783	1	9011.7
Q653V9	101	K	Os06g0683200 protein OS=Oryza sativa subsp. japonica OX=39947 GN=Os06g0683200 PE=1 SV=1	Os06g0683200	1	0.000569206	94.66	3	LFK(1)HNSTVIVK	-0.89033	2	50433
Q653V9	156	K	Os06g0683200 protein OS=Oryza sativa subsp. japonica OX=39947 GN=Os06g0683200 PE=1 SV=1	Os06g0683200	1	0.000127882	115.41	3	VGHK(1)FLEDGTK	-1.8238	3	305190
Q654L9	183	K	Acetyltransferase component of pyruvate dehydrogenase complex OS=Oryza sativa subsp. japonica OX=39947 GN=Os06g0499900 PE=1 SV=1	Os06g0499900	1	0.0416325	40.386	2	ISPAAK(1)LLIK	0.68774	1	4084.5
Q654U5	820	K	Dynamin GTPase OS=Oryza sativa subsp. japonica OX=39947 GN=Os06g0247800 PE=1 SV=1	Os06g0247800	1	0.00264641	59.645	2	QSSLLSK(1)LTR	0.56471	1	22090
Q654U5	609	K	Dynamin GTPase OS=Oryza sativa subsp. japonica OX=39947 GN=Os06g0247800 PE=1 SV=1	Os06g0247800	1	0.0101728	62.969	2	SGK(1)LGYTK	-3.8119	1	7625.2
Q654U5	134	K	Dynamin GTPase OS=Oryza sativa subsp. japonica OX=39947 GN=Os06g0247800 PE=1 SV=1	Os06g0247800	1	0.00134513	94.806	2	VEGINLK(1)LR	1.067	1	10388
Q6H6C7	58	K	Phosphoglycerate kinase OS=Oryza sativa subsp. japonica OX=39947 GN=Os02g0169300 PE=1 SV=1	Os02g0169300	1	0.00075857	73.655	2	GAK(1)VILASHLGR	-0.35313	1	44127
Q6H6C7	74	K	Phosphoglycerate kinase OS=Oryza sativa subsp. japonica OX=39947 GN=Os02g0169300 PE=1 SV=1	Os02g0169300	0.999994	0.035443	83.214	2	GVTPK(1)YSLKPLVPR	-1.1118	1	13240
Q655X0	108	K	Thioredoxin O, mitochondrial OS=Oryza sativa subsp. japonica OX=39947 GN=Os06g0665900 PE=2 SV=2	Os06g0665900	1	0.00137598	69.276	2	AMAPVISK(1)LSSR	0.63835	1	24881
Q658H5	115	K	SPX domain-containing membrane protein Os06g0129400 OS=Oryza sativa subsp. japonica OX=39947 GN=Os06g0129400 PE=2 SV=1	Os06g0129400	1	0.000351542	74.524	2	LLK(1)FVDLNATGIR	-0.50409	1	9899.5
Q65XC3	150	K	Os05g0529200 protein OS=Oryza sativa subsp. japonica OX=39947 GN=Os05g0529200 PE=1 SV=1	Os05g0529200	1	0.000160751	129.28	2	AK(1)ITAAHALR	-2.9325	1	35261
Q65XN1	230	K	Os05g0543200 protein OS=Oryza sativa subsp. japonica OX=39947 GN=Os05g0543200 PE=1 SV=1	Os05g0543200	1	0.000359703	69.641	2	YLNISDNALGEK(1)GVR	-1.1345	1	3478.4
Q67G20	217	K	Actin OS=Oryza sativa subsp. japonica OX=39947 GN=Act PE=1 SV=1	Act	1	3.4374e-10	111.75	2	EK(1)LAYVALDYEQELEAAK	-0.058738	1	49282
Q67UF5	77	K	Protein disulfide isomerase-like 2-3 OS=Oryza sativa subsp. japonica OX=39947 GN=PDIL2-3 PE=2 SV=1	PDIL2-3	1	4.0235e-11	131.48	2	AAGVLK(1)GVATVAALDADAHK	0.14353	1	49472
Q67UF5	217	K	Protein disulfide isomerase-like 2-3 OS=Oryza sativa subsp. japonica OX=39947 GN=PDIL2-3 PE=2 SV=1	PDIL2-3	1	1.14766e-05	119.52	2	GQVK(1)LGHVDCDAEK	-2.7215	1	40477
Q67WK6	320	K	Os06g0227200 protein OS=Oryza sativa subsp. japonica OX=39947 GN=Os06g0227200 PE=1 SV=1	Os06g0227200	1	0.000884433	74.849	2	DAFSGK(1)FPAQVK	1.1331	1	15449
Q67WM2	518	K	Isoleucine--tRNA ligase OS=Oryza sativa subsp. japonica OX=39947 GN=Os06g0645400 PE=1 SV=1	Os06g0645400	1	0.000845085	79.311	2	LSGVK(1)VNDLHR	-2.0493	1	4617.2
Q67X81	117	K	Os06g0219600 protein OS=Oryza sativa subsp. japonica OX=39947 GN=Os06g0219600 PE=1 SV=1	Os06g0219600	1	0.000785271	96.957	2	VTILTDK(1)FGQPK	1.0163	1	68443
Q688X1	432	K	Eukaryotic translation initiation factor 3 subunit D OS=Oryza sativa subsp. japonica OX=39947 GN=Os05g0566500 PE=1 SV=1	Os05g0566500	1	0.0028311	92.677	2	NNANK(1)LAR	-1.0333	1	17008
Q688X1	280	K	Eukaryotic translation initiation factor 3 subunit D OS=Oryza sativa subsp. japonica OX=39947 GN=Os05g0566500 PE=1 SV=1	Os05g0566500	1	0.00195176	55.235	2	VGNK(1)LFFDK	-0.81708	2	24284
Q69II6	100	K	Os02g0802200 protein OS=Oryza sativa subsp. japonica OX=39947 GN=Os02g0802200 PE=2 SV=1	Os02g0802200	1	0.00849317	60.709	2	AFSPLK(1)LR	0.19232	1	12746
Q69IK7	429	K	Os02g0800000 protein OS=Oryza sativa subsp. japonica OX=39947 GN=Os02g0800000 PE=1 SV=1	Os02g0800000	1	1.31734e-07	181.87	2	IVFIGK(1)NLNGEELEK	0.019959	1	16822
Q69IK7	385	K	Os02g0800000 protein OS=Oryza sativa subsp. japonica OX=39947 GN=Os02g0800000 PE=1 SV=1	Os02g0800000	1	0.000545764	78.043	2	MK(1)GLLSVSGMPQR	1.612	1	22189
Q6ETC4	518	K	Os02g0448400 protein OS=Oryza sativa subsp. japonica OX=39947 GN=Os02g0448400 PE=1 SV=1	Os02g0448400	1	1.94539e-05	148.76	2	INEK(1)YHLIDSK	-1.815	1	55395
Q69JF3	137	K	Os09g0538000 protein OS=Oryza sativa subsp. japonica OX=39947 GN=Os09g0538000 PE=1 SV=1	Os09g0538000	1	0.00631673	91.783	2	DK(1)INPLSR	-2.9107	1	32458
Q69K00	242	K	Os09g0535000 protein OS=Oryza sativa subsp. japonica OX=39947 GN=Os09g0535000 PE=1 SV=1	Os09g0535000	1	1.24218e-06	144.51	2	DWLK(1)TNVSPEVASGIR	0.68517	1	14093
Q69K00	62	K	Os09g0535000 protein OS=Oryza sativa subsp. japonica OX=39947 GN=Os09g0535000 PE=1 SV=1	Os09g0535000	1	0.000437947	83.775	2	FFVGGNWK(1)CNGTK	0.37866	1	16673
Q69LC1	57	K	Os07g0171100 protein OS=Oryza sativa subsp. japonica OX=39947 GN=Os07g0171100 PE=1 SV=1	Os07g0171100	1	8.42316e-05	87.573	2	FGK(1)WDGAAELSEK	-0.3485	1	14011
Q69LD9	158	K	Os07g0169600 protein OS=Oryza sativa subsp. japonica OX=39947 GN=Os07g0169600 PE=1 SV=1	Os07g0169600	1	0.000127789	129.69	2	DVTEK(1)FFVATR	-0.81978	1	21520
Q6YYV0	190	K	Os09g0115500 protein OS=Oryza sativa subsp. japonica OX=39947 GN=Os09g0115500 PE=1 SV=1	Os09g0115500	1	0.0618274	49.325	2	LLLETK(1)YR	-1.5792	1	31660
Q69MC9	296	K	Carbonic anhydrase OS=Oryza sativa subsp. japonica OX=39947 GN=Os09g0464000 PE=1 SV=1	Os09g0464000	1	0.000190131	110.88	2	QGLEGGSK(1)YAIK	-2.8267	1	4602.4
Q69MD2	20	K	Os09g0463700 protein OS=Oryza sativa subsp. japonica OX=39947 GN=Os09g0463700 PE=1 SV=1	Os09g0463700	1	0.0117848	86.205	2	VAEK(1)LLVAR	-0.12537	1	7702.1
Q69MW7	44	K	Os09g0402100 protein OS=Oryza sativa subsp. japonica OX=39947 GN=Os09g0402100 PE=1 SV=1	Os09g0402100	1	5.47421e-08	174.72	3	NGSNK(1)TAISQHIEGK	-1.1351	2	28994
Q69P84	95	K	Aldehyde dehydrogenase (NAD(+)) OS=Oryza sativa subsp. japonica OX=39947 GN=Os09g0440300 PE=1 SV=1	Os09g0440300	1	8.48986e-05	117.18	2	AK(1)LHHLGR	-2.4833	1	31215
Q69Q02	388	K	4-alpha-glucanotransferase DPE2 OS=Oryza sativa subsp. japonica OX=39947 GN=DPE2 PE=2 SV=1	DPE2	1	0.00158675	85.716	2	DK(1)VLNSSSFK	-2.5559	1	11188
Q69QQ8	113	K	Os09g0481800 protein OS=Oryza sativa subsp. japonica OX=39947 GN=Os09g0481800 PE=1 SV=1	Os09g0481800	1	0.00382894	85.813	2	GK(1)FWHTR	-1.6281	1	9941
Q69RN2	111	K	Os07g0500300 protein OS=Oryza sativa subsp. japonica OX=39947 GN=Os07g0500300 PE=1 SV=1	Os07g0500300	1	0.00277958	83.775	2	LDLK(1)HVSDGAR	-2.2533	1	20198
Q69S39	105	K	Cytochrome b6-f complex iron-sulfur subunit, chloroplastic OS=Oryza sativa subsp. japonica OX=39947 GN=petC PE=1 SV=1	petC	1	1.4175e-10	221.56	2	DK(1)LGNDVLAEEWLK	0.82973	1	127450
Q69SV0	340	K	Probable L-ascorbate peroxidase 8, chloroplastic OS=Oryza sativa subsp. japonica OX=39947 GN=APX8 PE=1 SV=2	APX8	1	5.8636e-07	91.993	3	DYAEAHAK(1)LSDLGAK	0.14593	2	20042
Q69TY5	243	K	Stromal processing peptidase, chloroplastic OS=Oryza sativa subsp. japonica OX=39947 GN=SPP PE=2 SV=2	SPP	1	0.00964749	88.921	2	EK(1)LLGTGAR	-3.3435	1	24091
Q69U64	112	K	Os08g0102700 protein OS=Oryza sativa subsp. japonica OX=39947 GN=Os08g0102700 PE=1 SV=1	Os08g0102700	1	0.00110117	64.064	2	ADVYAEYK(1)GLR	0.3645	1	48910
Q69V11	71	K	Os07g0409700 protein OS=Oryza sativa subsp. japonica OX=39947 GN=Os07g0409700 PE=1 SV=1	Os07g0409700	1	0.0096256	43.272	2	EFSEK(1)LSGVK	-1.1383	1	6295.9
Q69V57	148	K	Fructose-bisphosphate aldolase OS=Oryza sativa subsp. japonica OX=39947 GN=Os06g0608700 PE=1 SV=1	Os06g0608700	1	0.0184086	48.363	2	AVLK(1)IGAAGEPSELAVK	-0.38991	1	15248
Q69V57	17	K	Fructose-bisphosphate aldolase OS=Oryza sativa subsp. japonica OX=39947 GN=Os06g0608700 PE=1 SV=1	Os06g0608700	1	0.000117637	144.47	2	TAK(1)YIATPGK	-2.45	1	371380
Q69V57	211	K	Fructose-bisphosphate aldolase OS=Oryza sativa subsp. japonica OX=39947 GN=Os06g0608700 PE=1 SV=1	Os06g0608700	1	1.60316e-06	154.66	2	VLAAVYK(1)SLNDHK	0.64419	1	48225
Q69V60	362	K	Os06g0608300 protein OS=Oryza sativa subsp. japonica OX=39947 GN=Os06g0608300 PE=1 SV=1	Os06g0608300	1	0.000494711	68.548	3	IHGIQFDHEK(1)FASR	-1.8956	1	2022.9
Q69WH2	94	K	Os06g0332800 protein OS=Oryza sativa subsp. japonica OX=39947 GN=Os06g0332800 PE=1 SV=1	Os06g0332800	1	0.00128856	83.623	2	FK(1)AGALCWLCR	1.5858	1	32541
Q69XJ4	253	K	Heme oxygenase 1, chloroplastic OS=Oryza sativa subsp. japonica OX=39947 GN=HO1 PE=2 SV=1	HO1	1	0.000382162	92.707	2	NK(1)LNEVASSWTR	1.138	1	13948
Q69XJ9	108	K	Os06g0602600 protein OS=Oryza sativa subsp. japonica OX=39947 GN=Os06g0602600 PE=1 SV=1	Os06g0602600	1	0.000441658	89.359	2	TEK(1)FDELMAAAAEER	0.31196	1	10796
Q6ASR1	202	K	Chaperonin protein OS=Oryza sativa subsp. japonica OX=39947 GN=Os05g0147400 PE=1 SV=1	Os05g0147400	1	0.000199813	122.44	2	HK(1)FDVDTR	-2.452	1	87326
Q6ASR1	54	K	Chaperonin protein OS=Oryza sativa subsp. japonica OX=39947 GN=Os05g0147400 PE=1 SV=1	Os05g0147400	1	0.000543837	55.578	2	MLVGGAGDIK(1)LTK	-0.69568	2	23288
Q6ASR1	40	K	Chaperonin protein OS=Oryza sativa subsp. japonica OX=39947 GN=Os05g0147400 PE=1 SV=1	Os05g0147400	1	0.0154596	74.849	2	TNLGPK(1)GTIK	-2.0288	1	15121
Q6ATY3	183	K	Os05g0401300 protein OS=Oryza sativa subsp. japonica OX=39947 GN=Os05g0401300 PE=1 SV=1	Os05g0401300	1	0.012241	51.531	2	IFVPGGAK(1)LYSAR	0.2656	1	6871.6
Q6AUF5	30	K	60S ribosomal protein L18a OS=Oryza sativa subsp. japonica OX=39947 GN=Os05g0565000 PE=1 SV=1	Os05g0565000	1	1.48473e-06	178.94	2	MK(1)LWATNEVR	-0.11722	1	101270
Q6AUF5	75	K	60S ribosomal protein L18a OS=Oryza sativa subsp. japonica OX=39947 GN=Os05g0565000 PE=1 SV=1	Os05g0565000	1	0.000408054	103.87	2	NPTTIK(1)NYGIWLR	0.41364	1	7292.8
Q6AUF5	150	K	60S ribosomal protein L18a OS=Oryza sativa subsp. japonica OX=39947 GN=Os05g0565000 PE=1 SV=1	Os05g0565000	1	0.000348568	123.42	3	QFHNSNIK(1)FPLVYR	-0.18041	1	3180.4
Q6AUF5	42	K	60S ribosomal protein L18a OS=Oryza sativa subsp. japonica OX=39947 GN=Os05g0565000 PE=1 SV=1	Os05g0565000	1	0.00236085	109.36	2	SK(1)FWYFLR	0.33066	1	4708.2
Q6AUF5	134	K	60S ribosomal protein L18a OS=Oryza sativa subsp. japonica OX=39947 GN=Os05g0565000 PE=1 SV=1	Os05g0565000	1	0.000195721	109.88	2	TATVHFK(1)LCK	-1.98	1	53459
Q6AUF5	170	K	60S ribosomal protein L18a OS=Oryza sativa subsp. japonica OX=39947 GN=Os05g0565000 PE=1 SV=1	Os05g0565000	1	0.00142568	75.474	2	TTFK(1)ASRPNLFM	-0.24485	2	38025
Q6AVA8	238	K	Pyruvate, phosphate dikinase 1, chloroplastic OS=Oryza sativa subsp. japonica OX=39947 GN=PPDK1 PE=1 SV=1	PPDK1	1	1.76794e-06	96.27	3	AVK(1)GLHNDTDLTATDLK	-1.7926	1	9429
Q6AVG6	407	K	4-hydroxy-3-methylbut-2-enyl diphosphate reductase, chloroplastic OS=Oryza sativa subsp. japonica OX=39947 GN=ISPH PE=2 SV=1	ISPH	1	0.000275173	108.5	2	ISYK(1)LNHGELVEK	-2.2864	1	19114
Q6AVI0	111	K	Zinc finger BED domain-containing protein RICESLEEPER 2 OS=Oryza sativa subsp. japonica OX=39947 GN=Os03g0733400 PE=2 SV=1	Os03g0733400	1	0.0364901	88.921	2	IAGTSHLK(1)R	-2.7155	1	36705
Q6AVI0	645	K	Zinc finger BED domain-containing protein RICESLEEPER 2 OS=Oryza sativa subsp. japonica OX=39947 GN=Os03g0733400 PE=2 SV=1	Os03g0733400	1	0.000776203	126.29	2	LNTLK(1)FPTLSR	-0.6851	1	187410
Q6AVI0	528	K	Zinc finger BED domain-containing protein RICESLEEPER 2 OS=Oryza sativa subsp. japonica OX=39947 GN=Os03g0733400 PE=2 SV=1	Os03g0733400	1	0.00138788	74.424	2	MK(1)LVEFSYSK	0.3844	1	13983
Q6AVI0	103	K	Zinc finger BED domain-containing protein RICESLEEPER 2 OS=Oryza sativa subsp. japonica OX=39947 GN=Os03g0733400 PE=2 SV=1	Os03g0733400	1	9.17553e-07	123.92	3	QTFAYSSGSK(1)IAGTSHLK	-1.6341	2	75153
Q6AVL0	438	K	Os03g0602600 protein OS=Oryza sativa subsp. japonica OX=39947 GN=Os03g0602600 PE=1 SV=1	Os03g0602600	1	7.81079e-05	104.49	3	SK(1)FTHYSPEVVTK	-1.6164	2	29439
Q6AVL0	466	K	Os03g0602600 protein OS=Oryza sativa subsp. japonica OX=39947 GN=Os03g0602600 PE=1 SV=1	Os03g0602600	1	2.81421e-06	111.38	2	VLFVTNGTSK(1)IHYYTK	-0.080747	1	2632.7
Q6AVZ3	325	K	Peroxidase OS=Oryza sativa subsp. japonica OX=39947 GN=Os05g0135500 PE=1 SV=1	Os05g0135500	1	0.000166801	91.032	2	VSK(1)LDVLTGGEGEIR	0.12723	1	13389
Q6AVZ8	261	K	Peroxidase OS=Oryza sativa subsp. japonica OX=39947 GN=prx65 PE=1 SV=1	prx65	1	4.0872e-08	161.23	3	K(1)FEFLDNSYYHNNLAR	1.2967	3	355820
Q6AVZ8	319	K	Peroxidase OS=Oryza sativa subsp. japonica OX=39947 GN=prx65 PE=1 SV=1	prx65	1	0.00178425	67.507	2	LSK(1)LPLPPK	-0.071492	1	830740
Q6AVZ8	48	K	Peroxidase OS=Oryza sativa subsp. japonica OX=39947 GN=prx65 PE=1 SV=1	prx65	1	0.0034362	92.677	2	YHVAK(1)ALK	-2.1718	1	61401
Q6EP22	337	K	Os02g0834700 protein OS=Oryza sativa subsp. japonica OX=39947 GN=Os02g0834700 PE=1 SV=1	Os02g0834700	1	0.00174374	86.205	2	AK(1)QLGFSYR	0.55664	1	20339
Q6EP22	73	K	Os02g0834700 protein OS=Oryza sativa subsp. japonica OX=39947 GN=Os02g0834700 PE=1 SV=1	Os02g0834700	1	0.0055535	62.271	2	LVQK(1)LLSEDHK	-2.8037	1	13298
Q6ER49	180	K	Peroxidase OS=Oryza sativa subsp. japonica OX=39947 GN=prx29 PE=1 SV=1	prx29	1	0.00138475	110.22	2	FGNK(1)GLSPR	-1.5273	1	494990
Q6ER67	61	K	Ribosomal protein OS=Oryza sativa subsp. japonica OX=39947 GN=Os02g0321900 PE=1 SV=1	Os02g0321900	1	0.0284706	53.878	3	LPHIPRPK(1)LK	-1.4874	1	14582
Q6ER67	3	K	Ribosomal protein OS=Oryza sativa subsp. japonica OX=39947 GN=Os02g0321900 PE=1 SV=1	Os02g0321900	1	0.0130074	50.834	2	SK(1)LQSDALR	0.19181	2	230950
Q6ER94	163	K	2-Cys peroxiredoxin BAS1, chloroplastic OS=Oryza sativa subsp. japonica OX=39947 GN=BAS1 PE=1 SV=1	BAS1	1	7.05166e-10	122.66	2	SGGLGDLK(1)YPLISDVTK	-0.040886	1	106340
Q6ERL4	264	K	Cysteine desulfurase OS=Oryza sativa subsp. japonica OX=39947 GN=Os09g0338400 PE=1 SV=1	Os09g0338400	1	0.000820714	81.099	2	IYGPK(1)GVGALYLR	0.55893	1	10228
Q6ES10	73	K	Probable histone acetyltransferase type B catalytic subunit OS=Oryza sativa subsp. japonica OX=39947 GN=HATB PE=2 SV=1	HATB	1	0.0100195	66.087	2	IYGYK(1)NLK	-2.4841	1	40125
Q6ES10	322	K	Probable histone acetyltransferase type B catalytic subunit OS=Oryza sativa subsp. japonica OX=39947 GN=HATB PE=2 SV=1	HATB	1	0.0185604	61.067	2	TSSLK(1)MVPPSDLAETVR	0.42474	1	6848.4
Q6ESI7	1187	K	Tripeptidyl-peptidase 2 OS=Oryza sativa subsp. japonica OX=39947 GN=TPP2 PE=2 SV=1	TPP2	1	0.000545278	92.428	2	ATSDDK(1)FSHQK	-2.6733	1	6376
Q6ESI7	1287	K	Tripeptidyl-peptidase 2 OS=Oryza sativa subsp. japonica OX=39947 GN=TPP2 PE=2 SV=1	TPP2	1	0.00111686	90.142	2	TTK(1)YGSLTVLR	-1.027	1	6535.2
Q6ESK6	268	K	Os09g0411650 protein OS=Oryza sativa subsp. japonica OX=39947 GN=Os09g0411650 PE=1 SV=1	Os09g0411650	1	0.00183098	105.22	2	GK(1)GLFGR	-3.2785	1	19870
Q6ETD9	181	K	Os02g0105500 protein OS=Oryza sativa subsp. japonica OX=39947 GN=Os02g0105500 PE=1 SV=1	Os02g0105500	1	0.00116678	63.397	2	ASAAGTTK(1)LK	-3.1535	1	26718
Q6ETD9	393	K	Os02g0105500 protein OS=Oryza sativa subsp. japonica OX=39947 GN=Os02g0105500 PE=1 SV=1	Os02g0105500	1	0.0623548	51.456	2	RK(1)FENHI	-2.7925	1	17896
Q6ETD9	124	K	Os02g0105500 protein OS=Oryza sativa subsp. japonica OX=39947 GN=Os02g0105500 PE=1 SV=1	Os02g0105500	1	1.13914e-06	148.76	2	SK(1)YTYEAESAGR	-2.4981	1	24535
Q6ETM2	364	K	Os02g0178500 protein OS=Oryza sativa subsp. japonica OX=39947 GN=Os02g0178500 PE=1 SV=1	Os02g0178500	1	0.00182919	67.464	2	VVSEWK(1)FGK	0.2406	1	6543.2
Q6EUD8	379	K	Os02g0244700 protein OS=Oryza sativa subsp. japonica OX=39947 GN=Os02g0244700 PE=1 SV=1	Os02g0244700	1	0.00340851	82.716	2	DK(1)LYYTR	-3.1979	1	8613.6
Q6EUF8	82	K	Citrate synthase OS=Oryza sativa subsp. japonica OX=39947 GN=Os02g0232400 PE=1 SV=1	Os02g0232400	1	6.71364e-05	96.313	2	GLK(1)IYDPGYLNTAPVR	0.24918	1	9834.8
Q6EUF8	79	K	Citrate synthase OS=Oryza sativa subsp. japonica OX=39947 GN=Os02g0232400 PE=1 SV=1	Os02g0232400	0.998303	0.0282865	51.531	2	ITTGK(0.002)DDK(0.998)GLK	-2.3981	1	37918
Q6EUF8	57	K	Citrate synthase OS=Oryza sativa subsp. japonica OX=39947 GN=Os02g0232400 PE=1 SV=1	Os02g0232400	1	0.000745256	68.548	2	YEVK(1)VSDEGTVR	-0.91426	1	5823.2
Q6EUK2	161	K	Os02g0234800 protein OS=Oryza sativa subsp. japonica OX=39947 GN=Os02g0234800 PE=1 SV=1	Os02g0234800	1	0.000472359	107.08	2	IAAAQK(1)FHSK	-2.5245	1	90978
Q6EUK2	138	K	Os02g0234800 protein OS=Oryza sativa subsp. japonica OX=39947 GN=Os02g0234800 PE=1 SV=1	Os02g0234800	1	0.00578894	76.833	2	LYVIHK(1)LK	-2.1838	1	34099
Q6EUP4	95	K	14-3-3-like protein GF14-E OS=Oryza sativa subsp. japonica OX=39947 GN=GF14E PE=2 SV=1	GF14E	1	0.00533199	58.916	2	GK(1)IETELSK	-1.6661	1	30678
Q6EUP4	102	K	14-3-3-like protein GF14-E OS=Oryza sativa subsp. japonica OX=39947 GN=GF14E PE=2 SV=1	GF14E	1	1.22809e-05	101.64	2	IETELSK(1)ICDGILK	0.040265	1	20660
Q6EUP4	109	K	14-3-3-like protein GF14-E OS=Oryza sativa subsp. japonica OX=39947 GN=GF14E PE=2 SV=1	GF14E	1	1.46163e-08	78.925	3	ICDGILK(1)LLDSHLVPSSTAPESK	0.15627	1	13404
Q6F2U8	147	K	DNA helicase family protein, expressed OS=Oryza sativa subsp. japonica OX=39947 GN=LOC_Os03g38990 PE=1 SV=1	LOC_Os03g38990	1	0.0149105	65.879	2	LEK(1)LANEVTYR	1.4808	1	6755.7
Q6F331	44	K	Os05g0490100 protein OS=Oryza sativa subsp. japonica OX=39947 GN=Os05g0490100 PE=1 SV=1	Os05g0490100	1	1.16742e-07	147.78	2	GK(1)LIILANNCPPLR	-0.058689	1	15714
Q6F331	26	K	Os05g0490100 protein OS=Oryza sativa subsp. japonica OX=39947 GN=Os05g0490100 PE=1 SV=1	Os05g0490100	1	0.00108269	107.08	2	SGK(1)YTLGYK	-2.665	1	135730
Q6F331	32	K	Os05g0490100 protein OS=Oryza sativa subsp. japonica OX=39947 GN=Os05g0490100 PE=1 SV=1	Os05g0490100	1	0.00138788	65.933	2	YTLGYK(1)TVLK	0.46287	1	13300
Q6F331	17	K	Os05g0490100 protein OS=Oryza sativa subsp. japonica OX=39947 GN=Os05g0490100 PE=1 SV=1	Os05g0490100	1	2.4189e-15	224.09	2	STDNINNK(1)LQLVMK	-0.17769	3	124000
Q6F361	335	K	Malate dehydrogenase OS=Oryza sativa subsp. japonica OX=39947 GN=Os05g0574400 PE=1 SV=1	Os05g0574400	1	0.047928	51.43	2	GIK(1)FAHAN	-1.7273	1	37655
Q6F362	148	K	Histone H2B.9 OS=Oryza sativa subsp. japonica OX=39947 GN=H2B.9 PE=3 SV=1	H2B.9	1	0.036311	56.014	1	AVTK(1)FTSA	-3.7497	1	54161
Q9LGH4	108	K	Histone H2B.6 OS=Oryza sativa subsp. japonica OX=39947 GN=H2B.6 PE=3 SV=1	H2B.6	1	0.000104077	158.37	2	LAAEAAK(1)LAR	-1.8364	1	3352800
Q6F385	103	K	Os03g0795500 protein OS=Oryza sativa subsp. japonica OX=39947 GN=LOC_Os03g58130 PE=1 SV=1	LOC_Os03g58130	1	0.0018887	78.178	2	TIK(1)LFCNK	-0.56516	1	11122
Q6F385	144	K	Os03g0795500 protein OS=Oryza sativa subsp. japonica OX=39947 GN=LOC_Os03g58130 PE=1 SV=1	LOC_Os03g58130	1	0.0157825	56.091	2	YVK(1)FQNVR	-4.2682	1	21228
Q6H443	105	K	Os09g0279500 protein OS=Oryza sativa subsp. japonica OX=39947 GN=Os09g0279500 PE=1 SV=1	Os09g0279500	1	0.000972826	74.849	2	AEVMFDK(1)YTGR	0.32952	2	68073
Q6H443	178	K	Os09g0279500 protein OS=Oryza sativa subsp. japonica OX=39947 GN=Os09g0279500 PE=1 SV=1	Os09g0279500	1	1.71577e-08	135.5	2	VYVGNLAK(1)SVTTEMLK	0.77679	1	49468
Q6H450	128	K	Annexin OS=Oryza sativa subsp. japonica OX=39947 GN=Os09g0394900 PE=1 SV=1	Os09g0394900	1	0.000152049	85.742	3	QTYHAK(1)FGTYLEHDIGQR	1.4172	1	23907
Q6H450	147	K	Annexin OS=Oryza sativa subsp. japonica OX=39947 GN=Os09g0394900 PE=1 SV=1	Os09g0394900	1	0.00511275	77.157	3	TSGDHQK(1)LLLAYVGIPR	0.8434	1	7518
Q6H4L2	482	K	Elongation factor 2 OS=Oryza sativa subsp. japonica OX=39947 GN=Os02g0519900 PE=1 SV=1	Os02g0519900	1	0.00367974	90.142	2	AMK(1)FSVSPVVR	-3.5048	2	323410
Q6H4L2	293	K	Elongation factor 2 OS=Oryza sativa subsp. japonica OX=39947 GN=Os02g0519900 PE=1 SV=1	Os02g0519900	1	0.000853666	91.783	2	DK(1)LWPMLQK	0.28622	1	32383
Q6H4L2	232	K	Elongation factor 2 OS=Oryza sativa subsp. japonica OX=39947 GN=Os02g0519900 PE=1 SV=1	Os02g0519900	1	1.4918e-09	157.77	2	MYASK(1)FGVDEFK	0.31062	2	148040
Q6H4L2	618	K	Elongation factor 2 OS=Oryza sativa subsp. japonica OX=39947 GN=Os02g0519900 PE=1 SV=1	Os02g0519900	1	5.73272e-06	135.5	2	SK(1)ILSEEFGWDK	-0.69873	1	12081
Q6H4L2	3	K	Elongation factor 2 OS=Oryza sativa subsp. japonica OX=39947 GN=Os02g0519900 PE=1 SV=1	Os02g0519900	1	0.000241438	154.28	3	VK(1)FTVEELRR	0.87206	3	811880
Q6H4V4	442	K	Os02g0167700 protein OS=Oryza sativa subsp. japonica OX=39947 GN=Os02g0167700 PE=1 SV=1	Os02g0167700	1	0.0113957	62.271	2	TK(1)VGAFSVLK	-0.41392	1	15535
Q6H527	296	K	Os02g0230100 protein OS=Oryza sativa subsp. japonica OX=39947 GN=Os02g0230100 PE=1 SV=1	Os02g0230100	1	0.00534242	76.572	2	EK(1)LTTIYLER	-1.3382	1	5816.4
Q6H547	380	K	Ribonuclease OS=Oryza sativa subsp. japonica OX=39947 GN=Os02g0523500 PE=1 SV=1	Os02g0523500	1	0.00680236	83.438	2	PIHDQK(1)FTGK	-3.1607	1	2746.6
Q6H547	766	K	Ribonuclease OS=Oryza sativa subsp. japonica OX=39947 GN=Os02g0523500 PE=1 SV=1	Os02g0523500	1	1.0551e-10	184.43	2	VASIQQQLASLK(1)LK	1.2177	1	39022
Q6H5J0	304	K	Enoyl-[acyl-carrier-protein] reductase [NADH] 2, chloroplastic OS=Oryza sativa subsp. japonica OX=39947 GN=Os09g0277800 PE=2 SV=1	Os09g0277800	1	0.00522142	65.933	2	AAK(1)AIGFIEK	-0.013595	2	22890
Q6H5J0	129	K	Enoyl-[acyl-carrier-protein] reductase [NADH] 2, chloroplastic OS=Oryza sativa subsp. japonica OX=39947 GN=Os09g0277800 PE=2 SV=1	Os09g0277800	1	0.0185868	60.709	2	GK(1)FDESR	-1.9684	1	17751
Q6H6C7	165	K	Phosphoglycerate kinase OS=Oryza sativa subsp. japonica OX=39947 GN=Os02g0169300 PE=1 SV=1	Os02g0169300	1	1.07856e-06	134.2	2	AHASTEGVTK(1)FLK	-0.093397	1	74723
Q6H6C7	50	K	Phosphoglycerate kinase OS=Oryza sativa subsp. japonica OX=39947 GN=Os02g0169300 PE=1 SV=1	Os02g0169300	1	0.00447412	76.255	2	ASVPTVK(1)FLLEK	0.32912	1	142730
Q6H6D2	348	K	Porphobilinogen deaminase, chloroplastic OS=Oryza sativa subsp. japonica OX=39947 GN=HEMC PE=2 SV=1	HEMC	1	0.0211773	71.066	2	AK(1)AGPGFFDSLQ	0.38213	1	4829
Q6H6D2	112	K	Porphobilinogen deaminase, chloroplastic OS=Oryza sativa subsp. japonica OX=39947 GN=HEMC PE=2 SV=1	HEMC	1	1.66486e-15	195.09	2	GLFTK(1)EIDDALLQGR	0.19913	1	48077
Q6H6D2	187	K	Porphobilinogen deaminase, chloroplastic OS=Oryza sativa subsp. japonica OX=39947 GN=HEMC PE=2 SV=1	HEMC	1	8.78571e-05	144.27	2	QSQILYK(1)YPSLK	-0.32473	1	41709
Q6H6D2	192	K	Porphobilinogen deaminase, chloroplastic OS=Oryza sativa subsp. japonica OX=39947 GN=HEMC PE=2 SV=1	HEMC	1	1.74402e-06	166.61	2	YPSLK(1)VVNFR	0.19488	1	260630
Q6H6D2	107	K	Porphobilinogen deaminase, chloroplastic OS=Oryza sativa subsp. japonica OX=39947 GN=HEMC PE=2 SV=1	HEMC	1	1.82797e-22	175.01	3	TTGDMILDKPLADIGGK(1)GLFTK	0.42722	3	217690
Q6H712	114	K	Os02g0170200 protein OS=Oryza sativa subsp. japonica OX=39947 GN=Os02g0170200 PE=2 SV=1	Os02g0170200	1	0.000603033	99.276	2	GK(1)FFSDLSSESAR	-0.45147	1	10640
Q6H7H9	113	K	Ubiquitin carboxyl-terminal hydrolase OS=Oryza sativa subsp. japonica OX=39947 GN=Os02g0654500 PE=1 SV=1	Os02g0654500	1	0.00184368	55.754	2	LK(1)LVEGSYFDR	1.0034	1	25314
Q6H7P6	52	K	Os02g0195800 protein OS=Oryza sativa subsp. japonica OX=39947 GN=Os02g0195800 PE=1 SV=1	Os02g0195800	1	0.0109714	67.903	2	AYHK(1)LALR	-6.2332	1	7870.6
Q6H7P6	71	K	Os02g0195800 protein OS=Oryza sativa subsp. japonica OX=39947 GN=Os02g0195800 PE=1 SV=1	Os02g0195800	1	0.000236679	105.04	2	EK(1)FQQLQK	-3.6429	1	7470.6
Q6H7Q8	68	K	TBCC domain-containing protein 1 OS=Oryza sativa subsp. japonica OX=39947 GN=Os02g0194800 PE=1 SV=1	Os02g0194800	1	0.000694614	101.45	2	DK(1)LASAADGGGR	-2.0757	1	22279
Q6H7T1	95	K	Os02g0162500 protein OS=Oryza sativa subsp. japonica OX=39947 GN=Os02g0162500 PE=2 SV=1	Os02g0162500	1	1.63982e-09	183.13	2	ELGITALHIK(1)LR	0.27997	1	108240
Q6H7T1	105	K	Os02g0162500 protein OS=Oryza sativa subsp. japonica OX=39947 GN=Os02g0162500 PE=2 SV=1	Os02g0162500	1	7.51385e-05	140.57	2	TK(1)TPGPGAQSALR	-1.4461	1	289920
Q6H7U2	339	K	Zinc finger CCCH domain-containing protein 13 OS=Oryza sativa subsp. japonica OX=39947 GN=Os02g0161200 PE=2 SV=1	Os02g0161200	1	0.00297165	57.293	2	SK(1)LGANIFTEK	0.19681	1	9750.4
Q6H7U2	14	K	Zinc finger CCCH domain-containing protein 13 OS=Oryza sativa subsp. japonica OX=39947 GN=Os02g0161200 PE=2 SV=1	Os02g0161200	1	0.00833831	93.467	2	TK(1)LCALWQR	1.3002	1	51389
Q9LST7	72	K	Proteasome subunit beta type-3 OS=Oryza sativa subsp. japonica OX=39947 GN=PBC1 PE=2 SV=1	PBC1	1	0.00406245	72.355	2	HK(1)LYQLR	-1.7732	1	43287
Q6H8E4	341	K	ADP,ATP carrier protein OS=Oryza sativa subsp. japonica OX=39947 GN=Os02g0208100 PE=1 SV=1	Os02g0208100	0.989377	0.0584791	48.822	2	DK(0.011)PK(0.989)LSMGESLK	-1.6791	1	16307
Q6H8E4	481	K	ADP,ATP carrier protein OS=Oryza sativa subsp. japonica OX=39947 GN=Os02g0208100 PE=1 SV=1	Os02g0208100	1	0.000491323	85.622	2	SAK(1)YSLFDPCK	-0.7389	1	5823.9
Q6H8H3	219	K	Os02g0652600 protein OS=Oryza sativa subsp. japonica OX=39947 GN=Os02g0652600 PE=1 SV=1	Os02g0652600	1	0.016638	56.091	2	AK(1)LYYLK	0.8194	1	21119
Q6H8H3	224	K	Os02g0652600 protein OS=Oryza sativa subsp. japonica OX=39947 GN=Os02g0652600 PE=1 SV=1	Os02g0652600	1	0.0202912	44.42	2	LYYLK(1)HK	-2.559	1	63482
Q6I5U8	307	K	Os05g0432400 protein OS=Oryza sativa subsp. japonica OX=39947 GN=Os05g0432400 PE=1 SV=1	Os05g0432400	1	3.24554e-05	115.79	2	DLQK(1)FAGVLTSAPAGR	2.7565	1	15166
Q6I5U8	411	K	Os05g0432400 protein OS=Oryza sativa subsp. japonica OX=39947 GN=Os05g0432400 PE=1 SV=1	Os05g0432400	1	0.000200291	146.27	2	YK(1)LSNHAR	-2.3814	1	76576
Q6IVC3	79	K	Transcription factor TGA2.2 OS=Oryza sativa subsp. japonica OX=39947 GN=TGA2.2 PE=1 SV=1	TGA2.2	1	2.05892e-06	130.79	2	AYVQQLESSK(1)LK	1.1419	1	22911
Q6K1Q6	83	K	Os02g0622300 protein OS=Oryza sativa subsp. japonica OX=39947 GN=OsRPL14 PE=2 SV=1	OsRPL14	1	0.00103992	117.3	2	NK(1)WENSSWGK	-2.5554	1	144630
Q6K1Q6	127	K	Os02g0622300 protein OS=Oryza sativa subsp. japonica OX=39947 GN=OsRPL14 PE=2 SV=1	OsRPL14	1	0.010669	93.561	2	QELAK(1)LK	-2.7865	1	17959
Q6K1X5	285	K	Os02g0608900 protein OS=Oryza sativa subsp. japonica OX=39947 GN=Os02g0608900 PE=1 SV=1	Os02g0608900	1	0.0016812	83.358	2	FGPSDK(1)LSYR	-0.15042	1	37060
Q6K1X5	98	K	Os02g0608900 protein OS=Oryza sativa subsp. japonica OX=39947 GN=Os02g0608900 PE=1 SV=1	Os02g0608900	1	0.021831	42.835	2	VAGGLAK(1)LR	-4.0503	1	32261
Q6K1X5	91	K	Os02g0608900 protein OS=Oryza sativa subsp. japonica OX=39947 GN=Os02g0608900 PE=1 SV=1	Os02g0608900	1	0.0378054	49.16	2	VSCK(1)VAGGLAK	-3.3676	1	28707
Q6K215	280	K	Probable aquaporin PIP2-2 OS=Oryza sativa subsp. japonica OX=39947 GN=PIP2-2 PE=2 SV=1	PIP2-2	1	0.000184587	143.39	2	ASAAK(1)LGSYR	-2.2035	2	415410
Q6K2Y3	842	K	Os02g0307000 protein OS=Oryza sativa subsp. japonica OX=39947 GN=Os02g0307000 PE=1 SV=1	Os02g0307000	1	0.000346872	90.306	2	LSMEK(1)LAVIER	-0.35848	1	15073
Q6K2Y3	644	K	Os02g0307000 protein OS=Oryza sativa subsp. japonica OX=39947 GN=Os02g0307000 PE=1 SV=1	Os02g0307000	1	0.00081165	83.438	2	YSSAEGK(1)LGAAR	-1.6106	1	9357.3
Q6K332	78	K	2-oxoglutarate-dependent dioxygenase 33 OS=Oryza sativa subsp. japonica OX=39947 GN=2ODD33 PE=1 SV=1	2ODD33	1	0.00130094	60.547	2	FFQLPYEEK(1)LK	-2.1836	1	3546.8
Q6K4K9	189	K	Os09g0249700 protein OS=Oryza sativa subsp. japonica OX=39947 GN=Os09g0249700 PE=1 SV=1	Os09g0249700	1	5.0465e-07	160.07	3	AAASNLGK(1)FAATVEQNYLK	-0.3485	2	49826
Q6K4K9	105	K	Os09g0249700 protein OS=Oryza sativa subsp. japonica OX=39947 GN=Os09g0249700 PE=1 SV=1	Os09g0249700	1	0.00167115	76.572	2	DK(1)AVESLCR	-2.3502	1	8406.9
Q6K4K9	531	K	Os09g0249700 protein OS=Oryza sativa subsp. japonica OX=39947 GN=Os09g0249700 PE=1 SV=1	Os09g0249700	1	0.00147234	92.428	3	DRVPNIK(1)FNVAK	0.68388	2	184440
Q6K4P1	268	K	Eukaryotic translation initiation factor 3 subunit G OS=Oryza sativa subsp. japonica OX=39947 GN=Os02g0788400 PE=1 SV=1	Os02g0788400	1	1.90536e-06	122.2	2	AISK(1)LNGYGYDNLILR	0.67238	1	12638
Q6K4Q0	122	K	Os02g0787300 protein OS=Oryza sativa subsp. japonica OX=39947 GN=Os02g0787300 PE=1 SV=1	Os02g0787300	1	2.20472e-06	81.48	3	PYALK(1)VLYGNHDDAVR	0.079947	1	18129
Q6K4Q0	225	K	Os02g0787300 protein OS=Oryza sativa subsp. japonica OX=39947 GN=Os02g0787300 PE=1 SV=1	Os02g0787300	1	0.016927	58.916	2	VK(1)IADFGVGR	2.1539	1	8488.7
Q7XC31	3	K	60S ribosomal protein L27 OS=Oryza sativa subsp. japonica OX=39947 GN=LOC_Os10g41470 PE=1 SV=1	LOC_Os10g41470	0.999796	0.0268681	51.43	2	VK(1)FLKPGK	-1.4579	1	169310
Q7XC31	133	K	60S ribosomal protein L27 OS=Oryza sativa subsp. japonica OX=39947 GN=LOC_Os10g41470 PE=1 SV=1	LOC_Os10g41470	1	0.0155537	58.687	2	WFFTK(1)LR	-0.30458	1	23789
Q6K5G8	271	K	Glyceraldehyde-3-phosphate dehydrogenase 3, cytosolic OS=Oryza sativa subsp. japonica OX=39947 GN=GAPC3 PE=2 SV=1	GAPC3	1	0.000124084	97.175	2	AAIKEEAEGK(1)LK	-0.79256	1	13802
Q7FAH2	221	K	Glyceraldehyde-3-phosphate dehydrogenase 2, cytosolic OS=Oryza sativa subsp. japonica OX=39947 GN=GAPC2 PE=1 SV=1	GAPC2	1	0.0217097	50.834	2	AVGK(1)VLPALNGK	-0.023573	1	20247
Q7FAH2	229	K	Glyceraldehyde-3-phosphate dehydrogenase 2, cytosolic OS=Oryza sativa subsp. japonica OX=39947 GN=GAPC2 PE=1 SV=1	GAPC2	1	1.71653e-06	143.22	2	VLPALNGK(1)LTGMAFR	-0.2191	2	296900
Q6K5G8	67	K	Glyceraldehyde-3-phosphate dehydrogenase 3, cytosolic OS=Oryza sativa subsp. japonica OX=39947 GN=GAPC3 PE=2 SV=1	GAPC3	0.999118	0.00141947	59.67	2	VK(0.001)DSK(0.999)TLIFGTK	0.43231	1	6022.8
Q7FAH2	57	K	Glyceraldehyde-3-phosphate dehydrogenase 2, cytosolic OS=Oryza sativa subsp. japonica OX=39947 GN=GAPC2 PE=1 SV=1	GAPC2	1	1.12913e-07	183	3	YDTVHGQWK(1)HHEVK	-0.72556	2	133290
Q6K5H8	129	K	Os02g0600200 protein OS=Oryza sativa subsp. japonica OX=39947 GN=Os02g0600200 PE=1 SV=1	Os02g0600200	1	0.000472359	127.94	2	DNFLGK(1)YIYK	0.42292	3	313530
Q6K5H8	163	K	Os02g0600200 protein OS=Oryza sativa subsp. japonica OX=39947 GN=Os02g0600200 PE=1 SV=1	Os02g0600200	1	0.00182919	49.96	2	VLK(1)TDNEFR	-3.1144	1	3680.8
Q6K5H8	173	K	Os02g0600200 protein OS=Oryza sativa subsp. japonica OX=39947 GN=Os02g0600200 PE=1 SV=1	Os02g0600200	1	6.20646e-07	175.07	2	YGYK(1)VVENGNLR	-0.99065	1	171360
Q6K5H9	341	K	Os02g0600100 protein OS=Oryza sativa subsp. japonica OX=39947 GN=Os02g0600100 PE=1 SV=1	Os02g0600100	1	0.00151543	77.072	2	FIAAGK(1)LHCK	-3.0186	1	10233
Q84ZP1	71	K	30S ribosomal protein S8, chloroplastic OS=Oryza sativa subsp. japonica OX=39947 GN=Os07g0208000 PE=1 SV=1	Os07g0208000	1	5.59018e-06	150.53	2	LNK(1)CGVISPR	-2.7256	1	67566
Q84ZP1	12	K	30S ribosomal protein S8, chloroplastic OS=Oryza sativa subsp. japonica OX=39947 GN=Os07g0208000 PE=1 SV=1	Os07g0208000	1	1.65117e-08	167.59	2	VSVLNDALK(1)TMYNAEK	-0.095277	1	13617
Q7XMJ1	22	K	Os04g0376000 protein OS=Oryza sativa subsp. japonica OX=39947 GN=Os04g0376000 PE=1 SV=2	Os04g0376000	1	0.000791429	81.799	2	AELQAQLK(1)DLK	0.64988	1	4375.3
Q7XMJ1	112	K	Os04g0376000 protein OS=Oryza sativa subsp. japonica OX=39947 GN=Os04g0376000 PE=1 SV=2	Os04g0376000	1	0.02094	49.058	2	EK(1)YFPMR	0.018127	1	23201
Q7XMJ1	97	K	Os04g0376000 protein OS=Oryza sativa subsp. japonica OX=39947 GN=Os04g0376000 PE=1 SV=2	Os04g0376000	1	0.00161879	94.804	2	RLTK(1)HQLSLK	-1.4665	2	59123
Q6K669	516	K	Leucine aminopeptidase 2, chloroplastic OS=Oryza sativa subsp. japonica OX=39947 GN=Os02g0794700 PE=2 SV=1	Os02g0794700	1	1.61784e-15	172.51	2	EVAAASEISGEK(1)FWR	0.36315	1	34636
Q6K669	127	K	Leucine aminopeptidase 2, chloroplastic OS=Oryza sativa subsp. japonica OX=39947 GN=Os02g0794700 PE=2 SV=1	Os02g0794700	1	0.000344064	127.03	2	GSDSK(1)FENAVLK	-1.0239	2	123430
Q6K669	367	K	Leucine aminopeptidase 2, chloroplastic OS=Oryza sativa subsp. japonica OX=39947 GN=Os02g0794700 PE=2 SV=1	Os02g0794700	1	2.58096e-10	130.78	2	LAIVGK(1)GLTFDSGGYNIK	-0.67888	1	37471
Q6K669	272	K	Leucine aminopeptidase 2, chloroplastic OS=Oryza sativa subsp. japonica OX=39947 GN=Os02g0794700 PE=2 SV=1	Os02g0794700	1	9.74361e-06	70.806	2	LK(1)YANDLSSGVIFGK	1.01	1	20116
Q6K685	208	K	Os02g0793100 protein OS=Oryza sativa subsp. japonica OX=39947 GN=Os02g0793100 PE=1 SV=1	Os02g0793100	1	2.25176e-08	144.09	2	LAGDK(1)LVDGEGALAVR	0.62334	1	6413.4
Q6K689	136	K	Os02g0792800 protein OS=Oryza sativa subsp. japonica OX=39947 GN=Os02g0792800 PE=1 SV=1	Os02g0792800	1	0.000546385	93.772	2	LAK(1)LSEGQLVDGK	0.73827	1	11213
Q6K850	111	K	Os02g0804500 protein OS=Oryza sativa subsp. japonica OX=39947 GN=Os02g0804500 PE=1 SV=1	Os02g0804500	0.999776	0.0231867	45.654	3	QYHPDVNKEPGATDK(1)FK	-1.5159	1	45373
Q6K853	3	K	40S ribosomal protein S30 OS=Oryza sativa subsp. japonica OX=39947 GN=Os02g0804100 PE=1 SV=1	Os02g0804100	1	0.000561798	119.07	2	GK(1)VHGSLAR	-2.7394	1	20938
Q6K965	150	K	Outer envelope pore protein 21, chloroplastic OS=Oryza sativa subsp. japonica OX=39947 GN=OEP21 PE=2 SV=1	OEP21	1	0.000610753	88.921	2	LK(1)LGYQLLHK	0.34808	1	12216
Q6K965	121	K	Outer envelope pore protein 21, chloroplastic OS=Oryza sativa subsp. japonica OX=39947 GN=OEP21 PE=2 SV=1	OEP21	1	0.000461596	90.306	2	LLADK(1)YFNPTAR	0.3414	1	19607
Q6K9R5	79	K	Os02g0818900 protein OS=Oryza sativa subsp. japonica OX=39947 GN=Os02g0818900 PE=2 SV=1	Os02g0818900	1	0.0192278	49.325	2	PEK(1)LK(1)DR	-1.6697	1	8186.7
Q6K9R5	81	K	Os02g0818900 protein OS=Oryza sativa subsp. japonica OX=39947 GN=Os02g0818900 PE=2 SV=1	Os02g0818900	1	0.0192278	49.325	2	PEK(1)LK(1)DR	-1.6697	1	8186.7
Q6KA00	118	K	50S ribosomal protein L9, chloroplastic OS=Oryza sativa subsp. japonica OX=39947 GN=Os02g0822600 PE=1 SV=1	Os02g0822600	1	9.89985e-05	135.63	2	VFETIGAFK(1)VPR	1.057	2	81987
Q6L4F8	143	K	Guanine nucleotide-binding protein subunit beta-like protein B OS=Oryza sativa subsp. japonica OX=39947 GN=RACK1B PE=1 SV=1	RACK1B	1	8.58157e-06	73.891	2	DNTIK(1)LWNTLGECK	0.7451	1	2229.2
Q6L4F8	193	K	Guanine nucleotide-binding protein subunit beta-like protein B OS=Oryza sativa subsp. japonica OX=39947 GN=RACK1B PE=1 SV=1	RACK1B	1	0.00109187	85.821	2	SVK(1)VWNLTNCK	-0.74343	1	16110
Q6L4F8	201	K	Guanine nucleotide-binding protein subunit beta-like protein B OS=Oryza sativa subsp. japonica OX=39947 GN=RACK1B PE=1 SV=1	RACK1B	1	0.000475877	111.39	2	VWNLTNCK(1)LR	-1.0186	1	174850
Q6L4H5	475	K	Threonine synthase OS=Oryza sativa subsp. japonica OX=39947 GN=P0560C03.1 PE=1 SV=1	P0560C03.1	1	0.000500921	73.502	2	TVVVSTAHGLK(1)FSQSK	-0.87004	1	13515
Q6L4X5	62	K	Os05g0508500 protein OS=Oryza sativa subsp. japonica OX=39947 GN=Os05g0508500 PE=4 SV=1	Os05g0508500	1	0.0369087	119.07	2	K(1)HTNAVFLK	-1.9458	1	6389.5
Q6L506	414	K	Probable monofunctional riboflavin biosynthesis protein RIBA 3, chloroplastic OS=Oryza sativa subsp. japonica OX=39947 GN=RIBA3 PE=2 SV=1	RIBA3	1	0.0151492	60.709	2	GIGLGQK(1)LR	-0.34882	1	12520
Q6L506	326	K	Probable monofunctional riboflavin biosynthesis protein RIBA 3, chloroplastic OS=Oryza sativa subsp. japonica OX=39947 GN=RIBA3 PE=2 SV=1	RIBA3	1	0.0127305	72.042	2	LPTK(1)WGLFR	-0.71056	1	3183.3
Q6L506	239	K	Probable monofunctional riboflavin biosynthesis protein RIBA 3, chloroplastic OS=Oryza sativa subsp. japonica OX=39947 GN=RIBA3 PE=2 SV=1	RIBA3	1	0.0522222	42.075	3	RPGHIFPLK(1)YR	-2.6361	1	3034.8
Q6L529	230	K	Os05g0512400 protein OS=Oryza sativa subsp. japonica OX=39947 GN=Os05g0512400 PE=1 SV=1	Os05g0512400	1	0.00161333	86.205	2	HLK(1)ELAVLR	0.17487	1	13365
Q7XAL3	350	K	Acetyltransferase component of pyruvate dehydrogenase complex OS=Oryza sativa subsp. japonica OX=39947 GN=Os07g0410100 PE=1 SV=1	Os07g0410100	1	0.00246313	87.251	2	VDNLIK(1)LR	-0.10102	1	15946
Q6YPG4	233	K	Os02g0104800 protein OS=Oryza sativa subsp. japonica OX=39947 GN=OJA1212_C06.19 PE=1 SV=1	OJA1212_C06.19	1	1.01968e-05	117.45	2	QAVGLK(1)SILNQLPR	-0.4545	1	11713
Q6YSC2	497	K	Os08g0467600 protein OS=Oryza sativa subsp. japonica OX=39947 GN=Os08g0467600 PE=1 SV=1	Os08g0467600	1	0.011898	56.014	2	AMEEK(1)LNR	-1.4817	1	9789.5
Q6YSC2	330	K	Os08g0467600 protein OS=Oryza sativa subsp. japonica OX=39947 GN=Os08g0467600 PE=1 SV=1	Os08g0467600	1	0.0151339	59.645	2	HK(1)YNLILTR	0.14686	1	26637
Q6YSX0	86	K	Os07g0674200 protein OS=Oryza sativa subsp. japonica OX=39947 GN=P0618H09.1 PE=1 SV=1	P0618H09.1	1	0.0129805	67.903	2	YLK(1)YLTK	-1.7043	1	60912
Q75G91	141	K	40S ribosomal protein S3, putative, expressed OS=Oryza sativa subsp. japonica OX=39947 GN=LOC_Os03g38000 PE=1 SV=1	LOC_Os03g38000	1	0.012826	67.881	2	GCEVIVSGK(1)LR	-0.82698	1	94001
Q75G91	108	K	40S ribosomal protein S3, putative, expressed OS=Oryza sativa subsp. japonica OX=39947 GN=LOC_Os03g38000 PE=1 SV=1	LOC_Os03g38000	1	0.000964767	110.22	2	YK(1)LLGGLAVR	-0.026119	1	130200
Q6YU90	205	K	Os02g0101500 protein OS=Oryza sativa subsp. japonica OX=39947 GN=Os02g0101500 PE=1 SV=1	Os02g0101500	1	0.000841553	60	2	LEK(1)FVTAYGQFLK	-0.29186	1	43471
Q6YU90	326	K	Os02g0101500 protein OS=Oryza sativa subsp. japonica OX=39947 GN=Os02g0101500 PE=1 SV=1	Os02g0101500	1	0.0143344	51.829	3	NAVVVPHIASASK(1)WTR	0.95088	2	19011
Q6YU90	15	K	Os02g0101500 protein OS=Oryza sativa subsp. japonica OX=39947 GN=Os02g0101500 PE=1 SV=1	Os02g0101500	1	1.8621e-07	150.44	2	PISIEVWNPSGK(1)YR	0.2098	1	47110
Q6YUR8	12	K	Cold shock domain protein 1 OS=Oryza sativa subsp. japonica OX=39947 GN=CSP1 PE=1 SV=1	CSP1	1	0.0128996	72.365	2	GTVK(1)WFNDTK	0.79594	1	12965
Q6YUS0	366	K	Glutamate--tRNA ligase OS=Oryza sativa subsp. japonica OX=39947 GN=Os02g0121000 PE=1 SV=1	Os02g0121000	1	0.00138536	74.486	2	LK(1)WMNGQHLR	-2.1944	1	11263
Q6YUS0	364	K	Glutamate--tRNA ligase OS=Oryza sativa subsp. japonica OX=39947 GN=Os02g0121000 PE=1 SV=1	Os02g0121000	1	0.00454228	64.064	2	SGAVFDAVK(1)LK	-0.7586	1	9314.9
Q6YW09	131	K	Os08g0250700 protein OS=Oryza sativa subsp. japonica OX=39947 GN=Os08g0250700 PE=1 SV=1	Os08g0250700	1	0.00442112	88.921	2	APFLTEK(1)LR	-1.1409	1	13657
Q6YW46	283	K	Elongation factor 1-gamma 2 OS=Oryza sativa subsp. japonica OX=39947 GN=Os02g0220500 PE=2 SV=2	Os02g0220500	1	0.000149288	119.07	2	LYSNTK(1)TNFR	-2.3584	1	236020
Q6YW46	356	K	Elongation factor 1-gamma 2 OS=Oryza sativa subsp. japonica OX=39947 GN=Os02g0220500 PE=2 SV=2	Os02g0220500	1	0.000831382	100.75	2	VK(1)GLWLFR	-0.44329	1	271910
Q6YXH5	221	K	Zinc-finger homeodomain protein 1 OS=Oryza sativa subsp. japonica OX=39947 GN=ZHD1 PE=2 SV=1	ZHD1	1	0.00342724	74.486	2	TK(1)FTQEQK	-0.56015	1	11400
Q6YY64	199	K	60S ribosomal protein L6 OS=Oryza sativa subsp. japonica OX=39947 GN=Os02g0591700 PE=1 SV=1	Os02g0591700	1	0.0307538	51.569	2	AIEVVPDLK(1)SYLGAR	-1.1355	1	11059
Q6YY64	6	K	60S ribosomal protein L6 OS=Oryza sativa subsp. japonica OX=39947 GN=Os02g0591700 PE=1 SV=1	Os02g0591700	1	2.96703e-06	172.1	2	APTSK(1)LSQGIK	-2.304	1	525990
Q6YY64	182	K	60S ribosomal protein L6 OS=Oryza sativa subsp. japonica OX=39947 GN=Os02g0591700 PE=1 SV=1	Os02g0591700	1	0.00079009	108.91	2	DDQK(1)AVDAELIK	-0.59278	2	77333
Q6YY64	141	K	60S ribosomal protein L6 OS=Oryza sativa subsp. japonica OX=39947 GN=Os02g0591700 PE=1 SV=1	Os02g0591700	1	0.000485557	123.42	2	VDK(1)FDDKYFAR	0.97362	1	102910
Q6YY64	145	K	60S ribosomal protein L6 OS=Oryza sativa subsp. japonica OX=39947 GN=Os02g0591700 PE=1 SV=1	Os02g0591700	1	0.000843386	110.52	2	VDKFDDK(1)YFAR	-0.16145	1	15962
Q6YYB0	67	K	Uncharacterized protein Os08g0359500 OS=Oryza sativa subsp. japonica OX=39947 GN=Os08g0359500 PE=2 SV=1	Os08g0359500	1	1.5691e-06	162.23	2	VNVEESK(1)ISVGVR	-0.91808	1	23967
Q6YYV1	217	K	Polyadenylate-binding protein OS=Oryza sativa subsp. japonica OX=39947 GN=Os09g0115400 PE=1 SV=1	Os09g0115400	1	4.56025e-08	181.87	2	DNSPGQVK(1)FNNVYVK	-0.4326	1	41835
Q6YYW3	319	K	Malate dehydrogenase (NADP(+)) OS=Oryza sativa subsp. japonica OX=39947 GN=Os08g0562100 PE=1 SV=1	Os08g0562100	1	0.0123832	82.716	2	GGVLIQK(1)WGR	-6.9478	1	11934
Q6YZ10	75	K	Os08g0141300 protein OS=Oryza sativa subsp. japonica OX=39947 GN=Os08g0141300 PE=1 SV=1	Os08g0141300	1	0.00548499	83.438	2	NISK(1)SHVAFK	-2.5298	1	6584.1
Q6YZ10	81	K	Os08g0141300 protein OS=Oryza sativa subsp. japonica OX=39947 GN=Os08g0141300 PE=1 SV=1	Os08g0141300	1	9.711e-05	79.795	2	SHVAFK(1)FQTTAPK	-0.73287	1	13025
Q6YZ97	60	K	Germin-like protein 8-10 OS=Oryza sativa subsp. japonica OX=39947 GN=GLP2 PE=2 SV=1	GLP2	1	0.00147522	43.518	3	YVNADHFFK(1)AAMLDTPR	-0.20325	1	8982.8
Q6YZE2	50	K	Glutamate-1-semialdehyde 2,1-aminomutase, chloroplastic OS=Oryza sativa subsp. japonica OX=39947 GN=GSA PE=2 SV=1	GSA	1	0.0112616	58.916	2	GEK(1)AYTVEK	-1.6379	1	12248
Q6YZE2	190	K	Glutamate-1-semialdehyde 2,1-aminomutase, chloroplastic OS=Oryza sativa subsp. japonica OX=39947 GN=GSA PE=2 SV=1	GSA	1	5.21107e-05	76.009	3	ILK(1)FEGCYHGHADSFLVK	1.1977	1	46148
Q6YZE2	242	K	Glutamate-1-semialdehyde 2,1-aminomutase, chloroplastic OS=Oryza sativa subsp. japonica OX=39947 GN=GSA PE=2 SV=1	GSA	1	0.01759	125.5	2	K(1)LFEENK	-1.537	1	13735
Q6YZE2	430	K	Glutamate-1-semialdehyde 2,1-aminomutase, chloroplastic OS=Oryza sativa subsp. japonica OX=39947 GN=GSA PE=2 SV=1	GSA	1	0.000241048	142.56	2	SDTAK(1)FGR	-1.805	4	753700
Q6YZX6	698	K	Putative aconitate hydratase, cytoplasmic OS=Oryza sativa subsp. japonica OX=39947 GN=Os08g0191100 PE=3 SV=1	Os08g0191100	1	0.000127789	110.52	2	DSPAAK(1)YLLER	-0.59401	1	21559
Q6YZX6	736	K	Putative aconitate hydratase, cytoplasmic OS=Oryza sativa subsp. japonica OX=39947 GN=Os08g0191100 PE=3 SV=1	Os08g0191100	1	0.00010424	110.88	2	IVNK(1)FLNGEVGPK	0.38077	1	29034
Q6YZX6	754	K	Putative aconitate hydratase, cytoplasmic OS=Oryza sativa subsp. japonica OX=39947 GN=Os08g0191100 PE=3 SV=1	Os08g0191100	1	0.000232769	69.327	3	TVHVPTGEK(1)LYVFDAALK	-0.61571	1	1956.7
Q6YZY5	141	K	Germin-like protein 8-11 OS=Oryza sativa subsp. japonica OX=39947 GN=Os08g0190100 PE=1 SV=1	Os08g0190100	1	0.010335	90.308	2	FFSK(1)VLNK	-1.1279	1	11083
Q6Z050	216	K	Polyadenylate-binding protein OS=Oryza sativa subsp. japonica OX=39947 GN=OJ1120_B07.121 PE=1 SV=1	OJ1120_B07.121	1	1.61829e-15	191.95	2	ENVSGNPK(1)FNNVYVK	0.73795	1	59031
Q6Z0N5	171	K	Threonine--tRNA ligase OS=Oryza sativa subsp. japonica OX=39947 GN=Os08g0295300 PE=1 SV=1	Os08g0295300	1	0.0110991	47.561	2	LFK(1)FDSNEGR	-0.56593	1	11306
Q6Z1J6	182	K	Obg-like ATPase 1 OS=Oryza sativa subsp. japonica OX=39947 GN=YCHF1 PE=1 SV=1	YCHF1	1	0.00112505	90.306	2	QLK(1)LEHELCEK	-2.648	1	3920.5
Q6Z2C4	183	K	Os08g0289000 protein OS=Oryza sativa subsp. japonica OX=39947 GN=Os08g0289000 PE=2 SV=1	Os08g0289000	1	0.0469995	50.297	2	AHVK(1)TVLAAAK	-1.586	1	3944000
Q6Z2Z3	623	K	26S proteasome non-ATPase regulatory subunit 2 homolog OS=Oryza sativa subsp. japonica OX=39947 GN=Os02g0146700 PE=1 SV=1	Os02g0146700	1	0.00207327	83.214	2	VQK(1)LLGICSQHLEK	0.59796	1	1675.6
Q6Z308	188	K	Os02g0767100 protein OS=Oryza sativa subsp. japonica OX=39947 GN=Os02g0767100 PE=1 SV=1	Os02g0767100	1	0.00133008	86.205	2	LHEK(1)LEQR	-2.5395	1	3654.7
Q6Z382	216	K	Coatomer subunit gamma-2 OS=Oryza sativa subsp. japonica OX=39947 GN=Os07g0201100 PE=2 SV=1	Os07g0201100	1	0.00336573	70.195	2	LAVSK(1)LVTSLTR	-0.84624	1	28178
Q6Z382	734	K	Coatomer subunit gamma-2 OS=Oryza sativa subsp. japonica OX=39947 GN=Os07g0201100 PE=2 SV=1	Os07g0201100	1	0.0299263	62.454	2	LEGVLATGK(1)FSNILK	-0.8706	1	36600
Q6Z382	395	K	Coatomer subunit gamma-2 OS=Oryza sativa subsp. japonica OX=39947 GN=Os07g0201100 PE=2 SV=1	Os07g0201100	1	0.029259	50.834	2	SLCLK(1)FPLK	0.067804	1	35075
Q6Z3F9	267	K	Os08g0553800 protein OS=Oryza sativa subsp. japonica OX=39947 GN=Os08g0553800 PE=1 SV=1	Os08g0553800	1	0.0208771	105.81	2	K(1)LLTFAGPR	-1.0401	1	5119.5
Q6Z4N6	86	K	Ricin B-like lectin R40G2 OS=Oryza sativa subsp. japonica OX=39947 GN=R40G2 PE=2 SV=1	R40G2	1	0.000327581	120.21	3	ATGLAVK(1)HSLGQSHPVK	1.4926	2	94641
Q6Z4N6	269	K	Ricin B-like lectin R40G2 OS=Oryza sativa subsp. japonica OX=39947 GN=R40G2 PE=2 SV=1	R40G2	1	5.14657e-06	43.493	3	HSTGQGHPVK(1)LVPYNPEYQDESVLWTESK	0.48126	1	33101
Q6Z4N6	259	K	Ricin B-like lectin R40G2 OS=Oryza sativa subsp. japonica OX=39947 GN=R40G2 PE=2 SV=1	R40G2	1	0.0128682	49.487	3	VTGEAIK(1)HSTGQGHPVK	-0.63619	1	10798
Q6Z6B5	131	K	Os02g0328300 protein OS=Oryza sativa subsp. japonica OX=39947 GN=Os02g0328300 PE=1 SV=1	Os02g0328300	1	0.0178243	65.879	2	TVPGTTAEK(1)LCGLR	-0.073936	1	83791
Q6Z6L4	856	K	Aminopeptidase M1-A OS=Oryza sativa subsp. japonica OX=39947 GN=Os02g0218200 PE=2 SV=1	Os02g0218200	1	0.00150488	59.645	2	INAK(1)WVESTR	-0.86384	1	7829.1
Q6Z6L4	470	K	Aminopeptidase M1-A OS=Oryza sativa subsp. japonica OX=39947 GN=Os02g0218200 PE=2 SV=1	Os02g0218200	1	0.000915784	102.55	2	QQGYPVVNVK(1)LK	-1.8575	1	19847
Q6Z6L4	566	K	Aminopeptidase M1-A OS=Oryza sativa subsp. japonica OX=39947 GN=Os02g0218200 PE=2 SV=1	Os02g0218200	1	2.49106e-05	112.7	2	YAIEANK(1)LSAADR	0.084855	1	16487
Q6Z6M4	191	K	Isocitrate lyase OS=Oryza sativa subsp. japonica OX=39947 GN=ICL PE=1 SV=1	ICL	1	0.0129278	74.486	2	LCK(1)LFVER	0.74296	1	15769
Q6Z6S1	49	K	Apoptosis inhibitor 5-like protein API5 OS=Oryza sativa subsp. japonica OX=39947 GN=API5 PE=1 SV=1	API5	1	0.000789311	88.181	2	AK(1)QLAAQLIPR	0.96722	1	5003.5
Q6Z6S1	269	K	Apoptosis inhibitor 5-like protein API5 OS=Oryza sativa subsp. japonica OX=39947 GN=API5 PE=1 SV=1	API5	1	1.60316e-06	165.39	2	GGSSSK(1)FLNYFVK	0.37143	1	15267
Q6Z754	395	K	Os02g0735100 protein OS=Oryza sativa subsp. japonica OX=39947 GN=Os02g0735100 PE=1 SV=1	Os02g0735100	1	0.0135701	46.033	2	VAPSVYEK(1)LGK	0.47368	1	40345
Q6Z7B0	591	K	Heat shock 70 kDa protein BIP1 OS=Oryza sativa subsp. japonica OX=39947 GN=BIP1 PE=1 SV=1	BIP1	1	0.0155397	74.849	2	LADK(1)LESEEK	-1.785	1	6273.1
Q6Z7B0	487	K	Heat shock 70 kDa protein BIP1 OS=Oryza sativa subsp. japonica OX=39947 GN=BIP1 PE=1 SV=1	BIP1	1	1.82491e-08	172.92	2	LLGK(1)FDLSGIPAAPR	-0.30856	1	42964
Q6Z7B0	587	K	Heat shock 70 kDa protein BIP1 OS=Oryza sativa subsp. japonica OX=39947 GN=BIP1 PE=1 SV=1	BIP1	0.860702	0.000121532	84.266	3	NTVGDK(0.129)DK(0.861)LADK(0.011)LESEEK	-0.52301	1	10887
Q6Z7B3	551	K	Os02g0115600 protein OS=Oryza sativa subsp. japonica OX=39947 GN=Os02g0115600 PE=1 SV=1	Os02g0115600	1	0.0085618	58.426	2	EK(1)FEDLLR	0.49901	1	6387.8
Q6Z7B3	565	K	Os02g0115600 protein OS=Oryza sativa subsp. japonica OX=39947 GN=Os02g0115600 PE=1 SV=1	Os02g0115600	1	0.0178133	74.424	2	SK(1)FLSSFIGQR	0.75107	1	6409.6
Q6Z7B3	273	K	Os02g0115600 protein OS=Oryza sativa subsp. japonica OX=39947 GN=Os02g0115600 PE=1 SV=1	Os02g0115600	1	0.000181646	137.58	2	SK(1)LNLKPNIDLK	0.24387	1	15847
Q6Z8F4	122	K	Phosphoribulokinase OS=Oryza sativa subsp. japonica OX=39947 GN=Os02g0698000 PE=1 SV=1	Os02g0698000	1	0.0146743	44.598	2	EK(1)GVTALDPR	-1.5527	1	10984
Q6Z8F4	208	K	Phosphoribulokinase OS=Oryza sativa subsp. japonica OX=39947 GN=Os02g0698000 PE=1 SV=1	Os02g0698000	1	0.0136614	75.915	2	FAWK(1)IQR	0.0083444	1	183540
Q6Z8N7	234	K	Os08g0512500 protein OS=Oryza sativa subsp. japonica OX=39947 GN=Os08g0512500 PE=1 SV=1	Os08g0512500	1	3.12936e-06	124.46	2	AQIEK(1)CVQSFR	-1.809	1	9730.4
Q6ZA05	322	K	Os08g0387500 protein OS=Oryza sativa subsp. japonica OX=39947 GN=Os08g0387500 PE=2 SV=1	Os08g0387500	0.999972	0.0373392	57.003	3	VATEK(1)IQEAINHGYKR	15.539	1	32662
Q7XIT4	4	K	Mitochondrial pyruvate carrier OS=Oryza sativa subsp. japonica OX=39947 GN=Os07g0449100 PE=1 SV=1	Os07g0449100	1	2.99565e-08	145.08	2	ASK(1)LQAFWNHPAGPK	1.0636	1	43730
Q6ZBF6	93	K	Proton pump-interactor BIP131 OS=Oryza sativa subsp. japonica OX=39947 GN=BIP131 PE=1 SV=1	BIP131	1	0.000303536	99.174	2	AK(1)LEQADKECQK	-2.2719	2	9085.1
Q6ZBF6	482	K	Proton pump-interactor BIP131 OS=Oryza sativa subsp. japonica OX=39947 GN=BIP131 PE=1 SV=1	BIP131	1	0.00673959	101.41	2	NK(1)LALER	-2.896	1	25691
Q6ZBF6	468	K	Proton pump-interactor BIP131 OS=Oryza sativa subsp. japonica OX=39947 GN=BIP131 PE=1 SV=1	BIP131	1	0.0377464	51.43	2	VDEAK(1)LK	-2.2734	1	9859.4
Q6ZBV1	65	K	Photosystem II 10 kDa polypeptide, chloroplastic OS=Oryza sativa subsp. japonica OX=39947 GN=Os08g0200300 PE=1 SV=1	Os08g0200300	1	2.01303e-06	157.74	2	STGK(1)GVYQFVDK	-0.22864	2	372130
Q6ZBZ2	204	K	Germin-like protein 8-14 OS=Oryza sativa subsp. japonica OX=39947 GN=GER5 PE=1 SV=1	GER5	0.918215	0.000303013	115.86	2	K(0.918)LK(0.082)SVLGGSG	-2.8116	1	437030
Q6ZC69	210	K	Probable adenylate kinase 2, chloroplastic OS=Oryza sativa subsp. japonica OX=39947 GN=Os08g0109300 PE=2 SV=1	Os08g0109300	1	3.90137e-10	162.52	3	IYHLK(1)YSPPENEEIASR	1.754	1	7523.4
Q6ZCR3	142	K	Germin-like protein 8-12 OS=Oryza sativa subsp. japonica OX=39947 GN=Os08g0231400 PE=2 SV=1	Os08g0231400	1	0.00684566	72.492	2	LFSK(1)VVCK	-3.1611	1	128520
Q6ZCR3	146	K	Germin-like protein 8-12 OS=Oryza sativa subsp. japonica OX=39947 GN=Os08g0231400 PE=2 SV=1	Os08g0231400	1	0.000857396	81.799	2	VVCK(1)GDVFVFPK	0.3599	1	34227
Q6ZCR3	64	K	Germin-like protein 8-12 OS=Oryza sativa subsp. japonica OX=39947 GN=Os08g0231400 PE=2 SV=1	Os08g0231400	1	2.50117e-05	92.593	2	NPMDVSSEDFFNAAK(1)FDMPR	-0.0010956	2	15810
Q6ZCV7	490	K	Os08g0487800 protein OS=Oryza sativa subsp. japonica OX=39947 GN=Os08g0487800 PE=1 SV=1	Os08g0487800	1	0.000163532	92.707	3	FIK(1)LGCIEDTGNHK	0.82279	2	12454
Q6ZF30	55	K	Chlorophyll a-b binding protein, chloroplastic OS=Oryza sativa subsp. japonica OX=39947 GN=Os07g0562700 PE=1 SV=1	Os07g0562700	1	2.04675e-07	132.93	2	VK(1)YLGPFSAQTPSYLR	0.56253	1	73811
Q6ZFE5	231	K	Os08g0483200 protein OS=Oryza sativa subsp. japonica OX=39947 GN=Os08g0483200 PE=1 SV=1	Os08g0483200	1	6.24752e-18	187.47	2	EAAEAAISTFNGTK(1)LMGR	0.13756	1	7373
Q6ZFJ3	327	K	Ferredoxin--NADP reductase, leaf isozyme 2, chloroplastic OS=Oryza sativa subsp. japonica OX=39947 GN=LFNR2 PE=1 SV=1	LFNR2	1	9.66915e-08	167.01	2	DNTYVYMCGLK(1)GMEK	0.15943	1	33696
Q6ZFJ3	296	K	Ferredoxin--NADP reductase, leaf isozyme 2, chloroplastic OS=Oryza sativa subsp. japonica OX=39947 GN=LFNR2 PE=1 SV=1	LFNR2	1	2.03582e-22	270.16	2	EQTNAAGEK(1)MYIQTR	-2.2008	2	245830
Q6ZFJ3	83	K	Ferredoxin--NADP reductase, leaf isozyme 2, chloroplastic OS=Oryza sativa subsp. japonica OX=39947 GN=LFNR2 PE=1 SV=1	LFNR2	1	2.92375e-29	273.75	2	QVDGVVTNK(1)YRPK	-1.7424	4	164080
Q6ZG90	104	K	ATP synthase OS=Oryza sativa subsp. japonica OX=39947 GN=Os02g0131300 PE=1 SV=1	Os02g0131300	1	0.000724117	85.821	2	IK(1)YTIDTFTK	-0.416	1	27892
Q6ZGV8	953	K	Clustered mitochondria protein homolog OS=Oryza sativa subsp. japonica OX=39947 GN=Os02g0717400 PE=1 SV=1	Os02g0717400	1	0.000668613	78.043	2	HK(1)YLFEVTDDAK	0.15976	1	17230
Q6ZGV8	838	K	Clustered mitochondria protein homolog OS=Oryza sativa subsp. japonica OX=39947 GN=Os02g0717400 PE=1 SV=1	Os02g0717400	1	0.0259684	64.064	3	VADMIK(1)HLPHLR	0.45507	1	7588.8
Q6ZH90	49	K	Histone deacetylase complex subunit SAP18 OS=Oryza sativa subsp. japonica OX=39947 GN=Os02g0122000 PE=1 SV=1	Os02g0122000	1	6.26722e-07	104.49	3	VFTK(1)VGGHHQNEEFAVR	-1.4402	1	69212
Q6ZH98	44	K	Peptidyl-prolyl cis-trans isomerase OS=Oryza sativa subsp. japonica OX=39947 GN=Os02g0121300 PE=1 SV=1	Os02g0121300	1	0.000901822	90.263	2	ALCTGEK(1)GVGK	-2.1348	1	166590
Q6ZH98	96	K	Peptidyl-prolyl cis-trans isomerase OS=Oryza sativa subsp. japonica OX=39947 GN=Os02g0121300 PE=1 SV=1	Os02g0121300	1	0.00143847	91.783	2	FADEVFK(1)FK	3.0557	2	95972
Q6ZH98	89	K	Peptidyl-prolyl cis-trans isomerase OS=Oryza sativa subsp. japonica OX=39947 GN=Os02g0121300 PE=1 SV=1	Os02g0121300	1	4.2827e-16	177.64	2	GNGTGGESIYGEK(1)FADEVFK	0.47568	1	96006
Q6ZH98	56	K	Peptidyl-prolyl cis-trans isomerase OS=Oryza sativa subsp. japonica OX=39947 GN=Os02g0121300 PE=1 SV=1	Os02g0121300	1	1.18989e-05	92.747	3	SGKPLHYK(1)GSTFHR	-2.2422	1	12963
Q6ZHC3	218	K	Aspartate--tRNA ligase OS=Oryza sativa subsp. japonica OX=39947 GN=Os02g0686400 PE=1 SV=1	Os02g0686400	1	0.00124322	69.915	2	AEQAGEK(1)LVR	-2.0802	1	22591
Q6ZHC3	253	K	Aspartate--tRNA ligase OS=Oryza sativa subsp. japonica OX=39947 GN=Os02g0686400 PE=1 SV=1	Os02g0686400	1	4.8445e-06	174.92	2	IQCQVENK(1)FR	-5.0239	1	8381.8
Q6ZI53	182	K	Elongation factor Tu OS=Oryza sativa subsp. japonica OX=39947 GN=Os02g0595700 PE=1 SV=1	Os02g0595700	1	1.35634e-14	207.6	3	EHILLAK(1)QVGVPK	0.49501	4	991850
Q6ZI53	188	K	Elongation factor Tu OS=Oryza sativa subsp. japonica OX=39947 GN=Os02g0595700 PE=1 SV=1	Os02g0595700	1	0.000373533	129.28	2	QVGVPK(1)IVVFLNK	-0.83517	1	74274
Q6ZI53	306	K	Elongation factor Tu OS=Oryza sativa subsp. japonica OX=39947 GN=Os02g0595700 PE=1 SV=1	Os02g0595700	1	4.55031e-05	82.437	2	GTVK(1)VGDTVDIVGIR	0.030675	1	29363
Q6ZI53	104	K	Elongation factor Tu OS=Oryza sativa subsp. japonica OX=39947 GN=Os02g0595700 PE=1 SV=1	Os02g0595700	1	9.25344e-05	138.71	2	K(1)YDEIDAAPEER	-2.7572	1	25218
Q6ZI53	372	K	Elongation factor Tu OS=Oryza sativa subsp. japonica OX=39947 GN=Os02g0595700 PE=1 SV=1	Os02g0595700	1	5.93321e-25	246.85	3	PASITPHTK(1)FDAVVYVLK	0.2525	2	1593700
Q6ZI53	431	K	Elongation factor Tu OS=Oryza sativa subsp. japonica OX=39947 GN=Os02g0595700 PE=1 SV=1	Os02g0595700	1	0.00158246	67.838	3	VK(1)MVVELIQPVACEQGMR	1.6337	2	42186
Q6ZIA1	3	K	Os08g0530200 protein OS=Oryza sativa subsp. japonica OX=39947 GN=Os08g0530200 PE=1 SV=1	Os08g0530200	1	2.51179e-06	132.44	2	GK(1)YSTEPSNPTK	-3.3399	1	45535
Q6ZIA1	55	K	Os08g0530200 protein OS=Oryza sativa subsp. japonica OX=39947 GN=Os08g0530200 PE=1 SV=1	Os08g0530200	1	9.59592e-08	119.43	2	YLEDVIAHK(1)QAIPFR	0.80638	1	16722
Q6ZIQ1	170	K	Os07g0587400 protein OS=Oryza sativa subsp. japonica OX=39947 GN=Os07g0587400 PE=1 SV=1	Os07g0587400	1	0.000701581	76.255	2	EVLHK(1)FTVDLPK	0.46781	1	4855.3
Q6ZIV7	196	K	Hypersensitive-induced response protein 1 OS=Oryza sativa subsp. japonica OX=39947 GN=HIR1 PE=1 SV=1	HIR1	1	8.76798e-10	156.02	3	RAEGDAESK(1)YLAGLGIAR	0.11312	3	23418
Q6ZJI3	332	K	Os08g0550100 protein OS=Oryza sativa subsp. japonica OX=39947 GN=Os08g0550100 PE=1 SV=1	Os08g0550100	1	0.017201	63.766	2	AVADK(1)FVSTFSADR	0.2713	1	18112
Q6ZJJ1	28	K	Probable L-ascorbate peroxidase 4, peroxisomal OS=Oryza sativa subsp. japonica OX=39947 GN=APX4 PE=2 SV=1	APX4	1	4.28156e-06	117.21	2	ALISSK(1)GCAPIMLR	-0.55743	1	23265
Q6ZJJ1	201	K	Probable L-ascorbate peroxidase 4, peroxisomal OS=Oryza sativa subsp. japonica OX=39947 GN=APX4 PE=2 SV=1	APX4	1	9.62641e-07	148.76	2	GESEGLLK(1)LPTDK	0.48926	1	227750
Q6ZJJ1	206	K	Probable L-ascorbate peroxidase 4, peroxisomal OS=Oryza sativa subsp. japonica OX=39947 GN=APX4 PE=2 SV=1	APX4	1	0.000110501	110.91	2	LPTDK(1)ALLEDPSFR	-0.47665	1	44270
Q6ZJW9	153	K	Actin-related protein 4 OS=Oryza sativa subsp. japonica OX=39947 GN=ARP4 PE=2 SV=1	ARP4	1	0.0110991	47.561	2	AAELMFEK(1)YK	-1.039	1	9518.3
Q6ZKB1	300	K	Dihydrolipoamide acetyltransferase component of pyruvate dehydrogenase complex OS=Oryza sativa subsp. japonica OX=39947 GN=Os08g0431300 PE=1 SV=1	Os08g0431300	1	0.00095078	68.548	2	SK(1)GVTMTVLLAK	-0.1198	1	6281.6
Q6ZKB1	439	K	Dihydrolipoamide acetyltransferase component of pyruvate dehydrogenase complex OS=Oryza sativa subsp. japonica OX=39947 GN=Os08g0431300 PE=1 SV=1	Os08g0431300	1	0.0100805	64.266	2	SK(1)MLVNVTADHR	-2.5478	1	19762
Q6ZKC0	89	K	14-3-3-like protein GF14-C OS=Oryza sativa subsp. japonica OX=39947 GN=GF14C PE=1 SV=1	GF14C	1	0.00167115	76.572	2	GK(1)IEAELSK	-3.5854	1	74200
Q6ZKC0	96	K	14-3-3-like protein GF14-C OS=Oryza sativa subsp. japonica OX=39947 GN=GF14C PE=1 SV=1	GF14C	1	1.24752e-05	110.58	2	IEAELSK(1)ICDGILK	-0.63687	1	2119.1
Q6ZKC0	103	K	14-3-3-like protein GF14-C OS=Oryza sativa subsp. japonica OX=39947 GN=GF14C PE=1 SV=1	GF14C	1	1.47114e-05	84.309	3	ICDGILK(1)LLDSHLVPSSTAAESK	0.48385	2	58829
Q6ZL37	591	K	Os07g0575100 protein OS=Oryza sativa subsp. japonica OX=39947 GN=Os07g0575100 PE=1 SV=1	Os07g0575100	1	0.00148614	88.181	2	DK(1)FRDDAK	-2.256	1	9020.6
Q6ZL37	757	K	Os07g0575100 protein OS=Oryza sativa subsp. japonica OX=39947 GN=Os07g0575100 PE=1 SV=1	Os07g0575100	1	0.00105135	83.358	2	LAVEK(1)GLAQGR	-1.7125	1	17887
Q84NJ4	40	K	Probable histone H2A.3 OS=Oryza sativa subsp. japonica OX=39947 GN=Os08g0427700 PE=3 SV=1	Os08g0427700	1	0.00350891	79.809	2	AGK(1)YAER	-2.5411	1	188560
Q6ZL42	6	K	Probable histone H2A.2 OS=Oryza sativa subsp. japonica OX=39947 GN=Os07g0545400 PE=2 SV=1	Os07g0545400	1	0.0102311	78.816	2	GK(1)AIGSGAAK	-2.4659	1	25530
Q84NJ4	22	K	Probable histone H2A.3 OS=Oryza sativa subsp. japonica OX=39947 GN=Os08g0427700 PE=3 SV=1	Os08g0427700	1	5.56516e-10	183.13	2	SSK(1)AGLQFPVGR	-0.52563	1	135300
Q6ZLB8	176	K	Os07g0180900 protein OS=Oryza sativa subsp. japonica OX=39947 GN=Os07g0180900 PE=1 SV=1	Os07g0180900	1	0.000332359	88.734	2	ILK(1)QVGAYADAEK	-1.3826	1	23222
Q6ZLB8	288	K	Os07g0180900 protein OS=Oryza sativa subsp. japonica OX=39947 GN=Os07g0180900 PE=1 SV=1	Os07g0180900	1	0.000326087	96.957	2	PK(1)MANADLGR	-2.8687	2	232400
Q6ZLB8	365	K	Os07g0180900 protein OS=Oryza sativa subsp. japonica OX=39947 GN=Os07g0180900 PE=1 SV=1	Os07g0180900	1	0.000256764	141.29	2	TK(1)LSPEEAAK	-1.9658	2	178820
Q6ZLK0	295	K	Dolichyl-diphosphooligosaccharide--protein glycosyltransferase 48 kDa subunit OS=Oryza sativa subsp. japonica OX=39947 GN=OST48 PE=2 SV=1	OST48	1	0.00701637	69.905	2	GHLK(1)AVNVK	-2.66	1	13117
Q6ZLK0	71	K	Dolichyl-diphosphooligosaccharide--protein glycosyltransferase 48 kDa subunit OS=Oryza sativa subsp. japonica OX=39947 GN=OST48 PE=2 SV=1	OST48	1	0.0162839	49.16	3	LADDPK(1)LSLHR	-3.3842	1	19447
Q6ZLP8	40	K	40S ribosomal protein S12 OS=Oryza sativa subsp. japonica OX=39947 GN=Os07g0150200 PE=1 SV=1	Os07g0150200	1	0.000141668	116.13	2	SSAHDGLVK(1)GLR	1.0469	3	56688
Q75GR6	124	K	50S ribosomal protein L17, putative, expressed OS=Oryza sativa subsp. japonica OX=39947 GN=LOC_Os03g60100 PE=1 SV=1	LOC_Os03g60100	1	0.00122839	109.88	2	GLTTQLLK(1)YGR	0.10872	1	101580
Q75GR6	144	K	50S ribosomal protein L17, putative, expressed OS=Oryza sativa subsp. japonica OX=39947 GN=LOC_Os03g60100 PE=1 SV=1	LOC_Os03g60100	0.999961	0.00202556	88.734	2	KYVEK(1)MITLAK	-1.2736	1	20581
Q75GR6	103	K	50S ribosomal protein L17, putative, expressed OS=Oryza sativa subsp. japonica OX=39947 GN=LOC_Os03g60100 PE=1 SV=1	LOC_Os03g60100	1	0.021277	57.293	3	RVPK(1)LSRPPDQR	-2.0841	1	61475
Q75GT3	585	K	Chaperone protein ClpB2, chloroplastic OS=Oryza sativa subsp. japonica OX=39947 GN=CLPB2 PE=2 SV=1	CLPB2	1	0.000765011	47.57	2	AAELK(1)YGSLNALQR	-0.79523	1	24322
Q75GT3	645	K	Chaperone protein ClpB2, chloroplastic OS=Oryza sativa subsp. japonica OX=39947 GN=CLPB2 PE=2 SV=1	CLPB2	1	0.000874308	101.48	2	EK(1)LLYLEEELHK	0.094962	1	11445
Q75GT3	868	K	Chaperone protein ClpB2, chloroplastic OS=Oryza sativa subsp. japonica OX=39947 GN=CLPB2 PE=2 SV=1	CLPB2	1	0.000583873	120.65	2	EQINSIVK(1)LQLAR	-0.40051	1	29847
Q75GT3	108	K	Chaperone protein ClpB2, chloroplastic OS=Oryza sativa subsp. japonica OX=39947 GN=CLPB2 PE=2 SV=1	CLPB2	1	0.000469768	108.24	3	ESK(1)HQIVETEHLMK	-2.0416	1	8844.2
Q75GT3	135	K	Chaperone protein ClpB2, chloroplastic OS=Oryza sativa subsp. japonica OX=39947 GN=CLPB2 PE=2 SV=1	CLPB2	1	0.00126823	81.335	2	IFSK(1)AGVDNTR	-2.6286	1	16164
Q75GT3	149	K	Chaperone protein ClpB2, chloroplastic OS=Oryza sativa subsp. japonica OX=39947 GN=CLPB2 PE=2 SV=1	CLPB2	1	0.00105135	83.358	2	LLDATEK(1)FIQR	-2.3735	1	49706
Q75GT3	259	K	Chaperone protein ClpB2, chloroplastic OS=Oryza sativa subsp. japonica OX=39947 GN=CLPB2 PE=2 SV=1	CLPB2	1	0.00379986	95.311	2	QGK(1)LDPVIGR	-1.6645	1	16462
Q75GT3	637	K	Chaperone protein ClpB2, chloroplastic OS=Oryza sativa subsp. japonica OX=39947 GN=CLPB2 PE=2 SV=1	CLPB2	1	0.0121143	43.272	2	WTGIPVSK(1)LK	0.39248	1	30197
Q75H81	187	K	Serpin-ZXA OS=Oryza sativa subsp. japonica OX=39947 GN=Os03g0610650 PE=1 SV=1	Os03g0610650	1	0.000491323	104.39	2	GAWTEK(1)FDASK	0.24987	1	54741
Q75H81	283	K	Serpin-ZXA OS=Oryza sativa subsp. japonica OX=39947 GN=Os03g0610650 PE=1 SV=1	Os03g0610650	1	0.0262968	57.888	2	QVTVGQFK(1)LPK	-1.3749	1	60921
Q75H81	124	K	Serpin-ZXA OS=Oryza sativa subsp. japonica OX=39947 GN=Os03g0610650 PE=1 SV=1	Os03g0610650	1	0.000691099	74.424	2	TFGDVAVGK(1)YK	0.73575	1	16895
Q75HJ3	322	K	CCT-theta OS=Oryza sativa subsp. japonica OX=39947 GN=LOC_Os03g59020 PE=1 SV=1	LOC_Os03g59020	1	0.00934224	65.156	2	ISSK(1)FELR	-1.4354	1	9541
Q75HJ3	210	K	CCT-theta OS=Oryza sativa subsp. japonica OX=39947 GN=LOC_Os03g59020 PE=1 SV=1	LOC_Os03g59020	1	0.000786371	72.031	2	VAK(1)LLGGGLHNSSVVR	-0.16559	1	34643
Q75I81	165	K	Os03g0701900 protein OS=Oryza sativa subsp. japonica OX=39947 GN=LOC_Os03g49520 PE=1 SV=1	LOC_Os03g49520	1	2.22286e-11	216.53	2	LLVGTLEK(1)FQQEDK	-0.23503	2	29687
Q75I81	157	K	Os03g0701900 protein OS=Oryza sativa subsp. japonica OX=39947 GN=LOC_Os03g49520 PE=1 SV=1	LOC_Os03g49520	1	0.00482055	81.799	2	MLGK(1)LLVGTLEK	-0.7942	1	11366
Q75IK4	292	K	Os05g0209600 protein OS=Oryza sativa subsp. japonica OX=39947 GN=Os05g0209600 PE=1 SV=1	Os05g0209600	1	0.000138479	116.13	2	SPQNFGLK(1)YGLK	0.81856	1	80579
Q75IQ4	181	K	Outer envelope pore protein 24, chloroplastic OS=Oryza sativa subsp. japonica OX=39947 GN=OEP24 PE=2 SV=1	OEP24	1	2.34333e-08	118.87	2	ATYQASTK(1)LLALDWTR	0.69547	1	30820
Q75IQ4	134	K	Outer envelope pore protein 24, chloroplastic OS=Oryza sativa subsp. japonica OX=39947 GN=OEP24 PE=2 SV=1	OEP24	1	0.000805849	81.799	2	VK(1)YSYAHGQDR	-1.6674	1	25857
Q75IQ4	101	K	Outer envelope pore protein 24, chloroplastic OS=Oryza sativa subsp. japonica OX=39947 GN=OEP24 PE=2 SV=1	OEP24	1	5.40258e-05	77.431	3	VSLTYTHSTTLSPGPAK(1)LPAR	1.8039	1	29509
Q75J18	193	K	60S ribosomal protein L13a-2, putative, expressed OS=Oryza sativa subsp. japonica OX=39947 GN=LOC_Os03g54890 PE=1 SV=1	LOC_Os03g54890	0.999999	0.000260765	62.494	2	AAEEK(1)LGPQLEILAPIKY	0.77951	1	74299
Q75J18	139	K	60S ribosomal protein L13a-2, putative, expressed OS=Oryza sativa subsp. japonica OX=39947 GN=LOC_Os03g54890 PE=1 SV=1	LOC_Os03g54890	1	5.39332e-06	78.157	3	LQPGHK(1)YCLLGQLSK	0.40753	2	175670
Q75J18	83	K	60S ribosomal protein L13a-2, putative, expressed OS=Oryza sativa subsp. japonica OX=39947 GN=LOC_Os03g54890 PE=1 SV=1	LOC_Os03g54890	1	0.00193693	94.806	2	SPAK(1)ILWR	-0.16844	1	7684.3
Q75L45	181	K	Os05g0135800 protein OS=Oryza sativa subsp. japonica OX=39947 GN=Os05g0135800 PE=1 SV=1	Os05g0135800	1	5.37824e-06	106.11	3	IAVGAAK(1)GLEYLHEK	0.17603	2	14618
Q75LC0	95	K	Os03g0844900 protein OS=Oryza sativa subsp. japonica OX=39947 GN=LOC_Os03g62780 PE=1 SV=1	LOC_Os03g62780	1	0.011397	63.301	2	ILK(1)LQVIR	-0.33642	1	18819
Q75LD6	268	K	Os03g0843500 protein OS=Oryza sativa subsp. japonica OX=39947 GN=LOC_Os03g62640 PE=1 SV=1	LOC_Os03g62640	1	0.00293784	78.178	2	ITDQK(1)LR	-3.3369	1	22677
Q75LD9	169	K	Os03g0843300 protein OS=Oryza sativa subsp. japonica OX=39947 GN=LOC_Os03g62620 PE=1 SV=1	LOC_Os03g62620	1	0.00968314	51.864	2	IK(1)LPLEK	-0.39088	1	18739
Q75LJ7	29	K	Os03g0836200 protein OS=Oryza sativa subsp. japonica OX=39947 GN=LOC_Os03g61990 PE=1 SV=1	LOC_Os03g61990	1	0.000705612	103.69	2	DAFGK(1)FGNLTEAK	0.86775	1	32996
Q75M08	190	K	Protein disulfide isomerase-like 2-1 OS=Oryza sativa subsp. japonica OX=39947 GN=PDIL2-1 PE=2 SV=2	PDIL2-1	1	0.0222966	40.861	2	HLAPIYEK(1)LASVYK	-2.2454	1	33797
Q75M08	311	K	Protein disulfide isomerase-like 2-1 OS=Oryza sativa subsp. japonica OX=39947 GN=PDIL2-1 PE=2 SV=2	PDIL2-1	1	0.0183583	43.272	2	LTGPAAK(1)YGK	-2.3346	1	13739
Q75M08	314	K	Protein disulfide isomerase-like 2-1 OS=Oryza sativa subsp. japonica OX=39947 GN=PDIL2-1 PE=2 SV=2	PDIL2-1	1	0.00173489	78.816	2	YGK(1)IYVNSAK	-2.2003	1	13156
Q75M18	300	K	Methionine S-methyltransferase OS=Oryza sativa subsp. japonica OX=39947 GN=Os05g0105000 PE=1 SV=1	Os05g0105000	1	0.00798244	74.269	2	ITK(1)LWQTK	-4.5635	1	5305.2
Q75M19	240	K	Eukaryotic translation initiation factor 3 subunit F OS=Oryza sativa subsp. japonica OX=39947 GN=Os05g0104800 PE=1 SV=1	Os05g0104800	1	0.00550553	90.376	2	FISDAVASMPK(1)LSPAAFDK	1.2305	1	5283.4
Q75M19	248	K	Eukaryotic translation initiation factor 3 subunit F OS=Oryza sativa subsp. japonica OX=39947 GN=Os05g0104800 PE=1 SV=1	Os05g0104800	1	0.0152743	65.408	2	LSPAAFDK(1)LFNDR	0.30187	1	23942
Q75M19	226	K	Eukaryotic translation initiation factor 3 subunit F OS=Oryza sativa subsp. japonica OX=39947 GN=Os05g0104800 PE=1 SV=1	Os05g0104800	1	0.0170016	45.489	2	VAPDNK(1)IGR	-2.6819	1	8879.9
Q75M32	126	K	Peptidyl-prolyl cis-trans isomerase OS=Oryza sativa subsp. japonica OX=39947 GN=Os05g0103200 PE=1 SV=1	Os05g0103200	1	0.00271529	85.821	2	ALCTGEK(1)GFGYK	-2.5378	1	16172
Q75M32	131	K	Peptidyl-prolyl cis-trans isomerase OS=Oryza sativa subsp. japonica OX=39947 GN=Os05g0103200 PE=1 SV=1	Os05g0103200	1	0.0142284	81.099	2	GFGYK(1)GSSFHR	-2.2569	1	27699
Q75M32	158	K	Peptidyl-prolyl cis-trans isomerase OS=Oryza sativa subsp. japonica OX=39947 GN=Os05g0103200 PE=1 SV=1	Os05g0103200	1	0.000599959	99.174	2	GNGTGGK(1)SIYGR	-2.7325	1	56500
Q762B4	92	K	Proton pump-interactor BIP103 OS=Oryza sativa subsp. japonica OX=39947 GN=BIP103 PE=1 SV=1	BIP103	1	0.0395584	56.014	2	LLEDPK(1)LK	-1.6921	1	32681
Q762B4	149	K	Proton pump-interactor BIP103 OS=Oryza sativa subsp. japonica OX=39947 GN=BIP103 PE=1 SV=1	BIP103	1	1.866e-06	162.8	2	QYNEAVSEK(1)LK	-2.8793	1	32089
Q7F1F2	434	K	Peptidylprolyl isomerase OS=Oryza sativa subsp. japonica OX=39947 GN=Os08g0525600 PE=1 SV=1	Os08g0525600	1	0.000702045	70.598	2	AAK(1)FIEYDSSFSEDEKK	0.19727	1	18998
Q7F1F2	94	K	Peptidylprolyl isomerase OS=Oryza sativa subsp. japonica OX=39947 GN=Os08g0525600 PE=1 SV=1	Os08g0525600	1	0.00123041	87.251	2	FK(1)LGQGQVIK	0.2574	1	53871
Q7F1F2	307	K	Peptidylprolyl isomerase OS=Oryza sativa subsp. japonica OX=39947 GN=Os08g0525600 PE=1 SV=1	Os08g0525600	1	6.88359e-05	112.73	2	ITGK(1)LQDGTIFTK	0.0978	2	74932
Q7F1F2	418	K	Peptidylprolyl isomerase OS=Oryza sativa subsp. japonica OX=39947 GN=Os08g0525600 PE=1 SV=1	Os08g0525600	1	0.00122141	88.24	2	KEEGNALFK(1)LGK	-0.47423	1	26511
Q7F1F2	530	K	Peptidylprolyl isomerase OS=Oryza sativa subsp. japonica OX=39947 GN=Os08g0525600 PE=1 SV=1	Os08g0525600	1	0.0156471	66.087	2	LTYK(1)NLK	-2.3879	1	20727
Q7F1F2	465	K	Peptidylprolyl isomerase OS=Oryza sativa subsp. japonica OX=39947 GN=Os08g0525600 PE=1 SV=1	Os08g0525600	1	2.96873e-07	165.39	2	VTCNLNNAACK(1)LK	-2.483	1	52728
Q7F225	193	K	Os07g0109500 protein OS=Oryza sativa subsp. japonica OX=39947 GN=Os07g0109500 PE=1 SV=1	Os07g0109500	0.999998	9.7069e-05	58.794	2	AAEEK(1)LGSQIDILAPIKY	-0.21592	1	7543
Q7F2G3	107	K	Carbonic anhydrase OS=Oryza sativa subsp. japonica OX=39947 GN=Os01g0639900 PE=1 SV=1	Os01g0639900	1	1.94283e-06	101.43	2	AGQAPK(1)YMVFSCADSR	-0.25155	2	155080
Q7F2G3	180	K	Carbonic anhydrase OS=Oryza sativa subsp. japonica OX=39947 GN=Os01g0639900 PE=1 SV=1	Os01g0639900	1	0.000166043	101.82	2	CGGIK(1)ALLSLK	-0.69046	1	17302
Q7F2G3	84	K	Carbonic anhydrase OS=Oryza sativa subsp. japonica OX=39947 GN=Os01g0639900 PE=1 SV=1	Os01g0639900	1	0.00230381	85.716	2	DGFAK(1)FK	0.34237	3	749420
Q7F2G3	86	K	Carbonic anhydrase OS=Oryza sativa subsp. japonica OX=39947 GN=Os01g0639900 PE=1 SV=1	Os01g0639900	1	1.06259e-17	173.15	2	FK(1)TEFYDK	-2.5335	3	179190
Q7F2G3	239	K	Carbonic anhydrase OS=Oryza sativa subsp. japonica OX=39947 GN=Os01g0639900 PE=1 SV=1	Os01g0639900	1	2.85856e-24	236.75	2	EAVNQSLENLK(1)TYPFVK	-0.040072	1	163520
Q7F2G3	146	K	Carbonic anhydrase OS=Oryza sativa subsp. japonica OX=39947 GN=Os01g0639900 PE=1 SV=1	Os01g0639900	1	1.44771e-05	121.8	2	NIANMVPAYCK(1)IK	0.24267	3	120810
Q8S9R1	50	K	Os01g0940800 protein OS=Oryza sativa subsp. japonica OX=39947 GN=Os01g0940800 PE=1 SV=1	Os01g0940800	1	0.00248548	94.806	2	SK(1)GIDSMR	-1.084	2	32669
Q7GD79	74	K	GTP-binding nuclear protein Ran-2 OS=Oryza sativa subsp. japonica OX=39947 GN=RAN2 PE=2 SV=1	RAN2	1	1.71834e-08	123.92	2	FYCWDTAGQEK(1)FGGLR	-0.0086842	1	8013.5
Q7GD79	102	K	GTP-binding nuclear protein Ran-2 OS=Oryza sativa subsp. japonica OX=39947 GN=RAN2 PE=2 SV=1	RAN2	1	0.000278553	108.4	3	LTYK(1)NVPTWHR	-0.05291	2	74134
Q7F8R0	203	K	Zinc finger CCCH domain-containing protein 14 OS=Oryza sativa subsp. japonica OX=39947 GN=Os02g0194200 PE=2 SV=1	Os02g0194200	1	0.0135784	62.969	2	VTGAK(1)LAIR	-3.7828	1	11673
Q7F8X9	382	K	OSJNBa0014K14.21 protein OS=Oryza sativa subsp. japonica OX=39947 GN=Os04g0505200 PE=1 SV=1	Os04g0505200	1	0.0119724	53.878	2	EGK(1)LNVDR	-1.6575	1	55358
Q7F8X9	203	K	OSJNBa0014K14.21 protein OS=Oryza sativa subsp. japonica OX=39947 GN=Os04g0505200 PE=1 SV=1	Os04g0505200	1	0.000262721	90.689	2	LSPATFPTDVLK(1)LK	0.023066	1	26257
Q7F8Y1	216	K	Polyadenylate-binding protein OS=Oryza sativa subsp. japonica OX=39947 GN=Os04g0504800 PE=1 SV=1	Os04g0504800	1	0.00130844	83.623	2	TK(1)FNNVFVK	-5.9476e-05	1	34135
Q7F9I1	843	K	Chaperone protein ClpC1, chloroplastic OS=Oryza sativa subsp. japonica OX=39947 GN=CLPC1 PE=2 SV=2	CLPC1	1	0.00016457	98.865	2	DIDLQVTEK(1)FR	0.87735	2	22759
Q7F9I1	595	K	Chaperone protein ClpC1, chloroplastic OS=Oryza sativa subsp. japonica OX=39947 GN=CLPC1 PE=2 SV=2	CLPC1	1	0.000293152	113.46	2	LLK(1)MEETLHTR	-1.1545	1	12112
Q7F9Y6	196	K	Os04g0591000 protein OS=Oryza sativa subsp. japonica OX=39947 GN=Os04g0591000 PE=1 SV=1	Os04g0591000	1	0.0140201	79.889	2	EFFSK(1)FNPLSAK	1.0834	1	8723.1
Q7F9Y6	175	K	Os04g0591000 protein OS=Oryza sativa subsp. japonica OX=39947 GN=Os04g0591000 PE=1 SV=1	Os04g0591000	1	0.020292	54.584	2	HK(1)LYVSNLPWK	0.080929	1	13461
Q7FAH2	271	K	Glyceraldehyde-3-phosphate dehydrogenase 2, cytosolic OS=Oryza sativa subsp. japonica OX=39947 GN=GAPC2 PE=1 SV=1	GAPC2	1	6.776e-06	121.96	2	AAIKEESEGK(1)LK	-3.2976	2	112520
Q7FAH2	67	K	Glyceraldehyde-3-phosphate dehydrogenase 2, cytosolic OS=Oryza sativa subsp. japonica OX=39947 GN=GAPC2 PE=1 SV=1	GAPC2	1	0.000336464	133.07	2	DSK(1)TLLFGEK	-0.12768	2	126040
Q7FAT6	469	K	T-complex protein 1 subunit alpha OS=Oryza sativa subsp. japonica OX=39947 GN=Os04g0551800 PE=1 SV=1	Os04g0551800	1	0.000153423	122.44	2	DATELVAK(1)LR	0.70356	1	17908
Q7FAT6	114	K	T-complex protein 1 subunit alpha OS=Oryza sativa subsp. japonica OX=39947 GN=Os04g0551800 PE=1 SV=1	Os04g0551800	1	0.012009	70.195	2	NK(1)IHPTSIISGYR	0.25601	1	22048
Q7FB12	210	K	NAD(P)H-quinone oxidoreductase subunit M, chloroplastic OS=Oryza sativa subsp. japonica OX=39947 GN=ndhM PE=2 SV=1	ndhM	1	0.000286536	85.821	2	IK(1)FNSSQIPDVK	-0.20048	1	18860
Q7G3Y4	135	K	ATP synthase gamma chain OS=Oryza sativa subsp. japonica OX=39947 GN=LOC_Os10g17280 PE=1 SV=1	LOC_Os10g17280	1	0.000996977	81.799	2	ALHK(1)LTSGPEK	-2.5708	1	45352
Q7G3Y4	145	K	ATP synthase gamma chain OS=Oryza sativa subsp. japonica OX=39947 GN=LOC_Os10g17280 PE=1 SV=1	LOC_Os10g17280	1	0.0064925	64.064	2	ESK(1)YVILGEK	0.29707	1	78171
Q7G3Y4	74	K	ATP synthase gamma chain OS=Oryza sativa subsp. japonica OX=39947 GN=LOC_Os10g17280 PE=1 SV=1	LOC_Os10g17280	1	0.0155493	42.835	2	MVAASK(1)LR	-2.4625	2	77512
Q9FXT8	187	K	26S proteasome regulatory particle triple-A ATPase subunit4 OS=Oryza sativa subsp. japonica OX=39947 GN=OsRPT4 PE=1 SV=1	OsRPT4	1	0.000496246	81.48	2	GVLLYGPPGTGK(1)TLLAR	-0.37717	1	12051
Q7GCH3	111	K	26S proteasome regulatory particle triple-A ATPase subunit6 OS=Oryza sativa subsp. japonica OX=39947 GN=OsRPT6 PE=1 SV=1	OsRPT6	1	0.000622389	66.619	2	VHPEGK(1)YVVDIDK	-2.7198	1	33497
Q7GCH3	239	K	26S proteasome regulatory particle triple-A ATPase subunit6 OS=Oryza sativa subsp. japonica OX=39947 GN=OsRPT6 PE=1 SV=1	OsRPT6	1	8.95748e-09	126.63	2	VSGSELVQK(1)YIGEGSR	-0.89046	1	1408.4
Q7X7H3	98	K	Os04g0490800 protein OS=Oryza sativa subsp. japonica OX=39947 GN=Os04g0490800 PE=1 SV=2	Os04g0490800	1	0.00028276	77.696	2	GDK(1)LIDGVPETLDMLR	0.17978	1	5643.6
Q7X8A1	176	K	Glyceraldehyde-3-phosphate dehydrogenase OS=Oryza sativa subsp. japonica OX=39947 GN=Os04g0459500 PE=1 SV=1	Os04g0459500	1	3.28135e-06	156.57	3	DGAGK(1)HIQAGAK	-2.2678	3	600660
Q7X8A1	106	K	Glyceraldehyde-3-phosphate dehydrogenase OS=Oryza sativa subsp. japonica OX=39947 GN=Os04g0459500 PE=1 SV=1	Os04g0459500	1	9.14104e-19	191	3	GDSSPLDVIAINDTGGVK(1)QASHLLK	0.58826	1	321830
Q7X8A1	293	K	Glyceraldehyde-3-phosphate dehydrogenase OS=Oryza sativa subsp. japonica OX=39947 GN=Os04g0459500 PE=1 SV=1	Os04g0459500	1	0.000217803	117.18	2	GK(1)LNGIALR	0.77247	1	2257500
Q7X8A1	234	K	Glyceraldehyde-3-phosphate dehydrogenase OS=Oryza sativa subsp. japonica OX=39947 GN=Os04g0459500 PE=1 SV=1	Os04g0459500	1	0.000234721	115.86	2	ILDQK(1)FGIIK	1.1468	3	1927900
Q7X8A1	68	K	Glyceraldehyde-3-phosphate dehydrogenase OS=Oryza sativa subsp. japonica OX=39947 GN=Os04g0459500 PE=1 SV=1	Os04g0459500	1	0.00127525	84.368	2	LK(1)VAINGFGR	-0.8893	1	112140
Q7X8A1	66	K	Glyceraldehyde-3-phosphate dehydrogenase OS=Oryza sativa subsp. japonica OX=39947 GN=Os04g0459500 PE=1 SV=1	Os04g0459500	1	0.0127246	65.404	2	RAPTEAK(1)LK	-2.5717	1	37491
Q7XBA6	60	K	Non-specific lipid-transfer protein OS=Oryza sativa subsp. japonica OX=39947 GN=Os11g0115400 PE=1 SV=1	Os11g0115400	1	0.00083253	84.309	2	SLK(1)AAASSTADRR	-2.0063	2	25676
Q7XBT1	15	K	NADH dehydrogenase [ubiquinone] 1 alpha subcomplex subunit 12 OS=Oryza sativa subsp. japonica OX=39947 GN=LOC_Os10g42840 PE=1 SV=1	LOC_Os10g42840	1	0.00722412	81.642	2	EK(1)GLSNFLR	-0.53092	1	44146
Q7XBT1	63	K	NADH dehydrogenase [ubiquinone] 1 alpha subcomplex subunit 12 OS=Oryza sativa subsp. japonica OX=39947 GN=LOC_Os10g42840 PE=1 SV=1	LOC_Os10g42840	1	3.75718e-06	141.44	2	YYEK(1)LHDTQYGR	-1.1291	1	17815
Q7XBY4	284	K	Mitochondrial carnitine/acylcarnitine carrier, putative, expressed OS=Oryza sativa subsp. japonica OX=39947 GN=LOC_Os10g42299 PE=1 SV=1	LOC_Os10g42299	1	0.000866111	67.881	2	ILAADGVK(1)GLYK	-0.69487	2	97189
Q7XBY4	191	K	Mitochondrial carnitine/acylcarnitine carrier, putative, expressed OS=Oryza sativa subsp. japonica OX=39947 GN=LOC_Os10g42299 PE=1 SV=1	LOC_Os10g42299	1	3.8816e-10	114.5	2	SEGGVGGLFK(1)GLGPTLAR	0.083826	1	9041.6
Q7XBY6	185	K	Abscisic acid receptor PYL10 OS=Oryza sativa subsp. japonica OX=39947 GN=PYL10 PE=1 SV=1	PYL10	1	0.0143967	51.456	2	LNLQK(1)LK	-0.22583	1	31898
Q7XBY6	70	K	Abscisic acid receptor PYL10 OS=Oryza sativa subsp. japonica OX=39947 GN=PYL10 PE=1 SV=1	PYL10	1	0.00708825	65.879	3	RFDCPQVYK(1)HFIR	1.9097	1	4873
Q7XC32	264	K	Expressed protein OS=Oryza sativa subsp. japonica OX=39947 GN=LOC_Os10g41460 PE=1 SV=1	LOC_Os10g41460	1	0.0155493	42.835	2	AVGDK(1)FLR	0.51915	1	69129
Q7XC37	38	K	Nucleoside diphosphate kinase OS=Oryza sativa subsp. japonica OX=39947 GN=LOC_Os10g41410 PE=1 SV=1	LOC_Os10g41410	1	0.00146617	90.761	2	AMK(1)LINVEK	-2.0049	2	84420
Q7XDI5	41	K	Os10g0470900 protein OS=Oryza sativa subsp. japonica OX=39947 GN=LOC_Os10g33230 PE=1 SV=1	LOC_Os10g33230	1	0.00689017	91.783	2	DK(1)LTGRPR	-2.4126	1	18509
Q7XE48	139	K	Soluble starch synthase 2-1, chloroplastic/amyloplastic OS=Oryza sativa subsp. japonica OX=39947 GN=SSII-1 PE=2 SV=2	SSII-1	1	0.0239842	49.058	2	VTNEK(1)LR	-2.0203	1	9550.8
Q7XEQ3	72	K	40S ribosomal protein S17-4, putative, expressed OS=Oryza sativa subsp. japonica OX=39947 GN=LOC_Os10g27190 PE=1 SV=1	LOC_Os10g27190	1	3.51393e-07	171.34	3	GISLK(1)LQEEERER	-1.1993	4	280630
Q7XEQ3	49	K	40S ribosomal protein S17-4, putative, expressed OS=Oryza sativa subsp. japonica OX=39947 GN=LOC_Os10g27190 PE=1 SV=1	LOC_Os10g27190	1	0.000188622	127.03	2	NK(1)VAGFTTHLMR	-2.4426	2	257360
Q7XEQ3	19	K	40S ribosomal protein S17-4, putative, expressed OS=Oryza sativa subsp. japonica OX=39947 GN=LOC_Os10g27190 PE=1 SV=1	LOC_Os10g27190	1	0.00140287	90.761	2	QVIEK(1)YYSR	-2.3425	1	45985
Q7XHS1	117	K	Os07g0489800 protein OS=Oryza sativa subsp. japonica OX=39947 GN=Os07g0489800 PE=1 SV=1	Os07g0489800	1	0.0170508	47.349	2	TACGGQK(1)LR	-2.9508	1	10636
Q7XHZ2	20	K	Phosphoglucomutase (alpha-D-glucose-1,6-bisphosphate-dependent) OS=Oryza sativa subsp. japonica OX=39947 GN=Os07g0447800 PE=1 SV=1	Os07g0447800	1	0.000512848	104.04	2	VDFLK(1)LQNGSDIR	-0.56027	1	8656.6
Q7XI92	316	K	Os07g0580900 protein OS=Oryza sativa subsp. japonica OX=39947 GN=Os07g0580900 PE=1 SV=1	Os07g0580900	1	0.00110117	81.099	2	DLASDK(1)TTYPK	-2.008	1	91655
Q7XI92	321	K	Os07g0580900 protein OS=Oryza sativa subsp. japonica OX=39947 GN=Os07g0580900 PE=1 SV=1	Os07g0580900	1	0.0127674	64.906	2	TTYPK(1)LLGLEK	0.6255	1	290750
Q7XI92	334	K	Os07g0580900 protein OS=Oryza sativa subsp. japonica OX=39947 GN=Os07g0580900 PE=1 SV=1	Os07g0580900	1	3.71138e-06	140.05	2	EFAEK(1)LLSDAR	0.23234	2	62614
Q7XIR7	197	K	Os07g0508200 protein OS=Oryza sativa subsp. japonica OX=39947 GN=Os07g0508200 PE=1 SV=1	Os07g0508200	1	0.00963144	78.816	2	LDIQK(1)LGAAR	0.22142	1	48318
Q9LWS2	122	K	60S ribosomal protein L13 OS=Oryza sativa subsp. japonica OX=39947 GN=Os06g0115500 PE=1 SV=1	Os06g0115500	1	0.000831382	100.75	2	AK(1)LVIFPR	-0.49642	1	254990
Q9LWS2	14	K	60S ribosomal protein L13 OS=Oryza sativa subsp. japonica OX=39947 GN=Os06g0115500 PE=1 SV=1	Os06g0115500	1	0.0533827	63.397	3	HNNVIPNGHFK(1)K	-1.4998	1	5729.7
Q7XKA3	322	K	Os04g0691800 protein OS=Oryza sativa subsp. japonica OX=39947 GN=Os04g0691800 PE=1 SV=2	Os04g0691800	1	0.0105444	69.716	2	LGNFK(1)GVTR	-2.3253	1	12649
Q7XKA3	449	K	Os04g0691800 protein OS=Oryza sativa subsp. japonica OX=39947 GN=Os04g0691800 PE=1 SV=2	Os04g0691800	1	0.00112525	59.645	2	VYYSPK(1)LIYLK	0.8092	1	6345.2
Q7XKB5	103	K	Pyruvate kinase OS=Oryza sativa subsp. japonica OX=39947 GN=Os04g0677500 PE=1 SV=2	Os04g0677500	0.999999	0.00397934	94.804	2	DGKPIK(1)LTK	-1.7938	1	28268
Q7XKE9	168	K	Clathrin light chain 1 OS=Oryza sativa subsp. japonica OX=39947 GN=Os04g0679100 PE=2 SV=1	Os04g0679100	1	0.0114399	85.821	2	EK(1)IFVAGQEK	-2.9308	1	24354
Q7XKE9	176	K	Clathrin light chain 1 OS=Oryza sativa subsp. japonica OX=39947 GN=Os04g0679100 PE=2 SV=1	Os04g0679100	1	4.9143e-06	141.88	3	IFVAGQEK(1)FHAEADK	-0.095036	2	70886
Q7XKV2	256	K	Beta-glucosidase 13 OS=Oryza sativa subsp. japonica OX=39947 GN=BGLU13 PE=2 SV=2	BGLU13	1	0.000220212	91.783	2	EK(1)YQVLQK	-2.668	1	16939
Q7XKV4	260	K	Beta-glucosidase 12 OS=Oryza sativa subsp. japonica OX=39947 GN=BGLU12 PE=1 SV=2	BGLU12	1	0.00143993	108.92	2	AK(1)YQALQK	-2.2047	1	34066
Q7XLR1	271	K	Probable aquaporin PIP2-6 OS=Oryza sativa subsp. japonica OX=39947 GN=PIP2-6 PE=2 SV=2	PIP2-6	1	0.0011007	97.277	2	AAAIK(1)ALGSFR	-0.58408	1	308580
Q7XLR1	237	K	Probable aquaporin PIP2-6 OS=Oryza sativa subsp. japonica OX=39947 GN=PIP2-6 PE=2 SV=2	PIP2-6	1	0.000242878	134.66	2	SIGAAVIYNQK(1)K	-2.5073	1	35049
Q7XLR1	3	K	Probable aquaporin PIP2-6 OS=Oryza sativa subsp. japonica OX=39947 GN=PIP2-6 PE=2 SV=2	PIP2-6	1	2.05024e-05	130.99	3	SK(1)EVSEEPEHVRPK	-1.2138	2	25787
Q7XMK5	189	K	Os04g0533300 protein OS=Oryza sativa subsp. japonica OX=39947 GN=Os04g0533300 PE=1 SV=1	Os04g0533300	1	0.000750013	94.806	2	AEEMAAK(1)YR	-2.0784	2	117130
Q7XMK5	107	K	Os04g0533300 protein OS=Oryza sativa subsp. japonica OX=39947 GN=Os04g0533300 PE=1 SV=1	Os04g0533300	1	0.0104832	69.716	2	AWEENEK(1)TK	-1.4541	1	6231.1
Q7XMK5	153	K	Os04g0533300 protein OS=Oryza sativa subsp. japonica OX=39947 GN=Os04g0533300 PE=1 SV=1	Os04g0533300	1	0.00191112	94.804	2	KAEYAEK(1)MK	-2.1623	2	50636
Q7XMK5	117	K	Os04g0533300 protein OS=Oryza sativa subsp. japonica OX=39947 GN=Os04g0533300 PE=1 SV=1	Os04g0533300	1	8.75305e-09	224.09	2	K(1)LSAILSWENTK	0.43563	1	239580
Q7XMK5	157	K	Os04g0533300 protein OS=Oryza sativa subsp. japonica OX=39947 GN=Os04g0533300 PE=1 SV=1	Os04g0533300	1	0.00188924	108.92	2	NK(1)VAIVHK	-1.7962	1	143610
Q7XMP6	230	K	D-3-phosphoglycerate dehydrogenase OS=Oryza sativa subsp. japonica OX=39947 GN=Os04g0650800 PE=1 SV=1	Os04g0650800	1	3.17346e-07	96.78	3	AK(1)GLGMHVIAHDPYASADR	-2.5051	1	14242
Q7XMP6	423	K	D-3-phosphoglycerate dehydrogenase OS=Oryza sativa subsp. japonica OX=39947 GN=Os04g0650800 PE=1 SV=1	Os04g0650800	1	0.0561763	40.386	2	SVK(1)VTYASAR	-1.7478	1	6943.7
Q7XN85	284	K	Os04g0658300 protein OS=Oryza sativa subsp. japonica OX=39947 GN=Os04g0658300 PE=1 SV=2	Os04g0658300	1	0.0310566	65.313	2	VSIGQK(1)WR	-1.5498	1	14883
Q7XNV4	182	K	Os04g0227500 protein OS=Oryza sativa subsp. japonica OX=39947 GN=Os04g0227500 PE=1 SV=2	Os04g0227500	1	0.0179339	51.864	2	ISFK(1)YGCAR	-1.9451	1	39620
Q7XPR2	205	K	Aminomethyltransferase OS=Oryza sativa subsp. japonica OX=39947 GN=Os04g0623800 PE=1 SV=2	Os04g0623800	1	7.80834e-05	142.71	2	EDLSK(1)MYFSDFK	-0.2459	1	9449.3
Q7XPR2	174	K	Aminomethyltransferase OS=Oryza sativa subsp. japonica OX=39947 GN=Os04g0623800 PE=1 SV=2	Os04g0623800	1	0.000121497	112.73	2	GGDVK(1)WHVHDER	-1.3066	3	36697
Q7XPV4	123	K	Os04g0683700 protein OS=Oryza sativa subsp. japonica OX=39947 GN=Os04g0683700 PE=1 SV=1	Os04g0683700	1	3.4735e-06	92.218	3	LLITNPEGNVAAQAAASK(1)LGLAHTTASLK	0.6827	1	8303.5
Q7XQF8	85	K	Os04g0483500 protein OS=Oryza sativa subsp. japonica OX=39947 GN=Os04g0483500 PE=1 SV=2	Os04g0483500	1	4.42748e-05	123.92	2	SPDK(1)LAAVSGEIR	0.10647	1	30074
Q7XQZ5	315	K	Os04g0661300 protein OS=Oryza sativa subsp. japonica OX=39947 GN=Os04g0661300 PE=1 SV=2	Os04g0661300	1	0.00959058	51.43	2	FYK(1)FYPVK	1.17	1	50315
Q7XQZ5	270	K	Os04g0661300 protein OS=Oryza sativa subsp. japonica OX=39947 GN=Os04g0661300 PE=1 SV=2	Os04g0661300	0.880263	7.27875e-06	97.084	3	VKDEVLPEDEK(0.12)EK(0.88)FK	-0.5896	1	12297
Q7XR19	148	K	60S ribosomal protein L6 OS=Oryza sativa subsp. japonica OX=39947 GN=Os04g0473400 PE=1 SV=2	Os04g0473400	1	0.00076084	76.605	2	FDDK(1)YFSR	-0.81515	1	12947
Q7XR19	73	K	60S ribosomal protein L6 OS=Oryza sativa subsp. japonica OX=39947 GN=Os04g0473400 PE=1 SV=2	Os04g0473400	0.999992	0.0602602	51.864	2	KPNPTK(1)LR	-1.9964	1	16653
Q8S919	133	K	Ubiquitin-conjugating enzyme E2 5B OS=Oryza sativa subsp. japonica OX=39947 GN=UBC5B PE=2 SV=1	UBC5B	1	0.00661217	53.878	2	AK(1)YESTAR	-3.2255	1	25710
Q7XS58	168	K	Cysteine synthase OS=Oryza sativa subsp. japonica OX=39947 GN=Os04g0165700 PE=1 SV=2	Os04g0165700	1	0.000778337	66.953	2	AFGAK(1)LVLTDPTK	0.49773	1	42338
Q7XSQ9	157	K	Probable aquaporin PIP1-2 OS=Oryza sativa subsp. japonica OX=39947 GN=PIP1-2 PE=2 SV=3	PIP1-2	1	5.12616e-18	165.2	2	GFQK(1)GLYETTGGGANVVAPGYTK	-0.21783	1	181460
Q7XSQ9	14	K	Probable aquaporin PIP1-2 OS=Oryza sativa subsp. japonica OX=39947 GN=PIP1-2 PE=2 SV=3	PIP1-2	1	0.000121779	167.04	2	LGANK(1)FSER	-1.7201	1	734500
Q7XSV2	124	K	Peroxidase OS=Oryza sativa subsp. japonica OX=39947 GN=Os04g0688100 PE=1 SV=2	Os04g0688100	1	0.000217541	62.304	3	AAVHSACGAK(1)VSCADITTLATR	1.8189	1	5541.8
Q7XSV2	108	K	Peroxidase OS=Oryza sativa subsp. japonica OX=39947 GN=Os04g0688100 PE=1 SV=2	Os04g0688100	1	0.000531925	134.2	2	PSALK(1)LIEDIR	0.44526	1	44185
Q7XSV2	256	K	Peroxidase OS=Oryza sativa subsp. japonica OX=39947 GN=Os04g0688100 PE=1 SV=2	Os04g0688100	1	1.18268e-08	148.62	2	TPNAFDNK(1)YYFDLIAK	0.39257	3	107450
Q7XTJ6	152	K	Os04g0118900 protein OS=Oryza sativa subsp. japonica OX=39947 GN=Os04g0118900 PE=1 SV=2	Os04g0118900	1	1.61427e-06	121.71	2	ALEATHSTK(1)LLDR	-1.2634	1	3837
Q7XTK1	232	K	Elongation factor OS=Oryza sativa subsp. japonica OX=39947 GN=Os04g0118400 PE=1 SV=2	Os04g0118400	1	8.08699e-05	139.78	2	MYASK(1)FGVDESK	-0.28761	1	31451
Q7XUC9	80	K	Histone H4 OS=Oryza sativa subsp. japonica OX=39947 GN=LOC_Os03g02780 PE=1 SV=2	LOC_Os03g02780	1	0.014517	99.589	3	RK(1)TVTAMDVVYALK	-0.27982	1	12585
Q7XUC9	92	K	Histone H4 OS=Oryza sativa subsp. japonica OX=39947 GN=LOC_Os03g02780 PE=1 SV=2	LOC_Os03g02780	1	2.48534e-05	138.23	2	TVTAMDVVYALK(1)R	0.33443	5	186960
Q7XUG1	240	K	Malate synthase OS=Oryza sativa subsp. japonica OX=39947 GN=MS PE=2 SV=1	MS	1	0.00745433	79.809	2	IWK(1)GVFER	15	2	83252
Q7XV11	90	K	Chlorophyll a-b binding protein, chloroplastic OS=Oryza sativa subsp. japonica OX=39947 GN=Os04g0457000 PE=1 SV=1	Os04g0457000	1	0.000321987	118.06	2	DPAFLK(1)WYR	0.26839	1	26704
Q7XV11	219	K	Chlorophyll a-b binding protein, chloroplastic OS=Oryza sativa subsp. japonica OX=39947 GN=Os04g0457000 PE=1 SV=1	Os04g0457000	1	0.000503951	105.04	2	LK(1)LAEIK	-0.24416	1	109700
Q7XV86	158	K	Calnexin OS=Oryza sativa subsp. japonica OX=39947 GN=Os04g0402100 PE=1 SV=1	Os04g0402100	1	0.000176896	130.79	2	TGK(1)YVEHHLK	-3.0398	1	20051
Q7XV86	150	K	Calnexin OS=Oryza sativa subsp. japonica OX=39947 GN=Os04g0402100 PE=1 SV=1	Os04g0402100	1	0.0215197	49.058	2	VHFILK(1)HK	-2.2752	1	5696.2
Q7XVC0	400	K	Os04g0382300 protein OS=Oryza sativa subsp. japonica OX=39947 GN=Os04g0382300 PE=1 SV=2	Os04g0382300	1	0.000426409	99.276	2	DIISK(1)LVHEPR	-0.91315	1	12454
Q7XVC0	74	K	Os04g0382300 protein OS=Oryza sativa subsp. japonica OX=39947 GN=Os04g0382300 PE=1 SV=2	Os04g0382300	1	0.00533199	67.507	2	NK(1)ILSAPIR	0.28125	1	13334
Q7XVC0	180	K	Os04g0382300 protein OS=Oryza sativa subsp. japonica OX=39947 GN=Os04g0382300 PE=1 SV=2	Os04g0382300	1	0.0155188	58.476	2	NTK(1)VGDISGSFR	-0.95113	1	6897
Q7XVK1	344	K	Os04g0372800 protein OS=Oryza sativa subsp. japonica OX=39947 GN=Os04g0372800 PE=1 SV=1	Os04g0372800	1	0.00122535	103.76	2	K(1)FGAIKPDGIQVR	0.010388	1	15512
Q7XXS0	18	K	ATP synthase subunit d, mitochondrial OS=Oryza sativa subsp. japonica OX=39947 GN=Os08g0478200 PE=1 SV=1	Os08g0478200	1	0.0170426	62.705	2	AGK(1)AIDWEGMAK	0.58221	1	11296
Q7XXS0	103	K	ATP synthase subunit d, mitochondrial OS=Oryza sativa subsp. japonica OX=39947 GN=Os08g0478200 PE=1 SV=1	Os08g0478200	1	0.00034165	80.623	2	PK(1)FDALLVELK	0.25575	2	38649
Q7XXS0	157	K	ATP synthase subunit d, mitochondrial OS=Oryza sativa subsp. japonica OX=39947 GN=Os08g0478200 PE=1 SV=1	Os08g0478200	1	0.00219076	62.88	2	QK(1)FDDEIR	-2.6941	1	12502
Q7XZF7	447	K	Probable DNA gyrase subunit A, chloroplastic/mitochondrial OS=Oryza sativa subsp. japonica OX=39947 GN=GYRA PE=2 SV=2	GYRA	1	0.00155332	62.969	2	FK(1)LSQALER	-0.89092	1	7255.6
Q7XZF7	556	K	Probable DNA gyrase subunit A, chloroplastic/mitochondrial OS=Oryza sativa subsp. japonica OX=39947 GN=GYRA PE=2 SV=2	GYRA	1	0.00352627	81.32	2	NK(1)FATPR	-2.6708	1	18738
Q7XZG6	116	K	Os03g0811700 protein OS=Oryza sativa subsp. japonica OX=39947 GN=LOC_Os03g59710 PE=1 SV=1	LOC_Os03g59710	1	0.00152274	78.932	2	LQEK(1)YGLGSK	-1.6055	1	17308
Q7XZW5	37	K	Malate dehydrogenase OS=Oryza sativa subsp. japonica OX=39947 GN=LOC_Os03g56280 PE=1 SV=1	LOC_Os03g56280	1	0.0188141	60.589	2	AK(1)GGAPGFK	-2.7583	2	40405
Q7XZX4	54	K	40S ribosomal protein S29, putative, expressed OS=Oryza sativa subsp. japonica OX=39947 GN=LOC_Os11g41610 PE=1 SV=1	LOC_Os11g41610	1	0.000323505	85.813	2	DIGFIK(1)YR	1.3451	1	87542
Q7XZX4	48	K	40S ribosomal protein S29, putative, expressed OS=Oryza sativa subsp. japonica OX=39947 GN=LOC_Os11g41610 PE=1 SV=1	LOC_Os11g41610	1	0.00214564	106.35	2	SNAK(1)DIGFIK	-0.67905	1	55002
Q7Y008	144	K	Os03g0681900 protein OS=Oryza sativa subsp. japonica OX=39947 GN=LOC_Os03g47800 PE=1 SV=1	LOC_Os03g47800	1	0.00241432	59.645	2	YSSSK(1)FSAGGR	-1.02	1	22810
Q7Y0F2	387	K	Probable nucleoredoxin 1-2 OS=Oryza sativa subsp. japonica OX=39947 GN=Os03g0405900 PE=2 SV=1	Os03g0405900	1	0.0158603	41.824	2	AFLPK(1)LVNEYNK	-0.48556	1	5900.3
Q7Y0F2	506	K	Probable nucleoredoxin 1-2 OS=Oryza sativa subsp. japonica OX=39947 GN=Os03g0405900 PE=2 SV=1	Os03g0405900	1	7.77013e-05	77.696	3	LK(1)HDLHDHELVLTR	-1.2661	1	7145.3
Q7Y152	49	K	Galactokinase, putative, expressed OS=Oryza sativa subsp. japonica OX=39947 GN=LOC_Os03g61710 PE=1 SV=1	LOC_Os03g61710	1	0.000916329	64.266	2	LADK(1)FHAVYAAR	-0.4931	1	8394.4
Q84L14	10	K	Nuclear cap-binding protein subunit 2 OS=Oryza sativa subsp. japonica OX=39947 GN=CBP20 PE=2 SV=1	CBP20	1	0.00145124	108.3	2	DPTK(1)LSAYR	-2.293	1	4790.8
Q84M35	61	K	40S ribosomal protein S2, putative, expressed OS=Oryza sativa subsp. japonica OX=39947 GN=LOC_Os03g59310 PE=1 SV=1	LOC_Os03g59310	1	5.1548e-06	118.87	3	FSK(1)IEEIYLHSLPVK	0.38036	2	28498
Q84M35	214	K	40S ribosomal protein S2, putative, expressed OS=Oryza sativa subsp. japonica OX=39947 GN=LOC_Os03g59310 PE=1 SV=1	LOC_Os03g59310	1	0.00124457	83.358	2	GSTK(1)TLGNFVK	0.45829	1	79469
Q84M35	170	K	40S ribosomal protein S2, putative, expressed OS=Oryza sativa subsp. japonica OX=39947 GN=LOC_Os03g59310 PE=1 SV=1	LOC_Os03g59310	1	0.0155043	77.358	2	VTGK(1)CGSVTVR	-2.66	1	25418
Q84M35	49	K	40S ribosomal protein S2, putative, expressed OS=Oryza sativa subsp. japonica OX=39947 GN=LOC_Os03g59310 PE=1 SV=1	LOC_Os03g59310	1	0.000790925	109.36	2	WVPVTK(1)LGR	0.24232	1	1266400
Q84M68	110	K	Os03g0856500 protein OS=Oryza sativa subsp. japonica OX=39947 GN=LOC_Os03g63950 PE=1 SV=1	LOC_Os03g63950	1	0.000813361	121.8	2	AVAK(1)HSQLVK	-2.0018	1	52972
Q84M79	230	K	Expressed protein OS=Oryza sativa subsp. japonica OX=39947 GN=LOC_Os03g64050 PE=1 SV=1	LOC_Os03g64050	1	0.0106264	67.881	2	LPFLK(1)YVDAK	0.94556	1	26852
Q84MP7	7	K	Probable histone H2A variant 3 OS=Oryza sativa subsp. japonica OX=39947 GN=Os03g0743400 PE=2 SV=1	Os03g0743400	1	0.00588855	84.368	2	GGK(1)GLLAAK	-1.555	1	1132700
Q84MP7	13	K	Probable histone H2A variant 3 OS=Oryza sativa subsp. japonica OX=39947 GN=Os03g0743400 PE=2 SV=1	Os03g0743400	1	0.0102108	63.397	2	GLLAAK(1)TTAAK	-2.4481	1	31826
Q84MQ4	107	K	60S ribosomal protein L27a-3, putative, expressed OS=Oryza sativa subsp. japonica OX=39947 GN=LOC_Os03g29460 PE=1 SV=1	LOC_Os03g29460	1	2.21788e-06	77.696	2	APVIDVTQFGYTK(1)VLGK	0.037466	1	31770
Q8GSE9	47	K	Os07g0613200 protein OS=Oryza sativa subsp. japonica OX=39947 GN=Os07g0613200 PE=1 SV=1	Os07g0613200	1	4.72271e-05	131.54	3	ILFDK(1)YHPGYFGK	0.062276	2	107610
Q8GSE9	55	K	Os07g0613200 protein OS=Oryza sativa subsp. japonica OX=39947 GN=Os07g0613200 PE=1 SV=1	Os07g0613200	1	0.0233662	52.591	2	YHPGYFGK(1)VGMR	-0.38228	1	6605.1
Q84MQ4	63	K	60S ribosomal protein L27a-3, putative, expressed OS=Oryza sativa subsp. japonica OX=39947 GN=LOC_Os03g29460 PE=1 SV=1	LOC_Os03g29460	1	0.0085618	67.464	2	YFHK(1)LSNR	0.17462	1	54912
Q84NJ4	6	K	Probable histone H2A.3 OS=Oryza sativa subsp. japonica OX=39947 GN=Os08g0427700 PE=3 SV=1	Os08g0427700	1	0.0203288	63.397	2	GK(1)AIGSSAAK	-2.8003	1	18008
Q84NJ4	121	K	Probable histone H2A.3 OS=Oryza sativa subsp. japonica OX=39947 GN=Os08g0427700 PE=3 SV=1	Os08g0427700	0.945742	0.000710509	84.309	2	K(0.946)AGSSAK(0.054)AAAADDE	-2.612	1	17773
Q84NN4	208	K	Thioredoxin-like protein CDSP32, chloroplastic OS=Oryza sativa subsp. japonica OX=39947 GN=CDSP32 PE=2 SV=1	CDSP32	1	0.0280612	40.224	2	GEGGK(1)LVVLDVGLK	0.24461	1	3503.3
Q84NN4	231	K	Thioredoxin-like protein CDSP32, chloroplastic OS=Oryza sativa subsp. japonica OX=39947 GN=CDSP32 PE=2 SV=1	CDSP32	1	0.00650046	65.404	2	VYPTVVK(1)LSR	0.4902	2	116410
Q84NW1	257	K	Os07g0513000 protein OS=Oryza sativa subsp. japonica OX=39947 GN=Os07g0513000 PE=1 SV=1	Os07g0513000	1	0.00233925	106.93	2	EGK(1)LTVER	-2.8349	1	173460
Q84NW1	59	K	Os07g0513000 protein OS=Oryza sativa subsp. japonica OX=39947 GN=Os07g0513000 PE=1 SV=1	Os07g0513000	1	0.000186804	108.93	2	ITEAMK(1)LVAAAK	0.49605	4	392350
Q84NW1	65	K	Os07g0513000 protein OS=Oryza sativa subsp. japonica OX=39947 GN=Os07g0513000 PE=1 SV=1	Os07g0513000	1	0.00585735	69.093	2	LVAAAK(1)VR	-2.6418	1	18245
Q84NW1	53	K	Os07g0513000 protein OS=Oryza sativa subsp. japonica OX=39947 GN=Os07g0513000 PE=1 SV=1	Os07g0513000	1	0.00110122	94.804	2	NTQK(1)ITEAMK	-2.4963	2	66678
Q84P62	171	K	Os04g0665800 protein OS=Oryza sativa subsp. japonica OX=39947 GN=Os04g0665800 PE=1 SV=1	Os04g0665800	1	0.00574186	81.48	2	ISSNVK(1)FLNTVQSK	-0.3671	1	7699
Q84P96	230	K	3-ketoacyl-CoA thiolase-like protein OS=Oryza sativa subsp. japonica OX=39947 GN=Os02g0817700 PE=1 SV=1	Os02g0817700	1	3.22142e-11	111.75	2	AAAATAAGK(1)FK	-1.9481	5	387710
Q84P96	378	K	3-ketoacyl-CoA thiolase-like protein OS=Oryza sativa subsp. japonica OX=39947 GN=Os02g0817700 PE=1 SV=1	Os02g0817700	1	3.55033e-05	72.075	3	SK(1)VNVNGGAIALGHPLGATGAR	0.79773	1	6366.7
Q84P97	237	K	Mitochondrial outer membrane protein porin 5 OS=Oryza sativa subsp. japonica OX=39947 GN=VDAC5 PE=2 SV=1	VDAC5	0.999995	0.00107654	85.081	3	LNNTGK(1)LAALLQHEVKPK	0.24565	2	13842
Q84P97	98	K	Mitochondrial outer membrane protein porin 5 OS=Oryza sativa subsp. japonica OX=39947 GN=VDAC5 PE=2 SV=1	VDAC5	1	5.0715e-11	201.66	2	LVTSVK(1)LPDYNSGK	0.45367	2	171170
Q84PA4	162	K	ATP synthase B chain, chloroplast, putative, expressed OS=Oryza sativa subsp. japonica OX=39947 GN=LOC_Os03g17070 PE=1 SV=1	LOC_Os03g17070	1	0.00319101	71.896	3	ETTQELEAK(1)LDEGRR	0.68456	1	8571.3
Q84PB4	123	K	Photosystem I reaction center subunit II, chloroplastic OS=Oryza sativa subsp. japonica OX=39947 GN=Os08g0560900 PE=1 SV=1	Os08g0560900	1	6.81923e-06	179.36	2	EGPNLLK(1)LAR	-0.21117	1	334120
Q84PB4	194	K	Photosystem I reaction center subunit II, chloroplastic OS=Oryza sativa subsp. japonica OX=39947 GN=Os08g0560900 PE=1 SV=1	Os08g0560900	1	0.000720667	83.775	2	NVSPIEVK(1)FTGK	-0.72977	1	135180
Q84PB4	142	K	Photosystem I reaction center subunit II, chloroplastic OS=Oryza sativa subsp. japonica OX=39947 GN=Os08g0560900 PE=1 SV=1	Os08g0560900	1	3.03537e-06	161.12	2	YK(1)INYQFYR	-0.49592	2	272500
Q84PB5	83	K	PSI-K OS=Oryza sativa subsp. japonica OX=39947 GN=Os07g0148900 PE=1 SV=1	Os07g0148900	1	3.26015e-05	147.78	2	STAGLK(1)LEAR	-2.3371	2	382120
Q84PB7	243	K	Protein THYLAKOID FORMATION1, chloroplastic OS=Oryza sativa subsp. japonica OX=39947 GN=THF1 PE=2 SV=1	THF1	1	0.000250631	124.81	2	NILSK(1)LVQAK	0.2975	1	123310
Q84Q83	676	K	Protein TOC75, chloroplastic OS=Oryza sativa subsp. japonica OX=39947 GN=TOC75 PE=2 SV=2	TOC75	1	1.11895e-06	160.62	2	HQLTLTK(1)FVNLNK	0.49382	2	27716
Q84Q83	171	K	Protein TOC75, chloroplastic OS=Oryza sativa subsp. japonica OX=39947 GN=TOC75 PE=2 SV=2	TOC75	1	0.000970102	97.277	2	ISELK(1)FFDR	-0.13439	1	37492
Q84Q83	532	K	Protein TOC75, chloroplastic OS=Oryza sativa subsp. japonica OX=39947 GN=TOC75 PE=2 SV=2	TOC75	1	0.000284044	78.932	2	TFK(1)TSCFNTR	-2.5398	1	34385
Q84QW4	150	K	Os08g0524400 protein OS=Oryza sativa subsp. japonica OX=39947 GN=Os08g0524400 PE=1 SV=1	Os08g0524400	1	0.00502404	75.243	2	LYGK(1)LQLHK	-2.73	1	7884
Q84SC5	222	K	Os08g0162600 protein OS=Oryza sativa subsp. japonica OX=39947 GN=Os08g0162600 PE=1 SV=1	Os08g0162600	1	0.000323943	115.86	2	FAK(1)YDAETGR	-2.2925	1	68136
Q84SC5	138	K	Os08g0162600 protein OS=Oryza sativa subsp. japonica OX=39947 GN=Os08g0162600 PE=1 SV=1	Os08g0162600	1	0.00105835	72.042	2	LGFTK(1)TAIQAK	0.57521	1	7941.8
Q84T92	134	K	Chalcone--flavanone isomerase OS=Oryza sativa subsp. japonica OX=39947 GN=CHI PE=2 SV=1	CHI	1	4.71955e-18	190.37	2	AAGVYTDAEGAAADK(1)FK	-0.015396	1	118200
Q84T92	91	K	Chalcone--flavanone isomerase OS=Oryza sativa subsp. japonica OX=39947 GN=CHI PE=2 SV=1	CHI	1	2.26037e-06	134.2	2	DVVTGDFEK(1)FTR	0.67547	2	129780
Q84TA3	374	K	Leucine aminopeptidase OS=Oryza sativa subsp. japonica OX=39947 GN=LKHA4 PE=2 SV=1	LKHA4	0.997116	1.0109e-05	101.64	3	FKDNMEYTK(0.997)LK(0.003)PK	-2.4926	1	6109.8
Q84TA3	424	K	Leucine aminopeptidase OS=Oryza sativa subsp. japonica OX=39947 GN=LKHA4 PE=2 SV=1	LKHA4	1	0.0110771	74.486	2	NYISTFK(1)FK	0.17333	1	66436
Q84TB3	15	K	Actin-depolymerizing factor 4 OS=Oryza sativa subsp. japonica OX=39947 GN=ADF4 PE=1 SV=1	ADF4	1	9.83429e-09	157.52	2	ANSSSGVAIHDDCK(1)LK	0.52761	2	96639
Q84TB3	17	K	Actin-depolymerizing factor 4 OS=Oryza sativa subsp. japonica OX=39947 GN=ADF4 PE=1 SV=1	ADF4	1	0.00130213	102.55	2	LK(1)FNELQSK	-1.317	1	166460
Q84TB3	100	K	Actin-depolymerizing factor 4 OS=Oryza sativa subsp. japonica OX=39947 GN=ADF4 PE=1 SV=1	ADF4	1	2.95874e-05	103.69	2	SK(1)MLYASSNER	-2.9009	2	122250
Q84UQ1	370	K	DEAD-box ATP-dependent RNA helicase 42 OS=Oryza sativa subsp. japonica OX=39947 GN=Os08g0159900 PE=2 SV=1	Os08g0159900	1	0.000220617	99.174	2	AEK(1)LAIVDHSK	-2.5598	2	17645
Q84UR8	11	K	Cold shock domain protein 2 OS=Oryza sativa subsp. japonica OX=39947 GN=CSP2 PE=1 SV=1	CSP2	1	0.00145646	72.365	2	GTVK(1)WFDATK	-0.36515	1	7594.6
Q84VG0	58	K	Probable calcium-binding protein CML7 OS=Oryza sativa subsp. japonica OX=39947 GN=CML7 PE=2 SV=1	CML7	1	4.32492e-06	79.235	2	DIAAQEK(1)LTAPFDFPR	0.16991	1	15586
Q84VG1	87	K	ESCRT-related protein CHMP1 OS=Oryza sativa subsp. japonica OX=39947 GN=CHMP1 PE=2 SV=1	CHMP1	1	0.000460124	130.79	2	LDTQAK(1)MQVIGK	-0.59722	1	14290
Q84YK7	314	K	Beta-glucosidase 27 OS=Oryza sativa subsp. japonica OX=39947 GN=BGLU27 PE=2 SV=1	BGLU27	1	9.44238e-05	99.589	2	LPK(1)FTAEQSELVK	-0.027228	1	24694
Q84ZB2	481	K	Os08g0564100 protein OS=Oryza sativa subsp. japonica OX=39947 GN=Os08g0564100 PE=1 SV=1	Os08g0564100	1	0.0148177	74.849	2	AAIGK(1)FGLSGK	0.1422	1	63433
Q84ZB2	47	K	Os08g0564100 protein OS=Oryza sativa subsp. japonica OX=39947 GN=Os08g0564100 PE=1 SV=1	Os08g0564100	1	0.000618892	108.2	2	AANGIAALK(1)LSDR	-1.7884	1	21782
Q84ZB2	332	K	Os08g0564100 protein OS=Oryza sativa subsp. japonica OX=39947 GN=Os08g0564100 PE=1 SV=1	Os08g0564100	1	0.000246129	120.33	2	FGHGSAK(1)LAR	-2.3562	1	13118
Q84ZC0	154	K	Probable V-type proton ATPase subunit H OS=Oryza sativa subsp. japonica OX=39947 GN=Os07g0549700 PE=2 SV=1	Os07g0549700	1	0.00121451	72.922	2	SK(1)LTSTQDVLR	-1.8969	1	25266
Q851E0	358	K	Expressed protein OS=Oryza sativa subsp. japonica OX=39947 GN=LOC_Os03g48920 PE=1 SV=1	LOC_Os03g48920	1	0.000230499	115.04	2	TALQK(1)LGAIPSR	-0.29848	1	28099
Q851F6	134	K	Expressed protein OS=Oryza sativa subsp. japonica OX=39947 GN=LOC_Os03g51950 PE=1 SV=1	LOC_Os03g51950	1	2.31874e-07	120.75	2	FDSAGVK(1)LIAVGVGTPDK	0.36499	1	28907
Q851P9	111	K	Linker histone H1 and H5 family protein, expressed OS=Oryza sativa subsp. japonica OX=39947 GN=LOC_Os03g58470 PE=1 SV=1	LOC_Os03g58470	1	0.000937547	90.142	2	LVAAGK(1)LTK	-1.5016	2	303850
Q851P9	120	K	Linker histone H1 and H5 family protein, expressed OS=Oryza sativa subsp. japonica OX=39947 GN=LOC_Os03g58470 PE=1 SV=1	LOC_Os03g58470	1	0.00161333	67.507	2	NSYK(1)LPPTR	-2.6011	2	94820
Q851P9	81	K	Linker histone H1 and H5 family protein, expressed OS=Oryza sativa subsp. japonica OX=39947 GN=LOC_Os03g58470 PE=1 SV=1	LOC_Os03g58470	1	1.48617e-07	153.52	2	TGSSQYAIGK(1)FLEDK	-0.38687	1	38952
Q851W1	512	K	SEC1 family transport protein SLY1 OS=Oryza sativa subsp. japonica OX=39947 GN=SLY1 PE=2 SV=1	SLY1	1	0.000158473	86.838	2	NLLSDGK(1)QLAATR	0.084944	1	26397
Q851W1	411	K	SEC1 family transport protein SLY1 OS=Oryza sativa subsp. japonica OX=39947 GN=SLY1 PE=2 SV=1	SLY1	1	0.00111085	105.04	2	TK(1)LMNLLR	-0.36541	1	4160.3
Q851Y1	333	K	Ankyrin repeat domain protein 2, putative, expressed OS=Oryza sativa subsp. japonica OX=39947 GN=LOC_Os03g63480 PE=1 SV=1	LOC_Os03g63480	1	3.89433e-09	163.09	2	TAIDVAK(1)LNNQEEVLK	0.84771	1	11206
Q8GSE9	67	K	Os07g0613200 protein OS=Oryza sativa subsp. japonica OX=39947 GN=Os07g0613200 PE=1 SV=1	Os07g0613200	1	3.45948e-06	134.2	2	NK(1)FYSPAVNVER	-0.054332	1	52934
Q8GSE9	112	K	Os07g0613200 protein OS=Oryza sativa subsp. japonica OX=39947 GN=Os07g0613200 PE=1 SV=1	Os07g0613200	0.99999	0.0255469	72.846	2	VLGK(1)GLLPEKPIVVK	0.046875	1	25677
Q8GTK4	223	K	Os07g0141400 protein OS=Oryza sativa subsp. japonica OX=39947 GN=Os07g0141400 PE=1 SV=1	Os07g0141400	1	3.3186e-13	151.52	3	HQLITATVNDGK(1)LYICK	1.0859	5	178850
Q8GTK4	228	K	Os07g0141400 protein OS=Oryza sativa subsp. japonica OX=39947 GN=Os07g0141400 PE=1 SV=1	Os07g0141400	1	4.45391e-06	126.29	2	LYICK(1)AQAGDK	-2.7209	3	257440
Q8GTK4	101	K	Os07g0141400 protein OS=Oryza sativa subsp. japonica OX=39947 GN=Os07g0141400 PE=1 SV=1	Os07g0141400	1	0.000840563	103.87	2	LLIPSK(1)WNPSK	0.49296	1	590460
Q8GTK4	211	K	Os07g0141400 protein OS=Oryza sativa subsp. japonica OX=39947 GN=Os07g0141400 PE=1 SV=1	Os07g0141400	1	2.09436e-16	168.91	3	TADGDEGGK(1)HQLITATVNDGK	-1.3584	1	10099
Q8GVI0	41	K	Eukaryotic translation initiation factor 3 subunit E OS=Oryza sativa subsp. japonica OX=39947 GN=Os07g0222300 PE=1 SV=1	Os07g0222300	1	0.0109714	49.325	2	EILEAK(1)LR	0.59598	1	18008
Q8GVY2	3	K	60S ribosomal protein L38, putative, expressed OS=Oryza sativa subsp. japonica OX=39947 GN=LOC_Os11g24610 PE=1 SV=2	LOC_Os11g24610	1	0.00505414	79.059	2	PK(1)QIHEIK	-2.5767	1	8675.8
Q8GVY2	33	K	60S ribosomal protein L38, putative, expressed OS=Oryza sativa subsp. japonica OX=39947 GN=LOC_Os11g24610 PE=1 SV=2	LOC_Os11g24610	0.999999	0.0168498	72.038	2	TKDAVK(1)FK	-2.091	1	18437
Q8GVY3	149	K	Os07g0546600 protein OS=Oryza sativa subsp. japonica OX=39947 GN=Os07g0546600 PE=1 SV=2	Os07g0546600	1	0.0223973	62.969	2	VK(1)LLNDLK	-0.33884	1	21924
Q8H080	41	K	Expressed protein OS=Oryza sativa subsp. japonica OX=39947 GN=LOC_Os03g05520 PE=1 SV=1	LOC_Os03g05520	1	0.0139143	64.906	2	ALRPK(1)YNVFTK	-0.68026	1	7542.1
Q8H3I7	54	K	Os07g0641700 protein OS=Oryza sativa subsp. japonica OX=39947 GN=Os07g0641700 PE=1 SV=2	Os07g0641700	0.99994	0.00657998	73.655	2	DKDGK(1)LIPVALK	-0.23027	1	14015
Q8H3I7	16	K	Os07g0641700 protein OS=Oryza sativa subsp. japonica OX=39947 GN=Os07g0641700 PE=1 SV=2	Os07g0641700	1	0.000195721	142.56	2	VLVEK(1)LVQPK	-0.35456	1	57007
Q8H3M0	40	K	Os08g0428800 protein OS=Oryza sativa subsp. japonica OX=39947 GN=Os08g0428800 PE=1 SV=1	Os08g0428800	1	0.00121024	92.732	2	SAISK(1)FIEGK	-0.49981	1	282270
Q8H3X4	144	K	Dirigent protein OS=Oryza sativa subsp. japonica OX=39947 GN=Os07g0107300 PE=1 SV=1	Os07g0107300	1	9.94121e-05	140.05	2	ELSVVGGTGK(1)FR	-0.05655	1	143550
Q8H4P7	73	K	Photosystem II 10 kDa polypeptide, chloroplastic OS=Oryza sativa subsp. japonica OX=39947 GN=OJ1470_H06.117 PE=1 SV=1	OJ1470_H06.117	1	6.78938e-06	150.53	2	GK(1)GLYQFSNK	-2.3423	1	438510
Q8H4Q9	11	K	Os07g0496000 protein OS=Oryza sativa subsp. japonica OX=39947 GN=Os07g0496000 PE=1 SV=1	Os07g0496000	1	0.000429172	94.791	2	YK(1)LVFLGDQSVGK	-0.43026	1	3680.1
Q8H4Z0	133	K	Os07g0184800 protein OS=Oryza sativa subsp. japonica OX=39947 GN=Os07g0184800 PE=1 SV=1	Os07g0184800	1	0.0107609	90.142	2	LTAAGK(1)LAK	-2.356	2	75551
Q8H4Z0	142	K	Os07g0184800 protein OS=Oryza sativa subsp. japonica OX=39947 GN=Os07g0184800 PE=1 SV=1	Os07g0184800	1	6.57933e-05	76.572	2	NSFK(1)LSSTR	-2.5421	2	55144
Q8H590	106	K	40S ribosomal protein S18, putative, expressed OS=Oryza sativa subsp. japonica OX=39947 GN=LOC_Os03g58050 PE=1 SV=1	LOC_Os03g58050	1	4.13166e-06	156.73	2	FSQVVSNALDMK(1)LR	0.33299	3	103740
Q8H590	34	K	40S ribosomal protein S18, putative, expressed OS=Oryza sativa subsp. japonica OX=39947 GN=LOC_Os03g58050 PE=1 SV=1	LOC_Os03g58050	1	5.91111e-10	199.54	2	IMFALTSIK(1)GVGR	0.79737	2	66137
Q8H590	78	K	40S ribosomal protein S18, putative, expressed OS=Oryza sativa subsp. japonica OX=39947 GN=LOC_Os03g58050 PE=1 SV=1	LOC_Os03g58050	1	0.000238134	127.94	2	QFK(1)VPDWFLNR	-0.071669	1	41292
Q8H5M0	383	K	Os07g0585000 protein OS=Oryza sativa subsp. japonica OX=39947 GN=Os07g0585000 PE=1 SV=1	Os07g0585000	1	0.00605371	52.837	2	MK(1)LPLDLDNGSDK	-1.5114	1	5968.5
Q8H5N9	281	K	Probable aquaporin PIP2-1 OS=Oryza sativa subsp. japonica OX=39947 GN=PIP2-1 PE=2 SV=1	PIP2-1	1	0.000322396	116.13	2	AGAIK(1)ALGSFR	0.041958	1	320580
Q8H7V0	49	K	40S ribosomal protein S17, putative, expressed OS=Oryza sativa subsp. japonica OX=39947 GN=LOC_Os03g01900 PE=1 SV=1	LOC_Os03g01900	1	0.0140201	64.266	2	NK(1)VAGFSTHLMR	0.83684	1	5052
Q8H811	151	K	Leucine Rich Repeat family protein, expressed OS=Oryza sativa subsp. japonica OX=39947 GN=LOC_Os03g12250 PE=1 SV=1	LOC_Os03g12250	1	4.27327e-10	153.05	2	LDLAGNK(1)FSGEISPDFNK	-0.088424	1	15044
Q8H8D6	200	K	Glutathione S-transferase, N-terminal domain containing protein, expressed OS=Oryza sativa subsp. japonica OX=39947 GN=LOC_Os03g04220 PE=1 SV=1	LOC_Os03g04220	1	8.78571e-05	124.46	2	DLEK(1)LLDIYEQR	-0.39892	1	12216
Q8H8D6	80	K	Glutathione S-transferase, N-terminal domain containing protein, expressed OS=Oryza sativa subsp. japonica OX=39947 GN=LOC_Os03g04220 PE=1 SV=1	LOC_Os03g04220	1	0.00204762	80.294	2	HIAHK(1)YAR	-2.536	1	3049.6
Q8H8D6	219	K	Glutathione S-transferase, N-terminal domain containing protein, expressed OS=Oryza sativa subsp. japonica OX=39947 GN=LOC_Os03g04220 PE=1 SV=1	LOC_Os03g04220	1	9.85306e-06	43.727	3	LEEAAYLAGDK(1)FTIADLSHLPNADR	-0.10523	1	6499.4
Q8H8D8	43	K	Glutathione transferase OS=Oryza sativa subsp. japonica OX=39947 GN=LOC_Os03g04240 PE=1 SV=1	LOC_Os03g04240	1	0.00355504	78.816	2	EHK(1)LPEFIK	-0.28367	1	74773
Q8H8D8	49	K	Glutathione transferase OS=Oryza sativa subsp. japonica OX=39947 GN=LOC_Os03g04240 PE=1 SV=1	LOC_Os03g04240	1	0.00233029	79.809	2	LPEFIK(1)LR	0.10179	1	22897
Q8H8D8	64	K	Glutathione transferase OS=Oryza sativa subsp. japonica OX=39947 GN=LOC_Os03g04240 PE=1 SV=1	LOC_Os03g04240	1	0.0179582	60.547	2	HGDK(1)TLVDSR	-2.099	1	18888
Q8H8S1	5	K	Ribosomal protein L15 OS=Oryza sativa subsp. japonica OX=39947 GN=LOC_Os03g40180 PE=1 SV=1	LOC_Os03g40180	1	0.00748081	58.889	2	GAYK(1)YVSELWR	0.071844	1	20743
Q8H8S1	85	K	Ribosomal protein L15 OS=Oryza sativa subsp. japonica OX=39947 GN=LOC_Os03g40180 PE=1 SV=1	LOC_Os03g40180	1	0.00102981	99.34	3	PK(1)HQGITQLK	-3.3447	3	26346
Q8H8S1	93	K	Ribosomal protein L15 OS=Oryza sativa subsp. japonica OX=39947 GN=LOC_Os03g40180 PE=1 SV=1	LOC_Os03g40180	1	5.02533e-06	113.46	2	HQGITQLK(1)FQR	-1.8509	1	85213
Q8H8T0	82	K	UDP-arabinopyranose mutase 1 OS=Oryza sativa subsp. japonica OX=39947 GN=UAM1 PE=1 SV=1	UAM1	1	0.000634755	79.889	2	ILGPK(1)ASCISFK	0.58838	1	74065
Q8H8T0	329	K	UDP-arabinopyranose mutase 1 OS=Oryza sativa subsp. japonica OX=39947 GN=UAM1 PE=1 SV=1	UAM1	1	0.0064925	81.099	2	LGK(1)IDPYFVK	0.08495	1	61020
Q8L472	149	K	Os07g0105600 protein OS=Oryza sativa subsp. japonica OX=39947 GN=P0617C02.114 PE=1 SV=1	P0617C02.114	1	0.0147741	65.156	2	ANYVTK(1)YLR	0.24437	1	34702
Q8L4L4	188	K	60S ribosomal protein L5-2 OS=Oryza sativa subsp. japonica OX=39947 GN=RPL5B PE=2 SV=2	RPL5B	0.998881	0.000558579	103.76	3	K(0.001)DEK(0.999)QLDSDIHRK	-2.9443	2	53205
Q8L4L4	197	K	60S ribosomal protein L5-2 OS=Oryza sativa subsp. japonica OX=39947 GN=RPL5B PE=2 SV=2	RPL5B	1	0.00579996	99.589	2	K(1)YIYGGHVADYMR	-1.7301	3	86717
Q8L4L4	44	K	60S ribosomal protein L5-2 OS=Oryza sativa subsp. japonica OX=39947 GN=RPL5B PE=2 SV=2	RPL5B	1	0.0137912	65.313	2	NK(1)YNTPK	-2.788	1	51608
Q8L4L4	49	K	60S ribosomal protein L5-2 OS=Oryza sativa subsp. japonica OX=39947 GN=RPL5B PE=2 SV=2	RPL5B	1	0.000793683	96.51	2	YNTPK(1)YR	-2.6212	1	91787
Q8L4L4	9	K	60S ribosomal protein L5-2 OS=Oryza sativa subsp. japonica OX=39947 GN=RPL5B PE=2 SV=2	RPL5B	1	0.0165229	58.916	2	TQK(1)THAYFK	-1.8163	1	9465.7
Q8L5K0	192	K	Ferritin OS=Oryza sativa subsp. japonica OX=39947 GN=Fer2 PE=1 SV=1	Fer2	1	2.01379e-06	99.668	3	LVNEK(1)LHNLHSVASR	-1.8033	2	93284
Q8L6I1	882	K	Plasma membrane ATPase OS=Oryza sativa subsp. japonica OX=39947 GN=a3 PE=1 SV=1	a3	1	5.13442e-06	125.98	2	ELK(1)WAHAQR	-2.0918	1	23110
Q8L6I1	342	K	Plasma membrane ATPase OS=Oryza sativa subsp. japonica OX=39947 GN=a3 PE=1 SV=1	a3	1	7.45208e-05	103.76	2	TGTLTLNK(1)LTVDK	-4.1105	1	53729
Q8L6I1	453	K	Plasma membrane ATPase OS=Oryza sativa subsp. japonica OX=39947 GN=a3 PE=1 SV=1	a3	1	0.000846294	92.428	2	VHAVIDK(1)FAER	-0.018623	1	30747
Q8L6I2	453	K	Plasma membrane ATPase OS=Oryza sativa subsp. japonica OX=39947 GN=a2 PE=1 SV=1	a2	1	0.015806	46.447	2	AVIDK(1)FAER	-0.279	1	29150
Q8L6I2	61	K	Plasma membrane ATPase OS=Oryza sativa subsp. japonica OX=39947 GN=a2 PE=1 SV=1	a2	0.939899	0.0287236	75.243	2	K(0.06)ESK(0.94)FLK	-6.1836	1	9173.4
Q8LH97	51	K	40S ribosomal protein S6 OS=Oryza sativa subsp. japonica OX=39947 GN=Os07g0622100 PE=1 SV=1	Os07g0622100	1	0.0267986	41.824	2	GYVFK(1)IMGGCDK	0.14857	1	5246.8
Q8LH97	23	K	40S ribosomal protein S6 OS=Oryza sativa subsp. japonica OX=39947 GN=Os07g0622100 PE=1 SV=1	Os07g0622100	1	0.00038199	92.445	2	KLEIDDDQK(1)LR	-1.56	1	28159
Q8LH97	2	K	40S ribosomal protein S6 OS=Oryza sativa subsp. japonica OX=39947 GN=Os07g0622100 PE=1 SV=1	Os07g0622100	1	1.21617e-06	119.55	2	MK(1)FNIANPTTGCQK	-1.1163	2	70289
Q8LH97	238	K	40S ribosomal protein S6 OS=Oryza sativa subsp. japonica OX=39947 GN=Os07g0622100 PE=1 SV=1	Os07g0622100	1	0.0223973	62.969	2	SK(1)LSSAAK	-2.2238	1	16119
Q8LIJ9	52	K	Os07g0508300 protein OS=Oryza sativa subsp. japonica OX=39947 GN=Os07g0508300 PE=1 SV=1	Os07g0508300	1	0.000580175	46.068	2	HQQLEK(1)LYTSTR	-2.7839	1	5450.3
Q8LJJ2	479	K	Threonine synthase OS=Oryza sativa subsp. japonica OX=39947 GN=Os01g0693800 PE=1 SV=1	Os01g0693800	1	0.00020274	75.012	2	TVVVSTAHGLK(1)FTQSK	0.66536	1	23254
Q8LJU5	166	K	40S ribosomal protein S7 OS=Oryza sativa subsp. japonica OX=39947 GN=RPS7 PE=2 SV=2	RPS7	1	9.15399e-08	170.22	2	NNTEYK(1)LDTFSSVYR	-0.41797	1	36816
Q8LNL2	17	K	40S ribosomal protein S20, putative, expressed OS=Oryza sativa subsp. japonica OX=39947 GN=LOC_Os10g08930 PE=1 SV=1	LOC_Os10g08930	1	0.000612907	99.855	2	GGK(1)LGMEEAR	-2.1446	2	162870
Q8LNU2	397	K	Hydroxyproline-rich glycoprotein family protein, putative, expressed OS=Oryza sativa subsp. japonica OX=39947 GN=LOC_Os10g35250 PE=1 SV=1	LOC_Os10g35250	1	3.76681e-06	122.2	2	TQAEK(1)LQQASEITR	-2.353	1	5706.9
Q8LQ68	385	K	Hexokinase-6 OS=Oryza sativa subsp. japonica OX=39947 GN=HXK6 PE=1 SV=1	HXK6	1	0.0177295	61.494	2	HLGAK(1)LK	-3.3588	1	38070
Q8LRH2	312	K	Os01g0510600 protein OS=Oryza sativa subsp. japonica OX=39947 GN=Os01g0510600 PE=1 SV=1	Os01g0510600	1	0.0281202	58.286	2	AGK(1)FYDK	-1.4126	1	13295
Q8LRH2	316	K	Os01g0510600 protein OS=Oryza sativa subsp. japonica OX=39947 GN=Os01g0510600 PE=1 SV=1	Os01g0510600	1	0.0109714	49.325	2	FYDK(1)YIAR	0.061209	1	31221
Q8RUL6	290	K	Enoyl CoA hydratase-like protein OS=Oryza sativa subsp. japonica OX=39947 GN=P0482D04.4 PE=1 SV=1	P0482D04.4	0.999934	0.0374966	51.864	2	RKPVFSK(1)L	-3.2221	1	17662
Q8RUP8	314	K	Os01g0821800 protein OS=Oryza sativa subsp. japonica OX=39947 GN=Os01g0821800 PE=1 SV=1	Os01g0821800	0.99999	1.62653e-07	156.57	2	HVVLITNVKPGK(1)LR	-0.76108	1	17816
Q8RYZ1	415	K	Os01g0874700 protein OS=Oryza sativa subsp. japonica OX=39947 GN=P0648C09.9 PE=1 SV=1	P0648C09.9	1	0.00410553	72.042	2	NSPPMLGK(1)HR	-1.0143	1	18512
Q8RYZ1	465	K	Os01g0874700 protein OS=Oryza sativa subsp. japonica OX=39947 GN=P0648C09.9 PE=1 SV=1	P0648C09.9	1	0.00152416	76.85	2	SK(1)FIFASPAK	-0.077835	1	35191
Q8RYZ1	290	K	Os01g0874700 protein OS=Oryza sativa subsp. japonica OX=39947 GN=P0648C09.9 PE=1 SV=1	P0648C09.9	1	2.64583e-06	146.27	2	TDTVLLK(1)FLR	0.059515	1	64093
Q8S5M6	230	K	Glutamate--tRNA ligase OS=Oryza sativa subsp. japonica OX=39947 GN=LOC_Os10g22380 PE=1 SV=1	LOC_Os10g22380	1	0.000206325	109.88	2	AALLNK(1)YFAER	-0.5488	1	29219
Q8S5M6	349	K	Glutamate--tRNA ligase OS=Oryza sativa subsp. japonica OX=39947 GN=LOC_Os10g22380 PE=1 SV=1	LOC_Os10g22380	1	0.00517328	92.732	2	GK(1)LDMQDPNK	-2.4131	1	11869
Q8S7H8	108	K	Photosystem I reaction center subunit III OS=Oryza sativa subsp. japonica OX=39947 GN=LOC_Os03g56670 PE=1 SV=1	LOC_Os03g56670	1	0.003475	72.038	2	KLQSSLK(1)K	-1.9702	1	46295
Q8SA35	216	K	Os01g0659200 protein OS=Oryza sativa subsp. japonica OX=39947 GN=Os01g0659200 PE=1 SV=1	Os01g0659200	0.998437	0.00263996	117.18	2	K(0.002)K(0.998)LPEIR	-2.2663	1	14761
Q8SA35	111	K	Os01g0659200 protein OS=Oryza sativa subsp. japonica OX=39947 GN=Os01g0659200 PE=1 SV=1	Os01g0659200	1	3.44718e-05	135.5	3	VSHNHHEYK(1)NLLK	-2.1789	1	29566
Q8SAY0	142	K	50S ribosomal protein L18, chloroplastic OS=Oryza sativa subsp. japonica OX=39947 GN=RPL18 PE=2 SV=1	RPL18	1	0.029259	43.272	2	GITK(1)VVFDR	-1.2534	1	24381
Q8SAY0	157	K	50S ribosomal protein L18, chloroplastic OS=Oryza sativa subsp. japonica OX=39947 GN=RPL18 PE=2 SV=1	RPL18	1	0.0160194	47.349	2	IK(1)ALADAAR	-3.4471	1	5926.2
Q8SAY0	84	K	50S ribosomal protein L18, chloroplastic OS=Oryza sativa subsp. japonica OX=39947 GN=RPL18 PE=2 SV=1	RPL18	1	6.38716e-06	149.02	3	SNK(1)HLYAQVIDDTK	-1.4612	2	145710
Q8W0D1	57	K	Os01g0721900 protein OS=Oryza sativa subsp. japonica OX=39947 GN=Os01g0721900 PE=1 SV=1	Os01g0721900	0.99861	7.49456e-09	123.83	3	AAQAASAAAK(0.999)FPTK(0.001)PAPPTQAAR	-1.5812	1	65629
Q8W0D1	295	K	Os01g0721900 protein OS=Oryza sativa subsp. japonica OX=39947 GN=Os01g0721900 PE=1 SV=1	Os01g0721900	0.999972	0.00341181	73.502	3	KGNDEIFIK(1)LGSDKDK	1.2185	1	17122
Q8W0I1	84	K	Os01g0673600 protein OS=Oryza sativa subsp. japonica OX=39947 GN=Os01g0673600 PE=1 SV=1	Os01g0673600	1	0.0223447	51.872	2	IYHPNIDK(1)LGR	-1.2485	1	18138
Q8W1L6	40	K	Peroxisomal fatty acid beta-oxidation multifunctional protein OS=Oryza sativa subsp. japonica OX=39947 GN=MFP PE=1 SV=2	MFP	1	2.64873e-06	137.58	2	EK(1)YAEAMDRDDVK	-2.8735	1	2309.7
Q8W1L6	350	K	Peroxisomal fatty acid beta-oxidation multifunctional protein OS=Oryza sativa subsp. japonica OX=39947 GN=MFP PE=1 SV=2	MFP	1	0.00020397	82.437	2	GQK(1)MIAANLEGLVK	-0.38543	1	14167
Q8W1L6	403	K	Peroxisomal fatty acid beta-oxidation multifunctional protein OS=Oryza sativa subsp. japonica OX=39947 GN=MFP PE=1 SV=2	MFP	1	1.11827e-06	126.21	2	IPLK(1)QSIFSDLEK	0.91133	1	7678.3
Q8W250	369	K	1-deoxy-D-xylulose 5-phosphate reductoisomerase, chloroplastic OS=Oryza sativa subsp. japonica OX=39947 GN=DXR PE=2 SV=2	DXR	1	0.000551609	79.889	2	LDLCK(1)LGSLTFK	0.67038	1	12713
Q8W250	127	K	1-deoxy-D-xylulose 5-phosphate reductoisomerase, chloroplastic OS=Oryza sativa subsp. japonica OX=39947 GN=DXR PE=2 SV=2	DXR	0.999947	0.00170131	98.009	2	TFKPK(1)LVAVR	-1.079	2	158330
Q8W315	381	K	Dynamin-related protein 1C, putative, expressed OS=Oryza sativa subsp. japonica OX=39947 GN=LOC_Os03g50520 PE=1 SV=1	LOC_Os03g50520	1	0.000595875	73.655	3	LPFDK(1)HLSLQNVR	0.94726	2	40858
Q8W317	207	K	NADH-ubiquinone oxidoreductase 75 kDa subunit, mitochondrial, putative, expressed OS=Oryza sativa subsp. japonica OX=39947 GN=LOC_Os03g50540 PE=1 SV=1	LOC_Os03g50540	1	0.0199444	51.872	2	SVVDK(1)NLGPLVK	-0.93247	1	8977.5
Q8W3D9	329	K	Protochlorophyllide reductase B, chloroplastic OS=Oryza sativa subsp. japonica OX=39947 GN=PORB PE=2 SV=1	PORB	1	0.0112974	44.57	2	LLFPPFQK(1)YITK	-1.1018	1	56327
Q8W3J0	29	K	UDP-glucuronate decarboxylase OS=Oryza sativa subsp. japonica OX=39947 GN=UXS-3 PE=1 SV=1	UXS-3	1	0.0202878	48.157	2	FSK(1)FFQANLR	2.3531	1	16505
Q93VT8	316	K	ATP-citrate synthase beta chain protein 1 OS=Oryza sativa subsp. japonica OX=39947 GN=ACLB-1 PE=2 SV=1	ACLB-1	1	4.07352e-05	116.13	2	ETFEK(1)LVEDGK	0.46472	2	15925
Q93VT8	19	K	ATP-citrate synthase beta chain protein 1 OS=Oryza sativa subsp. japonica OX=39947 GN=ACLB-1 PE=2 SV=1	ACLB-1	1	1.15825e-11	130.99	2	TTQALFYNYK(1)QLPIQR	0.95218	1	6885.1
Q93WM3	136	K	Asparagine--tRNA ligase OS=Oryza sativa subsp. japonica OX=39947 GN=Os01g0372700 PE=1 SV=1	Os01g0372700	1	0.00169548	74.269	2	TK(1)LTLENLR	-0.85738	1	18344
Q93X08	18	K	UTP--glucose-1-phosphate uridylyltransferase OS=Oryza sativa subsp. japonica OX=39947 GN=UGP PE=1 SV=1	UGP	1	2.37657e-11	174.05	2	AATDK(1)LDQISENEK	-1.1521	1	204710
Q93X08	8	K	UTP--glucose-1-phosphate uridylyltransferase OS=Oryza sativa subsp. japonica OX=39947 GN=UGP PE=1 SV=1	UGP	1	1.93061e-06	187.33	2	AVTADVK(1)LEGLR	0.89141	1	144790
Q93X08	346	K	UTP--glucose-1-phosphate uridylyltransferase OS=Oryza sativa subsp. japonica OX=39947 GN=UGP PE=1 SV=1	UGP	1	0.000739935	74.849	2	FFEK(1)AIGINVPR	-1.1124	1	23351
Q93X08	80	K	UTP--glucose-1-phosphate uridylyltransferase OS=Oryza sativa subsp. japonica OX=39947 GN=UGP PE=1 SV=1	UGP	1	0.000353211	108.93	2	LLDK(1)LVVLK	-0.45811	2	157630
Q93X08	85	K	UTP--glucose-1-phosphate uridylyltransferase OS=Oryza sativa subsp. japonica OX=39947 GN=UGP PE=1 SV=1	UGP	1	5.2187e-05	103.17	2	LVVLK(1)LNGGLGTTMGCTGPK	-0.11256	1	7333.7
Q93X08	449	K	UTP--glucose-1-phosphate uridylyltransferase OS=Oryza sativa subsp. japonica OX=39947 GN=UGP PE=1 SV=1	UGP	1	3.23926e-05	113.34	2	SGK(1)LEIPDGAVLENK	0.38049	1	66047
Q941T8	3	K	Os01g0847600 protein OS=Oryza sativa subsp. japonica OX=39947 GN=Os01g0847600 PE=1 SV=1	Os01g0847600	1	0.000131277	108.4	2	AK(1)HFVLNTGAK	0.2255	1	24286
Q942P9	276	K	Probable protein phosphatase 2C 1 OS=Oryza sativa subsp. japonica OX=39947 GN=Os01g0164600 PE=1 SV=1	Os01g0164600	1	0.0202878	48.157	2	FIGGK(1)LIGGK	0.065807	1	23912
Q943F3	150	K	60S ribosomal protein L18a OS=Oryza sativa subsp. japonica OX=39947 GN=RPL18A PE=1 SV=1	RPL18A	1	0.0106264	67.881	2	SDIK(1)FPLVYR	0.3296	1	12254
Q943K1	176	K	Photosystem II 22 kDa protein 1, chloroplastic OS=Oryza sativa subsp. japonica OX=39947 GN=PSBS1 PE=1 SV=1	PSBS1	1	0.0368807	41.025	2	AVIAPGK(1)GFR	-2.0349	1	8633.6
Q943L0	209	K	Os01g0839900 protein OS=Oryza sativa subsp. japonica OX=39947 GN=Os01g0839900 PE=1 SV=1	Os01g0839900	1	0.00139088	76.572	2	SSK(1)YSEFFK	-0.029348	1	135390
Q943W1	131	K	Os01g0501800 protein OS=Oryza sativa subsp. japonica OX=39947 GN=Os01g0501800 PE=1 SV=1	Os01g0501800	1	0.0411298	40.203	2	AGK(1)YNMK	-2.5714	1	213560
Q943W1	136	K	Os01g0501800 protein OS=Oryza sativa subsp. japonica OX=39947 GN=Os01g0501800 PE=1 SV=1	Os01g0501800	1	0.052572	86.243	2	K(1)FCLEPTSFTVK	0.11278	1	65138
Q943W5	304	K	Tyrosine--tRNA ligase OS=Oryza sativa subsp. japonica OX=39947 GN=Os01g0500900 PE=1 SV=1	Os01g0500900	1	0.0164036	56.014	2	SDGTK(1)FGK	-2.717	1	21719
Q94CN1	348	K	Glyoxysomal fatty acid beta-chain multifunctional protein OS=Oryza sativa subsp. japonica OX=39947 GN=Os01g0348600 PE=1 SV=1	Os01g0348600	1	0.00869378	79.889	2	EVNEK(1)FLNAGIDR	0.29478	1	126770
Q94CN1	215	K	Glyoxysomal fatty acid beta-chain multifunctional protein OS=Oryza sativa subsp. japonica OX=39947 GN=Os01g0348600 PE=1 SV=1	Os01g0348600	1	0.019893	41.796	2	RPWIK(1)SLYK	-2.2097	1	7446.4
Q94CN1	222	K	Glyoxysomal fatty acid beta-chain multifunctional protein OS=Oryza sativa subsp. japonica OX=39947 GN=Os01g0348600 PE=1 SV=1	Os01g0348600	1	0.0102633	66.664	2	TDK(1)LEPLGEAR	-0.33646	1	37764
Q94CN1	688	K	Glyoxysomal fatty acid beta-chain multifunctional protein OS=Oryza sativa subsp. japonica OX=39947 GN=Os01g0348600 PE=1 SV=1	Os01g0348600	1	0.00616251	65.879	2	YIHDK(1)LEVWAK	1.2327	1	11135
Q94CN9	472	K	Dihydrolipoyl dehydrogenase OS=Oryza sativa subsp. japonica OX=39947 GN=Os01g0337900 PE=1 SV=1	Os01g0337900	1	9.17039e-12	151.52	2	ANTK(1)ALAENEGDGLAK	-2.2932	1	16341
Q94CN9	355	K	Dihydrolipoyl dehydrogenase OS=Oryza sativa subsp. japonica OX=39947 GN=Os01g0337900 PE=1 SV=1	Os01g0337900	1	5.78964e-07	81.409	2	APFTK(1)GLGLENVNVVTQR	0.20634	1	15066
Q94DM2	99	K	Peroxidase OS=Oryza sativa subsp. japonica OX=39947 GN=prx22 PE=1 SV=1	prx22	1	0.0179411	65.404	2	SEK(1)LAPPNK	-3.0169	1	53470
Q94DM8	28	K	Ubiquitin-fold modifier 1 OS=Oryza sativa subsp. japonica OX=39947 GN=Os01g0962400 PE=3 SV=1	Os01g0962400	1	0.00892396	62.271	2	IILTSDPK(1)LPFK	-0.11555	1	8342.4
Q94E96	11	K	Probable histone H2A.5 OS=Oryza sativa subsp. japonica OX=39947 GN=Os01g0502700 PE=2 SV=1	Os01g0502700	1	6.83274e-06	159.93	2	MDAAGAGAGGK(1)LK	-1.4539	11	4129600
Q94E96	34	K	Probable histone H2A.5 OS=Oryza sativa subsp. japonica OX=39947 GN=Os01g0502700 PE=2 SV=1	Os01g0502700	1	0.000926309	94.66	2	SVK(1)AGLQFPVGR	-1.1717	1	55174
Q94J17	204	K	Os01g0749200 protein OS=Oryza sativa subsp. japonica OX=39947 GN=Os01g0749200 PE=1 SV=1	Os01g0749200	1	0.000846975	103.8	2	LFTHLK(1)VYK	-0.87094	1	40331
Q94LR4	111	K	Expansin-B4 OS=Oryza sativa subsp. japonica OX=39947 GN=EXPB4 PE=2 SV=1	EXPB4	1	0.0182963	53.878	2	GCGSCYK(1)IR	-3.4027	1	4447
Q94LR4	160	K	Expansin-B4 OS=Oryza sativa subsp. japonica OX=39947 GN=EXPB4 PE=2 SV=1	EXPB4	1	0.00159738	69.905	2	PGLNDK(1)LR	-1.7742	2	51219
Q94LR9	232	K	3-ketoacyl-CoA thiolase 2, peroxisomal, putative, expressed OS=Oryza sativa subsp. japonica OX=39947 GN=LOC_Os10g31950 PE=1 SV=1	LOC_Os10g31950	1	0.000112033	69.224	2	AAAAAASGK(1)FK	-2.427	2	52439
Q9AQZ5	719	K	70 kDa heat shock protein OS=Oryza sativa subsp. japonica OX=39947 GN=Os01g0180800 PE=1 SV=1	Os01g0180800	1	8.51671e-05	100.07	2	DPK(1)FDHIEMEEK	-0.46586	2	43533
Q9AQZ5	219	K	70 kDa heat shock protein OS=Oryza sativa subsp. japonica OX=39947 GN=Os01g0180800 PE=1 SV=1	Os01g0180800	1	0.00336573	70.195	2	GQLK(1)ILSHAYDR	-0.7015	1	16255
Q9AQZ5	674	K	70 kDa heat shock protein OS=Oryza sativa subsp. japonica OX=39947 GN=Os01g0180800 PE=1 SV=1	Os01g0180800	0.999989	0.000885649	85.821	2	GVYVAK(1)LEELKK	0.91085	1	32813
Q9AQZ5	245	K	70 kDa heat shock protein OS=Oryza sativa subsp. japonica OX=39947 GN=Os01g0180800 PE=1 SV=1	Os01g0180800	1	0.000181817	116.13	2	HFAAK(1)FK	-2.918	2	30875
Q9AQZ5	270	K	70 kDa heat shock protein OS=Oryza sativa subsp. japonica OX=39947 GN=Os01g0180800 PE=1 SV=1	Os01g0180800	0.999051	0.0154742	65.156	2	VACEK(0.999)LK(0.001)K	-3.6417	1	5579.1
Q9AS12	303	K	Peroxidase OS=Oryza sativa subsp. japonica OX=39947 GN=prx16 PE=1 SV=1	prx16	1	0.00727782	74.849	2	AMVK(1)MGGIEVK	-1.5123	3	104750
Q9ASK5	241	K	Os01g0110400 protein OS=Oryza sativa subsp. japonica OX=39947 GN=Os01g0110400 PE=1 SV=1	Os01g0110400	1	0.000323461	109.11	2	FNSAK(1)LR	-1.0331	1	19174
Q9AUR8	1020	K	Coatomer subunit alpha-1 OS=Oryza sativa subsp. japonica OX=39947 GN=Os03g0711400 PE=2 SV=1	Os03g0711400	1	0.000457632	132.44	2	ATTDGK(1)FPEALR	-0.97816	2	115550
Q9AV81	496	K	Pre-mRNA-processing factor 19 OS=Oryza sativa subsp. japonica OX=39947 GN=PRP19 PE=2 SV=1	PRP19	1	0.000295352	90.156	2	FGTDAK(1)YIAVGSMDR	1.2902	1	12766
Q9AV81	270	K	Pre-mRNA-processing factor 19 OS=Oryza sativa subsp. japonica OX=39947 GN=PRP19 PE=2 SV=1	PRP19	1	0.000853666	113.7	2	ITSLK(1)FVPR	-0.46324	2	79851
Q9AV81	490	K	Pre-mRNA-processing factor 19 OS=Oryza sativa subsp. japonica OX=39947 GN=PRP19 PE=2 SV=1	PRP19	1	0.000154383	122.51	2	VTNVK(1)FGTDAK	-2.1487	1	119430
Q9AXB0	159	K	Uroporphyrinogen decarboxylase 1, chloroplastic OS=Oryza sativa subsp. japonica OX=39947 GN=Os01g0622300 PE=2 SV=1	Os01g0622300	1	0.00117952	57.888	2	ELTPIDFEK(1)LR	2.0625	1	17013
Q9FE01	31	K	L-ascorbate peroxidase 2, cytosolic OS=Oryza sativa subsp. japonica OX=39947 GN=APX2 PE=1 SV=1	APX2	1	0.000715148	78.043	2	GLIAEK(1)NCAPLMLR	0.97128	1	13096
Q9FNU2	404	K	ABC transporter B family member 25 OS=Oryza sativa subsp. japonica OX=39947 GN=ABCB25 PE=2 SV=1	ABCB25	1	0.00118076	83.358	2	GITLK(1)LTPGSK	-0.24207	1	4374.3
Q9FP55	38	K	60S ribosomal protein L29 OS=Oryza sativa subsp. japonica OX=39947 GN=Os01g0304000 PE=2 SV=1	Os01g0304000	1	0.0164677	48.157	2	GMDPK(1)FLR	-3.6309	1	7596.4
Q9FR35	99	K	Peroxiredoxin-2C OS=Oryza sativa subsp. japonica OX=39947 GN=PRXIIC PE=1 SV=1	PRXIIC	1	1.91249e-10	139.61	2	HVK(1)FLADGLGTYTK	-1.1252	1	108940
Q9FTY4	184	K	Os01g0104400 protein OS=Oryza sativa subsp. japonica OX=39947 GN=Os01g0104400 PE=1 SV=1	Os01g0104400	1	0.000168346	97.084	3	ATGDALK(1)HSIGQSHPVR	-0.91632	2	48515
Q9FU74	268	K	Os01g0143800 protein OS=Oryza sativa subsp. japonica OX=39947 GN=Os01g0143800 PE=1 SV=1	Os01g0143800	1	3.58213e-06	166.66	2	EYVGWMTK(1)LK	0.69204	2	122770
Q9FU74	235	K	Os01g0143800 protein OS=Oryza sativa subsp. japonica OX=39947 GN=Os01g0143800 PE=1 SV=1	Os01g0143800	1	0.00073691	96.311	2	GLFK(1)YLEQR	-0.11401	1	88151
Q9FU74	184	K	Os01g0143800 protein OS=Oryza sativa subsp. japonica OX=39947 GN=Os01g0143800 PE=1 SV=1	Os01g0143800	1	8.4125e-06	95.656	2	GSGPK(1)LEFTCTAFR	1.3654	1	28672
Q9FW34	76	K	Os05g0101400 protein OS=Oryza sativa subsp. japonica OX=39947 GN=Os05g0101400 PE=1 SV=2	Os05g0101400	1	0.00258139	72.042	2	ANK(1)VSFSNHK	-2.6423	1	14223
Q9FW37	101	K	Os05g0100800 protein OS=Oryza sativa subsp. japonica OX=39947 GN=Os05g0100800 PE=1 SV=2	Os05g0100800	1	0.00173489	61.48	2	LAVDK(1)WGIVK	0.36636	1	86378
Q9FW37	35	K	Os05g0100800 protein OS=Oryza sativa subsp. japonica OX=39947 GN=Os05g0100800 PE=1 SV=2	Os05g0100800	1	0.00151919	90.263	2	VVDSK(1)MVLQR	-3.3429	3	40578
Q9FXT8	213	K	26S proteasome regulatory particle triple-A ATPase subunit4 OS=Oryza sativa subsp. japonica OX=39947 GN=OsRPT4 PE=1 SV=1	OsRPT4	1	8.50347e-07	115.79	2	IVSSAIIDK(1)YIGESAR	-0.44381	1	24357
Q9FXT8	321	K	26S proteasome regulatory particle triple-A ATPase subunit4 OS=Oryza sativa subsp. japonica OX=39947 GN=OsRPT4 PE=1 SV=1	OsRPT4	1	0.000849064	92.707	2	MEVLK(1)IHAAGIAK	-0.46517	1	4629.3
Q9FXT8	98	K	26S proteasome regulatory particle triple-A ATPase subunit4 OS=Oryza sativa subsp. japonica OX=39947 GN=OsRPT4 PE=1 SV=1	OsRPT4	0.999853	0.00112161	73.655	2	VDKEK(1)LTSGTR	-2.0917	1	9645.2
Q9LG77	270	K	Os01g0191200 protein OS=Oryza sativa subsp. japonica OX=39947 GN=Os01g0191200 PE=1 SV=1	Os01g0191200	1	0.000104104	75.5	2	TFK(1)LPNPAYYIDNYK	0.39131	1	108340
Q9LGE6	67	K	Probable U6 snRNA-associated Sm-like protein LSm4 OS=Oryza sativa subsp. japonica OX=39947 GN=Os01g0256900 PE=2 SV=1	Os01g0256900	1	0.0259211	49.325	2	GNTIK(1)YLR	-2.6394	1	15617
Q9LGH8	108	K	Histone H2B.8 OS=Oryza sativa subsp. japonica OX=39947 GN=H2B.8 PE=3 SV=1	H2B.8	1	0.000114181	146.27	2	LAGESAK(1)LAR	-1.6112	1	1620800
Q9LRE9	23	K	Cytosolic aldehyde dehydrogenase OS=Oryza sativa subsp. japonica OX=39947 GN=ALDH1a PE=1 SV=1	ALDH1a	1	0.0136482	65.156	2	FTK(1)LFINGR	-0.39889	1	11953
Q9LST4	217	K	Proteasome subunit beta OS=Oryza sativa subsp. japonica OX=39947 GN=OsPBG1 PE=1 SV=1	OsPBG1	1	0.0188366	50.834	2	SSINK(1)FQIAK	-0.16146	1	59410
Q9LSU0	180	K	Proteasome subunit alpha type-3 OS=Oryza sativa subsp. japonica OX=39947 GN=PAG1 PE=2 SV=1	PAG1	1	0.0289863	50.834	2	LK(1)LSELTCR	1.6869	1	26638
Q9LWT6	509	K	Os06g0114000 protein OS=Oryza sativa subsp. japonica OX=39947 GN=Os06g0114000 PE=1 SV=1	Os06g0114000	1	8.53973e-05	143.39	2	ALSYPLK(1)LIAK	-0.11977	1	740490
Q9LWT6	128	K	Os06g0114000 protein OS=Oryza sativa subsp. japonica OX=39947 GN=Os06g0114000 PE=1 SV=1	Os06g0114000	1	4.34181e-24	181.44	2	EVELEDPVENIGAK(1)LVR	0.65326	1	52927
Q9LWT6	327	K	Os06g0114000 protein OS=Oryza sativa subsp. japonica OX=39947 GN=Os06g0114000 PE=1 SV=1	Os06g0114000	1	0.0105444	69.716	2	GSLK(1)IAAIK	1.2034	1	135990
Q9LWT6	78	K	Os06g0114000 protein OS=Oryza sativa subsp. japonica OX=39947 GN=Os06g0114000 PE=1 SV=1	Os06g0114000	0.999759	7.78532e-05	112.67	2	KLQTGVNK(1)LADLVGVTLGPK	1.2043	3	107940
Q9LWT6	274	K	Os06g0114000 protein OS=Oryza sativa subsp. japonica OX=39947 GN=Os06g0114000 PE=1 SV=1	Os06g0114000	1	6.40298e-08	155.57	2	MSAEYENCK(1)LLLVDK	1.0097	5	279620
Q9LWT6	525	K	Os06g0114000 protein OS=Oryza sativa subsp. japonica OX=39947 GN=Os06g0114000 PE=1 SV=1	Os06g0114000	1	1.75263e-28	260.14	3	NAGVNGSVVTEK(1)VLSNDNFK	0.99588	3	662080
Q9LWT6	99	K	Os06g0114000 protein OS=Oryza sativa subsp. japonica OX=39947 GN=Os06g0114000 PE=1 SV=1	Os06g0114000	1	1.64543e-06	160.62	2	NVVLESK(1)YGSPR	-2.6446	1	753200
Q9LWT6	181	K	Os06g0114000 protein OS=Oryza sativa subsp. japonica OX=39947 GN=Os06g0114000 PE=1 SV=1	Os06g0114000	1	0.00117834	94.66	2	TAK(1)ALVEELK	-0.115	2	86875
Q9LWT7	266	K	Os06g0113900 protein OS=Oryza sativa subsp. japonica OX=39947 GN=Os06g0113900 PE=1 SV=1	Os06g0113900	1	2.28877e-06	138.71	3	GLAAHDSGK(1)HLVLR	-1.1952	2	98134
Q9LWT7	159	K	Os06g0113900 protein OS=Oryza sativa subsp. japonica OX=39947 GN=Os06g0113900 PE=1 SV=1	Os06g0113900	1	4.50713e-05	112.73	3	LTK(1)HSIAIDGSR	-0.70753	4	43700
Q9MAX6	260	K	Coatomer subunit epsilon-1 OS=Oryza sativa subsp. japonica OX=39947 GN=COPE1 PE=2 SV=1	COPE1	1	1.23179e-06	142.08	3	YLSQLK(1)LSHPDHVLVK	0.17932	1	40689
Q9SDG5	339	K	Isocitrate dehydrogenase [NAD] subunit, mitochondrial OS=Oryza sativa subsp. japonica OX=39947 GN=OsIDHa PE=1 SV=1	OsIDHa	1	0.0119547	92.707	3	IHNAILQTISEGK(1)FR	0.42332	1	6175.2
Q9SDG6	32	K	60S ribosomal protein L30 OS=Oryza sativa subsp. japonica OX=39947 GN=RPL30 PE=3 SV=1	RPL30	1	0.0197899	47.561	2	YTLGYK(1)TVLR	-0.78978	1	28242
Q9SDJ2	202	K	Magnesium-protoporphyrin IX monomethyl ester [oxidative] cyclase OS=Oryza sativa subsp. japonica OX=39947 GN=ZIP1 PE=1 SV=1	ZIP1	1	0.0123471	69.905	2	K(1)YTFFKPK	-0.86575	1	10555
Q9SNK3	148	K	Glyceraldehyde-3-phosphate dehydrogenase OS=Oryza sativa subsp. japonica OX=39947 GN=OJ1528D07.7 PE=1 SV=1	OJ1528D07.7	1	3.33296e-11	191.95	2	IVDDQTISVDGK(1)LIK	0.67114	2	383630
Q9SNK3	79	K	Glyceraldehyde-3-phosphate dehydrogenase OS=Oryza sativa subsp. japonica OX=39947 GN=OJ1528D07.7 PE=1 SV=1	OJ1528D07.7	1	0.00127525	84.368	2	LK(1)VAINGFGR	-0.8893	1	112140
Q9SNK3	123	K	Glyceraldehyde-3-phosphate dehydrogenase OS=Oryza sativa subsp. japonica OX=39947 GN=OJ1528D07.7 PE=1 SV=1	OJ1528D07.7	1	1.54935e-11	137.58	3	NASHLLK(1)YDSMLGTFK	1.1722	5	144920
Q9SNN5	148	K	Os06g0130800 protein OS=Oryza sativa subsp. japonica OX=39947 GN=Os06g0130800 PE=1 SV=1	Os06g0130800	1	0.000540643	113.46	2	ASFK(1)LSAAEEK	-1.616	1	194800
Q9SXP2	222	K	Formate dehydrogenase 1, mitochondrial OS=Oryza sativa subsp. japonica OX=39947 GN=Os06g0486800 PE=1 SV=2	Os06g0486800	1	0.0153679	56.202	2	LK(1)IDPELEK	-0.76513	1	32622
Q9ZST0	122	K	50S ribosomal protein L5, chloroplastic OS=Oryza sativa subsp. japonica OX=39947 GN=RPL5 PE=2 SV=2	RPL5	1	7.58342e-17	162.41	2	IVVNCGLGAEAGNSK(1)GLESAMK	-1.9543	1	22988
Q9ZST0	79	K	50S ribosomal protein L5, chloroplastic OS=Oryza sativa subsp. japonica OX=39947 GN=RPL5 PE=2 SV=2	RPL5	1	0.000238893	113.7	2	LK(1)AVYDQK	-2.3125	1	44080
Q9ZST1	75	K	30S ribosomal protein S17, chloroplastic OS=Oryza sativa subsp. japonica OX=39947 GN=RPS17 PE=2 SV=1	RPS17	1	0.000228034	112.7	2	K(1)YQAHDPDNQFK	-3.202	2	35580
Q9ZTS1	612	K	Probable methionine--tRNA ligase OS=Oryza sativa subsp. japonica OX=39947 GN=Os06g0508700 PE=2 SV=2	Os06g0508700	1	0.00159391	83.623	2	GTK(1)LSDGGQK	-3.0607	1	13088
Q9ZTS1	583	K	Probable methionine--tRNA ligase OS=Oryza sativa subsp. japonica OX=39947 GN=Os06g0508700 PE=2 SV=2	Os06g0508700	1	0.00546198	79.059	2	NK(1)FAGSQAER	-2.1208	1	69434
Q9ZWR5	62	K	Importin-beta1 OS=Oryza sativa subsp. japonica OX=39947 GN=Os05g0353400 PE=1 SV=1	Os05g0353400	1	0.000124785	94.66	2	LAGIILK(1)NSLDAK	0.080618	1	9278.8

## Sheet: Rep 2
Protein accession	Position	Amino acid	Protein description	Gene name	Localization probability	PEP	Score	Charge	Modified sequence	Mass error [ppm]	MS/MS Counts	Intensity
A0A0P0XQC6	103	K	Os09g0555700 protein OS=Oryza sativa subsp. japonica OX=39947 GN=Os09g0555700 PE=4 SV=1	Os09g0555700	1	0.00108836	67.464	2	GHNLPWK(1)LK	0.64018	1	3368.3
A0A0N7KEZ7	238	K	Os02g0234500 protein (Fragment) OS=Oryza sativa subsp. japonica OX=39947 GN=Os02g0234500 PE=1 SV=1	Os02g0234500	1	0.000515538	117.3	2	ELGSILTYK(1)LK	1.4513	1	11903
A0A0N7KFI2	267	K	Os02g0564400 protein OS=Oryza sativa subsp. japonica OX=39947 GN=Os02g0564400 PE=1 SV=1	Os02g0564400	1	0.01348	56.014	2	IYHK(1)SLQK	-0.28907	1	21387
A0A0N7KG12	195	K	Os02g0729400 protein (Fragment) OS=Oryza sativa subsp. japonica OX=39947 GN=Os02g0729400 PE=1 SV=1	Os02g0729400	1	1.25161e-05	84.309	2	NK(1)LISIPLEELPSK	-0.60184	1	21217
A0A0N7KG12	56	K	Os02g0729400 protein (Fragment) OS=Oryza sativa subsp. japonica OX=39947 GN=Os02g0729400 PE=1 SV=1	Os02g0729400	1	1.66949e-07	108.34	2	SAGEQALK(1)LASPVVSGASK	0.20718	1	17985
B7EUQ4	67	K	Os02g0821800 protein OS=Oryza sativa subsp. japonica OX=39947 GN=Os02g0821800 PE=1 SV=1	Os02g0821800	1	0.0053625	72.365	2	GGSK(1)VVVVPHK	-0.11836	1	24429
Q6K9T1	347	K	Oligopeptidase A OS=Oryza sativa subsp. japonica OX=39947 GN=Os02g0830100 PE=1 SV=1	Os02g0830100	1	0.0136791	73.637	2	AK(1)LLGYK	1.468	1	42901
Q6K9T1	225	K	Oligopeptidase A OS=Oryza sativa subsp. japonica OX=39947 GN=Os02g0830100 PE=1 SV=1	Os02g0830100	1	2.57687e-06	142.71	2	EK(1)FNQIEQELEK	0.16335	1	24355
Q6K9T1	239	K	Oligopeptidase A OS=Oryza sativa subsp. japonica OX=39947 GN=Os02g0830100 PE=1 SV=1	Os02g0830100	1	3.86485e-06	100.07	2	LTQK(1)FSENVLDATK	0.12973	1	7540.2
A0A0N7KGG0	74	K	Os03g0109700 protein OS=Oryza sativa subsp. japonica OX=39947 GN=Os03g0109700 PE=1 SV=1	Os03g0109700	1	0.000223286	107.08	2	GEK(1)LVSPGAK	-1.5479	1	43741
Q9AV77	13	K	60S ribosomal protein L23, putative, expressed OS=Oryza sativa subsp. japonica OX=39947 GN=LOC_Os03g04590 PE=2 SV=1	LOC_Os03g04590	1	0.00109951	78.178	2	GGSAGNK(1)FR	1.0626	1	344450
Q9AV77	43	K	60S ribosomal protein L23, putative, expressed OS=Oryza sativa subsp. japonica OX=39947 GN=LOC_Os03g04590 PE=2 SV=1	LOC_Os03g04590	1	0.00826023	41.796	2	NLYIISVK(1)GIK	0.42338	1	6646.7
A0A0N7KGY6	15	K	Os03g0255100 protein (Fragment) OS=Oryza sativa subsp. japonica OX=39947 GN=Os03g0255100 PE=1 SV=1	Os03g0255100	1	0.00871653	46.033	2	TVK(1)FNGNTYK	-0.18116	1	45534
A0A0N7KH54	184	K	Os03g0311300 protein OS=Oryza sativa subsp. japonica OX=39947 GN=Os03g0311300 PE=1 SV=1	Os03g0311300	1	1.10332e-05	124.06	2	NAGLK(1)VAVASSADR	1.3326	1	23421
A0A0P0W0N2	39	K	Pyruvate dehydrogenase E1 component subunit beta (Fragment) OS=Oryza sativa subsp. japonica OX=39947 GN=Os03g0645100 PE=1 SV=1	Os03g0645100	1	0.000821988	91.245	2	VTK(1)GLAEMFGDLR	9.4794	2	60787
A0A0N7KI96	169	K	Mg-protoporphyrin IX chelatase (Fragment) OS=Oryza sativa subsp. japonica OX=39947 GN=Os03g0811100 PE=1 SV=1	Os03g0811100	1	0.00539947	89.123	2	AAAPYQK(1)LR	-2.6542	1	214720
A0A0N7KI96	14	K	Mg-protoporphyrin IX chelatase (Fragment) OS=Oryza sativa subsp. japonica OX=39947 GN=Os03g0811100 PE=1 SV=1	Os03g0811100	1	0.0100108	45.939	2	VAK(1)CLAAMEGR	-1.2953	1	17959
A0A0N7KJF4	78	K	Os04g0538166 protein (Fragment) OS=Oryza sativa subsp. japonica OX=39947 GN=Os04g0538166 PE=1 SV=1	Os04g0538166	1	9.95811e-06	110.58	2	GITITSAATTAFWNK(1)HR	0.966	1	5180.2
A0A0N7KJH5	81	K	Glutathione peroxidase (Fragment) OS=Oryza sativa subsp. japonica OX=39947 GN=Os04g0556300 PE=1 SV=1	Os04g0556300	1	5.53603e-06	113.46	2	WNFSK(1)FLVDK	1.6639	1	25282
A0A0N7KK73	30	K	Arginine--tRNA ligase OS=Oryza sativa subsp. japonica OX=39947 GN=Os05g0163000 PE=1 SV=1	Os05g0163000	1	1.39806e-13	191.55	2	QQLSK(1)LVIASLR	0.57097	1	19048
A0A0N7KKI5	31	K	Small nuclear ribonucleoprotein Sm D2 (Fragment) OS=Oryza sativa subsp. japonica OX=39947 GN=Os05g0314100 PE=1 SV=1	Os05g0314100	1	0.0101166	40.203	2	FISK(1)MFLR	-0.44142	1	20520
A0A0N7KLY1	853	K	Os06g0286351 protein OS=Oryza sativa subsp. japonica OX=39947 GN=Os06g0286351 PE=1 SV=1	Os06g0286351	0.999423	2.95419e-05	94.66	2	QK(0.001)PK(0.999)LVSGLAK	0.08803	1	40932
A0A0N7KMH6	387	K	H(+)-exporting diphosphatase (Fragment) OS=Oryza sativa subsp. japonica OX=39947 GN=Os06g0644200 PE=1 SV=1	Os06g0644200	1	0.00537797	77.358	2	TLGPK(1)GSDCHK	0.6339	1	5837.4
A0A0N7KMJ5	181	K	H(+)-transporting two-sector ATPase (Fragment) OS=Oryza sativa subsp. japonica OX=39947 GN=Os06g0662000 PE=1 SV=1	Os06g0662000	1	1.28067e-06	163.93	2	AANADGQK(1)ITYSVIK	0.15978	2	49628
A0A0N7KMJ5	219	K	H(+)-transporting two-sector ATPase (Fragment) OS=Oryza sativa subsp. japonica OX=39947 GN=Os06g0662000 PE=1 SV=1	Os06g0662000	1	1.261e-05	112.7	2	FQK(1)LYDDLTTGFR	0.94771	1	10565
A0A0N7KMJ5	202	K	H(+)-transporting two-sector ATPase (Fragment) OS=Oryza sativa subsp. japonica OX=39947 GN=Os06g0662000 PE=1 SV=1	Os06g0662000	1	4.1691e-20	205.45	2	LVSQK(1)FEDPAEGEDVLVAK	0.67668	1	59912
A0A0N7KMJ5	75	K	H(+)-transporting two-sector ATPase (Fragment) OS=Oryza sativa subsp. japonica OX=39947 GN=Os06g0662000 PE=1 SV=1	Os06g0662000	1	6.5833e-06	117.99	2	YSK(1)ALESFYEK	0.29299	1	42597
A0A0N7KMN9	220	K	Os06g0701100 protein (Fragment) OS=Oryza sativa subsp. japonica OX=39947 GN=Os06g0701100 PE=1 SV=1	Os06g0701100	1	4.12545e-05	148.98	2	K(1)FMNKPVR	0.3942	2	259830
A0A0N7KNC0	256	K	Os07g0421866 protein OS=Oryza sativa subsp. japonica OX=39947 GN=Os07g0421866 PE=1 SV=1	Os07g0421866	1	6.67675e-06	79.889	2	LCNGK(1)FVVVEAR	0.064151	1	15095
A0A0N7KNP3	168	K	Peptidylprolyl isomerase OS=Oryza sativa subsp. japonica OX=39947 GN=Os07g0565600 PE=1 SV=1	Os07g0565600	1	2.7769e-06	121.96	2	GSK(1)LYTSLLEEK	1.3156	1	98904
A0A0N7KNP3	292	K	Peptidylprolyl isomerase OS=Oryza sativa subsp. japonica OX=39947 GN=Os07g0565600 PE=1 SV=1	Os07g0565600	1	0.00723061	45.939	2	LVLDGAYDGIK(1)LK	0.43948	1	11147
A0A0N7KNP3	414	K	Peptidylprolyl isomerase OS=Oryza sativa subsp. japonica OX=39947 GN=Os07g0565600 PE=1 SV=1	Os07g0565600	1	0.00118278	87.251	2	SAK(1)LVQGR	0.25653	1	27621
A0A0P0X8Q0	158	K	Os07g0609000 protein OS=Oryza sativa subsp. japonica OX=39947 GN=Os07g0609000 PE=1 SV=1	Os07g0609000	1	0.000826985	58.338	2	GAK(1)VSFGENFSPAR	1.0138	1	19087
A0A0N7KR72	135	K	Os09g0541900 protein (Fragment) OS=Oryza sativa subsp. japonica OX=39947 GN=Os09g0541900 PE=1 SV=1	Os09g0541900	1	0.00064276	69.641	2	AVAEK(1)FASTFSADR	0.19572	1	15614
A0A0N7KRH6	346	K	Phosphopyruvate hydratase OS=Oryza sativa subsp. japonica OX=39947 GN=Os10g0167300 PE=1 SV=1	Os10g0167300	1	4.87145e-09	180.81	2	AIQEK(1)SCNALLLK	-0.6171	1	89717
A0A0N7KRH6	62	K	Phosphopyruvate hydratase OS=Oryza sativa subsp. japonica OX=39947 GN=Os10g0167300 PE=1 SV=1	Os10g0167300	1	2.79941e-13	175.54	2	DGGSDYLGK(1)GVSK	0.73308	3	128930
A0A0N7KRH6	189	K	Phosphopyruvate hydratase OS=Oryza sativa subsp. japonica OX=39947 GN=Os10g0167300 PE=1 SV=1	Os10g0167300	1	0.000383627	99.589	2	EAMK(1)MGVEVYHNLK	1.1314	1	2371
A0A0N7KRH6	438	K	Phosphopyruvate hydratase OS=Oryza sativa subsp. japonica OX=39947 GN=Os10g0167300 PE=1 SV=1	Os10g0167300	1	9.37008e-09	138.71	2	IEEELGAAAVYAGAK(1)FR	0.20625	1	43795
A0A0N7KRH6	286	K	Phosphopyruvate hydratase OS=Oryza sativa subsp. japonica OX=39947 GN=Os10g0167300 PE=1 SV=1	Os10g0167300	1	6.79292e-06	124.81	2	ISGDSLK(1)NVYK	0.30093	2	57622
A0A0N7KRH6	417	K	Phosphopyruvate hydratase OS=Oryza sativa subsp. japonica OX=39947 GN=Os10g0167300 PE=1 SV=1	Os10g0167300	1	0.000140893	101.41	2	LAK(1)YNQLLR	-0.37481	1	246380
A0A0N7KRJ5	48	K	Os10g0191600 protein (Fragment) OS=Oryza sativa subsp. japonica OX=39947 GN=Os10g0191600 PE=3 SV=1	Os10g0191600	1	1.72925e-08	130.99	2	IAAPYDLVMQTK(1)QLGR	-0.49543	1	26903
A0A0P0XVT5	93	K	Alpha-galactosidase (Fragment) OS=Oryza sativa subsp. japonica OX=39947 GN=Os10g0493600 PE=1 SV=1	Os10g0493600	1	0.000418152	94.66	2	ALADYVHAK(1)GLK	0.23402	1	51845
A0A0P0XVT5	96	K	Alpha-galactosidase (Fragment) OS=Oryza sativa subsp. japonica OX=39947 GN=Os10g0493600 PE=1 SV=1	Os10g0493600	1	8.62162e-05	84.266	2	GLK(1)LGIYSDAGSQTCSNK	0.81311	1	14225
A0A0N7KSB1	142	K	Ferritin OS=Oryza sativa subsp. japonica OX=39947 GN=Os11g0106700 PE=3 SV=1	Os11g0106700	1	0.0110856	63.301	2	LIK(1)YQNMR	0.3141	1	14220
A0A0N7KSU1	88	K	Os11g0414000 protein (Fragment) OS=Oryza sativa subsp. japonica OX=39947 GN=Os11g0414000 PE=1 SV=1	Os11g0414000	1	0.00810102	47.561	2	LMK(1)LFPEIIR	0.38429	1	2324.4
A0A0N7KTP2	108	K	Os12g0183300 protein (Fragment) OS=Oryza sativa subsp. japonica OX=39947 GN=Os12g0183300 PE=1 SV=1	Os12g0183300	1	5.71659e-06	153.33	2	IDSQAK(1)YGALAR	-0.83997	1	37945
A0A0N7KTS9	201	K	Argininosuccinate synthase (Fragment) OS=Oryza sativa subsp. japonica OX=39947 GN=Os12g0235800 PE=1 SV=1	Os12g0235800	1	9.80559e-05	106	2	LNEIGGK(1)HGIGR	0.064694	1	25066
A0A0N7KUG0	400	K	Os12g0641500 protein OS=Oryza sativa subsp. japonica OX=39947 GN=Os12g0641500 PE=1 SV=1	Os12g0641500	0.999999	3.19556e-05	65.173	2	IKEDAGMSTAK(1)LR	-0.20254	1	6175.8
A0A0N7KUG0	233	K	Os12g0641500 protein OS=Oryza sativa subsp. japonica OX=39947 GN=Os12g0641500 PE=1 SV=1	Os12g0641500	1	3.11342e-05	90.761	2	LQQDLK(1)LAK	0.42189	1	25794
A0A0N7KUG0	595	K	Os12g0641500 protein OS=Oryza sativa subsp. japonica OX=39947 GN=Os12g0641500 PE=1 SV=1	Os12g0641500	1	0.0299369	76.605	2	VKPIIEK(1)LR	-0.86804	1	81081
A0A0P0UXW3	613	K	Os01g0120800 protein (Fragment) OS=Oryza sativa subsp. japonica OX=39947 GN=Os01g0120800 PE=1 SV=1	Os01g0120800	1	9.92161e-05	130	2	LLNDVK(1)LR	0.656	1	46391
A0A0P0UZH3	148	K	Phospholipase D (Fragment) OS=Oryza sativa subsp. japonica OX=39947 GN=Os01g0172400 PE=1 SV=1	Os01g0172400	1	5.78205e-09	115.04	2	IHVK(1)LQYFDVSK	-1.0359	1	15567
A0A0P0V1K7	306	K	Os01g0300600 protein (Fragment) OS=Oryza sativa subsp. japonica OX=39947 GN=Os01g0300600 PE=1 SV=1	Os01g0300600	1	0.00741727	78.178	2	GK(1)HLVQLR	-0.5931	1	15767
A0A0P0V236	64	K	Dihydrolipoyl dehydrogenase OS=Oryza sativa subsp. japonica OX=39947 GN=Os01g0328700 PE=1 SV=1	Os01g0328700	1	8.21964e-06	97.175	2	AAQLGLK(1)TTCIEK	0.14511	1	36368
A0A0P0V236	133	K	Dihydrolipoyl dehydrogenase OS=Oryza sativa subsp. japonica OX=39947 GN=Os01g0328700 PE=1 SV=1	Os01g0328700	1	1.42585e-05	97.175	2	AVAGLTK(1)GIEGLFK	-0.23866	1	30562
A0A0P0V236	415	K	Dihydrolipoyl dehydrogenase OS=Oryza sativa subsp. japonica OX=39947 GN=Os01g0328700 PE=1 SV=1	Os01g0328700	1	0.00448461	71.066	2	VGK(1)FPLLANSR	-0.13274	1	99025
A0A0P0V281	763	K	Exocyst complex component OS=Oryza sativa subsp. japonica OX=39947 GN=Os01g0351300 PE=3 SV=1	Os01g0351300	1	0.00101781	51.864	2	VAAISEK(1)FR	-0.1745	1	14015
A0A0P0V3F2	42	K	Os01g0523401 protein OS=Oryza sativa subsp. japonica OX=39947 GN=Os01g0523401 PE=3 SV=1	Os01g0523401	1	0.0142231	44.42	2	LTLK(1)QQR	-0.68092	1	46887
A0A0P0V549	236	K	Os01g0611000 protein (Fragment) OS=Oryza sativa subsp. japonica OX=39947 GN=Os01g0611000 PE=1 SV=1	Os01g0611000	1	1.45712e-08	105.08	2	AVK(1)YVDAAHFAVPQGAR	0.94155	1	19112
A0A0P0V5B0	191	K	Os01g0617500 protein (Fragment) OS=Oryza sativa subsp. japonica OX=39947 GN=Os01g0617500 PE=1 SV=1	Os01g0617500	1	7.45011e-05	96.946	3	SFLEK(1)HSASLTHR	0.94715	1	6683.2
A0A0P0V6J4	16	K	Os01g0678600 protein (Fragment) OS=Oryza sativa subsp. japonica OX=39947 GN=Os01g0678600 PE=1 SV=1	Os01g0678600	1	0.00254895	91.783	2	TVK(1)VGAMHR	0.083618	1	33546
A0A0P0V6Q2	165	K	ATP synthase subunit beta (Fragment) OS=Oryza sativa subsp. japonica OX=39947 GN=Os01g0685800 PE=1 SV=1	Os01g0685800	1	0.000126707	88.24	2	GGK(1)IGLFGGAGVGK	-0.5593	1	670890
A0A0P0V6Q2	392	K	ATP synthase subunit beta (Fragment) OS=Oryza sativa subsp. japonica OX=39947 GN=Os01g0685800 PE=1 SV=1	Os01g0685800	1	2.93284e-06	98.009	2	GVQK(1)VLQNYK	-0.051402	1	16535
A0A0P0V7A5	41	K	Vacuolar proton pump subunit B OS=Oryza sativa subsp. japonica OX=39947 GN=Os01g0711000 PE=1 SV=1	Os01g0711000	1	6.06888e-06	141.29	2	GPK(1)YQEIVNIR	2.1928	1	49602
A0A0P0V7A5	162	K	Vacuolar proton pump subunit B OS=Oryza sativa subsp. japonica OX=39947 GN=Os01g0711000 PE=1 SV=1	Os01g0711000	1	0.000126521	50.131	3	GQK(1)IPLFSAAGLPHNEIAAQICR	1.6515	1	3686.5
A0A0P0V7A5	476	K	Vacuolar proton pump subunit B OS=Oryza sativa subsp. japonica OX=39947 GN=Os01g0711000 PE=1 SV=1	Os01g0711000	1	0.000565791	46.068	2	IPAK(1)TLDQYYSR	0.4887	1	9034.2
A0A0P0V7A5	439	K	Vacuolar proton pump subunit B OS=Oryza sativa subsp. japonica OX=39947 GN=Os01g0711000 PE=1 SV=1	Os01g0711000	1	0.00465545	77.358	2	K(1)FVTQGAYDTR	0.21485	1	37507
A0A0P0V7M3	24	K	Malic enzyme (Fragment) OS=Oryza sativa subsp. japonica OX=39947 GN=Os01g0723400 PE=1 SV=1	Os01g0723400	1	0.00362728	85.622	2	YNK(1)GLAFNER	0.48182	1	38616
A0A0P0V8H5	228	K	Os01g0758300 protein (Fragment) OS=Oryza sativa subsp. japonica OX=39947 GN=Os01g0758300 PE=1 SV=1	Os01g0758300	1	0.000312541	105.04	2	DK(1)LYNTR	-0.50294	1	48147
A0A0P0VBM6	265	K	Os01g0896500 protein (Fragment) OS=Oryza sativa subsp. japonica OX=39947 GN=Os01g0896500 PE=1 SV=1	Os01g0896500	1	0.00457834	76.605	2	GGFQSWAK(1)NLR	-0.11856	1	7321.9
A0A0P0VBM6	184	K	Os01g0896500 protein (Fragment) OS=Oryza sativa subsp. japonica OX=39947 GN=Os01g0896500 PE=1 SV=1	Os01g0896500	1	5.77284e-09	166.71	2	SK(1)YATAASPEIK	0.50701	1	53711
A0A0P0VBP1	59	K	Os01g0895600 protein OS=Oryza sativa subsp. japonica OX=39947 GN=Os01g0895600 PE=1 SV=1	Os01g0895600	1	0.000819625	99.855	2	AGTFK(1)HTAGR	0.29117	1	3546.1
A0A0P0VBX1	381	K	Os01g0901500 protein OS=Oryza sativa subsp. japonica OX=39947 GN=Os01g0901500 PE=1 SV=1	Os01g0901500	1	5.12879e-09	198.33	2	AYGSVGK(1)LGSHLQAK	0.92714	1	4040.3
A0A0P0VC18	153	K	Os01g0917400 protein (Fragment) OS=Oryza sativa subsp. japonica OX=39947 GN=Os01g0917400 PE=1 SV=1	Os01g0917400	1	6.10944e-06	102.46	3	FGAVCK(1)FHHPR	0.27274	1	2445.1
A0A0P0Y253	295	K	Os11g0472000 protein (Fragment) OS=Oryza sativa subsp. japonica OX=39947 GN=Os11g0472000 PE=1 SV=1	Os11g0472000	1	4.97881e-06	126.29	2	TGDCK(1)FGAVCK	1.749	1	17550
A0A0P0VC38	229	K	Os01g0919900 protein (Fragment) OS=Oryza sativa subsp. japonica OX=39947 GN=Os01g0919900 PE=1 SV=1	Os01g0919900	1	0.000189391	103.23	2	WK(1)ISDLTGLSSEGNK	-0.0028823	1	15215
A0A0P0VD48	73	K	Os01g0963400 protein (Fragment) OS=Oryza sativa subsp. japonica OX=39947 GN=Os01g0963400 PE=1 SV=1	Os01g0963400	1	2.79236e-09	157.77	2	IDTEK(1)YTSIANR	0.050729	2	66679
A0A0P0VDB1	81	K	Os01g0959900 protein (Fragment) OS=Oryza sativa subsp. japonica OX=39947 GN=Os01g0959900 PE=1 SV=1	Os01g0959900	1	0.0109885	42.075	2	SDK(1)LDYER	0.79362	1	15050
A0A0P0VFX2	259	K	H(+)-exporting diphosphatase (Fragment) OS=Oryza sativa subsp. japonica OX=39947 GN=Os02g0184200 PE=1 SV=1	Os02g0184200	1	0.00200921	72.922	2	TLGPK(1)GSDPHK	0.59566	1	21029
A0A0P0VG16	31	K	Os02g0198600 protein (Fragment) OS=Oryza sativa subsp. japonica OX=39947 GN=Os02g0198600 PE=1 SV=1	Os02g0198600	1	4.95563e-10	153.97	2	LSK(1)LASLSQGAAGESSTAR	-0.14808	1	15628
A0A0P0VH79	304	K	Os02g0257300 protein OS=Oryza sativa subsp. japonica OX=39947 GN=Os02g0257300 PE=1 SV=1	Os02g0257300	1	5.35282e-13	148.9	2	TLK(1)QIDDFFNK	0.12334	2	77349
A0A0P0VHP7	184	K	Os02g0285800 protein (Fragment) OS=Oryza sativa subsp. japonica OX=39947 GN=Os02g0285800 PE=1 SV=1	Os02g0285800	1	0.00109528	96.311	2	EGK(1)YVTSR	0.7039	1	32983
A0A0P0VIA6	172	K	Os02g0325100 protein (Fragment) OS=Oryza sativa subsp. japonica OX=39947 GN=Os02g0325100 PE=1 SV=1	Os02g0325100	1	0.000256842	100.69	2	VVGSEFVQK(1)YLGEGPR	-2.5817	1	13054
A0A0P0VJK1	224	K	Dihydrolipoyllysine-residue succinyltransferase (Fragment) OS=Oryza sativa subsp. japonica OX=39947 GN=Os02g0514700 PE=3 SV=1	Os02g0514700	1	0.000415117	83.214	2	HGVK(1)LGLMSCFVK	-0.062673	1	9213.1
A0A0P0VK19	115	K	Os02g0539600 protein (Fragment) OS=Oryza sativa subsp. japonica OX=39947 GN=Os02g0539600 PE=1 SV=1	Os02g0539600	1	0.00253194	61.577	2	SSGK(1)FGSFSAPR	0.25996	1	57077
A0A0P0VLP8	489	K	Os02g0612800 protein OS=Oryza sativa subsp. japonica OX=39947 GN=Os02g0612800 PE=1 SV=1	Os02g0612800	1	6.68831e-05	103.87	2	NK(1)GLDASLVGAR	0.099894	2	56332
A0A0P0VLT9	16	K	Adenosine kinase (Fragment) OS=Oryza sativa subsp. japonica OX=39947 GN=Os02g0625500 PE=1 SV=1	Os02g0625500	1	1.34906e-05	121.86	2	YDVK(1)LNNAILAEEK	-0.64829	1	29704
A0A0P0VMA7	43	K	Carboxypeptidase (Fragment) OS=Oryza sativa subsp. japonica OX=39947 GN=Os02g0634700 PE=1 SV=1	Os02g0634700	0.999999	0.0332948	60.589	2	GKPELK(1)WNK	-0.17228	1	11205
A0A0P0VMA7	46	K	Carboxypeptidase (Fragment) OS=Oryza sativa subsp. japonica OX=39947 GN=Os02g0634700 PE=1 SV=1	Os02g0634700	1	0.000389059	87.251	2	WNK(1)YSWNK	0.45764	1	19103
A0A0P0VMA7	338	K	Carboxypeptidase (Fragment) OS=Oryza sativa subsp. japonica OX=39947 GN=Os02g0634700 PE=1 SV=1	Os02g0634700	1	0.00656341	65.156	2	LTLNK(1)LGLK	-0.37776	1	59545
A0A0P0VMR6	227	K	Os02g0668100 protein (Fragment) OS=Oryza sativa subsp. japonica OX=39947 GN=Os02g0668100 PE=1 SV=1	Os02g0668100	1	0.00246939	72.038	2	FGDK(1)YGER	-1.3651	1	15641
A0A0P0VNJ2	313	K	Os02g0697600 protein (Fragment) OS=Oryza sativa subsp. japonica OX=39947 GN=Os02g0697600 PE=1 SV=1	Os02g0697600	1	9.50056e-06	99.174	2	EAAAK(1)TEGFSGR	-1.1342	1	42102
A0A0P0VNL4	124	K	Os02g0708100 protein (Fragment) OS=Oryza sativa subsp. japonica OX=39947 GN=Os02g0708100 PE=1 SV=1	Os02g0708100	1	6.87925e-05	82.437	3	MK(1)FGHHGGNHPVCDLR	0.65651	1	4413.9
A0A0P0VQF4	156	K	Os02g0768700 protein OS=Oryza sativa subsp. japonica OX=39947 GN=Os02g0768700 PE=1 SV=1	Os02g0768700	1	0.000149647	103.23	3	GK(1)YLHAAPGASAGPHER	0.56953	1	6310.2
Q6Z8Y5	52	K	Ribosomal protein L37 OS=Oryza sativa subsp. japonica OX=39947 GN=Os02g0111700 PE=2 SV=1	Os02g0111700	1	0.000338249	113.7	2	YNWSVK(1)AIR	0.2387	2	24639
A0A0P0VRB1	360	K	Os02g0816900 protein (Fragment) OS=Oryza sativa subsp. japonica OX=39947 GN=Os02g0816900 PE=1 SV=1	Os02g0816900	1	0.00631838	59.645	2	SSK(1)FSSIGSR	1.1691	1	22421
A0A0P0VRR4	77	K	Os02g0833400 protein (Fragment) OS=Oryza sativa subsp. japonica OX=39947 GN=Os02g0833400 PE=1 SV=1	Os02g0833400	1	0.0053625	72.365	2	AANGADTK(1)LPK	-0.33592	1	10021
A0A0P0VSE5	192	K	Os03g0122200 protein (Fragment) OS=Oryza sativa subsp. japonica OX=39947 GN=Os03g0122200 PE=1 SV=1	Os03g0122200	1	0.0109541	57.042	2	LPDLNCK(1)SIDSAMR	-0.10272	1	9672.9
A0A0P0VSE5	185	K	Os03g0122200 protein (Fragment) OS=Oryza sativa subsp. japonica OX=39947 GN=Os03g0122200 PE=1 SV=1	Os03g0122200	1	6.68364e-10	154.66	2	TIAQEK(1)LPDLNCK	-0.091968	1	96034
A0A0P0VSE5	154	K	Os03g0122200 protein (Fragment) OS=Oryza sativa subsp. japonica OX=39947 GN=Os03g0122200 PE=1 SV=1	Os03g0122200	1	3.75702e-07	97.949	2	TPPASVLLLK(1)AAGIEK	0.16143	1	27861
A0A0P0VSE5	172	K	Os03g0122200 protein (Fragment) OS=Oryza sativa subsp. japonica OX=39947 GN=Os03g0122200 PE=1 SV=1	Os03g0122200	1	0.00698845	76.85	2	VGK(1)VTADQVR	-0.71816	1	148360
A0A0P0VSV2	55	K	Os03g0141000 protein OS=Oryza sativa subsp. japonica OX=39947 GN=Os03g0141000 PE=1 SV=1	Os03g0141000	1	7.93115e-06	94.806	2	GMPHK(1)FYHGR	0.88558	3	84797
A0A0P0VSV2	35	K	Os03g0141000 protein OS=Oryza sativa subsp. japonica OX=39947 GN=Os03g0141000 PE=1 SV=1	Os03g0141000	1	0.000594389	73.655	2	TYK(1)IGDYVDVK	1.1394	1	46930
Q10RP0	702	K	Cell division cycle protein 48, putative, expressed OS=Oryza sativa subsp. japonica OX=39947 GN=LOC_Os03g05730 PE=1 SV=1	LOC_Os03g05730	1	0.0171359	69.093	2	ACK(1)YAIR	-0.11466	1	45600
Q10RP0	511	K	Cell division cycle protein 48, putative, expressed OS=Oryza sativa subsp. japonica OX=39947 GN=LOC_Os03g05730 PE=1 SV=1	LOC_Os03g05730	1	1.61192e-05	101.48	2	FEK(1)FGMSPSK	0.71606	2	63416
Q10RP0	760	K	Cell division cycle protein 48, putative, expressed OS=Oryza sativa subsp. japonica OX=39947 GN=LOC_Os03g05730 PE=1 SV=1	LOC_Os03g05730	1	6.2048e-05	136.06	2	K(1)YQAFAQTLQQSR	0.81017	1	47161
Q10RP0	535	K	Cell division cycle protein 48, putative, expressed OS=Oryza sativa subsp. japonica OX=39947 GN=LOC_Os03g05730 PE=1 SV=1	LOC_Os03g05730	1	9.04765e-11	125.75	2	TLLAK(1)AIANECQANFISVK	-0.75081	1	14257
A0A0P0VTZ7	123	K	Alanine transaminase (Fragment) OS=Oryza sativa subsp. japonica OX=39947 GN=Os03g0183600 PE=1 SV=1	Os03g0183600	1	2.21085e-15	176.97	3	ATGAYSHSQGIK(1)GLR	0.035048	2	34700
A0A0P0X1V6	166	K	Alanine transaminase (Fragment) OS=Oryza sativa subsp. japonica OX=39947 GN=Os07g0108300 PE=1 SV=1	Os07g0108300	1	0.0123062	67.903	2	SK(1)GITVR	-0.69009	1	39635
A0A0P0VUA6	215	K	Os03g0200500 protein (Fragment) OS=Oryza sativa subsp. japonica OX=39947 GN=Os03g0200500 PE=1 SV=1	Os03g0200500	1	0.00645364	86.205	2	APK(1)FDLGK	0.88881	1	303330
A0A0P0VUA6	220	K	Os03g0200500 protein (Fragment) OS=Oryza sativa subsp. japonica OX=39947 GN=Os03g0200500 PE=1 SV=1	Os03g0200500	1	0.0005122	72.031	2	FDLGK(1)LMEVHGDYAK	3.8011	1	4706.7
A0A0P0VUA6	180	K	Os03g0200500 protein (Fragment) OS=Oryza sativa subsp. japonica OX=39947 GN=Os03g0200500 PE=1 SV=1	Os03g0200500	1	1.62073e-06	144.27	2	ELVSK(1)FIPEVIGK	0.50885	1	116650
A0A0P0VUA6	55	K	Os03g0200500 protein (Fragment) OS=Oryza sativa subsp. japonica OX=39947 GN=Os03g0200500 PE=1 SV=1	Os03g0200500	1	2.30767e-05	133.9	2	IASEGLK(1)HR	1.3746	1	292640
A0A0P0VUA6	48	K	Os03g0200500 protein (Fragment) OS=Oryza sativa subsp. japonica OX=39947 GN=Os03g0200500 PE=1 SV=1	Os03g0200500	1	2.7769e-06	141.44	2	TQGTK(1)IASEGLK	0.064433	1	173170
A0A0P0VUS0	226	K	Os03g0211500 protein OS=Oryza sativa subsp. japonica OX=39947 GN=Os03g0211500 PE=1 SV=1	Os03g0211500	1	0.00761616	72.922	2	AK(1)LASITEEYK	-0.049696	1	20234
A0A0P0VX19	262	K	Pyruvate decarboxylase (Fragment) OS=Oryza sativa subsp. japonica OX=39947 GN=Os03g0293500 PE=1 SV=1	Os03g0293500	1	7.30157e-05	92.428	2	AVKPVLVGGPK(1)LR	0.99193	1	62999
A0A0P0VY65	55	K	Phospho-2-dehydro-3-deoxyheptonate aldolase (Fragment) OS=Oryza sativa subsp. japonica OX=39947 GN=Os03g0389700 PE=1 SV=1	Os03g0389700	1	0.000740686	93.467	2	DGVK(1)LPSYR	-0.22577	2	45830
A0A0P0VY65	257	K	Phospho-2-dehydro-3-deoxyheptonate aldolase (Fragment) OS=Oryza sativa subsp. japonica OX=39947 GN=Os03g0389700 PE=1 SV=1	Os03g0389700	1	0.00015803	97.033	2	VK(1)LPHLIR	-0.39123	1	22006
A0A0P0VYK0	55	K	Os03g0402400 protein (Fragment) OS=Oryza sativa subsp. japonica OX=39947 GN=Os03g0402400 PE=3 SV=1	Os03g0402400	1	5.75861e-09	126.17	3	AVLK(1)FAQYTGAHAIAGR	0.93965	2	144560
A0A0P0VYK0	23	K	Os03g0402400 protein (Fragment) OS=Oryza sativa subsp. japonica OX=39947 GN=Os03g0402400 PE=3 SV=1	Os03g0402400	1	4.39213e-09	146.88	2	TWEK(1)LQLAAR	-1.1563	1	268780
A0A0P0VZZ4	17	K	Os03g0600400 protein OS=Oryza sativa subsp. japonica OX=39947 GN=Os03g0600400 PE=1 SV=1	Os03g0600400	1	6.10283e-06	101.82	2	AAMQAAEK(1)LHR	-0.69705	1	12926
A0A0P0W0Q4	50	K	Os03g0648400 protein (Fragment) OS=Oryza sativa subsp. japonica OX=39947 GN=Os03g0648400 PE=1 SV=1	Os03g0648400	0.999999	0.0146371	82.437	3	NHPDKGGDPEK(1)FK	0.65587	1	4414.7
A0A0P0W1U0	168	K	Os03g0703000 protein (Fragment) OS=Oryza sativa subsp. japonica OX=39947 GN=Os03g0703000 PE=1 SV=1	Os03g0703000	1	0.00218816	81.099	2	LPK(1)FTPEQAR	1.0968	1	27510
A0A0P0W1U0	103	K	Os03g0703000 protein (Fragment) OS=Oryza sativa subsp. japonica OX=39947 GN=Os03g0703000 PE=1 SV=1	Os03g0703000	1	7.71783e-09	127.94	2	TK(1)YQAAQQGK	-0.3436	1	45742
A0A0P0W1U9	44	K	Os03g0703100 protein (Fragment) OS=Oryza sativa subsp. japonica OX=39947 GN=Os03g0703100 PE=1 SV=1	Os03g0703100	1	0.00307367	94.806	2	NK(1)FQASQK	0.40124	1	26829
A0A0P0W1X5	223	K	Os03g0683700 protein (Fragment) OS=Oryza sativa subsp. japonica OX=39947 GN=Os03g0683700 PE=1 SV=1	Os03g0683700	1	0.0121616	46.447	2	SK(1)FGTDSK	0.50986	1	9873.6
A0A0P0W2R6	77	K	Os03g0721200 protein (Fragment) OS=Oryza sativa subsp. japonica OX=39947 GN=Os03g0721200 PE=1 SV=1	Os03g0721200	1	7.21928e-05	108.24	2	AASALGK(1)LSALSTR	-0.041851	1	14773
A0A0P0W2X8	365	K	Os03g0747200 protein (Fragment) OS=Oryza sativa subsp. japonica OX=39947 GN=Os03g0747200 PE=1 SV=1	Os03g0747200	1	0.00068687	113.46	2	LAEQK(1)LYSQK	0.30027	1	18342
A0A0P0W399	789	K	Alpha-1,4 glucan phosphorylase (Fragment) OS=Oryza sativa subsp. japonica OX=39947 GN=Os03g0758100 PE=1 SV=1	Os03g0758100	1	0.00770372	81.099	2	AQGK(1)FVPDPR	0.19099	1	21037
A0A0P0W399	132	K	Alpha-1,4 glucan phosphorylase (Fragment) OS=Oryza sativa subsp. japonica OX=39947 GN=Os03g0758100 PE=1 SV=1	Os03g0758100	1	0.0128415	53.679	2	YK(1)HGLFK	0.428	1	8972.2
A0A0P0W506	692	K	Os03g0801600 protein (Fragment) OS=Oryza sativa subsp. japonica OX=39947 GN=Os03g0801600 PE=1 SV=1	Os03g0801600	1	2.15172e-13	149.58	2	DTLTHK(1)TTGYSAK	0.79285	1	13474
A0A0P0W506	429	K	Os03g0801600 protein (Fragment) OS=Oryza sativa subsp. japonica OX=39947 GN=Os03g0801600 PE=1 SV=1	Os03g0801600	1	0.00687883	69.276	2	LSGNAK(1)LEDSR	-0.25186	1	6826.8
A0A0P0W4Q0	138	K	Os03g0815200 protein (Fragment) OS=Oryza sativa subsp. japonica OX=39947 GN=Os03g0815200 PE=1 SV=1	Os03g0815200	1	2.02411e-05	114.39	2	EK(1)LDQLIEK	-0.16805	1	14928
A0A0P0W6L8	200	K	Os03g0859600 protein (Fragment) OS=Oryza sativa subsp. japonica OX=39947 GN=Os03g0859600 PE=1 SV=1	Os03g0859600	1	0.000897121	67.881	2	EK(1)LDDPEER	0.11604	1	16621
A0A0P0W992	211	K	Os04g0376500 protein (Fragment) OS=Oryza sativa subsp. japonica OX=39947 GN=Os04g0376500 PE=1 SV=1	Os04g0376500	1	6.86539e-06	94.804	2	LK(1)LSTAPFMER	-0.958	2	43228
A0A0P0W992	164	K	Os04g0376500 protein (Fragment) OS=Oryza sativa subsp. japonica OX=39947 GN=Os04g0376500 PE=1 SV=1	Os04g0376500	1	0.000306348	69.716	2	NNGLTGEK(1)LR	-0.97753	1	41892
A0A0P0W992	143	K	Os04g0376500 protein (Fragment) OS=Oryza sativa subsp. japonica OX=39947 GN=Os04g0376500 PE=1 SV=1	Os04g0376500	1	0.000494907	96.957	2	SNQGVLALK(1)ALK	-0.017485	1	56079
Q0JCT1	80	K	Histone H3.3 OS=Oryza sativa subsp. japonica OX=39947 GN=H3 PE=1 SV=2	H3	1	0.00332654	59.645	2	EIAQDFK(1)TDLR	0.0022924	1	31402
Q0JCT1	57	K	Histone H3.3 OS=Oryza sativa subsp. japonica OX=39947 GN=H3 PE=1 SV=2	H3	1	1.60308e-12	203.52	2	YQK(1)STELLIR	1.5775	3	4436800
Q0JCT1	123	K	Histone H3.3 OS=Oryza sativa subsp. japonica OX=39947 GN=H3 PE=1 SV=2	H3	1	0.000377527	99.174	2	VTIMPK(1)DIQLAR	0.80787	6	342940
A0A0P0WBG4	57	K	Os04g0461100 protein (Fragment) OS=Oryza sativa subsp. japonica OX=39947 GN=Os04g0461100 PE=1 SV=1	Os04g0461100	1	1.83446e-05	133.49	2	AK(1)LEEKEWISQK	0.71973	1	7253.6
A0A0P0WC02	466	K	Os04g0501600 protein (Fragment) OS=Oryza sativa subsp. japonica OX=39947 GN=Os04g0501600 PE=1 SV=1	Os04g0501600	1	6.37162e-05	98.009	2	IETPSSGK(1)HR	0.52131	1	7093.9
A0A0P0WC02	422	K	Os04g0501600 protein (Fragment) OS=Oryza sativa subsp. japonica OX=39947 GN=Os04g0501600 PE=1 SV=1	Os04g0501600	1	3.60844e-09	160.98	2	NEK(1)WEFIDEGR	0.41848	1	10568
A0A0P0WC02	174	K	Os04g0501600 protein (Fragment) OS=Oryza sativa subsp. japonica OX=39947 GN=Os04g0501600 PE=1 SV=1	Os04g0501600	1	6.08808e-06	112.68	3	SHK(1)LDTSTDSEVVDHSK	0.63527	1	2823.2
Q6K641	222	K	Eukaryotic translation initiation factor isoform 4G-2 OS=Oryza sativa subsp. japonica OX=39947 GN=Os02g0611500 PE=2 SV=1	Os02g0611500	1	0.00900041	45.939	2	LTPEK(1)FDLLK	0.16534	1	75679
A0A0P0WDJ2	63	K	Os04g0564600 protein OS=Oryza sativa subsp. japonica OX=39947 GN=Os04g0564600 PE=1 SV=1	Os04g0564600	1	0.0128415	53.679	2	AAGEK(1)WR	0.16098	1	56054
A0A0P0WDJ2	51	K	Os04g0564600 protein OS=Oryza sativa subsp. japonica OX=39947 GN=Os04g0564600 PE=1 SV=1	Os04g0564600	1	0.000600184	86.838	2	HPNTK(1)GVAAVTK	0.52004	1	22579
A0A0P0WDS8	5	K	Superoxide dismutase copper chaperone (Fragment) OS=Oryza sativa subsp. japonica OX=39947 GN=Os04g0573200 PE=1 SV=1	Os04g0573200	1	0.000885253	81.163	2	NK(1)FQTLEGIK	0.31276	1	14960
A0A0P0WE64	71	K	Os04g0592400 protein (Fragment) OS=Oryza sativa subsp. japonica OX=39947 GN=Os04g0592400 PE=1 SV=1	Os04g0592400	1	2.44072e-06	108.91	2	LK(1)LEAAEEDLNNDK	0.102	1	6637.5
A0A0P0WE64	137	K	Os04g0592400 protein (Fragment) OS=Oryza sativa subsp. japonica OX=39947 GN=Os04g0592400 PE=1 SV=1	Os04g0592400	0.972876	0.000285966	53.051	3	VAQEK(0.973)YLDK(0.027)QEEIDR	0.50101	1	6728.1
A0A0P0WF16	264	K	Coproporphyrinogen oxidase OS=Oryza sativa subsp. japonica OX=39947 GN=Os04g0610800 PE=1 SV=1	Os04g0610800	1	0.0005106	109.88	2	GTTFGLK(1)TGGR	-0.31387	1	110970
A0A0P0WF16	162	K	Coproporphyrinogen oxidase OS=Oryza sativa subsp. japonica OX=39947 GN=Os04g0610800 PE=1 SV=1	Os04g0610800	1	2.60957e-13	131.54	2	QACDK(1)FDPSFYPR	-1.297	1	8326.1
A0A0P0WG33	675	K	Plasma membrane ATPase OS=Oryza sativa subsp. japonica OX=39947 GN=Os04g0656100 PE=1 SV=1	Os04g0656100	1	0.00023755	115.86	2	GHVESVVK(1)LK	-0.4601	1	84831
A0A0P0WG33	677	K	Plasma membrane ATPase OS=Oryza sativa subsp. japonica OX=39947 GN=Os04g0656100 PE=1 SV=1	Os04g0656100	1	6.39279e-06	135.21	2	LK(1)GLDIDTIQQNYTV	1.2515	1	13442
A0A0P0WG33	188	K	Plasma membrane ATPase OS=Oryza sativa subsp. japonica OX=39947 GN=Os04g0656100 PE=1 SV=1	Os04g0656100	1	0.00041097	94.66	2	VHAVIDK(1)YAER	0.44289	2	51237
A0A0P0WG33	82	K	Plasma membrane ATPase OS=Oryza sativa subsp. japonica OX=39947 GN=Os04g0656100 PE=1 SV=1	Os04g0656100	1	1.23128e-08	147.72	2	LSVDK(1)NLVEVFTK	-0.19591	1	29209
A0A0P0WG33	479	K	Plasma membrane ATPase OS=Oryza sativa subsp. japonica OX=39947 GN=Os04g0656100 PE=1 SV=1	Os04g0656100	1	0.000454001	88.181	2	TDFFTDK(1)FGVR	0.37523	1	19518
A0A0P0WG33	77	K	Plasma membrane ATPase OS=Oryza sativa subsp. japonica OX=39947 GN=Os04g0656100 PE=1 SV=1	Os04g0656100	1	8.22777e-09	136.06	2	TGTLTLNK(1)LSVDK	0.17662	1	120080
A0A0P0WG65	137	K	Dirigent protein OS=Oryza sativa subsp. japonica OX=39947 GN=Os04g0666800 PE=3 SV=1	Os04g0666800	1	8.44703e-06	118.06	2	SIVGGTGK(1)LR	0.073494	1	86458
A0A0P0WGR7	228	K	Dolichyl-diphosphooligosaccharide--protein glycosyltransferase subunit 1 (Fragment) OS=Oryza sativa subsp. japonica OX=39947 GN=Os04g0693000 PE=1 SV=1	Os04g0693000	1	5.7356e-07	99.589	2	PSISGVSSFK(1)NLLAR	-1.1256	1	16352
A0A0P0WIH1	242	K	Os05g0163250 protein (Fragment) OS=Oryza sativa subsp. japonica OX=39947 GN=Os05g0163250 PE=1 SV=1	Os05g0163250	1	0.000257135	81.099	2	TK(1)LINGPSYR	0.09692	1	36650
A0A0P0WIH1	118	K	Os05g0163250 protein (Fragment) OS=Oryza sativa subsp. japonica OX=39947 GN=Os05g0163250 PE=1 SV=1	Os05g0163250	1	0.0189403	66.664	2	VYLGALK(1)FVPHAVYK	1.146	1	4193.7
B7F1B2	58	K	Os05g0291700 protein OS=Oryza sativa subsp. japonica OX=39947 GN=Os05g0291700 PE=1 SV=1	Os05g0291700	1	1.23733e-05	99.276	2	SFFADFGK(1)LSDGR	-0.20604	1	7376
A0A0P0WLW1	202	K	Os05g0387200 protein (Fragment) OS=Oryza sativa subsp. japonica OX=39947 GN=Os05g0387200 PE=1 SV=1	Os05g0387200	1	0.00231061	64.266	3	VEAEEHYYNAK(1)HTK	2.4993	1	15249
A0A0P0WM81	52	K	Os05g0411200 protein (Fragment) OS=Oryza sativa subsp. japonica OX=39947 GN=Os05g0411200 PE=1 SV=1	Os05g0411200	1	0.00254895	62.969	2	LSK(1)LAVPAR	0.8834	1	13605
A0A0P0WMC0	209	K	Guanosine nucleotide diphosphate dissociation inhibitor OS=Oryza sativa subsp. japonica OX=39947 GN=Os05g0418000 PE=1 SV=1	Os05g0418000	1	0.00746337	49.16	2	MK(1)LYAESLAR	0.64506	1	16075
A0A0P0WMR6	715	K	Os05g0435800 protein OS=Oryza sativa subsp. japonica OX=39947 GN=Os05g0435800 PE=1 SV=1	Os05g0435800	0.998114	0.0112373	83.438	3	K(0.002)HETQK(0.998)YTVVIR	0.77335	1	14814
A0A0P0WNC7	494	K	Os05g0455500 protein (Fragment) OS=Oryza sativa subsp. japonica OX=39947 GN=Os05g0455500 PE=1 SV=1	Os05g0455500	1	0.0198489	43.168	2	GSNK(1)LVSQIK	0.46538	1	27449
A0A0P0WNC7	463	K	Os05g0455500 protein (Fragment) OS=Oryza sativa subsp. japonica OX=39947 GN=Os05g0455500 PE=1 SV=1	Os05g0455500	1	3.23073e-06	126.21	2	NVGEK(1)LIGLVTTR	0.20024	1	22698
A0A0P0WNC7	275	K	Os05g0455500 protein (Fragment) OS=Oryza sativa subsp. japonica OX=39947 GN=Os05g0455500 PE=1 SV=1	Os05g0455500	1	0.000669602	72.922	3	VLHGEK(1)IGTLFHK	1.4282	1	18829
A0A0P0WNF0	124	K	Os05g0463800 protein OS=Oryza sativa subsp. japonica OX=39947 GN=Os05g0463800 PE=1 SV=1	Os05g0463800	1	0.000368844	96.666	2	VYLQK(1)YR	-0.17561	1	40196
A0A0P0WNR8	279	K	Os05g0480000 protein (Fragment) OS=Oryza sativa subsp. japonica OX=39947 GN=Os05g0480000 PE=1 SV=1	Os05g0480000	1	3.27337e-07	152.17	2	GWDLATK(1)LISQR	-0.47386	1	10638
A0A0P0WP33	243	K	Phosphoglycerate kinase OS=Oryza sativa subsp. japonica OX=39947 GN=Os05g0496200 PE=1 SV=1	Os05g0496200	1	5.62266e-17	167.19	2	AHASTEGVTK(1)FLK	0.62586	2	222910
A0A0P0WP33	339	K	Phosphoglycerate kinase OS=Oryza sativa subsp. japonica OX=39947 GN=Os05g0496200 PE=1 SV=1	Os05g0496200	1	7.80906e-06	97.949	2	EK(1)GVSLLLPSDVIIADK	0.75601	1	42183
A0A0P0WP33	152	K	Phosphoglycerate kinase OS=Oryza sativa subsp. japonica OX=39947 GN=Os05g0496200 PE=1 SV=1	Os05g0496200	1	1.03056e-08	142.51	2	GVTPK(1)FSLAPLVPR	0.79405	1	2698500
A0A0P0WP33	427	K	Phosphoglycerate kinase OS=Oryza sativa subsp. japonica OX=39947 GN=Os05g0496200 PE=1 SV=1	Os05g0496200	1	1.79302e-39	211.16	2	LADLSGK(1)GVTTIIGGGDSVAAVEK	1.2467	2	114820
A0A0P0WP33	136	K	Phosphoglycerate kinase OS=Oryza sativa subsp. japonica OX=39947 GN=Os05g0496200 PE=1 SV=1	Os05g0496200	1	1.66713e-09	162.21	3	NGAK(1)VILSSHLGRPK	1.1467	2	148920
A0A0P0WP33	147	K	Phosphoglycerate kinase OS=Oryza sativa subsp. japonica OX=39947 GN=Os05g0496200 PE=1 SV=1	Os05g0496200	1	0.00442935	66.619	3	VILSSHLGRPK(1)GVTPK	2.0669	2	48100
A0A0P0WP33	280	K	Phosphoglycerate kinase OS=Oryza sativa subsp. japonica OX=39947 GN=Os05g0496200 PE=1 SV=1	Os05g0496200	1	0.000403167	138	3	RPFAAIVGGSK(1)VSSK	1.2878	2	515620
Q6F2Z1	752	K	Dolichyl-diphosphooligosaccharide--protein glycosyltransferase subunit STT3A OS=Oryza sativa subsp. japonica OX=39947 GN=STT3A PE=2 SV=1	STT3A	0.989793	0.0363769	53.679	2	IYK(0.99)LK(0.01)PQK	-0.70349	1	17822
A0A0P0WPM2	94	K	Os05g0540100 protein (Fragment) OS=Oryza sativa subsp. japonica OX=39947 GN=Os05g0540100 PE=1 SV=1	Os05g0540100	1	0.0124932	57.888	2	GIGGQTALK(1)LIR	0.82613	1	4921.4
A0A0P0WQU7	202	K	Os05g0563050 protein (Fragment) OS=Oryza sativa subsp. japonica OX=39947 GN=Os05g0563050 PE=1 SV=1	Os05g0563050	1	6.79173e-09	121.71	2	NHLQEK(1)YLTECK	-1.2764	1	10411
A0A0P0WR49	90	K	Os05g0591900 protein (Fragment) OS=Oryza sativa subsp. japonica OX=39947 GN=Os05g0591900 PE=1 SV=1	Os05g0591900	1	0.000664391	75.012	2	ASVPK(1)LNLDDAFEQK	-1.7952	1	17352
Q7F280	238	K	Isocitrate dehydrogenase [NADP] OS=Oryza sativa subsp. japonica OX=39947 GN=Os01g0654500 PE=1 SV=1	Os01g0654500	1	8.97496e-10	168.05	2	SK(1)FEAAGIWYEHR	-1.2042	1	15162
A0A0P0WRL1	37	K	Os05g0589600 protein OS=Oryza sativa subsp. japonica OX=39947 GN=Os05g0589600 PE=1 SV=1	Os05g0589600	1	6.32288e-10	118.87	2	AAAAAASPK(1)LASSPAPAPAK	1.1405	1	36954
A0A0P0WS07	294	K	Phosphopyruvate hydratase (Fragment) OS=Oryza sativa subsp. japonica OX=39947 GN=Os06g0136600 PE=1 SV=1	Os06g0136600	1	0.000154345	124.46	2	AISEK(1)TCNALLLK	0.45626	1	27373
A0A0P0WSW9	696	K	Os06g0167000 protein (Fragment) OS=Oryza sativa subsp. japonica OX=39947 GN=Os06g0167000 PE=1 SV=1	Os06g0167000	1	0.00725198	69.915	2	IEK(1)FGDLILK	1.4576	1	5940.8
A0A0P0WTE0	210	K	Os06g0170500 protein (Fragment) OS=Oryza sativa subsp. japonica OX=39947 GN=Os06g0170500 PE=1 SV=1	Os06g0170500	1	0.000478395	92.428	2	AAEELANK(1)LVIK	-0.38977	1	15099
Q0J4L7	8	K	Os08g0505300 protein (Fragment) OS=Oryza sativa subsp. japonica OX=39947 GN=Os08g0505300 PE=1 SV=1	Os08g0505300	1	0.000538812	79.311	2	LNK(1)HIWSSGIR	-1.1625	1	13541
Q9LWN1	163	K	Os01g0205500 protein OS=Oryza sativa subsp. japonica OX=39947 GN=Os01g0205500 PE=1 SV=1	Os01g0205500	1	5.50518e-09	154.35	2	EDAMK(1)WFQVK	0.04568	1	12380
Q9LWN1	66	K	Os01g0205500 protein OS=Oryza sativa subsp. japonica OX=39947 GN=Os01g0205500 PE=1 SV=1	Os01g0205500	1	0.0125762	58.889	2	NEK(1)IACYVTVR	0.86164	1	10577
A0A0P0WYZ5	471	K	Glycine dehydrogenase (aminomethyl-transferring) (Fragment) OS=Oryza sativa subsp. japonica OX=39947 GN=Os06g0611900 PE=1 SV=1	Os06g0611900	1	0.0204649	65.933	2	GAK(1)FWPTTCR	0.47419	1	94331
A0A0P0WYZ5	362	K	Glycine dehydrogenase (aminomethyl-transferring) (Fragment) OS=Oryza sativa subsp. japonica OX=39947 GN=Os06g0611900 PE=1 SV=1	Os06g0611900	1	2.23959e-06	122.2	2	GFK(1)TTAGIEPEDVAK	0.77647	1	10781
A0A0P0WYZ5	337	K	Glycine dehydrogenase (aminomethyl-transferring) (Fragment) OS=Oryza sativa subsp. japonica OX=39947 GN=Os06g0611900 PE=1 SV=1	Os06g0611900	1	0.015354	51.872	3	RLEK(1)HYPVLFR	0.58198	1	58181
A0A0P0WYZ5	28	K	Glycine dehydrogenase (aminomethyl-transferring) (Fragment) OS=Oryza sativa subsp. japonica OX=39947 GN=Os06g0611900 PE=1 SV=1	Os06g0611900	1	0.00648129	79.809	2	YLYK(1)LQSK	0.59383	1	37632
Q7XMP6	202	K	D-3-phosphoglycerate dehydrogenase OS=Oryza sativa subsp. japonica OX=39947 GN=Os04g0650800 PE=1 SV=1	Os04g0650800	1	0.00287389	87.942	2	NK(1)YVGVSLVGK	0.39866	1	67093
A0A0P0X1D1	373	K	Photosystem II stability/assembly factor OS=Oryza sativa subsp. japonica OX=39947 GN=Os06g0729650 PE=1 SV=1	Os06g0729650	1	0.000107378	80.026	2	AADNIAANLYSVK(1)FLGDNK	-0.79509	1	4907.2
A0A0P0X1V6	49	K	Alanine transaminase (Fragment) OS=Oryza sativa subsp. japonica OX=39947 GN=Os07g0108300 PE=1 SV=1	Os07g0108300	1	0.000102032	65.421	3	AK(1)HYLAMAPGGLGAYSDSR	0.47264	1	3848.4
A0A0P0X1V6	422	K	Alanine transaminase (Fragment) OS=Oryza sativa subsp. japonica OX=39947 GN=Os07g0108300 PE=1 SV=1	Os07g0108300	1	0.000940534	105.08	2	K(1)FNDTFMDQYDGYSR	0.42268	1	8211.3
A0A0P0X2D8	258	K	Os07g0134800 protein (Fragment) OS=Oryza sativa subsp. japonica OX=39947 GN=Os07g0134800 PE=1 SV=1	Os07g0134800	1	2.59239e-05	126.48	2	SAGEK(1)TIAWLDK	0.15443	1	5132.2
A0A0P0X334	202	K	Ribose-5-phosphate isomerase (Fragment) OS=Oryza sativa subsp. japonica OX=39947 GN=Os07g0176900 PE=1 SV=1	Os07g0176900	1	0.000541079	117.77	2	LQDLFNDEGCEAK(1)LR	-0.52845	1	10792
A0A0P0X3Y0	143	K	Methylmalonate-semialdehyde dehydrogenase (CoA acylating) (Fragment) OS=Oryza sativa subsp. japonica OX=39947 GN=Os07g0188800 PE=1 SV=1	Os07g0188800	1	1.25022e-08	150.44	2	ICK(1)LIQSGADNGAR	0.74029	1	23863
A0A0P0X3Y0	216	K	Methylmalonate-semialdehyde dehydrogenase (CoA acylating) (Fragment) OS=Oryza sativa subsp. japonica OX=39947 GN=Os07g0188800 PE=1 SV=1	Os07g0188800	1	2.17312e-05	88.796	2	NK(1)YGNGASIFTTSGVSAR	-0.55215	1	3751.1
A0A0P0X5L8	34	K	Os07g0422000 protein (Fragment) OS=Oryza sativa subsp. japonica OX=39947 GN=Os07g0422000 PE=1 SV=1	Os07g0422000	1	0.00450631	72.492	2	SFK(1)LVYNR	0.08299	1	31821
A0A0P0X6M7	133	K	Os07g0520800 protein (Fragment) OS=Oryza sativa subsp. japonica OX=39947 GN=Os07g0520800 PE=1 SV=1	Os07g0520800	1	0.00193559	74.486	2	AGAK(1)YDVK	-0.12364	1	15652
A0A0P0X7D0	47	K	Os07g0534000 protein (Fragment) OS=Oryza sativa subsp. japonica OX=39947 GN=Os07g0534000 PE=1 SV=1	Os07g0534000	1	0.00559019	80.294	2	DTGYK(1)LR	-0.18347	1	21004
A0A0P0X7V0	217	K	Os07g0573800 protein (Fragment) OS=Oryza sativa subsp. japonica OX=39947 GN=Os07g0573800 PE=1 SV=1	Os07g0573800	1	0.000205248	111.61	2	AGYDGSVLK(1)LR	0.64512	1	13631
A0A0P0X9F5	130	K	Os07g0645200 protein (Fragment) OS=Oryza sativa subsp. japonica OX=39947 GN=Os07g0645200 PE=1 SV=1	Os07g0645200	1	0.000691954	99.305	2	ILDAFVGK(1)FR	0.028578	1	15164
A0A0P0X9S7	728	K	Os07g0658400 protein (Fragment) OS=Oryza sativa subsp. japonica OX=39947 GN=Os07g0658400 PE=1 SV=1	Os07g0658400	1	1.21287e-06	126.17	3	HVSLAK(1)TQHIDLK	-0.08833	2	12660
A0A0P0X9S9	142	K	Os07g0663800 protein (Fragment) OS=Oryza sativa subsp. japonica OX=39947 GN=Os07g0663800 PE=1 SV=1	Os07g0663800	1	6.19304e-06	110.22	2	AALVGIK(1)HAAR	-0.99386	1	62239
A0A0P0XAC9	7	K	Os07g0675000 protein (Fragment) OS=Oryza sativa subsp. japonica OX=39947 GN=Os07g0675000 PE=1 SV=1	Os07g0675000	1	7.52743e-06	103.87	2	DQGK(1)FVPSEK	0.17242	1	23034
A0A0P0XAN9	265	K	Os07g0691200 protein (Fragment) OS=Oryza sativa subsp. japonica OX=39947 GN=Os07g0691200 PE=1 SV=1	Os07g0691200	1	0.000334465	99.174	3	AK(1)LQTETVCVKPAR	-0.42147	1	30578
A0A0P0XAL9	277	K	Phosphoinositide phospholipase C (Fragment) OS=Oryza sativa subsp. japonica OX=39947 GN=Os07g0694000 PE=1 SV=1	Os07g0694000	1	0.00226194	98.009	2	LNNVK(1)LLMR	-0.57249	2	44631
A0A0P0XAL9	23	K	Phosphoinositide phospholipase C (Fragment) OS=Oryza sativa subsp. japonica OX=39947 GN=Os07g0694000 PE=1 SV=1	Os07g0694000	1	4.12758e-13	148.69	3	MQQHLAPQYK(1)HLITIK	2.2149	1	8677.1
A0A0P0XAP0	218	K	Os07g0691800 protein (Fragment) OS=Oryza sativa subsp. japonica OX=39947 GN=Os07g0691800 PE=1 SV=1	Os07g0691800	1	0.000568462	83.358	2	MK(1)VTHADFK	-0.31061	1	16043
A0A0P0XAP0	42	K	Os07g0691800 protein (Fragment) OS=Oryza sativa subsp. japonica OX=39947 GN=Os07g0691800 PE=1 SV=1	Os07g0691800	1	3.49945e-09	130.78	2	TLLAK(1)AVANSTSATFLR	0.21481	1	26223
A0A0P0XAP0	63	K	Os07g0691800 protein (Fragment) OS=Oryza sativa subsp. japonica OX=39947 GN=Os07g0691800 PE=1 SV=1	Os07g0691800	1	1.72502e-08	119.52	2	VVGSELIQK(1)YLGDGPK	-0.35897	1	11462
A0A0P0XAP0	70	K	Os07g0691800 protein (Fragment) OS=Oryza sativa subsp. japonica OX=39947 GN=Os07g0691800 PE=1 SV=1	Os07g0691800	1	0.00193567	81.163	2	YLGDGPK(1)LVR	0.82485	2	54183
Q69UI2	112	K	40S ribosomal protein S13-1 OS=Oryza sativa subsp. japonica OX=39947 GN=Os08g0117200 PE=3 SV=2	Os08g0117200	1	0.0102474	105.04	2	DKDSK(1)FR	0.8448	1	36822
Q69UI2	70	K	40S ribosomal protein S13-1 OS=Oryza sativa subsp. japonica OX=39947 GN=Os08g0117200 PE=3 SV=2	Os08g0117200	1	0.0197521	46.447	2	SVTGSK(1)ILR	0.13241	1	166100
Q0J8C2	692	K	Os08g0120500 protein OS=Oryza sativa subsp. japonica OX=39947 GN=Os08g0120500 PE=1 SV=1	Os08g0120500	1	0.00696398	58.889	2	EK(1)FLSYVEHAK	1.2214	1	40777
Q0J8C2	162	K	Os08g0120500 protein OS=Oryza sativa subsp. japonica OX=39947 GN=Os08g0120500 PE=1 SV=1	Os08g0120500	1	0.00718285	40.83	3	LAASDLK(1)ELGYDDFHR	0.72713	1	7043.6
Q0J8C2	302	K	Os08g0120500 protein OS=Oryza sativa subsp. japonica OX=39947 GN=Os08g0120500 PE=1 SV=1	Os08g0120500	1	3.0859e-05	117.39	2	TTVDAVK(1)LR	0.68496	2	129480
Q6YYB9	467	K	Tryptophan synthase OS=Oryza sativa subsp. japonica OX=39947 GN=Os08g0135900 PE=1 SV=1	Os08g0135900	0.999998	2.83112e-05	93.772	2	GDKDVHTASK(1)YLDV	0.40194	1	19197
Q6YYB9	229	K	Tryptophan synthase OS=Oryza sativa subsp. japonica OX=39947 GN=Os08g0135900 PE=1 SV=1	Os08g0135900	1	0.000922164	76.605	2	MK(1)LLGAEVR	-0.047301	2	96359
A0A0P0XCL4	32	K	Os08g0177700 protein (Fragment) OS=Oryza sativa subsp. japonica OX=39947 GN=Os08g0177700 PE=1 SV=1	Os08g0177700	1	0.00823912	52.591	2	GVQVK(1)LTGGR	0.76957	1	30396
A0A0P0XCY4	180	K	Lactoylglutathione lyase OS=Oryza sativa subsp. japonica OX=39947 GN=Os08g0191700 PE=1 SV=1	Os08g0191700	1	0.00744453	84.699	2	ALGMK(1)LLR	-0.76133	1	189460
A0A0P0XCY4	175	K	Lactoylglutathione lyase OS=Oryza sativa subsp. japonica OX=39947 GN=Os08g0191700 PE=1 SV=1	Os08g0191700	1	0.000681044	90.761	2	FYEK(1)ALGMK	0.44503	2	127510
A0A0P0XCY4	171	K	Lactoylglutathione lyase OS=Oryza sativa subsp. japonica OX=39947 GN=Os08g0191700 PE=1 SV=1	Os08g0191700	1	0.0123062	58.286	2	SIK(1)FYEK	1.1506	1	59262
A0A0P0XCY4	40	K	Lactoylglutathione lyase OS=Oryza sativa subsp. japonica OX=39947 GN=Os08g0191700 PE=1 SV=1	Os08g0191700	1	0.000115907	86.243	2	TIK(1)CYTECFGMK	-0.84855	1	4055.3
A0A0P0XD59	183	K	3-hydroxyacyl-[acyl-carrier-protein] dehydratase OS=Oryza sativa subsp. japonica OX=39947 GN=Os08g0225000 PE=1 SV=1	Os08g0225000	1	0.00136343	93.561	2	MTLTK(1)YQK	-0.37492	2	84126
A0A0P0XD82	490	K	Os08g0224700 protein (Fragment) OS=Oryza sativa subsp. japonica OX=39947 GN=Os08g0224700 PE=1 SV=1	Os08g0224700	1	0.0381107	40.502	2	VVPAQEK(1)FIK	1.2658	1	29751
A0A0P0XEB4	126	K	Os08g0292900 protein (Fragment) OS=Oryza sativa subsp. japonica OX=39947 GN=Os08g0292900 PE=1 SV=1	Os08g0292900	1	0.00954909	79.809	2	EK(1)LIDIR	0.13061	1	10816
A0A0P0XG27	103	K	Os08g0379400 protein (Fragment) OS=Oryza sativa subsp. japonica OX=39947 GN=Os08g0379400 PE=1 SV=1	Os08g0379400	1	1.03256e-05	131.54	2	VAATASTPK(1)LELLK	0.25505	2	25681
Q6ZBP3	105	K	Histone H2B.2 OS=Oryza sativa subsp. japonica OX=39947 GN=H2B.2 PE=3 SV=1	H2B.2	1	7.42601e-06	142.56	2	LAGEAAK(1)LAR	0.45249	1	992950
A0A0P0XI83	71	K	Os08g0557600 protein (Fragment) OS=Oryza sativa subsp. japonica OX=39947 GN=Os08g0557600 PE=1 SV=1	Os08g0557600	1	0.000660639	83.358	2	PK(1)FGSYWIK	0.783	1	10580
A0A0P0XIR6	505	K	Os08g0511700 protein OS=Oryza sativa subsp. japonica OX=39947 GN=Os08g0511700 PE=1 SV=1	Os08g0511700	1	0.000887265	48.701	2	VLPDSFGNLK(1)HLR	-0.23873	1	7265.9
A0A0P0XJ24	307	K	Os09g0135400 protein (Fragment) OS=Oryza sativa subsp. japonica OX=39947 GN=Os09g0135400 PE=1 SV=1	Os09g0135400	1	0.0133779	81.48	3	SRPLK(1)LVYDHDIR	0.63554	1	5883.6
Q6ER67	53	K	Ribosomal protein OS=Oryza sativa subsp. japonica OX=39947 GN=Os02g0321900 PE=1 SV=1	Os02g0321900	1	8.11869e-09	152.17	3	FSGSVK(1)LPHIPRPK	1.0054	3	174820
Q6ER67	105	K	Ribosomal protein OS=Oryza sativa subsp. japonica OX=39947 GN=Os02g0321900 PE=1 SV=1	Os02g0321900	1	2.66285e-08	97.594	3	K(1)YHAFLASEAIIK	1.2257	2	66701
Q0J3L4	143	K	Monothiol glutaredoxin-S10 OS=Oryza sativa subsp. japonica OX=39947 GN=GRXS10 PE=2 SV=2	GRXS10	1	1.27066e-09	147.19	3	HIGGCTDTVK(1)LHR	-1.2801	1	17353
A0A0P0XJZ1	864	K	Os09g0314200 protein OS=Oryza sativa subsp. japonica OX=39947 GN=Os09g0314200 PE=3 SV=1	Os09g0314200	1	0.012726	49.325	2	LTSLWK(1)LR	0.44518	1	56166
A0A0P0XQB2	56	K	Transmembrane 9 superfamily member (Fragment) OS=Oryza sativa subsp. japonica OX=39947 GN=Os09g0557800 PE=1 SV=1	Os09g0557800	1	0.00648129	79.809	2	VNK(1)LTSVK	-0.07688	1	9681
Q8L4F2	53	K	40S ribosomal protein S23, putative, expressed OS=Oryza sativa subsp. japonica OX=39947 GN=LOC_Os03g60400 PE=1 SV=1	LOC_Os03g60400	1	0.00787787	44.598	2	GIVLEK(1)IGIEAK	-0.99875	1	60511
Q8L4F2	47	K	40S ribosomal protein S23, putative, expressed OS=Oryza sativa subsp. japonica OX=39947 GN=LOC_Os03g60400 PE=1 SV=1	LOC_Os03g60400	0.999988	0.000413876	91.1	3	KPFAGSSHAK(1)GIVLEK	0.71818	1	126950
Q33AD8	126	K	Os10g0190000 protein OS=Oryza sativa subsp. japonica OX=39947 GN=LOC_Os10g11260 PE=1 SV=1	LOC_Os10g11260	1	9.00271e-06	103.87	2	DNPK(1)LFEANVK	0.25802	1	7892.3
A0A0P0XU17	35	K	Os10g0411700 protein (Fragment) OS=Oryza sativa subsp. japonica OX=39947 GN=Os10g0411700 PE=1 SV=1	Os10g0411700	1	0.00759875	62.969	2	VK(1)FLDDQNR	2.124	1	18377
A0A0P0XV76	175	K	Os10g0456500 protein OS=Oryza sativa subsp. japonica OX=39947 GN=Os10g0456500 PE=1 SV=1	Os10g0456500	1	0.000372353	74.424	2	IVGLK(1)SIAAYR	0.27001	1	11951
A0A0P0XVL8	9	K	Os10g0457000 protein (Fragment) OS=Oryza sativa subsp. japonica OX=39947 GN=Os10g0457000 PE=1 SV=1	Os10g0457000	1	0.00307057	43.734	2	ILNMIK(1)LYGK	0.35835	1	5212.3
A0A0P0XWA7	199	K	Os10g0492000 protein (Fragment) OS=Oryza sativa subsp. japonica OX=39947 GN=Os10g0492000 PE=1 SV=1	Os10g0492000	1	0.000184193	86.205	2	RADDLK(1)LLYR	-0.10629	2	32742
A0A0P0XWA7	78	K	Os10g0492000 protein (Fragment) OS=Oryza sativa subsp. japonica OX=39947 GN=Os10g0492000 PE=1 SV=1	Os10g0492000	1	2.20085e-06	127.03	2	ENAK(1)ILYASQLK	0.99505	1	67184
A0A0P0Y1M2	45	K	Os11g0440200 protein OS=Oryza sativa subsp. japonica OX=39947 GN=Os11g0440200 PE=3 SV=1	Os11g0440200	1	0.000244231	92.707	2	TPLK(1)LGATAGLR	0.7472	1	37854
A0A0P0XZP3	271	K	Protein disulfide-isomerase (Fragment) OS=Oryza sativa subsp. japonica OX=39947 GN=Os11g0199200 PE=1 SV=1	Os11g0199200	1	3.66251e-09	135.28	2	EYFDGK(1)LSPFR	0.10169	1	47636
A0A0P0XZP3	14	K	Protein disulfide-isomerase (Fragment) OS=Oryza sativa subsp. japonica OX=39947 GN=Os11g0199200 PE=1 SV=1	Os11g0199200	0.999924	6.33928e-06	102.26	3	NKPLATK(1)YEIQGFPTLK	1.7555	1	18500
A0A0P0XZP3	31	K	Protein disulfide-isomerase (Fragment) OS=Oryza sativa subsp. japonica OX=39947 GN=Os11g0199200 PE=1 SV=1	Os11g0199200	1	9.22883e-06	120.33	2	NQGK(1)NIQEYK	-0.62466	1	15303
A0A0P0Y1Y5	312	K	Adenosylhomocysteinase (Fragment) OS=Oryza sativa subsp. japonica OX=39947 GN=Os11g0455500 PE=1 SV=1	Os11g0455500	1	3.10559e-06	119.07	2	GCAAALK(1)QAGAR	-0.084435	1	15169
A0A0P0Y1Y5	476	K	Adenosylhomocysteinase (Fragment) OS=Oryza sativa subsp. japonica OX=39947 GN=Os11g0455500 PE=1 SV=1	Os11g0455500	1	0.00449903	92.445	3	HLDEK(1)VAALHLGK	0.89375	1	61797
A0A0P0Y1Y5	484	K	Adenosylhomocysteinase (Fragment) OS=Oryza sativa subsp. japonica OX=39947 GN=Os11g0455500 PE=1 SV=1	Os11g0455500	1	6.70305e-06	142.04	3	VAALHLGK(1)LGAR	-0.72032	2	190810
A0A0P0Y1Y5	471	K	Adenosylhomocysteinase (Fragment) OS=Oryza sativa subsp. japonica OX=39947 GN=Os11g0455500 PE=1 SV=1	Os11g0455500	1	6.72516e-06	110.52	2	VYVLPK(1)HLDEK	0.22888	2	32258
A0A0P0Y1Y5	221	K	Adenosylhomocysteinase (Fragment) OS=Oryza sativa subsp. japonica OX=39947 GN=Os11g0455500 PE=1 SV=1	Os11g0455500	1	0.0174802	49.058	2	SDPSK(1)YR	1.0332	1	13986
A0A0P0Y1Y5	267	K	Adenosylhomocysteinase (Fragment) OS=Oryza sativa subsp. japonica OX=39947 GN=Os11g0455500 PE=1 SV=1	Os11g0455500	1	6.60232e-09	162.49	2	SK(1)FDNLYGCR	-0.55053	1	166310
A0A0P0Y200	142	K	Glycine hydroxymethyltransferase (Fragment) OS=Oryza sativa subsp. japonica OX=39947 GN=Os11g0455800 PE=1 SV=1	Os11g0455800	1	3.94223e-06	136.94	2	ANAVAIGK(1)YLMSK	0.86672	3	99601
A0A0P0Y200	250	K	Glycine hydroxymethyltransferase (Fragment) OS=Oryza sativa subsp. japonica OX=39947 GN=Os11g0455800 PE=1 SV=1	Os11g0455800	1	1.25916e-06	122.44	2	DFSK(1)GLVNNK	1.8445	2	164740
A0A0P0Y200	262	K	Glycine hydroxymethyltransferase (Fragment) OS=Oryza sativa subsp. japonica OX=39947 GN=Os11g0455800 PE=1 SV=1	Os11g0455800	1	0.000240771	90.306	2	DIENLK(1)LEVEK	0.54398	1	18689
A0A0P0Y200	15	K	Glycine hydroxymethyltransferase (Fragment) OS=Oryza sativa subsp. japonica OX=39947 GN=Os11g0455800 PE=1 SV=1	Os11g0455800	1	0.0205119	56.091	2	DWDYAK(1)LR	1.1262	1	6058.2
A0A0P0Y253	87	K	Os11g0472000 protein (Fragment) OS=Oryza sativa subsp. japonica OX=39947 GN=Os11g0472000 PE=1 SV=1	Os11g0472000	1	0.00493493	96.957	2	TGTCK(1)FGATCK	0.41192	1	11413
A0A0P0Y344	584	K	Os11g0546000 protein OS=Oryza sativa subsp. japonica OX=39947 GN=Os11g0546000 PE=1 SV=1	Os11g0546000	1	0.0103468	51.864	2	INK(1)LDSTK	9.606	1	19421
A0A0P0Y344	424	K	Os11g0546000 protein OS=Oryza sativa subsp. japonica OX=39947 GN=Os11g0546000 PE=1 SV=1	Os11g0546000	1	0.00404697	57.032	2	ISPK(1)FQHSVR	-0.12492	1	37567
A0A0P0Y344	126	K	Os11g0546000 protein OS=Oryza sativa subsp. japonica OX=39947 GN=Os11g0546000 PE=1 SV=1	Os11g0546000	0.999755	0.0371894	76.605	2	VLAGK(1)LKPNLGR	-0.82641	1	14348
Q2R2Z0	424	K	Glutamyl-tRNA(Gln) amidotransferase subunit B, chloroplastic/mitochondrial OS=Oryza sativa subsp. japonica OX=39947 GN=GATB PE=2 SV=1	GATB	1	0.00836248	70.389	2	NEK(1)LSIDEIK	0.027078	1	35962
A0A0P0Y4R9	67	K	Os11g0637700 protein (Fragment) OS=Oryza sativa subsp. japonica OX=39947 GN=Os11g0637700 PE=1 SV=1	Os11g0637700	1	6.19555e-06	99.174	2	VIMEK(1)HMIDGR	-0.22576	1	8111.3
A0A0P0Y5X5	353	K	Os12g0105300 protein (Fragment) OS=Oryza sativa subsp. japonica OX=39947 GN=Os12g0105300 PE=4 SV=1	Os12g0105300	1	0.000429742	101.82	2	IK(1)LASVQLAK	0.55721	1	26389
P93431	308	K	Ribulose bisphosphate carboxylase/oxygenase activase, chloroplastic OS=Oryza sativa subsp. japonica OX=39947 GN=RCA PE=1 SV=2	RCA	1	0.000955105	82.716	2	VGVCK(1)GIFR	0.36296	2	2658600
P93431	378	K	Ribulose bisphosphate carboxylase/oxygenase activase, chloroplastic OS=Oryza sativa subsp. japonica OX=39947 GN=RCA PE=1 SV=2	RCA	1	2.3815e-13	180.17	2	EGPPEFEQPK(1)MTIEK	-0.33888	2	241060
P93431	383	K	Ribulose bisphosphate carboxylase/oxygenase activase, chloroplastic OS=Oryza sativa subsp. japonica OX=39947 GN=RCA PE=1 SV=2	RCA	1	0.000977344	58.338	2	MTIEK(1)LMEYGYMLVK	3.0957	2	33046
P93431	212	K	Ribulose bisphosphate carboxylase/oxygenase activase, chloroplastic OS=Oryza sativa subsp. japonica OX=39947 GN=RCA PE=1 SV=2	RCA	1	2.86586e-13	155.34	2	GK(1)MCCLFINDLDAGAGR	-0.71829	6	1376900
P93431	162	K	Ribulose bisphosphate carboxylase/oxygenase activase, chloroplastic OS=Oryza sativa subsp. japonica OX=39947 GN=RCA PE=1 SV=2	RCA	1	1.46107e-08	126.21	2	GQGK(1)SFQCELVFAK	-0.77154	1	63747
P93431	350	K	Ribulose bisphosphate carboxylase/oxygenase activase, chloroplastic OS=Oryza sativa subsp. japonica OX=39947 GN=RCA PE=1 SV=2	RCA	1	1.50934e-12	165.09	2	K(1)WVSDTGVENIGK	0.51246	2	216570
P93431	293	K	Ribulose bisphosphate carboxylase/oxygenase activase, chloroplastic OS=Oryza sativa subsp. japonica OX=39947 GN=RCA PE=1 SV=2	RCA	1	4.39922e-06	141.29	2	MEK(1)FYWAPTR	0.97113	7	5312300
P93431	63	K	Ribulose bisphosphate carboxylase/oxygenase activase, chloroplastic OS=Oryza sativa subsp. japonica OX=39947 GN=RCA PE=1 SV=2	RCA	1	8.46568e-14	192.68	2	WK(1)GLAYDISDDQQDITR	1.1078	2	1109700
P93431	158	K	Ribulose bisphosphate carboxylase/oxygenase activase, chloroplastic OS=Oryza sativa subsp. japonica OX=39947 GN=RCA PE=1 SV=2	RCA	1	1.90314e-13	159.11	2	VPLILGIWGGK(1)GQGK	0.54805	2	184410
A0A0P0Y723	104	K	Os12g0152700 protein (Fragment) OS=Oryza sativa subsp. japonica OX=39947 GN=Os12g0152700 PE=1 SV=1	Os12g0152700	1	0.00304442	57.003	2	ALK(1)DLGLDVTK	0.47416	1	27744
A0A0P0Y723	238	K	Os12g0152700 protein (Fragment) OS=Oryza sativa subsp. japonica OX=39947 GN=Os12g0152700 PE=1 SV=1	Os12g0152700	1	0.00699546	78.816	2	DK(1)FHVSYR	0.57713	1	81744
A0A0P0Y723	125	K	Os12g0152700 protein (Fragment) OS=Oryza sativa subsp. japonica OX=39947 GN=Os12g0152700 PE=1 SV=1	Os12g0152700	1	0.000263982	59.67	2	GSVSTESAVTQTK(1)FHIMR	0.039672	1	14653
Q0IUB6	318	K	Os11g0169800 protein (Fragment) OS=Oryza sativa subsp. japonica OX=39947 GN=Os11g0169800 PE=1 SV=1	Os11g0169800	1	1.6446e-05	95.311	2	LEK(1)FEIPAK	0.25984	1	92023
A0A0P0Y838	21	K	Ribulose bisphosphate carboxylase large chain OS=Oryza sativa subsp. japonica OX=39947 GN=Os12g0207600 PE=3 SV=1	Os12g0207600	1	2.74424e-13	196.38	2	DYK(1)LTYYTPEYETK	0.52712	4	8710100
P0C512	146	K	Ribulose bisphosphate carboxylase large chain OS=Oryza sativa subsp. japonica OX=39947 GN=rbcL PE=1 SV=1	rbcL	1	6.12285e-11	148.22	3	IPPTYSK(1)TFQGPPHGIQVER	2.6464	2	1706300
A0A0P0Y838	183	K	Ribulose bisphosphate carboxylase large chain OS=Oryza sativa subsp. japonica OX=39947 GN=Os12g0207600 PE=3 SV=1	Os12g0207600	1	7.87738e-06	130.31	2	LGLSAK(1)NYGR	0.85605	1	581740
P0C512	334	K	Ribulose bisphosphate carboxylase large chain OS=Oryza sativa subsp. japonica OX=39947 GN=rbcL PE=1 SV=1	rbcL	1	3.32638e-20	305.62	3	MSGGDHIHAGTVVGK(1)LEGER	2.366	9	5213500
A0A0P0Y838	177	K	Ribulose bisphosphate carboxylase large chain OS=Oryza sativa subsp. japonica OX=39947 GN=Os12g0207600 PE=3 SV=1	Os12g0207600	1	1.74762e-13	193.62	2	PK(1)LGLSAK	1.2059	3	6695500
P0C512	305	K	Ribulose bisphosphate carboxylase large chain OS=Oryza sativa subsp. japonica OX=39947 GN=rbcL PE=1 SV=1	rbcL	1	2.69266e-06	142.36	3	QK(1)NHGMHFR	1.7564	2	891910
P0C512	450	K	Ribulose bisphosphate carboxylase large chain OS=Oryza sativa subsp. japonica OX=39947 GN=rbcL PE=1 SV=1	rbcL	1	2.36264e-13	146.34	3	SACK(1)WSPELAAACEIWK	0.10492	2	1793700
A0A0P0Y838	466	K	Ribulose bisphosphate carboxylase large chain OS=Oryza sativa subsp. japonica OX=39947 GN=Os12g0207600 PE=3 SV=1	Os12g0207600	1	0.00146886	87.573	2	VIK(1)FEFEPVDKLDS	0.12346	1	6471.3
A0A0P0Y878	92	K	Os12g0208900 protein OS=Oryza sativa subsp. japonica OX=39947 GN=Os12g0208900 PE=1 SV=1	Os12g0208900	1	0.000770673	102.46	2	TK(1)FTAEQK	0.33069	1	53382
A0A0P0Y878	142	K	Os12g0208900 protein OS=Oryza sativa subsp. japonica OX=39947 GN=Os12g0208900 PE=1 SV=1	Os12g0208900	1	0.000476852	94.804	3	VWMHNNK(1)HTLAR	0.34158	1	7034.7
A0A0P0Y952	91	K	Os12g0244100 protein (Fragment) OS=Oryza sativa subsp. japonica OX=39947 GN=Os12g0244100 PE=1 SV=1	Os12g0244100	1	1.95373e-06	144.51	2	DDNGNVK(1)LDCPAIGK	0.65233	1	36207
A0A0P0Y952	438	K	Os12g0244100 protein (Fragment) OS=Oryza sativa subsp. japonica OX=39947 GN=Os12g0244100 PE=1 SV=1	Os12g0244100	1	0.00500777	88.181	2	DNK(1)SLGSFR	1.7154	2	259090
A0A0P0Y952	120	K	Os12g0244100 protein (Fragment) OS=Oryza sativa subsp. japonica OX=39947 GN=Os12g0244100 PE=1 SV=1	Os12g0244100	1	3.43764e-09	154.66	2	LVDDASK(1)FLNDK	1.4517	4	196550
A0A0P0YAG3	107	K	Os12g0507500 protein OS=Oryza sativa subsp. japonica OX=39947 GN=Os12g0507500 PE=1 SV=1	Os12g0507500	1	8.94314e-06	96.957	2	TEALK(1)IIWAHIK	-0.83252	1	5275.8
A0A0P0YB67	34	K	Nucleoside diphosphate kinase (Fragment) OS=Oryza sativa subsp. japonica OX=39947 GN=Os12g0548300 PE=1 SV=1	Os12g0548300	1	0.000888552	82.716	2	GLK(1)LFQCPK	0.53812	1	38869
A0A0P0YB67	31	K	Nucleoside diphosphate kinase (Fragment) OS=Oryza sativa subsp. japonica OX=39947 GN=Os12g0548300 PE=1 SV=1	Os12g0548300	0.999917	0.0155555	69.905	2	KGFVLK(1)GLK	-0.044103	1	48362
A0A0P0YBA7	321	K	Os12g0535900 protein (Fragment) OS=Oryza sativa subsp. japonica OX=39947 GN=Os12g0535900 PE=1 SV=1	Os12g0535900	1	0.0157766	65.313	2	SK(1)LNQLQK	-0.097235	1	15512
A0A0P0YCJ3	106	K	Sulfurtransferase (Fragment) OS=Oryza sativa subsp. japonica OX=39947 GN=Os12g0608600 PE=1 SV=1	Os12g0608600	1	4.02802e-06	81.908	2	DGIVVYDGK(1)GLFSAAR	0.20537	1	12005
A0A0P0YD24	215	K	Os12g0640600 protein OS=Oryza sativa subsp. japonica OX=39947 GN=Os12g0640600 PE=1 SV=1	Os12g0640600	1	0.00658233	68.49	2	LK(1)HSFTAHPK	0.046749	1	4434.7
A0A5S6R758	259	K	Peptidyl-prolyl cis-trans isomerase OS=Oryza sativa subsp. japonica OX=39947 GN=Os01g0111100 PE=3 SV=1	Os01g0111100	0.999987	0.0453005	57.032	2	VAK(1)LIGDKR	-0.78758	1	11889
Q6Z8E0	55	K	Os02g0699600 protein OS=Oryza sativa subsp. japonica OX=39947 GN=Os02g0699600 PE=2 SV=1	Os02g0699600	0.999972	0.00293158	78.932	2	ETAKDWK(1)GLR	0.75771	1	24429
Q6Z8E0	100	K	Os02g0699600 protein OS=Oryza sativa subsp. japonica OX=39947 GN=Os02g0699600 PE=2 SV=1	Os02g0699600	1	0.000165479	80.128	3	NIK(1)HSGNISLDDVIEIAR	0.45512	1	13607
Q6Z8E0	31	K	Os02g0699600 protein OS=Oryza sativa subsp. japonica OX=39947 GN=Os02g0699600 PE=2 SV=1	Os02g0699600	1	1.59294e-12	102.55	2	VTGGEVGAASSLAPK(1)IGPLGLSPK	0.76425	1	20384
A0A5S6RDQ3	280	K	Os06g0225100 protein OS=Oryza sativa subsp. japonica OX=39947 GN=Os06g0225100 PE=1 SV=1	Os06g0225100	1	0.0204461	59.645	2	IAVSK(1)LPVVLR	1.2383	1	6480.5
Q0JBZ7	135	K	Os04g0501000 protein OS=Oryza sativa subsp. japonica OX=39947 GN=Os04g0501000 PE=3 SV=2	Os04g0501000	1	0.000288771	76.563	2	AYVK(1)LTPDYDALDVANK	-0.44951	1	67872
Q0JBZ7	66	K	Os04g0501000 protein OS=Oryza sativa subsp. japonica OX=39947 GN=Os04g0501000 PE=3 SV=2	Os04g0501000	1	6.79144e-06	143.39	2	NK(1)LDQYQILK	0.091612	1	346050
Q0DXG2	87	K	Os02g0755400 protein OS=Oryza sativa subsp. japonica OX=39947 GN=Os02g0755400 PE=1 SV=1	Os02g0755400	1	0.0216935	40.533	2	SK(1)GYGFVTFR	-0.93955	1	33575
A3C4S4	317	K	GDP-mannose 3,5-epimerase 1 OS=Oryza sativa subsp. japonica OX=39947 GN=GME-1 PE=1 SV=1	GME-1	1	0.000325953	116.13	2	EK(1)LGWAPTMK	1.2441	2	341980
A3C4S4	325	K	GDP-mannose 3,5-epimerase 1 OS=Oryza sativa subsp. japonica OX=39947 GN=GME-1 PE=1 SV=1	GME-1	1	0.00121656	74.269	2	LGWAPTMK(1)LK	0.10673	2	192650
A3C4S4	345	K	GDP-mannose 3,5-epimerase 1 OS=Oryza sativa subsp. japonica OX=39947 GN=GME-1 PE=1 SV=1	GME-1	1	1.86624e-19	232.35	2	EK(1)TQGVDIAGYGSSK	0.35129	1	85149
A3C4S4	29	K	GDP-mannose 3,5-epimerase 1 OS=Oryza sativa subsp. japonica OX=39947 GN=GME-1 PE=1 SV=1	GME-1	1	8.80721e-06	105.36	2	EQYWPSEK(1)LR	0.36057	2	101860
A3C4S4	191	K	GDP-mannose 3,5-epimerase 1 OS=Oryza sativa subsp. japonica OX=39947 GN=GME-1 PE=1 SV=1	GME-1	1	6.38382e-09	117.45	3	HYTK(1)DFGIECR	0.63902	2	41258
Q10DV7	328	K	Actin-1 OS=Oryza sativa subsp. japonica OX=39947 GN=ACT1 PE=2 SV=1	ACT1	1	3.51343e-06	99.174	2	EITALAPSSMK(1)IK	0.2411	2	81813
Q94DL4	217	K	Os01g0964133 protein OS=Oryza sativa subsp. japonica OX=39947 GN=Os01g0964133 PE=1 SV=1	Os01g0964133	1	1.9472e-09	136.39	2	EK(1)LAYVALDYEQELETAK	1.052	1	38856
A3C6G9	156	K	Glycine cleavage system H protein, mitochondrial OS=Oryza sativa subsp. japonica OX=39947 GN=GDCSH PE=1 SV=1	GDCSH	1	9.48172e-07	145.75	2	YTK(1)HCEEEDAH	0.54729	2	23094
Q0DFE0	20	K	Os05g0596200 protein (Fragment) OS=Oryza sativa subsp. japonica OX=39947 GN=Os05g0596200 PE=1 SV=1	Os05g0596200	1	0.000494907	71.066	2	SGISAAK(1)FEASK	-0.28665	1	13234
B7E9D7	55	K	Os01g0124650 protein OS=Oryza sativa subsp. japonica OX=39947 GN=Os01g0124650 PE=1 SV=1	Os01g0124650	0.999862	7.58431e-06	88.734	3	KKPWK(1)CCDNIER	1.4575	1	23100
B7E9D7	66	K	Os01g0124650 protein OS=Oryza sativa subsp. japonica OX=39947 GN=Os01g0124650 PE=1 SV=1	Os01g0124650	1	3.08897e-06	117.99	2	LPTK(1)TNPPQWR	0.51796	1	63005
B7EA73	610	K	Puromycin-sensitive aminopeptidase OS=Oryza sativa subsp. japonica OX=39947 GN=Os08g0562700 PE=2 SV=1	Os08g0562700	1	1.30244e-05	103.76	2	TLALNPK(1)FVDGLR	0.49102	2	51018
B7EC91	295	K	(RAP Annotation release2) Protein prenyltransferase domain containing protein OS=Oryza sativa subsp. japonica OX=39947 GN=Os10g0181200 PE=1 SV=1	Os10g0181200	1	0.00137894	82.716	2	FCK(1)LINNPK	0.90078	1	18211
B7EIQ8	92	K	Os02g0125700 protein OS=Oryza sativa subsp. japonica OX=39947 GN=Os02g0125700 PE=1 SV=1	Os02g0125700	1	0.0277721	73.891	3	AEKPPAAAAAPPLPK(1)FR	0.83767	1	47206
B7EMI6	100	K	Os04g0253000 protein OS=Oryza sativa subsp. japonica OX=39947 GN=Os04g0253000 PE=1 SV=1	Os04g0253000	1	7.47718e-05	104.39	2	ASYK(1)LSDAAK	-0.49348	1	149690
Q0JRH3	163	K	Os01g0101200 protein (Fragment) OS=Oryza sativa subsp. japonica OX=39947 GN=Os01g0101200 PE=1 SV=1	Os01g0101200	1	1.53104e-06	112.8	2	VTALK(1)QLQGR	-0.0076649	1	22528
Q6ER67	132	K	Ribosomal protein OS=Oryza sativa subsp. japonica OX=39947 GN=Os02g0321900 PE=1 SV=1	Os02g0321900	1	0.00631909	47.844	3	AGK(1)FPTLVTHQESLESK	0.32441	1	91424
Q6ER67	155	K	Ribosomal protein OS=Oryza sativa subsp. japonica OX=39947 GN=Os02g0321900 PE=1 SV=1	Os02g0321900	1	0.00698254	75.243	2	ATVK(1)FQLK	0.52849	1	95000
B7F845	3	K	60S ribosomal protein L10a OS=Oryza sativa subsp. japonica OX=39947 GN=RPL10A PE=1 SV=1	RPL10A	1	0.000628957	90.263	2	SK(1)LQSEVLK	0.70859	1	58795
B7FAC8	95	K	3-oxoacyl-[acyl-carrier-protein] reductase OS=Oryza sativa subsp. japonica OX=39947 GN=Os02g0503500 PE=2 SV=1	Os02g0503500	1	0.0144063	58.916	2	AGCK(1)VLVNYAR	0.22996	1	143530
B7FAE9	185	K	Glutathione peroxidase OS=Oryza sativa subsp. japonica OX=39947 GN=Os06g0185900 PE=1 SV=1	Os06g0185900	1	0.00019346	115.05	2	FLK(1)SSAGGFLGDLVK	0.52619	1	11772
B7FAE9	182	K	Glutathione peroxidase OS=Oryza sativa subsp. japonica OX=39947 GN=Os06g0185900 PE=1 SV=1	Os06g0185900	1	1.4439e-05	90.156	2	VDVNGPNTAPIYK(1)FLK	0.44788	1	12229
B7FAE9	202	K	Glutathione peroxidase OS=Oryza sativa subsp. japonica OX=39947 GN=Os06g0185900 PE=1 SV=1	Os06g0185900	1	7.07161e-06	118.91	2	WNFEK(1)FLVDK	-0.3557	1	19777
B7FAH8	287	K	Os12g0541000 protein OS=Oryza sativa subsp. japonica OX=39947 GN=Os12g0541000 PE=1 SV=1	Os12g0541000	1	0.00089441	91.783	2	YVEK(1)LLAGR	-0.033012	1	36297
B9ETE4	214	K	Os01g0175000 protein OS=Oryza sativa subsp. japonica OX=39947 GN=Os01g0175000 PE=1 SV=1	Os01g0175000	1	7.73192e-13	165.02	2	SADALK(1)TTGFSNVVFK	-0.2513	2	38225
B9EXM2	384	K	Carbamoyl-phosphate synthase large chain, chloroplastic OS=Oryza sativa subsp. japonica OX=39947 GN=CARB PE=2 SV=1	CARB	1	3.17147e-05	119.52	2	SSALASK(1)ATGFPIAK	-0.22208	1	4691.4
B9EXM2	887	K	Carbamoyl-phosphate synthase large chain, chloroplastic OS=Oryza sativa subsp. japonica OX=39947 GN=CARB PE=2 SV=1	CARB	1	0.00111693	83.438	2	TVSAK(1)CLDIIR	0.23715	1	62594
B9F239	124	K	Peptidylprolyl isomerase OS=Oryza sativa subsp. japonica OX=39947 GN=Os02g0117600 PE=1 SV=1	Os02g0117600	1	0.00864367	60.589	2	EAK(1)LLAGNR	-0.13491	1	18245
B9F7Z4	110	K	Coatomer subunit zeta OS=Oryza sativa subsp. japonica OX=39947 GN=Os03g0856200 PE=3 SV=1	Os03g0856200	1	0.00195841	70.67	2	LFLDK(1)YGR	-0.58761	1	5851.9
B9F7Z4	36	K	Coatomer subunit zeta OS=Oryza sativa subsp. japonica OX=39947 GN=Os03g0856200 PE=3 SV=1	Os03g0856200	1	0.000200313	120.65	2	SFLVK(1)LGADNLK	-2.915	1	5362.6
B9F813	344	K	Os04g0234600 protein OS=Oryza sativa subsp. japonica OX=39947 GN=Os04g0234600 PE=1 SV=1	Os04g0234600	1	4.31611e-13	146.58	2	AGGYSSDGK(1)QSVLDK	0.72801	1	54514
B9F813	275	K	Os04g0234600 protein OS=Oryza sativa subsp. japonica OX=39947 GN=Os04g0234600 PE=1 SV=1	Os04g0234600	1	9.42955e-05	84.102	2	ATFDNPEYDK(1)LINYYVK	1.6281	1	12199
B9F813	89	K	Os04g0234600 protein OS=Oryza sativa subsp. japonica OX=39947 GN=Os04g0234600 PE=1 SV=1	Os04g0234600	1	0.0152376	51.864	2	ATPDK(1)NLIR	-0.3231	1	50704
B9F813	243	K	Os04g0234600 protein OS=Oryza sativa subsp. japonica OX=39947 GN=Os04g0234600 PE=1 SV=1	Os04g0234600	1	2.88271e-10	155.34	3	DCPGTHEFLLLDEGK(1)WQHVK	-0.51459	1	8983.3
B9F813	257	K	Os04g0234600 protein OS=Oryza sativa subsp. japonica OX=39947 GN=Os04g0234600 PE=1 SV=1	Os04g0234600	1	1.51687e-09	163.09	2	DTTTIGEGK(1)MFSPGNLR	1.0973	2	54825
B9FHF3	245	K	DnaJ protein ERDJ3B OS=Oryza sativa subsp. japonica OX=39947 GN=ERDJ3B PE=1 SV=1	ERDJ3B	1	0.000639782	74.424	2	IDGEPGDLK(1)FR	0.4054	1	41243
B9FK36	2142	K	Acetyl-CoA carboxylase 2 OS=Oryza sativa subsp. japonica OX=39947 GN=ACC2 PE=3 SV=2	ACC2	1	0.00135574	91.783	2	AK(1)LEVANK	-0.12046	1	52627
B9FK36	331	K	Acetyl-CoA carboxylase 2 OS=Oryza sativa subsp. japonica OX=39947 GN=ACC2 PE=3 SV=2	ACC2	1	0.00343946	76.605	2	ASWGGGGK(1)GIR	0.07997	1	107400
B9FK36	630	K	Acetyl-CoA carboxylase 2 OS=Oryza sativa subsp. japonica OX=39947 GN=ACC2 PE=3 SV=2	ACC2	1	0.000658971	99.276	2	ENK(1)IHTGWLDTR	-0.30352	1	3398.3
B9FK36	1281	K	Acetyl-CoA carboxylase 2 OS=Oryza sativa subsp. japonica OX=39947 GN=ACC2 PE=3 SV=2	ACC2	1	0.00474045	60.589	2	IAK(1)LPLILK	0.48369	2	13120
B9FK36	784	K	Acetyl-CoA carboxylase 2 OS=Oryza sativa subsp. japonica OX=39947 GN=ACC2 PE=3 SV=2	ACC2	1	1.85266e-06	98.009	2	LLAETPCK(1)LLR	-0.32176	1	43976
B9FK36	1379	K	Acetyl-CoA carboxylase 2 OS=Oryza sativa subsp. japonica OX=39947 GN=ACC2 PE=3 SV=2	ACC2	1	8.68244e-06	147.78	2	NTENPK(1)MLHR	-0.10438	1	17251
B9FSH5	946	K	Alanine--tRNA ligase, chloroplastic/mitochondrial OS=Oryza sativa subsp. japonica OX=39947 GN=Os06g0245800 PE=3 SV=2	Os06g0245800	1	0.000430421	87.895	2	MGIQAGK(1)FVGGIAK	1.4623	1	17279
B9FSH5	367	K	Alanine--tRNA ligase, chloroplastic/mitochondrial OS=Oryza sativa subsp. japonica OX=39947 GN=Os06g0245800 PE=3 SV=2	Os06g0245800	1	0.000373828	71.066	2	TNLK(1)IIGDHMR	0.16967	1	6465.6
C7IWB6	156	K	Os01g0923300 protein OS=Oryza sativa subsp. japonica OX=39947 GN=Os01g0923300 PE=1 SV=1	Os01g0923300	1	0.00411349	88.201	2	MVQGK(1)FR	0.48365	2	70570
Q6ZLB8	332	K	Os07g0180900 protein OS=Oryza sativa subsp. japonica OX=39947 GN=Os07g0180900 PE=1 SV=1	Os07g0180900	1	1.33011e-09	142.08	2	NVAAVLK(1)LNPYFGTAR	1.8402	1	88233
C7IZI5	287	K	Os03g0796501 protein OS=Oryza sativa subsp. japonica OX=39947 GN=Os03g0796501 PE=1 SV=1	Os03g0796501	1	0.00658233	68.49	2	PK(1)MANADLSR	-0.54882	2	38811
C7IZI5	364	K	Os03g0796501 protein OS=Oryza sativa subsp. japonica OX=39947 GN=Os03g0796501 PE=1 SV=1	Os03g0796501	1	0.000521161	81.335	2	TK(1)LSPEESSK	0.16388	1	13322
C7IZI5	175	K	Os03g0796501 protein OS=Oryza sativa subsp. japonica OX=39947 GN=Os03g0796501 PE=1 SV=1	Os03g0796501	1	0.000893191	82.437	2	VLK(1)QIGAYADAEK	0.47436	1	11449
O22386	135	K	50S ribosomal protein L12, chloroplastic OS=Oryza sativa subsp. japonica OX=39947 GN=RPL12-2 PE=2 SV=2	RPL12-2	1	0.0114988	56.014	2	IASIK(1)VVR	-0.25621	1	14998
O64937	243	K	Elongation factor 1-alpha OS=Oryza sativa subsp. japonica OX=39947 GN=REFA1 PE=2 SV=2	REFA1	1	9.71286e-10	111.75	3	LPLQDVYK(1)IGGIGTVPVGR	0.7097	3	634430
O64937	161	K	Elongation factor 1-alpha OS=Oryza sativa subsp. japonica OX=39947 GN=REFA1 PE=2 SV=2	REFA1	1	8.10949e-07	118.91	2	MDATTPK(1)YSK	0.69347	3	1029200
O64937	154	K	Elongation factor 1-alpha OS=Oryza sativa subsp. japonica OX=39947 GN=REFA1 PE=2 SV=2	REFA1	1	1.69214e-19	187.51	2	QMICCCNK(1)MDATTPK	0.24074	1	70799
O65037	130	K	50S ribosomal protein L27, chloroplastic OS=Oryza sativa subsp. japonica OX=39947 GN=RPL27 PE=2 SV=1	RPL27	1	0.00128197	74.269	2	FEK(1)YGPDK	-0.32538	2	138150
O65037	83	K	50S ribosomal protein L27, chloroplastic OS=Oryza sativa subsp. japonica OX=39947 GN=RPL27 PE=2 SV=1	RPL27	1	5.90929e-05	81.799	2	LGVK(1)IYGDQVAK	0.003895	1	38000
O80414	210	K	Mitochondrial phosphate transporter OS=Oryza sativa subsp. japonica OX=39947 GN=Os02g0767500 PE=1 SV=1	Os02g0767500	1	5.63171e-07	105.36	2	GLSDGLPK(1)FVR	1.0326	2	216570
O80414	163	K	Mitochondrial phosphate transporter OS=Oryza sativa subsp. japonica OX=39947 GN=Os02g0767500 PE=1 SV=1	Os02g0767500	1	1.29646e-05	99.276	2	YYSDIAGPEYAQK(1)YK	0.16315	1	9924.1
O82451	73	K	Probable glutathione S-transferase GSTF2 OS=Oryza sativa subsp. japonica OX=39947 GN=GSTF2 PE=1 SV=3	GSTF2	1	0.0079619	70.67	2	AICK(1)YVCR	1.3848	1	70305
O82451	5	K	Probable glutathione S-transferase GSTF2 OS=Oryza sativa subsp. japonica OX=39947 GN=GSTF2 PE=1 SV=3	GSTF2	1	0.000245511	53.363	2	APMK(1)LYGSTLSWNVTR	0.49417	1	13626
O82451	139	K	Probable glutathione S-transferase GSTF2 OS=Oryza sativa subsp. japonica OX=39947 GN=GSTF2 PE=1 SV=3	GSTF2	1	2.15622e-08	144.47	2	VVEENLEK(1)LK	0.63761	2	94813
P0C2Z3	111	K	ATP synthase epsilon chain, chloroplastic OS=Oryza sativa subsp. japonica OX=39947 GN=atpE PE=3 SV=1	atpE	1	4.78746e-06	142.71	2	AEGTK(1)ELVEAK	0.32558	1	107410
P0C2Z3	2	K	ATP synthase epsilon chain, chloroplastic OS=Oryza sativa subsp. japonica OX=39947 GN=atpE PE=3 SV=1	atpE	1	7.47636e-06	111.61	2	MK(1)LNLYVLTPK	-0.20383	2	70297
P0C2Z6	456	K	ATP synthase subunit alpha, chloroplastic OS=Oryza sativa subsp. japonica OX=39947 GN=atpA PE=3 SV=1	atpA	1	0.00287494	108.92	2	K(1)FLDELRK	0.84052	2	205010
P0C355	320	K	Photosystem I P700 chlorophyll a apoprotein A1 OS=Oryza sativa subsp. japonica OX=39947 GN=psaA PE=3 SV=1	psaA	1	0.000338784	81.578	3	TNWGIGHGLK(1)DILEAHK	0.53741	1	7995.1
P0C358	545	K	Photosystem I P700 chlorophyll a apoprotein A2 OS=Oryza sativa subsp. japonica OX=39947 GN=psaB PE=3 SV=1	psaB	1	5.84211e-05	117.3	2	GSK(1)LMPDKK	0.6657	1	133920
P0C361	37	K	Photosystem I iron-sulfur center OS=Oryza sativa subsp. japonica OX=39947 GN=psaC PE=3 SV=1	psaC	1	0.00759875	72.038	2	AK(1)QIASAPR	-0.35335	1	62535
P0C361	6	K	Photosystem I iron-sulfur center OS=Oryza sativa subsp. japonica OX=39947 GN=psaC PE=3 SV=1	psaC	1	3.42187e-06	77.325	3	SHSVK(1)IYDTCIGCTQCVR	1.4819	1	30475
P0C364	438	K	Photosystem II CP47 reaction center protein OS=Oryza sativa subsp. japonica OX=39947 GN=psbB PE=3 SV=1	psbB	1	0.000649157	97.277	2	ATLK(1)SDGVFR	0.19816	1	208010
P0C364	308	K	Photosystem II CP47 reaction center protein OS=Oryza sativa subsp. japonica OX=39947 GN=psbB PE=3 SV=1	psbB	1	2.81101e-10	176	2	IPEK(1)LAFYDYIGNNPAK	2.4521	2	605490
P0C367	457	K	Photosystem II CP43 reaction center protein OS=Oryza sativa subsp. japonica OX=39947 GN=psbC PE=3 SV=1	psbC	1	0.0114073	60	2	AAAAGFEK(1)GIDR	-0.79245	1	52915
P0C367	339	K	Photosystem II CP43 reaction center protein OS=Oryza sativa subsp. japonica OX=39947 GN=psbC PE=3 SV=1	psbC	1	2.41834e-20	207.06	2	LGANVGSAQGPTGLGK(1)YLMR	0.44553	2	338700
P0C389	180	K	Cytochrome f OS=Oryza sativa subsp. japonica OX=39947 GN=petA PE=3 SV=1	petA	1	0.000134596	90.306	3	DVHFLK(1)YPIYVGGNR	1.6457	4	55562
P0C389	131	K	Cytochrome f OS=Oryza sativa subsp. japonica OX=39947 GN=petA PE=3 SV=1	petA	1	4.07643e-05	123.99	2	EK(1)IGNLSFQSYRPNK	0.073892	2	24729
P0C443	124	K	50S ribosomal protein L16, chloroplastic OS=Oryza sativa subsp. japonica OX=39947 GN=rpl16 PE=3 SV=1	rpl16	1	8.14844e-06	130.79	2	AAISIAASK(1)MPIR	0.24922	1	17773
P0C446	119	K	50S ribosomal protein L22, chloroplastic OS=Oryza sativa subsp. japonica OX=39947 GN=rpl22 PE=3 SV=1	rpl22	1	0.0431065	54.436	2	STIMNK(1)FRPR	-0.1684	2	20216
P0C451	5	K	50S ribosomal protein L23, chloroplastic OS=Oryza sativa subsp. japonica OX=39947 GN=rpl23-A PE=3 SV=1	rpl23-A	1	0.0143052	72.846	2	MDGIK(1)YAVFTEK	0.44944	1	11502
P0C467	49	K	30S ribosomal protein S14, chloroplastic OS=Oryza sativa subsp. japonica OX=39947 GN=rps14 PE=3 SV=1	rps14	1	0.000473834	118.06	2	EK(1)LQSLPR	0.80144	1	148150
P0C482	129	K	30S ribosomal protein S2, chloroplastic OS=Oryza sativa subsp. japonica OX=39947 GN=rps2 PE=3 SV=1	rps2	1	0.000688554	88.181	2	MEK(1)FHHLPK	0.60547	2	56897
P0C482	30	K	30S ribosomal protein S2, chloroplastic OS=Oryza sativa subsp. japonica OX=39947 GN=rps2 PE=3 SV=1	rps2	1	0.00878436	57.293	2	WNPK(1)MAPYISAK	-0.42587	1	26207
P0C482	156	K	30S ribosomal protein S2, chloroplastic OS=Oryza sativa subsp. japonica OX=39947 GN=rps2 PE=3 SV=1	rps2	1	1.10511e-05	108.3	2	YLGGIK(1)YMTR	0.58393	2	31154
P0C485	213	K	30S ribosomal protein S3, chloroplastic OS=Oryza sativa subsp. japonica OX=39947 GN=rps3 PE=3 SV=1	rps3	1	0.000416661	58.889	2	AK(1)IDYCCYPIR	1.2103	1	12847
P0C485	4	K	30S ribosomal protein S3, chloroplastic OS=Oryza sativa subsp. japonica OX=39947 GN=rps3 PE=3 SV=1	rps3	1	7.8601e-06	141.93	2	GQK(1)INPLGFR	0.15785	1	177820
P0C488	172	K	30S ribosomal protein S4, chloroplastic OS=Oryza sativa subsp. japonica OX=39947 GN=rps4 PE=3 SV=1	rps4	1	1.51267e-09	163.59	2	HLTIDTLQYK(1)GLVK	0.35904	1	65600
P0C488	159	K	30S ribosomal protein S4, chloroplastic OS=Oryza sativa subsp. japonica OX=39947 GN=rps4 PE=3 SV=1	rps4	1	8.2447e-09	149.58	2	LVQNSIASSDPGK(1)LPK	0.062001	1	37935
P0C491	120	K	30S ribosomal protein S7, chloroplastic OS=Oryza sativa subsp. japonica OX=39947 GN=rps7-A PE=3 SV=1	rps7-A	1	0.000318799	68.108	2	NMAFK(1)LSSELVDAAK	-0.58146	2	22847
P0C497	161	K	50S ribosomal protein L2, chloroplastic OS=Oryza sativa subsp. japonica OX=39947 GN=rpl2-A PE=3 SV=1	rpl2-A	1	0.000433716	86.205	2	AAGAVAK(1)LIAK	0.72041	1	105310
P0C497	262	K	50S ribosomal protein L2, chloroplastic OS=Oryza sativa subsp. japonica OX=39947 GN=rpl2-A PE=3 SV=1	rpl2-A	0.938759	0.0324425	57.888	2	K(0.061)K(0.939)YSDSFILR	-0.26333	1	21981
P0C500	261	K	DNA-directed RNA polymerase subunit alpha OS=Oryza sativa subsp. japonica OX=39947 GN=rpoA PE=3 SV=1	rpoA	1	0.0321141	75.243	2	RLTNLK(1)K	1.4545	1	6317.2
P0C503	785	K	DNA-directed RNA polymerase subunit beta OS=Oryza sativa subsp. japonica OX=39947 GN=rpoB PE=3 SV=1	rpoB	1	0.000167752	103.8	2	ETSLK(1)LPIGGR	-0.59066	1	24771
P0C512	21	K	Ribulose bisphosphate carboxylase large chain OS=Oryza sativa subsp. japonica OX=39947 GN=rbcL PE=1 SV=1	rbcL	1	2.74424e-13	196.38	2	DYK(1)LTYYTPEYETK	0.52712	4	8710100
P0C512	466	K	Ribulose bisphosphate carboxylase large chain OS=Oryza sativa subsp. japonica OX=39947 GN=rbcL PE=1 SV=1	rbcL	1	8.23982e-10	193.34	2	AIK(1)FEFEPVDK	-0.20624	2	2497400
P0C512	14	K	Ribulose bisphosphate carboxylase large chain OS=Oryza sativa subsp. japonica OX=39947 GN=rbcL PE=1 SV=1	rbcL	1	0.00255418	97.175	2	ASVGFK(1)AGVK	0.72025	2	601000
P0C512	161	K	Ribulose bisphosphate carboxylase large chain OS=Oryza sativa subsp. japonica OX=39947 GN=rbcL PE=1 SV=1	rbcL	1	0.000297496	150.88	2	DK(1)LNKYGR	-0.54131	1	35085
P0C512	164	K	Ribulose bisphosphate carboxylase large chain OS=Oryza sativa subsp. japonica OX=39947 GN=rbcL PE=1 SV=1	rbcL	1	1.00205e-06	168.08	3	LNK(1)YGRPLLGCTIKPK	0.82355	6	1673000
P0C512	177	K	Ribulose bisphosphate carboxylase large chain OS=Oryza sativa subsp. japonica OX=39947 GN=rbcL PE=1 SV=1	rbcL	1	3.02819e-14	223.26	2	PK(1)LGLSAK	1.2059	5	12562000
P0C512	183	K	Ribulose bisphosphate carboxylase large chain OS=Oryza sativa subsp. japonica OX=39947 GN=rbcL PE=1 SV=1	rbcL	1	7.87738e-06	130.31	2	LGLSAK(1)NYGR	0.85605	1	581740
P0C522	387	K	ATP synthase subunit alpha, mitochondrial OS=Oryza sativa subsp. japonica OX=39947 GN=ATPA PE=1 SV=1	ATPA	1	0.000555615	99.855	2	AMK(1)QVCGSLK	0.073472	1	43184
[truncated: 1,423 more rows]

## Sheet: Rep 3
Protein accession	Position	Amino acid	Protein description	Gene name	Localization probability	PEP	Score	Charge	Modified sequence	Mass error [ppm]	MS/MS Counts	Intensity
[truncated: 2,058 more rows]
