# Supplementary material for: Regulation of plant immunity through histone H3 β-hydroxybutyrylation-mediated transcriptional control
Source: Nat Commun. 2025 Jul 17;16:6588. doi: 10.1038/s41467-025-61474-x (PMC12271380; doi:10.1038/s41467-025-61474-x)
Supplement: Supplementary file 2 — Supplementary Data 1–14. [file 41467_2025_61474_MOESM2_ESM.zip › Spplementary Data/Spplementary Data 13.xls]

## Sheet: Histone
IDs	Kbhb site	Annotation	Histone
Q7XUC9	79	Histone H4	Histone H4
Q7XUC9	91	Histone H4
Q0JCT1	56	Histone H3.3	Histone H3
Q0JCT1	79	Histone H3.3
Q0JCT1	122	Histone H3.3
Q9LGH8	66	Histone H2B.8	Histone H2B
Q9LGH8	71	Histone H2B.8
Q9LGH8	74	Histone H2B.8
Q9LGH8	107	Histone H2B.8
Q9LGH8	113	Histone H2B.8
Q9LGH8	136	Histone H2B.8
Q9LGH8	144	Histone H2B.8
Q9LGH8	148	Histone H2B.8
Q9LGH4	107	Histone H2B.6
Q6ZBP3	104	Histone H2B.2
Q9LGI2	148	Histone H2B.10
Q94E96	10	histone H2A.5	Histone H2.A
Q94E96	33	histone H2A.5
Q84NJ4	5	histone H2A.3
Q84NJ4	21	histone H2A.3
Q84NJ4	39	histone H2A.3
Q84NJ4	120	histone H2A.3
Q6ZL42	5	histone H2A.2
Q84MP7	6	histone H2A Z
Q84MP7	12	histone H2A Z
Q84MP7	127	histone H2A Z

## Sheet: Tanscriptional regualtors
IDs	Kbhb site	Annotation	Typer
A0A0P0X312	112	ES43protein,putative,expressed	Trancriptional factors
Q0JBC9	17	expressedprotein
Q6YUR8	12	glycine-richprotein2,putative,expressed
A0A0P0WDJ2	3	HMG1/2,putative,expressed
A0A0P0WDJ2	51	HMG1/2,putative,expressed
A0A0P0WDJ2	63	HMG1/2,putative,expressed
Q0E3C3	217	homeoboxproteinknotted-1,putative,expressed
A0A0P0XEB4	126	homeoboxproteinknotted-1,putative,expressed
A0A0P0VK19	115	metallo-beta-lactamase,putative,expressed
A0A5S6RDQ3	280	mTERFfamilyprotein,expressed
A0A0P0W8V6	462	MYBfamilytranscriptionfactor,putative,expressed
Q84UR8	11	retrotransposonprotein,putative,Ty1-copiasubclass,expressed
A0A0P0WTE0	132	RNA-bindingmotifprotein,putative,expressed
A0A0P0WTE0	210	RNA-bindingmotifprotein,putative,expressed
Q7XC32	264	transcriptionfactorlikeprotein,putative,expressed
Q6YSC2	330	transcriptionregulator,putative,expressed
Q6YSC2	497	transcriptionregulator,putative,expressed
Q0J1B9	67	transcriptionregulator,putative,expressed
Q0J1B9	95	transcriptionregulator,putative,expressed
Q6YXH5	221	ZF-HDproteindimerisationregioncontainingprotein,expressed
A0A0P0Y878	92	ZF-HDproteindimerisationregioncontainingprotein,expressed
A0A0P0Y878	114	ZF-HDproteindimerisationregioncontainingprotein,expressed
A0A0P0Y878	142	ZF-HDproteindimerisationregioncontainingprotein,expressed
A0A0P0VC18	153	zincfingerC-x8-C-x5-C-x3-Htypefamilyprotein,expressed
Q7F8R0	203	zincfingerC-x8-C-x5-C-x3-Htypefamilyprotein,expressed
A0A0P0Y253	87	zincfingerC-x8-C-x5-C-x3-Htypefamilyprotein,expressed
A0A0P0Y253	93	zincfingerC-x8-C-x5-C-x3-Htypefamilyprotein,expressed
A0A0P0Y253	295	zincfingerC-x8-C-x5-C-x3-Htypefamilyprotein,expressed
A0A0P0XQC6	103	ZOS9-17-C2H2zincfingerprotein,expressed
Q6ES10	73	histone acetyltransferase type B	Epigenetic regulators
Q6ES10	322	histone acetyltransferase type B
Q5NAI9	329	OsMSI3
Q0DP16	432	SWI/SNF-relatedmatrix-associatedactin-dependentregulatorofchromatinsubfamilyCmember,putative,expressed
Q0JDR8	296	SWIB/MDM2domaincontainingprotein,expressed
A0A0P0YAG3	107	SWIB/MDM2domaincontainingprotein,expressed
