# Supplementary material for: Regulation of plant immunity through histone H3 β-hydroxybutyrylation-mediated transcriptional control
Source: Nat Commun. 2025 Jul 17;16:6588. doi: 10.1038/s41467-025-61474-x (PMC12271380; doi:10.1038/s41467-025-61474-x)
Supplement: Supplementary file 2 — Supplementary Data 1–14. [file 41467_2025_61474_MOESM2_ESM.zip › Spplementary Data/Spplementary Data 14.xls]

## Sheet: ChIP
LOC_Os02g41680-F	CTAGCACAGAAAGCGTCGAG
LOC_Os02g41680-R	ACCCGCCTATTTAAGCCG
LOC_Os03g64260-F	TGGGACAGAGACAGAGGATG
LOC_Os03g64260-R	CAGCATCAGGATCAGGATCAG
LOC_Os04g48850-F	TCACCTGCCCCATAAACTG
LOC_Os04g48850-R	GCGTTCGGGAGGTCATATTG
LOC_Os05g39720-F:	GAACGTGAAGTCCGAGTACTG
LOC_Os05g39720-R:	TTCAGTTATTCCCATCGCCG
LOC_Os05g33130-F	CTTACACTCTCCTTCCATCTCC
LOC_Os05g33130-R	AACAATCCGATCGAGCTCAG
LOC_Os07g11739-F	CGATCCACTACACTTCTAAGGC
LOC_Os07g11739-R	CATCCATTGCTCCGTTTTCTG
LOC_Os09g38840-F:	TTCGTGTAACATATGGGCCTC
LOC_Os09g38840-R	TGCTTGACCAATGACCACG
LOC_Os10g33810-F:	AGGAGAGTGGTTTAGACGGA
LOC_Os10g33810-R:	GCTGCGGTGGATCAACTAC
P1-F：	ATGGACACCGGGAACAAAG
P1-R：	GAGCCAGTAGAGGTAATCGTTG
P2-F	ACGTGCATTCTGTATAGTCGG
P2-R	GCTAAGGCTCTTGGGATAACC
P3-F	GTCACCCATACCTGCCAAG
P3-R	TCCTCTCCCTTTTCCCTCTC
P4-F	GAAATGCCGTTTAATGACCGAG
P4-R	GGCTGTGTCTATGGGTAATCTG
P5-F	TCGTTCGCTTCGGTTTAGAG
P5-R	CAGCCGATTGTACTGTAGCC

## Sheet: RNA
LOC_Os02g41680-F:	AGGCAAGCACATCGACC
LOC_Os02g41680-R:	AGCTAATCGGTTCACTAGTTCAG
LOC_Os03g64260-F	CTCTCAGCCCATCGATATCAC
LOC_Os03g64260-R:	GTGTGAGGAATACGAGTAGAGATC
LOC_Os04g48850-F	GTGCACTTGCTCTGCTAATG
LOC_Os04g48850-R:	ATCGGAAAGAACACCATACGG
LOC_Os05g39720_F	GCATCATGTCGTTCTTTGAGC
LOC_Os05g39720_R	TCACTCCACATACACATGTACAC
LOC_Os05g33130-F	CAACCTCGACTGCTACAACC
LOC_Os05g33130-R：	GGCCGTGCAAATGTTTCC
LOC_Os07g11739-F	GCTAAATGCTCTGACCTAAATGTG
LOC_Os07g11739-R	TATGGGCGCTGTTCTGATC
LOC_Os09g38840-F：	TAAGGAGCTTCATGTCTCATGG
LOC_Os09g38840-R：	TCTTCGAGACTATATTGCCTAGTTG
LOC_Os10g33810-F：	AGTTCTGGCTCAAGATGCTC
LOC_Os10g33810-R	GAGATACTATCAATTCTTCCCGGTAG
