# Supplementary material for: Regulation of plant immunity through histone H3 β-hydroxybutyrylation-mediated transcriptional control
Source: Nat Commun. 2025 Jul 17;16:6588. doi: 10.1038/s41467-025-61474-x (PMC12271380; doi:10.1038/s41467-025-61474-x)
Supplement: Supplementary file 2 — Supplementary Data 1–14. [file 41467_2025_61474_MOESM2_ESM.zip › Spplementary Data/Spplementary Data 2.xlsx]

## Sheet: H3K9ac unique genes
Gene ID	Protein description
LOC_Os03g11030	cyclin, putative, expressed
LOC_Os06g49120	Complex I intermediate-associated protein 30 domain containing protein, putative, expressed
LOC_Os04g33950	E2F family transcription factor protein, putative, expressed
LOC_Os07g45410	retrotransposon protein, putative, Ty1-copia subclass, expressed
LOC_Os07g22770	AP2 domain containing protein, expressed
LOC_Os08g41700	expressed protein
LOC_Os01g31810	RNA recognition motif containing protein, putative, expressed
LOC_Os02g54350	hypothetical protein
LOC_Os02g01810	expressed protein
LOC_Os02g30380	expressed protein
LOC_Os08g03430	extracellular ligand-gated ion channel, putative, expressed
LOC_Os03g51970	growth-regulating factor, putative, expressed
LOC_Os04g20640	retrotransposon, putative, centromere-specific, expressed
LOC_Os02g55689	expressed protein
LOC_Os04g57920	OsFBX154 - F-box domain containing protein, expressed
LOC_Os05g31180	hypothetical protein
LOC_Os01g34080	armadillo/beta-catenin-like repeat family protein, expressed
LOC_Os02g29380	expressed protein
LOC_Os11g24560	protein transport protein, putative, expressed
LOC_Os06g10900	DELLA protein RGL3, putative, expressed
LOC_Os02g13800	HSF-type DNA-binding domain containing protein, expressed
LOC_Os05g02620	expressed protein
LOC_Os06g40790	MLO domain containing protein, putative, expressed
LOC_Os07g45400	expressed protein
LOC_Os06g49130	TAZ zinc finger family protein, expressed
LOC_Os01g72350	amidohydrolase, putative, expressed
LOC_Os07g46730	PPR repeat domain containing protein, putative, expressed
LOC_Os03g62610	RNA-binding protein containing a PIN domain, putative, expressed
LOC_Os02g54360	enzyme of the cupin superfamily protein, putative, expressed
LOC_Os06g50120	novel plant SNARE 11, putative, expressed
LOC_Os01g18830	expressed protein
LOC_Os07g34750	expressed protein
LOC_Os07g33420	hydroxylase, putative, expressed
LOC_Os08g03420	kelch repeat protein, putative, expressed
LOC_Os05g26600	retrotransposon protein, putative, Ty3-gypsy subclass, expressed
LOC_Os12g06550	expressed protein
LOC_Os04g56600	expressed protein
LOC_Os11g24570	PPR repeat domain containing protein, putative, expressed
LOC_Os12g07880	dynamin family protein, putative, expressed
LOC_Os02g13810	DNA binding protein, putative, expressed
LOC_Os06g01190	expressed protein
LOC_Os03g38970	metal ion binding protein, putative, expressed
LOC_Os03g12380	expressed protein
LOC_Os06g38490	retrotransposon protein, putative, unclassified, expressed
LOC_Os02g17380	EMB1303, putative, expressed
LOC_Os11g13890	chlorophyll A-B binding protein, putative, expressed
LOC_Os01g46090	GDSL-like lipase/acylhydrolase, putative, expressed
LOC_Os10g41270	triacylglycerol lipase like protein, putative, expressed
LOC_Os07g07150	expressed protein
LOC_Os01g22080	expressed protein
LOC_Os03g23030	aberrant pollen transmission 1, putative, expressed
LOC_Os06g02490	acyl CoA binding protein, putative, expressed
LOC_Os01g05500	zinc finger protein, putative, expressed
LOC_Os04g57900	PPR repeat containing protein, expressed
LOC_Os05g40920	expressed protein
LOC_Os11g24540	signal peptide peptidase-like 2B, putative, expressed
LOC_Os05g27940	40S ribosomal protein S7, putative, expressed
LOC_Os12g06560	expressed protein
LOC_Os01g10090	pentatricopeptide, putative, expressed
LOC_Os03g11040	cyclin, putative, expressed
LOC_Os11g11240	expressed protein
LOC_Os12g19870	retrotransposon protein, putative, Ty3-gypsy subclass, expressed
LOC_Os08g28730	NAD dependent epimerase/dehydratase family protein, putative, expressed
LOC_Os06g50140	endoglucanase, putative, expressed
LOC_Os06g14470	RNA recognition motif containing protein, putative, expressed
LOC_Os08g04770	AMP-binding domain containing protein, expressed
LOC_Os04g21980	retrotransposon protein, putative, unclassified, expressed
LOC_Os03g48300	histidine acid phosphatase, putative, expressed
LOC_Os07g10780	remorin, putative, expressed
LOC_Os01g22070	transposon protein, putative, Mutator sub-class, expressed
LOC_Os01g34050	expressed protein
LOC_Os05g40910	expressed protein
LOC_Os05g27950	DUF538 domain containing protein, putative, expressed
LOC_Os02g43660	plastocyanin-like domain containing protein, putative, expressed
LOC_Os02g28040	lipase, putative, expressed
LOC_Os03g50610	expressed protein
LOC_Os08g16780	sin-like protein conserved region containing protein, expressed
LOC_Os06g51400	expressed protein
LOC_Os07g46780	tyrosine-specific transport protein, putative, expressed
LOC_Os12g35070	expressed protein
LOC_Os07g20150	expressed protein
LOC_Os11g13870	plant-specific domain TIGR01627 family protein, expressed
LOC_Os10g28230	Core histone H2A/H2B/H3/H4 domain containing protein, putative, expressed
LOC_Os02g16030	harpin-induced protein 1 domain containing protein, expressed
LOC_Os03g49600	Os3bglu7 - beta-glucosidase, exo-beta-glucanse, expressed
LOC_Os03g01670	retrotransposon protein, putative, unclassified, expressed
LOC_Os06g39760	WD domain, G-beta repeat domain containing protein, expressed
LOC_Os08g02130	RNA recognition motif containing protein, putative, expressed
LOC_Os02g17360	PPR repeat domain containing protein, putative, expressed
LOC_Os10g05590	OsFBX374 - F-box domain containing protein, expressed
LOC_Os05g43130	brix domain-containing protein 1, putative, expressed
LOC_Os05g01330	expressed protein
LOC_Os03g51930	expressed protein
LOC_Os01g42510	expressed protein
LOC_Os03g38960	DNA-directed RNA polymerase subunit, putative, expressed
LOC_Os06g51410	OsPOP15 - Putative Prolyl Oligopeptidase homologue, expressed
LOC_Os02g43640	retrotransposon protein, putative, unclassified, expressed
LOC_Os01g10070	expressed protein
LOC_Os04g33900	ctr copper transporter family protein, putative, expressed
LOC_Os09g35700	LTPL45 - Protease inhibitor/seed storage/LTP family protein precursor, expressed
LOC_Os02g32990	expressed protein
LOC_Os08g40420	ternary complex factor MIP1, putative, expressed
LOC_Os02g17370	expressed protein
LOC_Os01g34030	retrotransposon protein, putative, unclassified, expressed
LOC_Os07g08490	expressed protein
LOC_Os11g01872	HEAT repeat family protein, putative, expressed
LOC_Os09g23720	expressed protein
LOC_Os02g05360	expressed protein
LOC_Os02g42300	expressed protein
LOC_Os07g46760	RNA recognition motif containing protein, putative, expressed
LOC_Os02g20990	expressed protein
LOC_Os10g29540	protein kinase domain containing protein, expressed
LOC_Os10g31864	expressed protein
LOC_Os11g13850	rieske domain containing protein, expressed
LOC_Os02g30320	drought-induced protein 1, putative, expressed
LOC_Os06g22900	transposon protein, putative, CACTA, En/Spm sub-class, expressed
LOC_Os05g31160	peptide chain release factor 2, putative, expressed
LOC_Os01g43860	expressed protein
LOC_Os01g67835	ompA/MotB, putative, expressed
LOC_Os03g51910	basic helix-loop-helix protein, putative, expressed
LOC_Os07g46750	elongation factor protein, putative, expressed
LOC_Os08g15460	preprotein translocase subunit secY, putative, expressed
LOC_Os08g16790	DUF593 domain containing protein, expressed
LOC_Os12g35060	expressed protein
LOC_Os01g10050	DEAD-box ATP-dependent RNA helicase, putative, expressed
LOC_Os10g29530	expressed protein
LOC_Os10g30520	ras-related protein, putative, expressed
LOC_Os10g28200	NAD dependent epimerase/dehydratase family protein, putative, expressed
LOC_Os07g04910	reticulon domain containing protein, putative, expressed
LOC_Os06g37140	retrotransposon protein, putative, Ty3-gypsy subclass, expressed
LOC_Os01g24690	60S ribosomal protein L23A, putative, expressed
LOC_Os06g09930	G protein coupled receptor, putative, expressed
LOC_Os01g41210	transposon protein, putative, unclassified, expressed
LOC_Os06g40780	MONOCULM 1, putative, expressed
LOC_Os06g02430	expressed protein
LOC_Os01g36670	expressed protein
LOC_Os08g45220	expressed protein
LOC_Os05g51630	early-responsive to dehydration protein-related, putative, expressed
LOC_Os02g19980	expressed protein
LOC_Os04g24165	retrotransposon protein, putative, unclassified, expressed
LOC_Os12g23040	transposon protein, putative, Mutator sub-class, expressed
LOC_Os05g40980	zinc finger, C3HC4 type domain containing protein, expressed
LOC_Os06g15750	NB-ARC domain containing protein, expressed
LOC_Os06g40710	Myb-like DNA-binding domain containing protein, putative, expressed
LOC_Os09g22440	expressed protein
LOC_Os03g48390	expressed protein
LOC_Os12g35040	2,3-bisphosphoglycerate-independent phosphoglycerate mutase, putative, expressed
LOC_Os06g27720	retrotransposon protein, putative, unclassified, expressed
LOC_Os01g47330	ribosomal protein L7/L12 C-terminal domain containing protein, expressed
LOC_Os02g43600	50S ribosomal protein L19, chloroplast precursor, putative, expressed
LOC_Os03g60030	transposon protein, putative, CACTA, En/Spm sub-class, expressed
LOC_Os05g24020	emp24/gp25L/p24 family protein, putative, expressed
LOC_Os05g49300	iron-sulfur cluster assembly enzyme ISCU, mitochondrial precursor, putative, expressed
LOC_Os03g59040	squalene synthetase, putative, expressed
LOC_Os02g19990	reticulon domain containing protein, putative, expressed
LOC_Os12g12380	transposon protein, putative, unclassified, expressed
LOC_Os05g37330	60S acidic ribosomal protein, putative, expressed
LOC_Os02g06650	COX VIIa, putative, expressed
LOC_Os05g36000	FabA-like domain containing protein, expressed
LOC_Os04g51792	PAP fibrillin family domain containing protein, expressed
LOC_Os11g06720	abscisic stress-ripening, putative, expressed
LOC_Os06g02410	expressed protein
LOC_Os03g62680	expressed protein
LOC_Os05g49330	expressed protein
LOC_Os05g50320	expressed protein
LOC_Os10g31820	fluG, putative, expressed
LOC_Os06g40730	protein with a conserved N-terminal region, putative, expressed
LOC_Os05g38670	cation efflux family protein, putative, expressed
LOC_Os06g14400	1-aminocyclopropane-1-carboxylate oxidase homolog 4, putative, expressed
LOC_Os05g13330	per1-like family protein, putative, expressed
LOC_Os05g37340	expressed protein
LOC_Os06g14406	SYD, putative, expressed
LOC_Os02g18640	OsFBX45 - F-box domain containing protein, expressed
LOC_Os05g02670	kinesin motor domain containing protein, putative, expressed
LOC_Os01g16230	TKL_IRAK_CR4L.2 - The CR4L subfamily has homology with Crinkly4, expressed
LOC_Os05g49320	ribosomal protein L7/L12 C-terminal domain containing protein, expressed
LOC_Os01g46020	TATA-binding protein-associated factor TAFII55 family protein, putative, expressed
LOC_Os04g49450	MYB family transcription factor, putative, expressed
LOC_Os04g24170	RNA recognition motif containing protein, putative, expressed
LOC_Os12g07820	OsAPx6 - Stromal Ascorbate Peroxidase encoding gene 5,8, expressed
LOC_Os01g04260	fatty acid hydroxylase, putative, expressed
LOC_Os02g04010	cyclin-T1-1, putative, expressed
LOC_Os05g37350	hhH-GPD superfamily base excision DNA repair protein, expressed
LOC_Os09g21120	armadillo/beta-catenin repeat family protein, putative, expressed
LOC_Os09g22450	lipase, putative, expressed
LOC_Os07g46790	4-alpha-glucanotransferase, putative, expressed
LOC_Os10g34083	expressed protein
LOC_Os09g35790	HSF-type DNA-binding domain containing protein, expressed
LOC_Os02g35190	chloride channel protein, putative, expressed
LOC_Os05g27960	hydrolase, acting on glycosyl bonds, putative, expressed
LOC_Os07g04980	expressed protein
LOC_Os01g16220	Sad1 / UNC-like C-terminal domain containing protein, putative, expressed
LOC_Os02g20934	expressed protein
LOC_Os03g47022	homeobox protein rough sheath 1, putative, expressed
LOC_Os08g16700	expressed protein
LOC_Os07g15640	CRR4, putative, expressed
LOC_Os07g14310	expressed protein
LOC_Os04g14790	FAD dependent oxidoreductase domain containing protein, expressed
LOC_Os06g02470	ATOZI1, putative, expressed
LOC_Os05g08800	DUF581 domain containing protein, expressed
LOC_Os09g35780	BAP2, putative, expressed
LOC_Os03g11060	MFP1 attachment factor 1, putative, expressed
LOC_Os01g60330	inactive receptor kinase At2g26730 precursor, putative, expressed
LOC_Os10g35390	acyltransferase, putative, expressed
LOC_Os04g38750	plastid-specific 30S ribosomal protein 3, chloroplast precursor, putative, expressed
LOC_Os12g12370	outer envelope protein, putative, expressed
LOC_Os01g71010	lipase precursor, putative, expressed
LOC_Os12g37630	domain of unknown function family protein, expressed
LOC_Os01g16200	serpin domain containing protein, putative, expressed
LOC_Os05g13370	OsRhmbd12 - Putative Rhomboid homologue, expressed
LOC_Os09g21170	glucosyltransferase, putative, expressed
LOC_Os05g38630	ras-related protein, putative, expressed
LOC_Os06g15779	aluminum-activated malate transporter, putative, expressed
LOC_Os02g07970	expressed protein
LOC_Os07g16950	Mak16 protein domain containing protein, expressed
LOC_Os08g16720	retrotransposon protein, putative, unclassified, expressed
LOC_Os07g44180	OsRCI2-10 - Hydrophobic protein LTI6A, expressed
LOC_Os04g12150	expressed protein
LOC_Os02g36490	expressed protein
LOC_Os12g12360	transposon protein, putative, Mutator sub-class, expressed
LOC_Os01g29507	retrotransposon, putative, centromere-specific, expressed
LOC_Os03g62630	ribosomal protein S6, putative, expressed
LOC_Os12g37640	xaa-Pro aminopeptidase, putative, expressed
LOC_Os01g72330	OsRR4 type-A response regulator, expressed
LOC_Os01g71000	protein kinase APK1B, chloroplast precursor, putative, expressed
LOC_Os05g24000	expressed protein
LOC_Os02g50799	nuclear-pore anchor, putative, expressed
LOC_Os11g37890	NAD dependent epimerase/dehydratase family protein, putative, expressed
LOC_Os11g36560	zinc finger C3HC4 type family protein, putative, expressed
LOC_Os03g07820	exostosin family protein, putative, expressed
LOC_Os10g22060	expressed protein
LOC_Os09g21160	UDP-glucoronosyl and UDP-glucosyl transferase domain containing protein, expressed
LOC_Os06g13100	CREG1 precursor, putative, expressed
LOC_Os07g04990	oxidoreductase, aldo/keto reductase family protein, putative, expressed
LOC_Os08g16710	OsFBX281 - F-box domain containing protein, expressed
LOC_Os06g02460	expressed protein
LOC_Os05g40950	pentatricopeptide repeat-containing protein, putative, expressed
LOC_Os04g37440	expressed protein
LOC_Os12g38940	ZOS12-06 - C2H2 zinc finger protein, expressed
LOC_Os07g15680	phospholipase D, putative, expressed
LOC_Os12g37610	ribosomal protein S6, putative, expressed
LOC_Os02g35150	splicing factor U2AF, putative, expressed
LOC_Os02g50780	glycosyl hydrolase family 47 domain contain protein, expressed
LOC_Os01g37920	expressed protein
LOC_Os01g53160	DUF623 domain containing protein, expressed
LOC_Os03g56869	ribose-5-phosphate isomerase A, putative, expressed
LOC_Os11g06690	serine esterase family protein, putative, expressed
LOC_Os03g18580	40S ribosomal protein S7, putative, expressed
LOC_Os03g56860	expressed protein
LOC_Os01g01960	transcriptional repressor, putative, expressed
LOC_Os05g49260	transporter family protein, putative, expressed
LOC_Os01g41190	glycine-rich protein, putative, expressed
LOC_Os03g31570	proline-rich family protein, putative, expressed
LOC_Os01g13940	expressed protein
LOC_Os11g06680	expressed protein
LOC_Os08g10630	metal cation transporter, putative, expressed
LOC_Os04g42090	CPuORF7 - conserved peptide uORF-containing transcript, expressed
LOC_Os03g56850	pentatricopeptide, putative, expressed
LOC_Os10g05600	thaumatin-like protein 1 precursor, putative, expressed
LOC_Os10g35470	oxidoreductase, putative, expressed
LOC_Os01g01970	expressed protein
LOC_Os02g47120	region found in RelA/SpoT proteins containing protein, expressed
LOC_Os12g13660	expressed protein
LOC_Os06g45580	RING-H2 finger protein, putative, expressed
LOC_Os06g44250	haemolysin-III, putative, expressed
LOC_Os08g09670	F-box/LRR-repeat protein 22, putative, expressed
LOC_Os07g40620	saccharopine dehydrogenase, putative, expressed
LOC_Os08g22640	retrotransposon protein, putative, unclassified, expressed
LOC_Os02g35130	AIG1, putative, expressed
LOC_Os02g07930	B-box zinc finger family protein, putative, expressed
LOC_Os07g39630	calcium-binding protein, putative, expressed
LOC_Os03g56840	GTP-binding protein, putative, expressed
LOC_Os12g42180	ribosomal protein, putative, expressed
LOC_Os02g49770	NHL repeat-containing protein, putative, expressed
LOC_Os05g33710	WD domain, G-beta repeat domain containing protein, expressed
LOC_Os06g45590	glyceraldehyde-3-phosphate dehydrogenase, putative, expressed
LOC_Os01g16190	26S proteasome non-ATPase regulatory subunit 14, putative, expressed
LOC_Os12g38930	glycosyl transferase 8 domain containing protein, putative, expressed
LOC_Os08g10649	GTPase of unknown function domain containing protein, putative, expressed
LOC_Os01g37950	expressed protein
LOC_Os12g01680	macrophage migration inhibitory factor, putative, expressed
LOC_Os10g35450	serine/threonine-protein kinase, putative, expressed
LOC_Os09g29800	expressed protein
LOC_Os12g42190	transposon protein, putative, unclassified, expressed
LOC_Os03g17260	expressed protein
LOC_Os03g60090	methylenetetrahydrofolate reductase, putative, expressed
LOC_Os03g29240	PDI, putative, expressed
LOC_Os10g10170	PPR repeat domain containing protein, putative, expressed
LOC_Os10g36780	OsProCP4 - Putative Lysosomal Pro-x Carboxypeptidase homologue, expressed
LOC_Os11g43610	oxidoreductase, 2OG-Fe oxygenase family protein, putative, expressed
LOC_Os01g49940	ESP4, putative, expressed
LOC_Os09g17840	protein transport protein Sec61 subunit alpha, putative, expressed
LOC_Os03g20860	expressed protein
LOC_Os08g09690	nuclear transcription factor Y subunit, putative, expressed
LOC_Os08g08360	expressed protein
LOC_Os01g37960	hydrolase, putative, expressed
LOC_Os07g39690	GCN5-related N-acetyltransferase, putative, expressed
LOC_Os11g32940	OsFBX421 - F-box domain containing protein, expressed
LOC_Os03g44830	OsRhmbd9 - Putative Rhomboid homologue, expressed
LOC_Os05g38570	riboflavin biosynthesis protein ribAB, chloroplast precursor, putative, expressed
LOC_Os01g04190	transporter family protein, putative, expressed
LOC_Os12g42160	kinesin motor domain containing protein, putative, expressed
LOC_Os03g56820	fatty acid hydroxylase, putative, expressed
LOC_Os08g34650	receptor-like protein kinase precursor, putative, expressed
LOC_Os01g16170	PQ loop repeat domain containing protein, expressed
LOC_Os09g17850	acetyltransferase type B catalytic subunit, putative, expressed
LOC_Os09g16520	cytochrome b5-like Heme/Steroid binding domain containing protein, expressed
LOC_Os06g02400	OsFBO18 - F-box and other domain containing protein, expressed
LOC_Os02g35100	DDT domain containing protein, putative, expressed
LOC_Os07g37020	expressed protein
LOC_Os03g59080	AMP-binding enzyme, putative, expressed
LOC_Os03g44840	choline transporter-related, putative, expressed
LOC_Os11g31620	OsFBL55 - F-box domain and LRR containing protein, expressed
LOC_Os03g43510	expressed protein
LOC_Os11g32950	expressed protein
LOC_Os01g62910	CRR2, putative, expressed
LOC_Os10g36760	OsProCP3 - Putative Lysosomal Pro-x Carboxypeptidase homologue, expressed
LOC_Os08g35990	expressed protein
LOC_Os03g17200	plant-specific domain TIGR01589 family protein, expressed
LOC_Os03g18530	ECAGL1 - ECA1 gametogenesis related family protein precursor, expressed
LOC_Os09g29825	pentatricopeptide, putative, expressed
LOC_Os11g44920	expressed protein
LOC_Os05g49250	hhH-GPD superfamily base excision DNA repair protein, putative, expressed
LOC_Os04g56690	OsSAUR23 - Auxin-responsive SAUR gene family member, expressed
LOC_Os04g02870	RNA recognition motif containing protein, putative, expressed
LOC_Os02g37750	lecithine cholesterol acyltransferase, putative, expressed
LOC_Os11g18620	retrotransposon protein, putative, Ty3-gypsy subclass, expressed
LOC_Os05g37260	hypothetical protein
LOC_Os10g36750	mitochondrial transcription termination factor-related, putative, expressed
LOC_Os11g06670	expressed protein
LOC_Os01g62945	expressed protein
LOC_Os04g26841	importin-8, putative, expressed
LOC_Os02g24430	expressed protein
LOC_Os02g48400	expressed protein
LOC_Os08g34630	expressed protein
LOC_Os03g06570	IQ calmodulin-binding motif family protein, putative, expressed
LOC_Os02g50710	expressed protein
LOC_Os06g03710	DELLA protein SLR1, putative, expressed
LOC_Os04g02880	expressed protein
LOC_Os07g37000	hypothetical protein
LOC_Os04g26834	eukaryotic aspartyl protease domain containing protein, expressed
LOC_Os01g31780	expressed protein
LOC_Os12g02970	RNA binding protein, putative, expressed
LOC_Os09g29840	heat shock protein, putative, expressed
LOC_Os12g42150	WD domain, G-beta repeat domain containing protein, expressed
LOC_Os06g46880	surp module family protein, putative, expressed
LOC_Os06g50070	expressed protein
LOC_Os06g49080	zinc finger C-x8-C-x5-C-x3-H type family protein, expressed
LOC_Os02g55720	cyclin, N-terminal domain containing protein, expressed
LOC_Os06g21516	transposon protein, putative, Pong sub-class, expressed
LOC_Os05g45750	ATP-dependent Clp protease ATP-binding subunit clpX, putative, expressed
LOC_Os05g44420	expressed protein
LOC_Os06g07200	syntaxin, putative, expressed
LOC_Os01g67730	1-5-phosphoribosyl-5-5-phosphoribosylaminomethylideneaminoimidazole-4-carboxamide isomerase, chloroplast precursor, putative, expressed
LOC_Os04g17064	expressed protein
LOC_Os07g10830	dolichyl-diphosphooligosaccharide--protein glycosyltransferase 48 kDasubunit precursor, putative, expressed
LOC_Os08g41790	phosphoribulokinase/Uridine kinase family protein, expressed
LOC_Os04g56680	OsSAUR22 - Auxin-responsive SAUR gene family member, expressed
LOC_Os02g12440	receptor kinase, putative, expressed
LOC_Os05g32440	expressed protein
LOC_Os05g07460	expressed protein
LOC_Os12g02910	glycosyl transferase, family 8, putative, expressed
LOC_Os05g08790	MAR-binding filament-like protein 1, putative, expressed
LOC_Os06g49090	transposon protein, putative, unclassified, expressed
LOC_Os01g12690	plant-specific domain TIGR01568 family protein, expressed
LOC_Os01g11360	expressed protein
LOC_Os07g38390	chalcone isomerase, putative, expressed
LOC_Os08g02180	expressed protein
LOC_Os01g67720	ABC1 family domain containing protein, putative, expressed
LOC_Os12g05180	avr9/Cf-9 rapidly elicited protein, putative, expressed
LOC_Os06g08540	formin-like protein 13, putative, expressed
LOC_Os04g14810	3-5 exonuclease domain-containing protein, putative, expressed
LOC_Os08g38110	cytokinin-O-glucosyltransferase 1, putative, expressed
LOC_Os12g42100	phosphonate metabolism protein-related, putative, expressed
LOC_Os08g39440	RNA recognition motif containing protein, putative, expressed
LOC_Os11g42370	transferase family protein, putative, expressed
LOC_Os12g31450	plastid division regulator MinE, putative, expressed
LOC_Os03g24400	hypothetical protein
LOC_Os01g54430	plastocyanin-like domain containing protein, putative, expressed
LOC_Os04g02830	expressed protein
LOC_Os10g36710	CAMK_CAMK_like.40 - CAMK includes calcium/calmodulin depedent protein kinases, expressed
LOC_Os05g45770	Divergent PAP2 family domain containing protein, expressed
LOC_Os10g42520	expressed protein
LOC_Os06g22820	cyclin-dependent kinase F-1, putative, expressed
LOC_Os04g56654	BSD domain-containing protein, putative, expressed
LOC_Os06g08510	expressed protein
LOC_Os07g10810	expressed protein
LOC_Os01g42460	BAH domain containing protein, expressed
LOC_Os02g12420	receptor-like protein kinase precursor, putative, expressed
LOC_Os12g31460	heat shock protein DnaJ, putative, expressed
LOC_Os01g12670	expressed protein
LOC_Os03g25720	GA20734-PA, putative, expressed
LOC_Os10g12750	expressed protein
LOC_Os09g27220	ATBRXL3/BRX-LIKE3, putative, expressed
LOC_Os01g09030	2-aminoethanethiol dioxygenase, putative, expressed
LOC_Os06g09850	25.3 kDa vesicle transport protein, putative, expressed
LOC_Os04g32660	cytochrome b-c1 complex subunit Rieske, mitochondrial precursor, putative, expressed
LOC_Os07g46820	CUG-BP- and ETR-3-like factor 5, putative, expressed
LOC_Os01g66440	expressed protein
LOC_Os06g49040	Myb-like DNA-binding domain containing protein, putative, expressed
LOC_Os09g28580	expressed protein
LOC_Os06g33530	protein phosphatase 2C, putative, expressed
LOC_Os06g50030	CAMK_CAMK_like.30 - CAMK includes calcium/calmodulin depedent protein kinases, expressed
LOC_Os04g45980	glycine-rich cell wall protein, putative, expressed
LOC_Os07g49090	WD-40 repeat family protein, putative, expressed
LOC_Os11g30360	expressed protein
LOC_Os04g19684	methyl-CpG binding domain containing protein, expressed
LOC_Os07g10870	ZOS7-03 - C2H2 zinc finger protein, expressed
LOC_Os12g06464	expressed protein
LOC_Os11g29370	haloacid dehalogenase-like hydrolase family protein, putative, expressed
LOC_Os08g10600	UTP--glucose-1-phosphate uridylyltransferase, putative, expressed
LOC_Os11g04070	60S acidic ribosomal protein P0, putative, expressed
LOC_Os12g07790	no apical meristem protein, putative, expressed
LOC_Os04g56630	transposon protein, putative, unclassified, expressed
LOC_Os11g42340	expressed protein
LOC_Os04g32650	tRNA synthetase class II core domain containing protein, expressed
LOC_Os04g06388	retrotransposon protein, putative, unclassified
LOC_Os06g33520	DEAD/DEAH box helicase, putative, expressed
LOC_Os12g31440	expressed protein
LOC_Os02g01720	transmembrane protein 120A, putative, expressed
LOC_Os02g55770	expressed protein
LOC_Os01g12650	reticulon domain containing protein, putative, expressed
LOC_Os08g35910	expressed protein
LOC_Os02g12400	receptor-like protein kinase precursor, putative, expressed
LOC_Os03g29260	elongation factor protein, putative, expressed
LOC_Os04g57970	expressed protein
LOC_Os04g31350	expressed protein
LOC_Os01g42490	endonuclease/exonuclease/phosphatase family domain containing protein, expressed
LOC_Os08g39480	expressed protein
LOC_Os06g51380	ROOT HAIRLESS 1, putative, expressed
LOC_Os07g46800	expressed protein
LOC_Os06g34840	LTPL5 - Protease inhibitor/seed storage/LTP family protein precursor, putative, expressed
LOC_Os05g45730	ubiquinone oxidoreductase, putative, expressed
LOC_Os06g10880	bZIP transcription factor, putative, expressed
LOC_Os02g43594	MSP domain containing protein, putative, expressed
LOC_Os06g08550	BTBN14 - Bric-a-Brac, Tramtrack, Broad Complex BTB domain with non-phototropic hypocotyl 3 NPH3 domain, expressed
LOC_Os11g44980	expressed protein
LOC_Os05g32420	expressed protein
LOC_Os08g39490	expressed protein
LOC_Os06g51390	expressed protein
LOC_Os04g05070	expressed protein
LOC_Os01g12630	retrotransposon protein, putative, unclassified
LOC_Os08g10608	ribosomal protein S17, putative, expressed
LOC_Os04g45970	glutamate dehydrogenase protein, putative, expressed
LOC_Os01g37910	vacuolar-processing enzyme precursor, putative, expressed
LOC_Os04g44640	ulp1 protease family, C-terminal catalytic domain containing protein, expressed
LOC_Os05g45720	starch synthase, putative, expressed
LOC_Os12g32750	flavin monooxygenase, putative, expressed
LOC_Os07g07220	LSM domain containing protein, expressed
LOC_Os03g31594	jmjC domain containing protein, expressed
LOC_Os04g56620	molybdopterin biosynthesis protein CNX1, putative, expressed
LOC_Os04g57950	dihydroorotate dihydrogenase protein, putative, expressed
LOC_Os06g07230	tyrosine protein kinase domain containing protein, putative, expressed
LOC_Os12g06490	STE_PAK_Ste20_Slob_Wnk.6 - STE kinases include homologs to sterile 7, sterile 11 and sterile 20 from yeast, expressed
LOC_Os07g47950	expressed protein
LOC_Os01g72240	uridine 5-monophosphate synthase, putative, expressed
LOC_Os11g11130	expressed protein
LOC_Os08g28840	hydrolase, NUDIX family, domain containing protein, expressed
LOC_Os02g55560	protein phosphatase 2C, putative, expressed
LOC_Os12g05334	hypothetical protein
LOC_Os07g33310	MATE efflux family protein, putative, expressed
LOC_Os06g37010	metal cation transporter, putative, expressed
LOC_Os04g45821	expressed protein
LOC_Os07g08340	pyruvate kinase, putative, expressed
LOC_Os07g35970	SMP-30/Gluconolaconase/LRE-like region containing protein, expressed
LOC_Os01g59265	expressed protein
LOC_Os11g24440	expressed protein
LOC_Os06g02390	ADP-ribosylation factor 1, putative, expressed
LOC_Os04g57800	BTBN13 - Bric-a-Brac, Tramtrack, Broad Complex BTB domain with non-phototropic hypocotyl 3 NPH3 and coiled-coil domains, expressed
LOC_Os08g39500	60S ribosomal protein L31, putative, expressed
LOC_Os09g24900	methyltransferase, putative, expressed
LOC_Os12g17310	prefoldin, putative, expressed
LOC_Os06g49010	OsSPL12 - SBP-box gene family member, expressed
LOC_Os12g18640	pentatricopeptide, putative, expressed
LOC_Os01g72230	stromal membrane-associated protein, putative, expressed
LOC_Os05g43280	MATH domain containing protein, expressed
LOC_Os08g02220	endoglucanase, putative, expressed
LOC_Os02g01920	GHMP kinases ATP-binding protein, putative, expressed
LOC_Os02g55570	shugoshin-1, putative, expressed
LOC_Os10g12812	retrotransposon protein, putative, unclassified, expressed
LOC_Os06g51330	expressed protein
LOC_Os09g27160	expressed protein
LOC_Os10g41380	expressed protein
LOC_Os09g12920	expressed protein
LOC_Os07g33300	expressed protein
LOC_Os12g04010	M-phase phosphoprotein 10, putative, expressed
LOC_Os12g32970	membrane associated DUF588 domain containing protein, putative, expressed
LOC_Os01g60250	pentatricopeptide, putative, expressed
LOC_Os02g12600	NOL1/NOP2/sun family protein, putative, expressed
LOC_Os12g06670	protein kinase family protein, putative, expressed
LOC_Os04g18200	dihydrodipicolinate synthase, chloroplast precursor, putative, expressed
LOC_Os08g16880	sas10/Utp3 family protein, expressed
LOC_Os07g46600	RNA pseudouridine synthase, putative, expressed
LOC_Os06g13030	OsLIM - LIM domain protein, putative actin-binding protein and transcription factor, expressed
LOC_Os03g62720	exosome complex exonuclease, putative, expressed
LOC_Os07g35950	expressed protein
LOC_Os03g49740	expressed protein
LOC_Os03g50740	retrotransposon protein, putative, SINE subclass, expressed
LOC_Os03g07910	nitrilase, putative, expressed
LOC_Os07g07030	expressed protein
LOC_Os07g10650	hypothetical protein
LOC_Os08g03579	expressed protein
LOC_Os12g04020	hydroxymethylglutaryl-CoA lyase, putative, expressed
LOC_Os06g26340	CGMC_MAPKCMGC_2.10 - CGMC includes CDA, MAPK, GSK3, and CLKC kinases, expressed
LOC_Os02g42460	retrotransposon protein, putative, unclassified
LOC_Os08g14220	expressed protein
LOC_Os07g23970	zinc finger, C3HC4 type domain containing protein, expressed
LOC_Os06g49030	activator of 90 kDa heat shock protein ATPase homolog, putative, expressed
LOC_Os04g33840	pentatricopeptide, putative, expressed
LOC_Os02g55590	expressed protein
LOC_Os08g41810	ribosomal protein L22, putative, expressed
LOC_Os02g01940	transcription factor jumonji, putative, expressed
LOC_Os10g03090	expressed protein
LOC_Os03g49750	protein kinase family protein, putative, expressed
LOC_Os12g32950	membrane protein, putative, expressed
LOC_Os01g43710	cytochrome P450 72A1, putative, expressed
LOC_Os09g24910	phosphofructokinase, putative, expressed
LOC_Os01g73580	glycosyl hydrolases, putative, expressed
LOC_Os02g13910	retrotransposon protein, putative, Ty1-copia subclass, expressed
LOC_Os06g28990	transposon protein, putative, Mutator sub-class, expressed
LOC_Os03g11110	zinc finger family protein, putative, expressed
LOC_Os07g46660	ubiquitin carboxyl-terminal hydrolase domain containing protein, expressed
LOC_Os05g01450	eukaryotic translation initiation factor 3 subunit F, putative, expressed
LOC_Os07g44004	expressed protein
LOC_Os09g36920	la domain containing protein, putative, expressed
LOC_Os03g01790	zinc finger, C3HC4 type domain containing protein, expressed
LOC_Os02g30460	uncharacterized protein MJ0304, putative, expressed
LOC_Os08g03590	expressed protein
LOC_Os10g28350	1,2-dihydroxy-3-keto-5-methylthiopentene dioxygenase protein, putative, expressed
LOC_Os01g55700	NLI interacting factor-like phosphatase, putative, expressed
LOC_Os03g25750	SNARE associated Golgi protein, putative, expressed
LOC_Os03g49720	PAP fibrillin family domain containing protein, expressed
LOC_Os12g06620	deoxyhypusine hydroxylase, putative, expressed
LOC_Os12g07950	transcriptional regulator Sir2 family protein, putative, expressed
LOC_Os04g36062	expressed protein
LOC_Os02g04160	transcription elongation factor 1, putative, expressed
LOC_Os07g45320	COX VIIa, putative, expressed
LOC_Os04g36058	DUF1771 domain containing protein, putative, expressed
LOC_Os04g48060	RFC2 - Putative clamp loader of PCNA, replication factor C subunit 2, expressed
LOC_Os01g55710	DNA-binding protein, putative, expressed
LOC_Os09g36910	bZIP transcription factor domain containing protein, expressed
LOC_Os05g44570	histidine-containing phosphotransfer protein, putative, expressed
LOC_Os10g28340	heat stress transcription factor, putative, expressed
LOC_Os10g29670	expressed protein
LOC_Os12g32930	expressed protein
LOC_Os06g40640	fructose-bisphospate aldolase isozyme, putative, expressed
LOC_Os07g07040	erythrocyte binding protein 3, putative, expressed
LOC_Os10g31990	retrotransposon protein, putative, unclassified, expressed
LOC_Os07g33340	DEAD-box ATP-dependent RNA helicase, putative, expressed
LOC_Os06g09830	cupin superfamily protein, putative, expressed
LOC_Os04g36050	cleft lip and palate transmembrane protein 1, putative, expressed
LOC_Os02g28140	expressed protein
LOC_Os12g23190	tyrosine phosphatase family protein, putative, expressed
LOC_Os08g14230	villin, putative, expressed
LOC_Os02g05480	CGMC_MAPKCMGC_2_SLT2y_ERK.1 - CGMC includes CDA, MAPK, GSK3, and CLKC kinases, expressed
LOC_Os07g46640	UDP-N-acetylglucosamine--dolichyl-phosphate N-acetylglucosaminephosphotransferase, putative, expressed
LOC_Os02g43750	transcription initiation factor, putative, expressed
LOC_Os12g18630	expressed protein
LOC_Os10g29660	TATA-binding protein, putative, expressed
LOC_Os02g17460	tesmin/TSO1-like CXC domain containing protein, expressed
LOC_Os03g49700	SNARE associated Golgi protein, putative, expressed
LOC_Os03g25770	RNA recognition motif containing protein, putative, expressed
LOC_Os12g06640	homeodomain, putative, expressed
LOC_Os07g33330	RNA recognition motif containing protein, putative, expressed
LOC_Os06g10800	zinc finger family protein, putative, expressed
LOC_Os07g07070	anthranilate phosphoribosyltransferase, putative, expressed
LOC_Os03g11120	methionyl-tRNA synthetase, putative, expressed
LOC_Os06g51310	PAZ domain containing protein, putative, expressed
LOC_Os09g09330	expressed protein
LOC_Os07g45300	tim44-like domain containing protein, expressed
LOC_Os07g46630	AMP deaminase, putative, expressed
LOC_Os09g35600	MATE domain containing protein, expressed
LOC_Os01g11260	phospho-N-acetylmuramoyl-pentapeptide-transferase, putative, expressed
LOC_Os06g13060	heat shock protein DnaJ, putative, expressed
LOC_Os03g49710	ribosomal protein S13p/S18e, putative, expressed
LOC_Os02g17470	RNA-binding protein-related, putative, expressed
LOC_Os07g33320	expressed protein
LOC_Os08g28890	protein kinase family protein, putative, expressed
LOC_Os03g25760	calmodulin-binding protein, putative, expressed
LOC_Os04g36070	OsRR1 type-A response regulator, expressed
LOC_Os12g05320	expressed protein
LOC_Os10g31970	SNF2 family N-terminal domain containing protein, expressed
LOC_Os05g31290	acyl carrier protein, putative, expressed
LOC_Os07g07060	prolyl-tRNA synthetase, putative, expressed
LOC_Os02g28120	retrotransposon, putative, centromere-specific
LOC_Os02g04170	L-aspartate oxidase 1, putative, expressed
LOC_Os01g17470	plastocyanin-like domain containing protein, putative, expressed
LOC_Os09g10330	expressed protein
LOC_Os05g25460	expressed protein
LOC_Os05g01490	ras-related protein, putative, expressed
LOC_Os09g36960	expressed protein
LOC_Os02g42406	DEAD-box ATP-dependent RNA helicase, putative, expressed
LOC_Os07g19080	expressed protein
LOC_Os10g28310	retrotransposon protein, putative, unclassified, expressed
LOC_Os03g59170	OsAPRL5 adenosine 5'-phosphosulfate reductase-like OsAPRL5, expressed
LOC_Os02g04120	cytidylyltransferase domain containing protein, expressed
LOC_Os01g31770	oxidoreductase, 2OG-Fe oxygenase family protein, putative, expressed
LOC_Os05g12140	Leucine Rich Repeat family protein, expressed
LOC_Os09g23650	FAM10 family protein, putative, expressed
LOC_Os11g07940	expressed protein
LOC_Os01g62840	mannose-1-phosphate guanyltransferase, putative, expressed
LOC_Os03g18620	PPR repeat domain containing protein, putative, expressed
LOC_Os12g35160	expressed protein
LOC_Os07g44030	myb/SANT domain protein, putative, expressed
LOC_Os10g29630	expressed protein
LOC_Os11g32910	expressed protein
LOC_Os08g44020	rhamnogalacturonate lyase, putative, expressed
LOC_Os05g50410	Rad21 / Rec8 like protein, putative, expressed
LOC_Os03g05300	cyclin-dependent kinases regulatory subunit 1, putative, expressed
LOC_Os07g28800	heat shock protein DnaJ, putative, expressed
LOC_Os01g50860	chloride transporter, chloride channel family, putative, expressed
LOC_Os03g06630	heat stress transcription factor, putative, expressed
LOC_Os12g11170	retrotransposon protein, putative, Ty3-gypsy subclass, expressed
LOC_Os01g04160	expressed protein
LOC_Os02g29430	expressed protein
LOC_Os05g36120	polypyrimidine tract-binding protein, putative, expressed
LOC_Os05g37450	starch binding domain containing protein, putative, expressed
LOC_Os01g05490	triosephosphate isomerase, cytosolic, putative, expressed
LOC_Os02g30410	expressed protein
LOC_Os11g07930	oxidoreductase, short chain dehydrogenase/reductase family domain containing family, expressed
LOC_Os03g19940	expressed protein
LOC_Os03g47190	expressed protein
LOC_Os05g01470	methionine S-methyltransferase, putative, expressed
LOC_Os01g16120	zinc finger, C3HC4 type domain containing protein, expressed
LOC_Os02g43710	enoyl-CoA hydratase/isomerase family protein, putative, expressed
LOC_Os10g30610	white-brown complex homolog protein, putative, expressed
LOC_Os03g07994	expressed protein
LOC_Os01g04130	peptidyl-tRNA hydrolase, mitochondrial precursor protein, putative, expressed
LOC_Os08g16800	expressed protein
LOC_Os11g05300	RING-H2 finger protein, putative, expressed
LOC_Os02g05470	CCT motif family protein, expressed
LOC_Os05g02790	KIP1, putative, expressed
LOC_Os05g24160	double-stranded RNA binding motif containing protein, expressed
LOC_Os01g17440	retrotransposon protein, putative, unclassified, expressed
LOC_Os11g36480	zinc knuckle domain containing protein, expressed
LOC_Os06g04960	expressed protein
LOC_Os10g29610	DUF623 domain containing protein, expressed
LOC_Os11g47130	protein transporter, putative, expressed
LOC_Os03g05320	expressed protein
LOC_Os10g31930	shugoshin-1, putative, expressed
LOC_Os01g16110	la domain containing protein, putative, expressed
LOC_Os08g44000	uncharacterized protein ycf39, putative, expressed
LOC_Os12g35140	retrotransposon protein, putative, unclassified, expressed
LOC_Os02g04130	DUF1645 domain containing protein, putative, expressed
LOC_Os02g29410	transposon protein, putative, unclassified, expressed
LOC_Os07g33360	expressed protein
LOC_Os03g47178	hypothetical protein
LOC_Os10g05660	thaumatin, putative, expressed
LOC_Os08g04810	serine esterase family protein, putative, expressed
LOC_Os09g21000	potassium transporter, putative, expressed
LOC_Os08g33350	expressed protein
LOC_Os04g52980	expressed protein
LOC_Os01g62850	membrane associated DUF588 domain containing protein, putative, expressed
LOC_Os11g07950	expressed protein
LOC_Os03g20900	Myb transcription factor, putative, expressed
LOC_Os06g45480	hydrolase, putative, expressed
LOC_Os12g37770	RGH1A, putative, expressed
LOC_Os11g47120	DEFL48 - Defensin and Defensin-like DEFL family, expressed
LOC_Os07g02200	plastocyanin-like domain containing protein, putative, expressed
LOC_Os03g07930	retrotransposon protein, putative, Ty3-gypsy subclass, expressed
LOC_Os06g13010	retrotransposon protein, putative, unclassified, expressed
LOC_Os01g72205	proline synthetase co-transcribed bacterial homolog protein, putative, expressed
LOC_Os03g47140	growth regulating factor protein, putative, expressed
LOC_Os08g04840	MYB family transcription factor, putative, expressed
LOC_Os08g16820	retrotransposon protein, putative, SINE subclass, expressed
LOC_Os06g02350	S-phase kinase-associated protein 1A, putative, expressed
LOC_Os01g05440	XH domain containing protein, expressed
LOC_Os01g04110	mediator of RNA polymerase II transcription subunit 22, putative, expressed
LOC_Os04g38640	OsDegp5 - Putative Deg protease homologue, expressed
LOC_Os06g27650	expressed protein
LOC_Os01g29409	tRNA methyltransferase, putative, expressed
LOC_Os09g34330	helix-loop-helix DNA-binding domain containing protein, expressed
LOC_Os07g41800	peroxisome assembly protein, putative, expressed
LOC_Os02g06730	expressed protein
LOC_Os06g13000	ankyrin repeat domain-containing protein, chloroplast precursor, putative, expressed
LOC_Os01g05450	expressed protein
LOC_Os02g05400	transmembrane protein 15, putative, expressed
LOC_Os08g16810	retrotransposon protein, putative, SINE subclass, expressed
LOC_Os10g34180	transcription factor BTF3, putative, expressed
LOC_Os01g62870	oxidoreductase, aldo/keto reductase family protein, putative, expressed
LOC_Os04g51630	60S ribosomal protein L7, putative, expressed
LOC_Os07g44070	pectinacetylesterase domain containing protein, expressed
LOC_Os06g03690	RNA recognition motif containing protein, putative, expressed
LOC_Os09g35690	zinc RING finger protein, putative, expressed
LOC_Os03g60100	50S ribosomal protein L17, putative, expressed
LOC_Os12g37750	expressed protein
LOC_Os01g72220	WD domain, G-beta repeat domain containing protein, expressed
LOC_Os08g33380	expressed protein
LOC_Os05g49410	expressed protein
LOC_Os11g36450	OsFBO15 - F-box and other domain containing protein, expressed
LOC_Os06g16980	DNA topoisomerase I family protein, expressed
LOC_Os10g31900	RNA recognition motif containing protein, putative, expressed
LOC_Os08g03530	MBTB19 - Bric-a-Brac, Tramtrack, Broad Complex BTB domain with Meprin and TRAF Homology MATH domain, expressed
LOC_Os03g50780	PHD-finger domain containing protein, putative, expressed
LOC_Os11g07922	short chain dehydrogenase/reductase protein, putative, expressed
LOC_Os06g04990	early nodulin 93 ENOD93 protein, putative, expressed
LOC_Os08g16840	OsFBL45 - F-box domain and LRR containing protein, expressed
LOC_Os03g19930	adenylosuccinate lyase, putative, expressed
LOC_Os07g15500	expressed protein
LOC_Os04g14690	flavin-containing monooxygenase family protein, putative, expressed
LOC_Os03g62750	inner membrane protein, putative, expressed
LOC_Os03g20910	homeobox domain containing protein, expressed
LOC_Os11g11160	retrotransposon protein, putative, Ty3-gypsy subclass
LOC_Os08g32060	spotted leaf 11, putative, expressed
LOC_Os08g02204	expressed protein
LOC_Os07g02210	eukaryotic translation initiation factor 5A, putative, expressed
LOC_Os05g37434	arginyl-tRNA--protein transferase 1, putative, expressed
LOC_Os02g48590	expressed protein
LOC_Os09g21040	expressed protein
LOC_Os06g41910	expressed protein
LOC_Os01g62890	prenylated rab acceptor, putative, expressed
LOC_Os08g15500	expressed protein
LOC_Os08g16830	retrotransposon protein, putative, SINE subclass, expressed
LOC_Os01g05430	OsRhmbd1 - Putative Rhomboid homologue, expressed
LOC_Os01g04100	expressed protein
LOC_Os03g19920	expressed protein
LOC_Os01g66360	2-C-methyl-D-erythritol 4-phosphate cytidylyltransferase, putative, expressed
LOC_Os01g25810	powdery mildew resistance protein PM3A, putative, expressed
LOC_Os05g50380	glucose-1-phosphate adenylyltransferase large subunit, chloroplast precursor, putative, expressed
LOC_Os07g14230	retrotransposon protein, putative, Ty3-gypsy subclass, expressed
LOC_Os07g26210	non-lysosomal glucosylceramidase, putative, expressed
LOC_Os03g42334	expressed protein
LOC_Os09g22280	expressed protein
LOC_Os06g34780	expressed protein
LOC_Os05g49390	expressed protein
LOC_Os06g08490	X0001, putative, expressed
LOC_Os08g33400	expressed protein
LOC_Os11g05240	PAN domain-containing protein At5g03700 precursor, putative, expressed
LOC_Os02g06700	ribosomal protein, putative, expressed
LOC_Os06g07160	expressed protein
LOC_Os03g29350	von Willebrand factor type A domain containing protein, expressed
LOC_Os06g46770	ubiquitin family protein, putative, expressed
LOC_Os05g36070	signal peptide peptidase domain containing protein, expressed
LOC_Os06g21470	expressed protein
LOC_Os05g48050	ribosomal protein L7/L12 C-terminal domain containing protein, expressed
LOC_Os05g50370	dnaJ domain containing protein, expressed
LOC_Os09g34250	UDP-glucoronosyl and UDP-glucosyl transferase domain containing protein, expressed
LOC_Os01g66350	DUF647 domain containing protein, putative, expressed
LOC_Os06g04900	transporter family protein, putative, expressed
LOC_Os07g15570	pentatricopeptide, putative, expressed
LOC_Os04g02780	amidase family protein, putative, expressed
LOC_Os08g09760	OsFBX275 - F-box domain containing protein, expressed
LOC_Os07g28880	expressed protein
LOC_Os04g25400	uncharacterized protein all1601, putative, expressed
LOC_Os04g51710	expressed protein
LOC_Os10g34260	expressed protein
LOC_Os02g47240	hypothetical protein
LOC_Os05g08820	expressed protein
LOC_Os01g16080	expressed protein
LOC_Os07g16870	retrotransposon protein, putative, Ty3-gypsy subclass, expressed
LOC_Os07g41830	expressed protein
LOC_Os02g50880	OsDegp3 - Putative Deg protease homologue, expressed
LOC_Os02g36580	expressed protein
LOC_Os01g53060	peroxisomal membrane protein, putative, expressed
LOC_Os01g37825	M16 domain containing zinc peptidase, putative, expressed
LOC_Os11g05260	phosphoglycerate mutase, putative, expressed
LOC_Os12g23100	retrotransposon protein, putative, unclassified, expressed
LOC_Os03g28040	zinc finger, C3HC4 type domain containing protein, expressed
LOC_Os05g36090	zinc finger DHHC domain-containing protein, putative, expressed
LOC_Os10g35580	ATEB1A-like microtubule associated protein, putative, expressed
LOC_Os08g19105	expressed protein
LOC_Os01g16070	expressed protein
LOC_Os04g55290	G10 protein, putative, expressed
LOC_Os08g09780	expressed protein
LOC_Os03g43650	uncharacterized protein At4g06744 precursor, putative, expressed
LOC_Os02g36570	ABC1 family domain containing protein, putative, expressed
LOC_Os01g28050	expressed protein
LOC_Os06g10790	lectin-like receptor kinase, putative, expressed
LOC_Os07g02250	expressed protein
LOC_Os01g66379	expressed protein
LOC_Os03g29360	expressed protein
LOC_Os03g56950	phytochrome-interacting factor 4, putative, expressed
LOC_Os05g08810	phosphatidylinositol 3-kinase, root isoform, putative, expressed
LOC_Os05g49350	DUF1645 domain containing protein, putative, expressed
LOC_Os07g14270	calreticulin precursor protein, putative, expressed
LOC_Os01g17396	expressed protein
LOC_Os04g56590	ATP/GTP binding protein, putative, expressed
LOC_Os01g17390	OsFBX5 - F-box domain containing protein, expressed
LOC_Os06g03600	transcriptional corepressor SEUSS, putative, expressed
LOC_Os03g20980	zinc finger, C3HC4 type domain containing protein, expressed
LOC_Os07g39570	expressed protein
LOC_Os01g65070	hydrolase, alpha/beta fold family domain containing protein, expressed
LOC_Os01g62800	methyltransferase, putative, expressed
LOC_Os07g02280	pentatricopeptide, putative, expressed
LOC_Os10g34230	cytokinin dehydrogenase precursor, putative, expressed
LOC_Os04g02730	tRNA-dihydrouridine synthase 3-like, putative, expressed
LOC_Os12g42280	9-cis-epoxycarotenoid dioxygenase 1, chloroplast precursor, putative, expressed
LOC_Os10g11590	expressed protein
LOC_Os11g44810	auxin-repressed protein, putative, expressed
LOC_Os03g56942	hypothetical protein
LOC_Os08g33440	2-oxo acid dehydrogenases acyltransferase domain containing protein, expressed
LOC_Os01g16050	transposon protein, putative, unclassified, expressed
LOC_Os07g14280	WD domain, G-beta repeat domain containing protein, expressed
LOC_Os05g49340	expressed protein
LOC_Os12g01744	expressed protein
LOC_Os07g38230	expressed protein
LOC_Os11g19864	transposon protein, putative, Pong sub-class, expressed
LOC_Os02g36550	phosphopantothenate--cysteine ligase, putative, expressed
LOC_Os03g06674	expressed protein
LOC_Os10g34220	TKL_IRAK_DUF26-lf.1 - DUF26 kinases have homology to DUF26 containing loci, expressed
LOC_Os10g36880	kinesin motor domain containing protein, putative, expressed
LOC_Os12g01740	serine/threonine-protein kinase, putative, expressed
LOC_Os03g60190	oxidoreductase, 2OG-Fe oxygenase family protein, putative, expressed
LOC_Os11g44800	expressed protein
LOC_Os03g30320	expressed protein
LOC_Os03g55600	CAMK_CAMK_like.22 - CAMK includes calcium/calmodulin depedent protein kinases, expressed
LOC_Os11g07850	Protein-tyrosine phosphatase domain containing protein, expressed
LOC_Os03g17359	expressed protein
LOC_Os04g55240	VQ domain containing protein, putative, expressed
LOC_Os01g65094	expressed protein
LOC_Os06g04910	hydrolase, NUDIX family protein, expressed
LOC_Os02g12570	pre-mRNA cleavage complex II protein Clp1, putative, expressed
LOC_Os01g49840	hypothetical protein
LOC_Os03g04040	expressed protein
LOC_Os02g36540	expressed protein
LOC_Os01g65090	aminotransferase, classes I and II, domain containing protein, expressed
LOC_Os02g37870	Brix domain containing protein, putative, expressed
LOC_Os01g50830	expressed protein
LOC_Os05g36050	serine/threonine-protein kinase, putative, expressed
LOC_Os12g25720	expressed protein
LOC_Os02g56910	lecithine cholesterol acyltransferase, putative, expressed
LOC_Os03g18680	membrane associated DUF588 domain containing protein, putative, expressed
LOC_Os03g60180	GTPase of unknown function domain containing protein, putative, expressed
LOC_Os12g43590	FAD dependent oxidoreductase domain containing protein, expressed
LOC_Os08g34750	serine esterase family protein, putative, expressed
LOC_Os05g49360	expressed protein
LOC_Os06g21480	60S ribosomal protein L31, putative, expressed
LOC_Os01g16030	ADP-ribosylation factor, putative, expressed
LOC_Os07g38210	expressed protein
LOC_Os01g37870	PPR repeat domain containing protein, putative, expressed
LOC_Os01g36540	pentatricopeptide, putative, expressed
LOC_Os11g32810	Leucine Rich Repeat family protein, expressed
LOC_Os01g62810	regulator of chromosome condensation, putative, expressed
LOC_Os11g07870	DEAD/DEAH box helicase domain containing protein, expressed
LOC_Os01g29340	retrotransposon protein, putative, unclassified, expressed
LOC_Os08g19140	adenylate kinase family protein, putative, expressed
LOC_Os05g37390	G10 protein, putative, expressed
LOC_Os08g32100	transposon protein, putative, CACTA, En/Spm sub-class, expressed
LOC_Os08g40570	pyridoxamine 5'-phosphate oxidase family protein, putative, expressed
LOC_Os02g50820	nucleobase-ascorbate transporter, putative, expressed
LOC_Os05g33880	cysteine proteinase inhibitor precursor protein, putative, expressed
LOC_Os05g06260	Spc97 / Spc98 family protein, putative, expressed
LOC_Os01g11250	potassium channel KAT1, putative, expressed
LOC_Os07g09710	OsFBX220 - F-box domain containing protein, expressed
LOC_Os07g38280	insulin-degrading enzyme, putative, expressed
LOC_Os05g45875	expressed protein
LOC_Os11g13710	expressed protein
LOC_Os10g35520	hydrolase, alpha/beta fold family domain containing protein, expressed
LOC_Os05g45870	OsFBL25 - F-box domain and LRR containing protein, expressed
LOC_Os01g68940	ubiquitin family domain containing protein, expressed
LOC_Os12g42240	expressed protein
LOC_Os04g55220	C2 domain containing protein, expressed
LOC_Os01g44980	peptide deformylase, putative, expressed
LOC_Os01g56969	homeobox-leucine zipper protein ATHB-54, putative, expressed
LOC_Os08g39590	inactive receptor kinase At2g26730 precursor, putative, expressed
LOC_Os11g43590	kelch repeat protein, putative, expressed
LOC_Os04g43220	zinc finger, C3HC4 type domain containing protein, expressed
LOC_Os07g38270	insulin-degrading enzyme, putative, expressed
LOC_Os07g22700	tim44-like domain containing protein, expressed
LOC_Os02g55610	serine-rich protein, putative, expressed
LOC_Os10g09240	expressed protein
LOC_Os01g56960	acid phosphatase, putative, expressed
LOC_Os05g45860	glucan endo-1,3-beta-glucosidase precursor, putative, expressed
LOC_Os06g51290	phytoene synthase, chloroplast precursor, putative, expressed
LOC_Os06g22710	transposon protein, putative, unclassified, expressed
LOC_Os10g41300	expressed protein
LOC_Os02g24540	expressed protein
LOC_Os01g68930	expressed protein
LOC_Os01g25880	dephospho-CoA kinase, putative, expressed
LOC_Os04g32570	MYB protein, putative, expressed
LOC_Os07g10720	40S ribosomal protein S15a, putative, expressed
LOC_Os01g44990	ercc6 protein, putative, expressed
LOC_Os08g39560	OTU-like cysteine protease family protein, putative, expressed
LOC_Os07g40580	eukaryotic translation initiation factor 5A, putative, expressed
LOC_Os01g68960	expressed protein
LOC_Os05g45890	tRNAHis guanylyltransferase family protein, expressed
LOC_Os08g40555	ATPase, E1-E2 type, putative, expressed
LOC_Os07g38260	insulin-degrading enzyme, putative, expressed
LOC_Os03g24520	Mo25, putative, expressed
LOC_Os04g45880	expressed protein
LOC_Os08g09710	OsFBX271 - F-box domain containing protein, expressed
LOC_Os02g56950	expressed protein
LOC_Os08g09715	F-box domain containing protein, expressed
LOC_Os01g55640	seven in absentia protein family protein, putative, expressed
LOC_Os02g37834	expressed protein
LOC_Os05g44560	kinesin motor domain containing protein, expressed
LOC_Os10g41310	DUF630/DUF632 domains containing protein, putative, expressed
LOC_Os02g25840	conserved oligomeric Golgi complex component 4, related, putative, expressed
LOC_Os01g66300	KH domain containing protein, putative, expressed
LOC_Os11g01740	serine/threonine-protein kinase, putative, expressed
LOC_Os12g43550	ras-related protein, putative, expressed
LOC_Os04g31270	EMB1688, putative, expressed
LOC_Os04g56530	STE_MEKK_ste11_MAP3K.1 - STE kinases include homologs to sterile 7, sterile 11 and sterile 20 from yeast, expressed
LOC_Os04g57870	expressed protein
LOC_Os08g41890	microtubule associated protein, putative, expressed
LOC_Os01g41010	DUF581 domain containing protein, expressed
LOC_Os02g13870	aquaporin protein, putative, expressed
LOC_Os07g40570	WRKY88, expressed
LOC_Os12g43564	expressed protein
LOC_Os01g11220	hydrolase, acting on carbon-nitrogen, putative, expressed
LOC_Os02g55630	COBW domain containing protein, putative, expressed
LOC_Os03g41070	metal transporter Nramp2, putative, expressed
LOC_Os07g09720	phosphoacetylglucosamine mutase, putative, expressed
LOC_Os01g55650	phospholipase, patatin family, putative, expressed
LOC_Os05g45880	phosphotransferase, putative, expressed
LOC_Os05g32580	glycine-rich protein, putative, expressed
LOC_Os06g08400	LIM domain-containing protein, putative, expressed
LOC_Os12g42230	transketolase, putative, expressed
LOC_Os12g42200	ATCHX, putative, expressed
LOC_Os07g22730	AP2 domain containing protein, expressed
LOC_Os04g31210	bile acid sodium symporter family protein, putative, expressed
LOC_Os09g29790	PPR repeat domain containing protein, putative, expressed
LOC_Os07g08420	bZIP transcription factor domain containing protein, expressed
LOC_Os06g10780	AP2 domain containing protein, expressed
LOC_Os02g13840	citrate synthase, putative, expressed
LOC_Os05g18280	kelch domain containing protein, putative, expressed
LOC_Os11g44880	kinesin-4, putative, expressed
LOC_Os12g42210	OsDegp15 - Putative Deg protease homologue, expressed
LOC_Os01g66310	expressed protein
LOC_Os03g53020	helix-loop-helix DNA-binding domain containing protein, expressed
LOC_Os06g51250	EF hand family protein, putative, expressed
LOC_Os05g06290	expressed protein
LOC_Os06g34730	expressed protein
LOC_Os08g34700	GDU1, putative, expressed
LOC_Os04g44540	mitochondrial carrier protein, putative, expressed
LOC_Os03g41050	expressed protein
LOC_Os12g05260	phytosulfokines precursor, putative, expressed
LOC_Os03g13800	ribosomal protein L7Ae, putative, expressed
LOC_Os01g24500	expressed protein
LOC_Os04g31230	expressed protein
LOC_Os05g32530	mannosylglycoprotein endo-beta-mannosidase, putative, expressed
LOC_Os08g38270	fasciclin domain containing protein, expressed
LOC_Os03g55670	expressed protein
LOC_Os10g40020	oxidoreductase, short chain dehydrogenase/reductase family domain containing family, expressed
LOC_Os05g06280	ATKINESIN-13A/KINESIN-13A, putative, expressed
LOC_Os02g53000	lysM domain-containing GPI-anchored protein precursor, putative, expressed
LOC_Os03g01850	cyclin-dependent kinase A-1, putative, expressed
LOC_Os11g32880	DEAD-box ATP-dependent RNA helicase, putative, expressed
LOC_Os05g45850	expressed protein
LOC_Os07g08440	BHLH transcription factor, putative, expressed
LOC_Os01g53020	heat shock protein DnaJ, putative, expressed
LOC_Os02g42380	TCP family transcription factor, putative, expressed
LOC_Os10g24810	cytidylyltransferase domain containing protein, expressed
LOC_Os07g38290	plastocyanin-like domain containing protein, putative, expressed
LOC_Os01g25820	respiratory burst oxidase, putative, expressed
LOC_Os04g33885	expressed protein
LOC_Os06g51270	1,3-beta-glucan synthase component domain containing protein, expressed
LOC_Os09g27140	expressed protein
LOC_Os08g09740	OsFBX274 - F-box domain containing protein, expressed
LOC_Os09g03190	expressed protein
LOC_Os07g08430	indole-3-glycerol phosphate lyase, chloroplast precursor, putative, expressed
LOC_Os03g53000	XRCC4, putative, expressed
LOC_Os12g05280	zinc finger, C3HC4 type domain containing protein, expressed
LOC_Os04g32860	expressed protein
LOC_Os09g39034	expressed protein
LOC_Os08g33082	DNA-repair protein complementing XP-C cells, putative, expressed
LOC_Os12g18770	oxysterol-binding protein, putative, expressed
LOC_Os05g45590	hexokinase, putative, expressed
LOC_Os05g44260	DUF584 domain containing protein, putative, expressed
LOC_Os02g02900	expressed protein
LOC_Os12g29420	retrotransposon protein, putative, unclassified, expressed
LOC_Os03g50880	class I glutamine amidotransferase, putative, expressed
LOC_Os08g30810	puromycin-sensitive aminopeptidase, putative, expressed
LOC_Os05g32270	AP2 domain containing protein, expressed
LOC_Os06g41880	OsSub51 - Putative Subtilisin homologue, expressed
LOC_Os01g03100	protein binding protein, putative, expressed
LOC_Os12g17430	NBS-LRR disease resistance protein, putative, expressed
LOC_Os03g62850	AMP-binding enzyme, putative, expressed
LOC_Os08g42800	expressed protein
LOC_Os01g71262	expressed protein
LOC_Os07g44310	heat shock protein DnaJ, putative, expressed
LOC_Os11g11020	DAG protein, chloroplast precursor, putative, expressed
LOC_Os02g32790	hypothetical protein
LOC_Os11g12350	disease resistance protein, putative, expressed
LOC_Os12g18760	peptidase family C78 domain containing protein, expressed
LOC_Os01g16414	actin, putative, expressed
LOC_Os03g48560	N-acetylglucosaminyltransferase, putative, expressed
LOC_Os07g31000	expressed protein
LOC_Os07g33660	expressed protein
LOC_Os11g23000	expressed protein
LOC_Os04g56840	expressed protein
LOC_Os02g14900	1,3-beta-glucan synthase component domain containing protein, expressed
LOC_Os11g01670	expressed protein
LOC_Os04g31550	RALFL22 - Rapid ALkalinization Factor RALF family protein precursor, expressed
LOC_Os03g11290	expressed protein
LOC_Os07g46960	expressed protein
LOC_Os04g42200	expressed protein
LOC_Os04g18570	retrotransposon protein, putative, unclassified, expressed
LOC_Os07g33650	expressed protein
LOC_Os08g05870	oxysterol-binding protein-related protein 6, putative, expressed
LOC_Os02g05199	expressed protein
LOC_Os05g19270	MSH-like DNA mismatch repair protein, putative, expressed
LOC_Os06g03580	zinc RING finger protein, putative, expressed
LOC_Os02g29120	expressed protein
LOC_Os12g43720	early-responsive to dehydration protein-related, putative, expressed
LOC_Os10g28000	glutathione reductase, putative, expressed
LOC_Os11g12330	disease resistance protein RPM1, putative, expressed
LOC_Os05g07280	expressed protein
LOC_Os02g54140	hsp20/alpha crystallin family protein, putative, expressed
LOC_Os02g02910	expressed protein
LOC_Os09g27060	SNF2 family N-terminal domain containing protein, expressed
LOC_Os03g50850	ZOS3-17 - C2H2 zinc finger protein, expressed
LOC_Os03g24590	mTERF domain containing protein, expressed
LOC_Os06g03590	retrotransposon protein, putative, unclassified, expressed
LOC_Os06g40580	expressed protein
LOC_Os12g04150	alpha/beta hydrolase fold, putative, expressed
LOC_Os08g16510	retrotransposon protein, putative, unclassified
LOC_Os11g01690	expressed protein
LOC_Os03g11230	expressed protein
LOC_Os07g43030	calmodulin-binding transcription activator, putative, expressed
LOC_Os10g30310	zinc finger, C3HC4 type domain containing protein, expressed
LOC_Os09g36800	3-dehydroquinate synthase, putative, expressed
LOC_Os09g11500	retrotransposon protein, putative, unclassified, expressed
LOC_Os11g13630	gibberellin receptor GID1L2, putative, expressed
LOC_Os06g40510	CRAL/TRIO domain containing protein, expressed
LOC_Os08g30850	YDG/SRA domain containing protein, expressed
LOC_Os10g32970	eukaryotic translation initiation factor, putative, expressed
LOC_Os12g06740	OsFBX440 - F-box domain containing protein, expressed
LOC_Os01g66720	NADP-dependent oxidoreductase, putative, expressed
LOC_Os02g07790	serine/threonine-protein kinase HT1, putative, expressed
LOC_Os05g03750	expressed protein
LOC_Os03g11220	keratin, type I cytoskeletal 9, putative, expressed
LOC_Os10g29310	MBTB51 - Bric-a-Brac, Tramtrack, Broad Complex BTB domain with Meprin and TRAF Homology MATH domain, expressed
LOC_Os05g15720	expressed protein
LOC_Os08g05880	Brix domain containing protein, putative, expressed
LOC_Os10g06690	expressed protein
LOC_Os12g18729	expressed protein
LOC_Os04g56800	peptidyl-prolyl cis-trans isomerase, putative, expressed
LOC_Os08g15204	thioredoxin domain-containing protein 9, putative, expressed
LOC_Os09g24810	ZF-HD protein dimerisation region containing protein, expressed
LOC_Os09g11520	DUF565 domain containing protein, putative, expressed
LOC_Os12g29400	GRAM domain containing protein, expressed
LOC_Os06g40530	transposon protein, putative, CACTA, En/Spm sub-class, expressed
LOC_Os08g45080	expressed protein
LOC_Os04g59040	soluble inorganic pyrophosphatase, putative, expressed
LOC_Os06g27590	expressed protein
LOC_Os11g42160	F-box/LRR-repeat protein 3, putative, expressed
LOC_Os09g11530	expressed protein
LOC_Os02g44710	expressed protein
LOC_Os10g32940	expressed protein
LOC_Os05g46890	expressed protein
LOC_Os11g14950	ACT domain containing protein, expressed
LOC_Os01g52100	DUF581 domain containing protein, expressed
LOC_Os10g41083	uncharacterized Cys-rich domain containing protein, putative, expressed
LOC_Os07g32350	WD domain, G-beta repeat domain containing protein, expressed
LOC_Os11g38900	histone-lysine N-methyltransferase, H3 lysine-9 specific SUVH1, putative, expressed
LOC_Os12g05440	cytochrome P450, putative, expressed
LOC_Os10g05340	transposon protein, putative, CACTA, En/Spm sub-class, expressed
LOC_Os04g59050	expressed protein
LOC_Os02g32730	neutral/alkaline invertase, putative, expressed
LOC_Os06g41870	expressed protein
LOC_Os07g06090	expressed protein
LOC_Os02g18410	salt stress root protein RS1, putative, expressed
LOC_Os06g03520	DUF581 domain containing protein, expressed
LOC_Os12g35270	expressed protein
LOC_Os11g35060	agenet domain containing protein, expressed
LOC_Os09g36840	expressed protein
LOC_Os06g04850	homeobox associated leucine zipper, putative, expressed
LOC_Os08g09370	polyprenyl synthetase, putative, expressed
LOC_Os02g44704	LYR motif containing protein, putative, expressed
LOC_Os04g48375	WD domain, G-beta repeat domain containing protein, expressed
LOC_Os07g14514	retrotransposon protein, putative, unclassified, expressed
LOC_Os01g03180	retrotransposon protein, putative, unclassified, expressed
LOC_Os01g59540	GRF zinc finger family protein
LOC_Os06g02200	pentatricopeptide, putative, expressed
LOC_Os01g73840	expressed protein
LOC_Os11g35050	expressed protein
LOC_Os04g48380	lysM domain containing protein, putative, expressed
LOC_Os10g32920	ribosomal protein, putative, expressed
LOC_Os08g08030	double-strand break repair protein MRE11, putative, expressed
LOC_Os11g23080	retrotransposon protein, putative, unclassified, expressed
LOC_Os02g07740	RNA binding protein, putative, expressed
LOC_Os10g35190	ZOS10-06 - C2H2 zinc finger protein, expressed
LOC_Os03g31730	expressed protein
LOC_Os02g19720	retrotransposon protein, putative, unclassified, expressed
LOC_Os01g73870	transposon protein, putative, unclassified, expressed
LOC_Os06g19090	expressed protein
LOC_Os11g35040	aminotransferase, classes I and II, domain containing protein, expressed
LOC_Os09g36860	acyl carrier protein, putative, expressed
LOC_Os11g11070	mRNA-capping enzyme, putative, expressed
LOC_Os03g05450	expressed protein
LOC_Os04g48350	dehydration-responsive element-binding protein, putative, expressed
LOC_Os04g49685	expressed protein
LOC_Os06g33390	avr9/Cf-9 rapidly elicited protein 194, putative, expressed
LOC_Os03g31706	expressed protein
LOC_Os01g29790	retrotransposon protein, putative, unclassified, expressed
LOC_Os10g35180	white-brown complex homolog protein 11, putative, expressed
LOC_Os07g43050	RNA recognition motif containing protein, expressed
LOC_Os03g47280	VQ domain containing protein, putative, expressed
LOC_Os08g34310	ZOS8-05 - C2H2 zinc finger protein, expressed
LOC_Os02g18400	hypothetical protein
LOC_Os12g35260	expressed protein
LOC_Os05g27790	membrane associated DUF588 domain containing protein, putative, expressed
LOC_Os07g43040	heavy metal-associated domain containing protein, expressed
LOC_Os01g71200	RNA recognition motif containing protein, putative, expressed
LOC_Os08g09380	OsFBX263 - F-box domain containing protein, expressed
LOC_Os03g60250	membrane associated DUF588 domain containing protein, putative, expressed
LOC_Os11g35030	growth regulating factor protein, putative, expressed
LOC_Os09g36850	expressed protein
LOC_Os03g04110	lysM domain-containing GPI-anchored protein precursor, putative, expressed
LOC_Os08g22354	polyadenylate-binding protein, putative, expressed
LOC_Os05g39770	aminotransferase, putative, expressed
LOC_Os06g40500	expressed protein
LOC_Os02g07760	aldehyde dehydrogenase, putative, expressed
LOC_Os01g29780	expressed protein
LOC_Os04g20810	receptor protein kinase, putative, expressed
LOC_Os03g59250	expressed protein
LOC_Os06g45360	peptidase, M24 family protein, putative, expressed
LOC_Os11g11050	initiation factor 2 subunit family domain containing protein, expressed
LOC_Os01g73890	transcription initiation factor IIA gamma chain, putative, expressed
LOC_Os07g15880	mitochondrial prohibitin complex protein 2, putative, expressed
LOC_Os10g23180	cytochrome P450, putative, expressed
LOC_Os08g21050	retrotransposon protein, putative, Ty3-gypsy subclass
LOC_Os03g06720	expressed protein
LOC_Os02g49590	ASC1, putative, expressed
LOC_Os03g18700	expressed protein
LOC_Os06g44034	expressed protein
LOC_Os06g45370	fructose-1,6-bisphosphatase, putative, expressed
LOC_Os03g59240	carboxyl-terminal peptidase, putative, expressed
LOC_Os11g11060	GHMP kinases ATP-binding protein, putative, expressed
LOC_Os11g37670	expressed protein
LOC_Os03g61560	expressed protein
LOC_Os07g25210	retrotransposon protein, putative, Ty3-gypsy subclass, expressed
LOC_Os09g34214	UDP-glucoronosyl and UDP-glucosyl transferase domain containing protein, expressed
LOC_Os10g19910	expressed protein
LOC_Os12g36570	retrotransposon protein, putative, unclassified, expressed
LOC_Os07g39840	expressed protein
LOC_Os03g47270	GCRP4 - Glycine and cysteine rich family protein precursor, expressed
LOC_Os06g44050	methyladenine glycosylase, putative, expressed
LOC_Os06g03540	oligopeptide transporter, putative, expressed
LOC_Os11g38990	peptidyl-prolyl cis-trans isomerase, putative, expressed
LOC_Os03g62880	expressed protein
LOC_Os11g13694	AGAP007117-PA, putative, expressed
LOC_Os01g15110	syntaxin, putative, expressed
LOC_Os05g39720	WRKY70, expressed
LOC_Os03g47246	ACR8, putative, expressed
LOC_Os02g24270	retrotransposon protein, putative, unclassified, expressed
LOC_Os09g23590	expressed protein
LOC_Os08g05830	transaldolase, putative, expressed
LOC_Os09g23595	expressed protein
LOC_Os02g07730	haloacid dehalogenase-like hydrolase domain-containing protein 3, putative, expressed
LOC_Os04g37690	RNA recognition motif containing protein, putative, expressed
LOC_Os10g35140	integral membrane protein, putative, expressed
LOC_Os06g44060	phospholipase D. Active site motif family protein, expressed
LOC_Os02g37580	fimbrin-like protein 2, putative, expressed
LOC_Os03g62870	DNA-directed RNA polymerases I, II, and III subunit RPABC3, putative, expressed
LOC_Os08g08090	wound induced protein, putative, expressed
LOC_Os12g37880	expressed protein
LOC_Os09g34230	UDP-glucoronosyl/UDP-glucosyl transferase, putative, expressed
LOC_Os06g04889	expressed protein
LOC_Os07g26520	expressed protein
LOC_Os01g72570	expressed protein
LOC_Os07g27850	GTPase activating protein, putative, expressed
LOC_Os06g45390	expressed protein
LOC_Os10g24480	retrotransposon, putative, centromere-specific, expressed
LOC_Os08g45010	ABC transporter, ATP-binding protein, putative, expressed
LOC_Os05g39730	SAG20, putative, expressed
LOC_Os01g58280	OsSub8 - Putative Subtilisin homologue, expressed
LOC_Os07g14540	vesicle-associated membrane protein, putative, expressed
LOC_Os04g37680	alpha/beta hydrolase fold, putative, expressed
LOC_Os04g51970	synaptic vesicle 2-related protein, putative, expressed
LOC_Os08g34360	AP2 domain containing protein, expressed
LOC_Os03g59225	expressed protein
LOC_Os01g03130	expressed protein
LOC_Os05g49030	60S ribosomal protein L18a, putative, expressed
LOC_Os12g37850	expressed protein
LOC_Os08g23710	ribosomal protein L7Ae, putative, expressed
LOC_Os03g42450	expressed protein
LOC_Os03g41120	expressed protein
LOC_Os07g37230	inositol-1-monophosphatase, putative, expressed
LOC_Os06g33330	powdery mildew resistant protein 5, putative, expressed
LOC_Os08g35700	Leucine Rich Repeat family protein, expressed
LOC_Os12g24530	zinc finger, C3HC4 type domain containing protein, expressed
LOC_Os04g50730	RWD domain containing protein, expressed
LOC_Os12g23200	photosystem I reaction center subunit XI, chloroplast precursor, putative, expressed
LOC_Os03g28140	1-phosphatidylinositol-4-phosphate 5-kinase/ zinc ion binding protein, putative, expressed
LOC_Os03g29470	transcription initiation factor IID, putative, expressed
LOC_Os06g47980	expressed protein
LOC_Os01g48810	transcription initiation factor TFIID subunit 11, putative, expressed
LOC_Os05g49020	60S ribosomal protein L18a-1, putative, expressed
LOC_Os09g34130	GRAM domain containing protein, expressed
LOC_Os05g25075	retrotransposon protein, putative, unclassified, expressed
LOC_Os11g32759	expressed protein
LOC_Os07g37220	inositol-1-monophosphatase, putative, expressed
LOC_Os03g42464	expressed protein
LOC_Os07g13270	SNF7 domain containing protein, putative, expressed
LOC_Os10g23250	expressed protein
LOC_Os01g36840	ATP-binding region, ATPase-like domain containing protein, expressed
LOC_Os06g10690	PHD-finger domain containing protein, putative, expressed
LOC_Os09g06920	transposon protein, putative, CACTA, En/Spm sub-class, expressed
LOC_Os08g35710	expressed protein
LOC_Os03g28130	OsFBX94 - F-box domain containing protein, expressed
LOC_Os06g22670	tesmin/TSO1-like CXC domain containing protein, expressed
LOC_Os02g13580	kinesin motor domain containing protein, expressed
LOC_Os06g46670	glutamate receptor, putative, expressed
LOC_Os08g23730	class I glutamine amidotransferase, putative, expressed
LOC_Os11g32720	zinc knuckle domain containing protein, expressed
LOC_Os06g34640	zinc finger, C3HC4 type domain containing protein, expressed
LOC_Os08g08100	expressed protein
LOC_Os01g61810	histone-like transcription factor and archaeal histone, putative, expressed
LOC_Os02g26890	PPR repeat containing protein, expressed
LOC_Os01g12840	expressed protein
LOC_Os10g36550	CRP3 - Cysteine-rich family protein precursor, expressed
LOC_Os12g24550	expressed protein
LOC_Os01g61814	40S ribosomal protein S23, putative, expressed
LOC_Os03g28160	jacalin-like lectin domain containing protein, expressed
LOC_Os06g45340	peptidyl-prolyl cis-trans isomerase, FKBP-type, putative, expressed
LOC_Os10g37880	oxidoreductase, putative, expressed
LOC_Os06g22660	EMB1303, putative, expressed
LOC_Os06g21330	ABB1 - Ankyrin repeat region with 2 Bric-a-Brac, Tramtrack, Broad Complex BTB domains, expressed
LOC_Os02g49530	AGAP000425-PA, putative, expressed
LOC_Os04g37770	transposon protein, putative, CACTA, En/Spm sub-class, expressed
LOC_Os11g20750	expressed protein
LOC_Os10g23230	AT hook-containing MAR binding 1, putative, expressed
LOC_Os06g46680	cytochrome P450, putative, expressed
LOC_Os08g23720	glucan endo-1,3-beta-glucosidase precursor, putative, expressed
LOC_Os03g31790	expressed protein
LOC_Os12g37840	boron transporter protein, putative, expressed
LOC_Os03g43770	OsFBX97 - F-box domain containing protein, expressed
LOC_Os01g36860	DEAD-box ATP-dependent RNA helicase 40, putative, expressed
LOC_Os05g25090	expressed protein
LOC_Os10g35210	expressed protein
LOC_Os06g10670	aspartic proteinase nepenthesin-1 precursor, putative, expressed
LOC_Os09g06940	expressed protein
LOC_Os12g24540	PHD-finger family protein, expressed
LOC_Os03g30460	vacuolar protein sorting-associated protein 52, putative, expressed
LOC_Os10g11260	ubiquitin-conjugating enzyme, putative, expressed
LOC_Os02g24240	expressed protein
LOC_Os11g44700	calmodulin binding protein, putative, expressed
LOC_Os04g12480	pumilio-family RNA binding repeat containing protein, expressed
LOC_Os06g04810	leucine rich repeat protein, putative, expressed
LOC_Os04g37710	serine hydrolase domain containing protein, expressed
LOC_Os02g14890	expressed protein
LOC_Os09g17600	membrane protein, putative, expressed
LOC_Os03g05470	tyrosine protein kinase domain containing protein, putative, expressed
LOC_Os08g08120	B-box zinc finger family protein, putative, expressed
LOC_Os07g37270	MSP domain containing protein, putative, expressed
LOC_Os10g36530	mutS domain V family protein, expressed
LOC_Os10g35200	katanin p80 WD40 repeat-containing subunit B1 homolog 1, putative, expressed
LOC_Os03g30430	nitrilase-associated protein, putative, expressed
LOC_Os09g34180	formin, putative, expressed
LOC_Os03g55734	SSA3 - 2S albumin seed storage family protein precursor, expressed
LOC_Os06g20050	NBS type disease resistance protein, putative, expressed
LOC_Os05g25030	expressed protein
LOC_Os01g46200	expressed protein
LOC_Os02g12240	expressed protein
LOC_Os07g38590	carboxyl-terminal peptidase, putative, expressed
LOC_Os05g10830	proteophosphoglycan ppg4, putative, expressed
LOC_Os08g08110	diacylglycerol kinase, putative, expressed
LOC_Os06g34690	T-complex protein, putative, expressed
LOC_Os10g36520	expressed protein
LOC_Os02g01560	40S ribosomal protein S4, putative, expressed
LOC_Os03g18770	wound-induced protein WI12, putative, expressed
LOC_Os08g10430	NBS-LRR disease resistance protein, putative, expressed
LOC_Os03g16110	Ser/Thr protein phosphatase family protein, putative, expressed
LOC_Os09g34170	expressed protein
LOC_Os07g08729	ATP-dependent DNA helicase 2 subunit 1, putative, expressed
LOC_Os09g17620	ubiquitin domain-containing protein 2, putative, expressed
LOC_Os07g37250	THYLAKOID FORMATION1, chloroplast precursor, putative, expressed
LOC_Os02g38840	glucose-6-phosphate 1-dehydrogenase, cytoplasmic isoform, putative, expressed
LOC_Os07g13280	RNA recognition motif containing protein, putative, expressed
LOC_Os10g37840	CCB2, putative, expressed
LOC_Os01g27050	flavin-containing monooxygenase family protein, putative, expressed
LOC_Os06g08390	Ser/Thr protein phosphatase family protein, putative, expressed
LOC_Os07g25260	retrotransposon protein, putative, Ty3-gypsy subclass, expressed
LOC_Os10g23204	CutA, chloroplast precursor, putative, expressed
LOC_Os06g22690	bundle sheath defective protein 2, putative, expressed
LOC_Os06g04800	peptidase, T1 family, putative, expressed
LOC_Os05g10810	O-acyltransferase, putative, expressed
LOC_Os01g47550	kinase, pfkB family, putative, expressed
LOC_Os04g54280	retrotransposon protein, putative, Ty1-copia subclass, expressed
LOC_Os03g05480	ZOS3-01 - C2H2 zinc finger protein, expressed
LOC_Os07g37240	chlorophyll A-B binding protein, putative, expressed
LOC_Os07g38570	expressed protein
LOC_Os05g38360	DHHC zinc finger domain containing protein, expressed
LOC_Os01g27040	chromatin-remodeling complex ATPase chain, putative, expressed
LOC_Os10g36500	invertase/pectin methylesterase inhibitor family protein, putative, expressed
LOC_Os12g42390	expressed protein
LOC_Os07g49220	expressed protein
LOC_Os04g54250	retrotransposon protein, putative, Ty1-copia subclass, expressed
LOC_Os01g39020	HSF-type DNA-binding domain containing protein, expressed
LOC_Os01g66640	S-domain receptor-like protein kinase, putative, expressed
LOC_Os05g07230	expressed protein
LOC_Os02g13520	OsIAA7 - Auxin-responsive Aux/IAA gene family member, expressed
LOC_Os02g38820	expressed protein
LOC_Os12g01810	expressed protein
LOC_Os01g10280	phosphoribosylaminoimidazole carboxylase, chloroplast precursor, putative, expressed
LOC_Os08g41540	ubiquitin carboxyl-terminal hydrolase family protein, expressed
LOC_Os05g34854	gibberellin 20 oxidase 2, putative, expressed
LOC_Os02g02860	glutamyl-tRNA synthetase, putative, expressed
LOC_Os06g47900	expressed protein
LOC_Os09g28300	remorin C-terminal domain containing protein, putative, expressed
LOC_Os05g08554	expressed protein
LOC_Os11g26910	SKP1-like protein 1B, putative, expressed
LOC_Os02g12200	kinesin heavy chain, putative, expressed
LOC_Os01g10270	expressed protein
LOC_Os06g51170	serine/threonine-protein kinase Cx32, chloroplast precursor, putative, expressed
LOC_Os03g48600	domain of unknown function DUF966 domain containing protein, expressed
LOC_Os07g07400	zinc finger A20 and AN1 domain-containing stress-associated protein, putative, expressed
LOC_Os03g53180	expressed protein
LOC_Os03g01980	KIP1, putative, expressed
LOC_Os03g25940	cystathionine gamma-synthase, putative, expressed
LOC_Os10g11200	aminotransferase, classes I and II, domain containing protein, expressed
LOC_Os05g45500	expressed protein
LOC_Os01g55990	expressed protein
LOC_Os01g66630	S-domain receptor-like protein kinase, putative, expressed
LOC_Os06g09630	3-oxoacyl-synthase, putative, expressed
LOC_Os11g44790	EAP30/Vps36 family domain containing protein, expressed
LOC_Os05g32210	NAD kinase, putative, expressed
LOC_Os02g30080	cytochrome P450, putative, expressed
LOC_Os12g25800	expressed protein
LOC_Os02g26814	UDP-N-acetylglucosamine transferase subunit ALG13, putative, expressed
LOC_Os03g25970	KH domain-containing protein, putative, expressed
LOC_Os09g31970	3-hydroxy-3-methylglutaryl-coenzyme A reductase, putative, expressed
LOC_Os02g14830	expressed protein
LOC_Os06g09600	expressed protein
LOC_Os12g43670	ergosterol biosynthetic protein 28, putative, expressed
LOC_Os03g11335	expressed protein
LOC_Os08g39200	expressed protein
LOC_Os04g54230	wound induced protein, putative, expressed
LOC_Os04g54240	wound induced protein, putative, expressed
LOC_Os10g25810	expressed protein
LOC_Os05g32220	L1P family of ribosomal proteins domain containing protein, expressed
LOC_Os01g65320	expressed protein
LOC_Os05g33550	methyl-binding domain protein MBD, putative, expressed
LOC_Os02g30070	expressed protein
LOC_Os01g10250	hydrolase, alpha/beta fold family domain containing protein, expressed
LOC_Os07g37280	hypothetical protein
LOC_Os06g47930	expressed protein
LOC_Os02g43380	expressed protein
LOC_Os02g42050	expressed protein
LOC_Os01g66680	S-domain receptor-like protein kinase, putative, expressed
LOC_Os07g45730	expressed protein
LOC_Os03g25910	expressed protein
LOC_Os06g34620	Zinc finger, C3HC4 type domain containing protein, expressed
LOC_Os05g49070	dehydrogenase, putative, expressed
LOC_Os04g44890	tRNA-dihydrouridine synthase, putative, expressed
LOC_Os01g53360	expressed protein
LOC_Os09g31990	expressed protein
LOC_Os02g43370	transposon protein, putative, unclassified, expressed
LOC_Os01g24880	zinc finger, C3HC4 type domain containing protein, expressed
LOC_Os04g54210	expressed protein
LOC_Os08g39270	fasciclin domain containing protein, expressed
LOC_Os06g09679	chaperonin, putative, expressed
LOC_Os02g02810	expressed protein
LOC_Os03g53140	protein transport protein Sec23B, putative, expressed
LOC_Os09g03050	hypothetical protein
LOC_Os01g10230	lachrymatory factor synthase, putative, expressed
LOC_Os02g55530	neurochondrin family protein, putative, expressed
LOC_Os06g11980	DUF581 domain containing protein, expressed
LOC_Os06g10650	tyrosine phosphatase family protein, putative, expressed
LOC_Os03g41170	expressed protein
LOC_Os03g37915	expressed protein
LOC_Os07g08770	YGGT family protein, putative, expressed
LOC_Os03g28175	expressed protein
LOC_Os07g32412	transposon protein, putative, unclassified, expressed
LOC_Os04g55550	expressed protein
LOC_Os05g07250	mitochondrial import inner membrane translocase subunit Tim17, putative, expressed
LOC_Os02g02840	ras-related protein, putative, expressed
LOC_Os01g11550	TCP family transcription factor, putative, expressed
LOC_Os07g20410	expressed protein
LOC_Os04g42240	expressed protein
LOC_Os11g29110	Leucine Rich Repeat family protein, expressed
LOC_Os04g44870	C2 domain containing protein, putative, expressed
LOC_Os12g31650	transposon protein, putative, unclassified, expressed
LOC_Os10g01810	hypothetical protein
LOC_Os01g66690	ZIP4/SPO22, putative, expressed
LOC_Os05g33510	peptide methionine sulfoxide reductase msrB, putative, expressed
LOC_Os07g20420	tetratricopeptide-like helical, putative, expressed
LOC_Os05g07240	expressed protein
LOC_Os06g51150	catalase isozyme B, putative, expressed
LOC_Os02g01500	2-oxo acid dehydrogenases acyltransferase domain containing protein, expressed
LOC_Os02g55550	F-box/LRR-repeat protein 14, putative, expressed
LOC_Os10g28040	histone acetyltransferase GCN5, putative, expressed
LOC_Os01g10210	lachrymatory factor synthase, putative, expressed
LOC_Os02g56880	transcriptional corepressor LEUNIG, putative, expressed
LOC_Os11g29120	growth regulator related protein, putative, expressed
LOC_Os03g42480	expressed protein
LOC_Os07g08790	targeting protein for Xklp2, putative, expressed
LOC_Os11g20790	adenylate kinase, putative, expressed
LOC_Os07g33720	disease resistance protein, putative, expressed
LOC_Os02g43340	hydrolase, alpha/beta fold family domain containing protein, expressed
LOC_Os12g29350	ATP binding protein, putative, expressed
LOC_Os07g19240	retrotransposon protein, putative, unclassified
LOC_Os07g45530	retrotransposon protein, putative, unclassified, expressed
LOC_Os05g44380	MPPN domain containing protein, expressed
LOC_Os04g44730	lanC-like protein 2, putative, expressed
LOC_Os03g22040	expressed protein
LOC_Os04g56710	GTP cyclohydrolase I 1, putative, expressed
LOC_Os05g32390	FZL, putative, expressed
LOC_Os03g09080	ubiquitin carboxyl-terminal hydrolase domain containing protein, expressed
LOC_Os03g59320	expressed protein
LOC_Os12g18880	mago nashi, putative, expressed
LOC_Os05g43040	tetratricopeptide repeat domain containing protein, expressed
LOC_Os11g37510	ribosomal protein L4, putative, expressed
LOC_Os02g57990	methionine adenosyltransferase regulatory beta subunit-related, putative, expressed
LOC_Os08g04630	external NADH-ubiquinone oxidoreductase 1, mitochondrial precursor, putative, expressed
LOC_Os08g05960	expressed protein
LOC_Os05g03820	glutamate--cysteine ligase, chloroplast precursor, putative, expressed
LOC_Os01g34190	G-patch domain containing protein, expressed
LOC_Os04g56720	RCC2, putative, expressed
LOC_Os01g04320	transposon protein, putative, unclassified, expressed
LOC_Os05g18070	retrotransposon protein, putative, Ty3-gypsy subclass, expressed
LOC_Os09g16280	hydroxyproline-rich glycoprotein family protein, putative, expressed
LOC_Os03g10080	expressed protein
LOC_Os07g46840	oxidoreductase, short chain dehydrogenase/reductase family domain containing protein, expressed
LOC_Os11g14860	expressed protein
LOC_Os03g50980	ATSIZ1/SIZ1, putative, expressed
LOC_Os12g31850	ureide permease, putative, expressed
LOC_Os06g04790	HAD superfamily phosphatase, putative, expressed
LOC_Os12g05590	RCN3 Centroradialis-like1 homogous to TFL1 gene; contains Pfam profile PF01161: Phosphatidylethanolamine-binding protein, expressed
LOC_Os12g04260	astaxanthin synthase KC28, putative, expressed
LOC_Os02g43550	cyclin, putative, expressed
LOC_Os07g07270	MBTB13 - Bric-a-Brac, Tramtrack, Broad Complex BTB domain with Meprin and TRAF Homology MATH domain, expressed
LOC_Os03g62950	expressed protein
LOC_Os07g46830	sex determination protein tasselseed-2, putative, expressed
LOC_Os12g43840	ankyrin repeat domain-containing protein, putative, expressed
LOC_Os05g43060	retrotransposon, putative, centromere-specific, expressed
LOC_Os03g61620	expressed protein
LOC_Os02g01700	RNA recognition motif containing protein, putative, expressed
LOC_Os03g48660	DUF1336 domain containing protein, expressed
LOC_Os03g50970	retrotransposon protein, putative, Ty1-copia subclass, expressed
LOC_Os12g31860	ureide permease, putative, expressed
LOC_Os10g17489	UDP-glucoronosyl and UDP-glucosyl transferase domain containing protein, expressed
LOC_Os05g19380	pentatricopeptide, putative, expressed
LOC_Os11g01570	PMR5, putative, expressed
LOC_Os03g09090	expressed protein
LOC_Os01g05630	Core histone H2A/H2B/H3/H4 domain containing protein, putative, expressed
LOC_Os03g09030	expressed protein
LOC_Os08g16660	aspartic proteinase nepenthesin precursor, putative, expressed
LOC_Os03g11350	UDP-glucoronosyl and UDP-glucosyl transferase, putative, expressed
LOC_Os11g38810	mannose-6-phosphate isomerase, putative, expressed
LOC_Os02g54030	polygalacturonase, putative, expressed
LOC_Os10g41170	dehydrogenase, putative, expressed
LOC_Os12g29500	expressed protein
LOC_Os03g49960	expressed protein
LOC_Os05g44340	heat shock protein 101, putative, expressed
LOC_Os08g17990	retrotransposon protein, putative, unclassified, expressed
LOC_Os02g29220	expressed protein
LOC_Os08g14000	retrotransposon protein, putative, Ty1-copia subclass, expressed
LOC_Os07g44230	ribosomal protein L7Ae/L30e/S12e/Gadd45 family protein, putative, expressed
LOC_Os10g41180	expressed protein
LOC_Os03g10010	expressed protein
LOC_Os12g18840	retrotransposon protein, putative, unclassified, expressed
LOC_Os10g30420	transcription factor Dp, putative, expressed
LOC_Os01g55950	acetamidase, putative, expressed
LOC_Os08g41630	ubiquitin carboxyl-terminal hydrolase family protein, expressed
LOC_Os09g12720	zinc finger, C3HC4 type domain containing protein, expressed
LOC_Os11g13520	expressed protein
LOC_Os07g19290	expressed protein
LOC_Os12g06870	OsNucAP2 - Putative Nucleoporin Autopeptidase homologue, expressed
LOC_Os01g41310	OsFBX18 - F-box domain containing protein, expressed
LOC_Os07g07280	expressed protein
LOC_Os02g44840	expressed protein
LOC_Os03g36630	expressed protein
LOC_Os05g44360	oligosaccharyl transferase, putative, expressed
LOC_Os03g48610	galactosyltransferase family protein, putative, expressed
LOC_Os02g54050	ethylene-responsive transcription factor, putative, expressed
LOC_Os03g62920	expressed protein
LOC_Os06g41740	transposon protein, putative, CACTA, En/Spm sub-class, expressed
LOC_Os03g49940	integral membrane protein, putative, expressed
LOC_Os04g19740	transketolase, chloroplast precursor, putative, expressed
LOC_Os06g40415	expressed protein
LOC_Os02g32860	poly synthetase 3, putative, expressed
LOC_Os11g01540	expressed protein
LOC_Os01g67950	ubiquitin family protein, putative, expressed
LOC_Os01g42650	cytochrome c oxidase subunit 5B, mitochondrial precursor, putative, expressed
LOC_Os04g20749	expressed protein
LOC_Os03g50940	cytochrome c oxidase assembly protein COX11, mitochondrial precursor, putative, expressed
LOC_Os03g11360	leucine rich repeat containing protein, expressed
LOC_Os05g31056	tetratricopeptide repeat containing protein, putative, expressed
LOC_Os08g42940	expressed protein
LOC_Os02g20880	conserved hypothetical protein
LOC_Os04g32710	40S ribosomal protein S27, putative, expressed
LOC_Os02g43500	OR, putative, expressed
LOC_Os05g44350	conserved uncharacterized protein, putative, expressed
LOC_Os03g62910	expressed protein
LOC_Os08g03360	ATBET9, putative, expressed
LOC_Os12g31820	phosphoserine phosphatase, chloroplast precursor, putative, expressed
LOC_Os06g40420	expressed protein
LOC_Os12g04230	expressed protein
LOC_Os07g33560	cytochrome P450, putative, expressed
LOC_Os05g31050	hypothetical protein
LOC_Os01g40000	expressed protein
LOC_Os09g24710	alpha/beta hydrolase fold, putative, expressed
LOC_Os06g41750	tetratricopeptide repeat domain containing protein, expressed
LOC_Os08g14010	retrotransposon protein, putative, unclassified, expressed
LOC_Os05g01250	SNF7 domain containing protein, putative, expressed
LOC_Os01g47440	expressed protein
LOC_Os05g25220	expressed protein
LOC_Os01g48770	60S ribosomal protein L37a, putative, expressed
LOC_Os02g20850	ras-related protein, putative, expressed
LOC_Os04g49580	nucleolar complex protein, putative, expressed
LOC_Os03g06880	kinase, pfkB family, putative, expressed
LOC_Os03g58080	BT1 family protein, putative, expressed
LOC_Os01g03060	splicing factor, putative, expressed
LOC_Os02g07870	ATP synthase, putative, expressed
LOC_Os05g37200	solute carrier family 35 member F2, putative, expressed
LOC_Os10g06760	receptor-like protein kinase precursor, putative, expressed
LOC_Os03g17530	expressed protein
LOC_Os08g10480	heavy metal-associated domain containing protein, expressed
LOC_Os03g46090	endonuclease/exonuclease/phosphatase family domain containing protein, expressed
LOC_Os05g01256	helix-loop-helix DNA-binding domain containing protein, expressed
LOC_Os01g47450	OsCttP1 - Putative C-terminal processing peptidase homologue, expressed
LOC_Os04g48260	zinc RING finger protein, putative, expressed
LOC_Os08g23780	glycosyl transferase 8 domain containing protein, putative, expressed
LOC_Os01g60410	ubiquitin-conjugating enzyme, putative, expressed
LOC_Os02g51810	expressed protein
LOC_Os03g18850	pathogenesis-related Bet v I family protein, putative, expressed
LOC_Os03g60390	PHD finger protein, putative, expressed
LOC_Os08g10470	histone-lysine N-methyltransferase ASHR2, putative, expressed
LOC_Os09g12770	Myb-like DNA-binding domain containing protein, putative, expressed
LOC_Os01g72420	C2 domain containing protein, putative, expressed
LOC_Os05g02560	expressed protein
LOC_Os05g01230	zinc finger, C3HC4 type domain containing protein, expressed
LOC_Os01g73750	Leucine Rich Repeat family protein, expressed
LOC_Os05g49210	WRKY43, expressed
LOC_Os01g46130	expressed protein
LOC_Os02g54090	expressed protein
LOC_Os09g36740	tetratricopeptide repeat domain containing protein, expressed
LOC_Os01g03040	expressed protein
LOC_Os01g27010	retrotransposon protein, putative, Ty3-gypsy subclass, expressed
LOC_Os05g38550	ubiquitin-conjugating enzyme, putative, expressed
LOC_Os10g06740	receptor-like protein kinase precursor, putative, expressed
LOC_Os03g17550	serine/threonine-protein kinase, putative, expressed
LOC_Os03g18880	retrotransposon protein, putative, unclassified, expressed
LOC_Os07g15700	transposon protein, putative, unclassified
LOC_Os05g02564	expressed protein
LOC_Os08g33100	core histone H2A/H2B/H3/H4, putative, expressed
LOC_Os06g04722	expressed protein
LOC_Os03g60370	histidine acid phosphatase, putative, expressed
LOC_Os03g05560	zinc finger, C3HC4 type domain containing protein, expressed
LOC_Os03g06890	DUF593 domain containing protein, expressed
LOC_Os03g58050	ribosomal protein S13p/S18e, putative, expressed
LOC_Os03g43810	helix-loop-helix DNA-binding domain containing protein, expressed
LOC_Os02g06550	retrotransposon, putative, centromere-specific
LOC_Os01g59450	ZOS1-13 - C2H2 zinc finger protein, expressed
LOC_Os02g51830	tRNA synthetase class II core domain containing protein, expressed
LOC_Os10g35294	fiber protein Fb34, putative, expressed
LOC_Os04g51890	OsSAUR20 - Auxin-responsive SAUR gene family member, expressed
LOC_Os05g03884	homeobox protein knotted-1-like 6, putative, expressed
LOC_Os09g36760	DUF630/DUF632 domains containing protein, putative, expressed
LOC_Os06g46570	galactosyltransferase, putative, expressed
LOC_Os03g61690	protein phosphatase 2C, putative, expressed
LOC_Os11g37560	expressed protein
LOC_Os03g60360	protein kinase PKN/PRK1, effector, putative, expressed
LOC_Os01g47480	expressed protein
LOC_Os01g15010	miro, putative, expressed
LOC_Os03g59370	ubiquitin family protein, putative, expressed
LOC_Os12g35350	kelch repeat protein, putative, expressed
LOC_Os04g25570	protein phosphatase 2C, putative, expressed
LOC_Os02g07830	OsHKT1;3 - Na+ transporter, expressed
LOC_Os10g18700	expressed protein
LOC_Os10g06720	aldose 1-epimerase, putative, expressed
LOC_Os05g40820	ribosomal protein L24, putative, expressed
LOC_Os03g58030	acetyltransferase, GNAT family, putative, expressed
LOC_Os09g09150	transposon protein, putative, CACTA, En/Spm sub-class, expressed
LOC_Os06g28730	expressed protein
LOC_Os03g61680	huntingtin-interacting protein HYPK, putative, expressed
LOC_Os08g08190	expressed protein
LOC_Os04g25560	OsSCP23 - Putative Serine Carboxypeptidase homologue, expressed
LOC_Os01g47490	Lg106, putative, expressed
LOC_Os07g01100	legume lectins beta domain containing protein, putative, expressed
LOC_Os07g40710	circadian clock coupling factor-related, putative, expressed
LOC_Os02g07820	DUF581 domain containing protein, expressed
LOC_Os02g48370	ARID/BRIGHT DNA-binding domain-containing protein, putative, expressed
LOC_Os02g51850	OsAPRL3 adenosine 5'-phosphosulfate reductase-like OsAPRL3, expressed
LOC_Os11g01594	expressed protein
LOC_Os03g58020	acetyltransferase, GNAT family, putative, expressed
LOC_Os03g59350	anthocyanin 3-O-beta-glucosyltransferase, putative, expressed
LOC_Os11g37540	protein phosphatase 2C, putative, expressed
LOC_Os05g38510	hypothetical protein
LOC_Os01g16320	plant-specific domain TIGR01570 family protein, expressed
LOC_Os08g45120	expressed protein
LOC_Os02g48360	pyrophosphate--fructose 6-phosphate 1-phosphotransferase subunit alpha, putative, expressed
LOC_Os06g15410	angel, putative, expressed
LOC_Os08g04620	MSP domain containing protein, putative, expressed
LOC_Os05g39840	expressed protein
LOC_Os01g28300	OsFBX7 - F-box domain containing protein, expressed
LOC_Os08g33140	F-box domain containing protein, expressed
LOC_Os11g26880	RALFL14 - Rapid ALkalinization Factor RALF family protein precursor, expressed
LOC_Os01g05660	expressed protein
LOC_Os03g17510	pentatricopeptide, putative, expressed
LOC_Os01g04330	OsCML16 - Calmodulin-related calcium sensor protein, expressed
LOC_Os08g34480	splicing factor 3B subunit 5, putative, expressed
LOC_Os07g44299	pentatricopeptide, putative, expressed
LOC_Os07g02450	receptor-like protein kinase 2 precursor, putative, expressed
LOC_Os03g05520	nicotiana lesion-inducing like, putative, expressed
LOC_Os12g36670	F-box/LRR-repeat protein 3, putative, expressed
LOC_Os06g15400	expressed protein
LOC_Os01g05670	3-oxo-5-alpha-steroid 4-dehydrogenase, putative, expressed
LOC_Os02g49680	arsenate reductase, putative, expressed
LOC_Os02g51870	expressed protein
LOC_Os11g26890	expressed protein
LOC_Os01g59490	FAD dependent oxidoreductase domain containing protein, expressed
LOC_Os11g25560	BHLH transcription factor, putative, expressed
LOC_Os10g06710	amidase, putative, expressed
LOC_Os02g48350	diacylglycerol O-acyltransferase, putative, expressed
LOC_Os02g47020	phosphoribulokinase/Uridine kinase family protein, expressed
LOC_Os10g36580	UP-9A, putative, expressed
LOC_Os07g44290	CAMK_KIN1/SNF1/Nim1_like.29 - CAMK includes calcium/calmodulin depedent protein kinases, expressed
LOC_Os03g55890	ternary complex factor MIP1, putative, expressed
LOC_Os07g40760	transposon protein, putative, unclassified, expressed
LOC_Os10g22050	expressed protein
LOC_Os05g25180	zinc finger, C3HC4 type family protein, expressed
LOC_Os06g33210	UAA transporter family domain containing protein, expressed
LOC_Os01g36710	transposon protein, putative, Pong sub-class, expressed
LOC_Os06g09580	transposon protein, putative, unclassified, expressed
LOC_Os06g10580	cyclic nucleotide-gated ion channel, putative, expressed
LOC_Os04g51940	YT521-B, putative, expressed
LOC_Os07g01150	fatty acid hydroxylase, putative, expressed
LOC_Os02g35039	NAD dependent epimerase/dehydratase family protein, putative, expressed
LOC_Os03g53230	bifunctional 3-phosphoadenosine 5-phosphosulfate synthetase, putative, expressed
LOC_Os05g38490	growth regulator related protein, putative, expressed
LOC_Os06g46530	retrotransposon protein, putative, unclassified, expressed
LOC_Os07g40750	PPR repeat domain containing protein, putative, expressed
LOC_Os12g35320	RING finger and CHY zinc finger domain-containing protein 1, putative, expressed
LOC_Os06g34530	zinc finger, C3HC4 type domain containing protein, expressed
LOC_Os07g02470	expressed protein
LOC_Os03g28250	expressed protein
LOC_Os07g27790	glutamate--cysteine ligase, chloroplast precursor, putative, expressed
LOC_Os04g38950	class I glutamine amidotransferase, putative, expressed
LOC_Os06g46540	cell division cycle protein 23, putative, expressed
LOC_Os05g37170	transcription factor, putative, expressed
LOC_Os02g48330	3-hydroxy-3-methylglutaryl-coenzyme A reductase, putative, expressed
LOC_Os05g34910	expressed protein
LOC_Os02g12370	expressed protein
LOC_Os10g22030	retrotransposon protein, putative, unclassified, expressed
LOC_Os05g50160	DUF617 domain containing protein, expressed
LOC_Os04g54190	cysteine-rich receptor-like protein kinase 8 precursor, putative, expressed
LOC_Os02g35010	STE_MEKK_ste11_MAP3K.9 - STE kinases include homologs to sterile 7, sterile 11 and sterile 20 from yeast, expressed
LOC_Os06g10560	leaf senescence related protein, putative, expressed
LOC_Os03g28289	expressed protein
LOC_Os07g27760	expressed protein
LOC_Os02g24354	pyridoxal-dependent decarboxylase protein, putative, expressed
LOC_Os11g45924	WRKY41, expressed
LOC_Os06g23870	acyl-CoA dehydrogenase domain protein, putative, expressed
LOC_Os05g22930	CAAX amino terminal protease family protein, putative, expressed
LOC_Os06g09560	heat shock protein DnaJ, putative, expressed
LOC_Os02g25680	expressed protein
LOC_Os04g38980	pentatricopeptide, putative, expressed
LOC_Os01g48720	RNA polymerase III subunit RPC82 family protein, putative, expressed
LOC_Os05g49164	expressed protein
LOC_Os12g37960	diaminopimelate epimerase, chloroplast precursor, putative, expressed
LOC_Os05g34920	expressed protein
LOC_Os05g49160	expressed protein
LOC_Os10g34000	aquaporin protein, putative, expressed
LOC_Os11g07670	dirigent, putative, expressed
LOC_Os10g36660	expressed protein
LOC_Os03g53200	OsCML4 - Calmodulin-related calcium sensor protein, expressed
LOC_Os04g51930	retrotransposon protein, putative, LINE subclass, expressed
LOC_Os03g43890	WD domain, G-beta repeat domain containing protein, expressed
LOC_Os08g10530	expressed protein
LOC_Os01g47400	OsMan01 - Endo-Beta-Mannanase, expressed
LOC_Os04g42189	expressed protein
LOC_Os01g61710	coatomer subunit delta, putative, expressed
LOC_Os11g08950	protein kinase family protein, putative, expressed
LOC_Os10g35320	expressed protein
LOC_Os04g51900	expressed protein
LOC_Os05g37120	sec23/Sec24 zinc finger family protein, expressed
LOC_Os06g47820	protein kinase domain containing protein, expressed
LOC_Os07g10910	ATEXO70F1, putative, expressed
LOC_Os08g11890	retrotransposon protein, putative, unclassified, expressed
LOC_Os01g16290	DNA gyrase subunit B, chloroplast/mitochondrial precursor, putative, expressed
LOC_Os05g49100	WRKY49, expressed
LOC_Os08g08230	kinesin-like protein, identical, putative, expressed
LOC_Os05g38460	MYB family transcription factor, putative, expressed
LOC_Os06g34570	retrotransposon protein, putative, unclassified, expressed
LOC_Os11g08940	RNA polymerases N 8 kDa subunit, putative, expressed
LOC_Os10g35310	expressed protein
LOC_Os04g01650	erythronate-4-phosphate dehydrogenase domain containing protein, expressed
LOC_Os06g46500	monocopper oxidase, putative, expressed
LOC_Os06g47830	RPA2C - Putative single-stranded DNA binding complex subunit 2, expressed
LOC_Os04g30190	transposon protein, putative, unclassified, expressed
LOC_Os07g10920	expressed protein
LOC_Os08g33210	expressed protein
LOC_Os02g14990	zinc finger, C3HC4 type domain containing protein, expressed
LOC_Os02g36300	zinc finger, C3HC4 type domain containing protein, expressed
LOC_Os07g37130	FUR1, putative, expressed
LOC_Os02g11000	agenet domain containing protein, putative, expressed
LOC_Os04g24300	OsWAK35a - OsWAK short gene, expressed
LOC_Os03g17590	cat eye syndrome critical region protein 5 precursor, putative, expressed
LOC_Os02g49610	ribosomal protein L7Ae, putative, expressed
LOC_Os11g08970	heat shock factor, putative, expressed
LOC_Os05g49120	NLI interacting factor-like phosphatase, putative, expressed
LOC_Os12g12640	expressed protein
LOC_Os03g43850	recA protein, putative, expressed
LOC_Os06g08280	protein kinase domain containing protein, expressed
LOC_Os12g37920	unc-93 homolog A, putative, expressed
LOC_Os07g25150	myb-related protein 306, putative, expressed
LOC_Os12g41180	LSTK-1-like kinase, putative, expressed
LOC_Os07g26480	P21-Rho-binding domain containing protein, putative, expressed
LOC_Os11g06300	expressed protein
LOC_Os05g33644	inosine-uridine preferring nucleoside hydrolase family protein, putative, expressed
LOC_Os01g43880	expressed protein
LOC_Os01g67850	zinc finger, RING-type, putative, expressed
LOC_Os11g05090	peptidyl-prolyl isomerase, putative, expressed
LOC_Os12g01930	lipase-related, putative, expressed
LOC_Os08g03390	pre-mRNA-splicing factor SLU7, putative, expressed
LOC_Os04g42140	eukaryotic initiation factor iso-4F subunit p82-34, putative, expressed
LOC_Os08g28680	ubiquitin-conjugating enzyme, putative, expressed
LOC_Os05g44300	plant-specific domain TIGR01615 family protein, expressed
LOC_Os07g09950	OsFBX222 - F-box domain containing protein, expressed
LOC_Os01g55860	expressed protein
LOC_Os02g26950	expressed protein
LOC_Os02g02980	MATE domain containing protein, expressed
LOC_Os05g22990	expressed protein
LOC_Os08g38020	bZIP transcription factor domain containing protein, expressed
LOC_Os02g13650	expressed protein
LOC_Os02g12320	retrotransposon protein, putative, Ty3-gypsy subclass, expressed
LOC_Os05g10990	expressed protein
LOC_Os01g10150	CK1_CaseinKinase_1a.1 - CK1 includes the casein kinase 1 kinases, expressed
LOC_Os07g22940	expressed protein
LOC_Os01g54540	ribosomal protein L13, putative, expressed
LOC_Os01g55870	chorismate mutase, chloroplast precursor, putative, expressed
LOC_Os11g05070	sodium/calcium exchanger protein, putative, expressed
LOC_Os02g37600	expressed protein
LOC_Os12g41160	IQ calmodulin-binding motif family protein, putative, expressed
LOC_Os02g25630	expressed protein
LOC_Os01g67870	expressed protein
LOC_Os05g10980	REX1 DNA Repair family protein, expressed
LOC_Os01g11470	expressed protein
LOC_Os03g24760	terpene synthase, putative, expressed
LOC_Os07g07310	polynucleotide phosphorylase, putative, expressed
LOC_Os09g04230	expressed protein
LOC_Os06g27390	retrotransposon protein, putative, unclassified
LOC_Os02g38920	glyceraldehyde-3-phosphate dehydrogenase, putative, expressed
LOC_Os12g43790	bZIP transcription factor domain containing protein, expressed
LOC_Os11g02830	protein kinase domain containing protein, expressed
LOC_Os11g44660	protein kinase, putative, expressed
LOC_Os11g42000	FRA10AC1, putative, expressed
LOC_Os02g13630	expressed protein
LOC_Os02g25610	expressed protein
LOC_Os06g14070	DUF581 domain containing protein, expressed
LOC_Os03g53280	WD domain containing protein, putative, expressed
LOC_Os08g41650	expressed protein
LOC_Os12g30490	ribosomal protein L4, putative, expressed
LOC_Os09g29520	OsWAK81 - OsWAK receptor-like cytoplasmic kinase OsWAK-RLCK, expressed
LOC_Os12g13930	3-oxoacyl-reductase, chloroplast precursor, putative, expressed
LOC_Os12g41140	expressed protein
LOC_Os05g33600	cytochrome P450 72A1, putative, expressed
LOC_Os12g41110	OsCML5 - Calmodulin-related calcium sensor protein, expressed
LOC_Os11g20689	exosome complex exonuclease, putative, expressed
LOC_Os01g66560	signal recognition particle 72 kDa protein, putative, expressed
LOC_Os01g41260	OsFBD2 - F-box and FBD domain containing protein, expressed
LOC_Os12g31790	expressed protein
LOC_Os02g02940	succinate dehydrogenase subunit 3, putative, expressed
LOC_Os09g28220	NFKB, putative, expressed
LOC_Os04g44770	expressed protein
LOC_Os01g54570	DUF623 domain containing protein, expressed
LOC_Os07g08660	40S ribosomal protein S15, putative, expressed
LOC_Os02g13600	expressed protein
LOC_Os12g41124	expressed protein
LOC_Os05g06050	N-acetylglucosaminyltransferase, putative, expressed
LOC_Os10g41100	CCT motif family protein, expressed
LOC_Os01g10110	cytokinin dehydrogenase precursor, putative, expressed
LOC_Os07g33620	cytochrome P450 domain containing protein, expressed
LOC_Os06g10530	expressed protein
LOC_Os01g53250	NADPH reductase, putative, expressed
LOC_Os12g43780	expressed protein
LOC_Os12g01916	double-stranded RNA binding motif containing protein, expressed
LOC_Os08g23810	enoyl-acyl-carrier-protein reductase NADH, chloroplast precursor, expressed
LOC_Os10g41110	autophagy-related protein 3, putative, expressed
LOC_Os01g10100	expressed protein
LOC_Os07g10970	leucine zipper protein-like, putative, expressed
LOC_Os06g10520	pantothenate kinase, putative, expressed
LOC_Os08g10500	expressed protein
LOC_Os11g05060	expressed protein
LOC_Os11g06390	actin, putative, expressed
LOC_Os02g14910	bZIP transcription factor family protein, putative, expressed
LOC_Os02g29160	ankyrin, putative, expressed
LOC_Os07g33610	cytochrome P450, putative, expressed
LOC_Os03g11410	mitochondrial-processing peptidase subunit, mitochondrial precursor, putative, expressed
LOC_Os04g31460	RALFL39 - Rapid ALkalinization Factor RALF family protein precursor, expressed
LOC_Os12g42430	IQ calmodulin-binding motif domain containing protein, expressed
LOC_Os10g29495	speckle-type POZ protein, putative, expressed
LOC_Os02g17190	MYB family transcription factor, putative, expressed
LOC_Os07g46910	sex determination protein tasselseed-2, putative, expressed
LOC_Os02g30150	disease resistance protein, putative, expressed
LOC_Os02g14929	T-complex protein, putative, expressed
LOC_Os11g05050	stem-specific protein TSJT1, putative, expressed
LOC_Os06g10510	oxidoreductase/ transition metal ion binding protein, putative, expressed
LOC_Os04g56740	IQ calmodulin-binding motif family protein, putative, expressed
LOC_Os02g43460	required to maintain repression 1, putative, expressed
LOC_Os03g59450	transporter-related, putative, expressed
LOC_Os03g60440	expressed protein
LOC_Os10g38080	OsSub61 - Putative Subtilisin homologue, expressed
LOC_Os01g74540	GATA zinc finger domain containing protein, expressed
LOC_Os02g52170	expressed protein
LOC_Os08g40850	mitochondrial carrier protein, putative, expressed
LOC_Os10g11830	expressed protein
LOC_Os10g10500	vacuolar ATP synthase 98 kDa subunit, putative, expressed
LOC_Os10g09510	retrotransposon protein, putative, Ty3-gypsy subclass, expressed
LOC_Os12g08720	H-BTB8 - Bric-a-Brac, Tramtrack, Broad Complex BTB domain with H family conserved sequence, expressed
LOC_Os01g07700	expressed protein
LOC_Os08g39870	Os8bglu28 - beta-glucosidase homologue, similar to Os4bglu12 exoglucanase, expressed
LOC_Os06g30970	ubiquitin-conjugating enzyme, putative, expressed
LOC_Os11g38720	retrotransposon protein, putative, Ty3-gypsy subclass
LOC_Os01g73234	thioredoxin, putative, expressed
LOC_Os02g39170	GDSL-like lipase/acylhydrolase, putative, expressed
LOC_Os05g50720	harpin-induced protein 1 domain containing protein, expressed
LOC_Os02g52190	helix-loop-helix DNA-binding protein, putative, expressed
LOC_Os01g48270	AAA-type ATPase family protein, putative, expressed
LOC_Os03g06940	beta-galactosidase, putative, expressed
LOC_Os07g48900	expressed protein
LOC_Os10g11810	dehydrogenase, putative, expressed
LOC_Os07g36920	OsFBX255 - F-box domain containing protein, expressed
LOC_Os09g30486	fasciclin domain containing protein, expressed
LOC_Os03g47440	expressed protein
LOC_Os05g49730	protein phosphatase 2C, putative, expressed
LOC_Os05g01750	TruB family pseudouridylate synthase, putative, expressed
LOC_Os08g14570	NADPH reductase, putative, expressed
LOC_Os03g18910	COBRA-like protein 7 precursor, putative, expressed
LOC_Os02g39160	hydroxymethylbutenyl 4-diphosphate synthase, putative, expressed
LOC_Os06g30950	transporter-related, putative, expressed
LOC_Os06g15320	expressed protein
LOC_Os08g01270	protein kinase family protein, putative, expressed
LOC_Os07g10300	expressed protein
LOC_Os03g22170	AP2 domain containing protein, expressed
LOC_Os04g09800	SWI/SNF-related matrix-associated actin-dependent regulator of chromatin subfamily A, putative, expressed
LOC_Os01g12260	vacuolar ATP synthase subunit E, putative, expressed
LOC_Os06g15390	acylphosphatase, putative, expressed
LOC_Os03g61730	heat shock protein DnaJ, putative, expressed
LOC_Os12g38580	hypothetical protein
LOC_Os03g60400	40S ribosomal protein S23, putative, expressed
LOC_Os12g13280	expressed protein
LOC_Os06g41600	expressed protein
LOC_Os01g74580	dnaJ homolog subfamily C member, putative, expressed
LOC_Os02g41470	tRNA synthetases class II domain containing protein, expressed
LOC_Os04g52670	OsSAUR21 - Auxin-responsive SAUR gene family member, expressed
LOC_Os03g09140	ras-related protein, putative, expressed
LOC_Os03g11460	expressed protein
LOC_Os03g59400	expressed protein
LOC_Os05g42270	acyltransferase, putative, expressed
LOC_Os06g15380	acylphosphatase, putative, expressed
LOC_Os03g61720	glycerol-3-phosphate acyltransferase, putative, expressed
LOC_Os09g12600	phosphate/phosphate translocator, putative, expressed
LOC_Os07g09340	plasma membrane ATPase, putative, expressed
LOC_Os01g25560	RALFL7 - Rapid ALkalinization Factor RALF family protein precursor, expressed
LOC_Os11g02720	expressed protein
LOC_Os04g51350	pentatricopeptide, putative, expressed
LOC_Os03g36750	cbbY, putative, expressed
LOC_Os05g01790	expressed protein
LOC_Os03g09170	ethylene-responsive transcription factor, putative, expressed
LOC_Os04g09820	hypothetical protein
LOC_Os04g49000	zinc finger, C3HC4 type domain containing protein, expressed
LOC_Os09g37910	HMG1/2, putative, expressed
LOC_Os01g13570	phosphoglycerate mutase, putative, expressed
LOC_Os09g13940	AP2 domain containing protein, expressed
LOC_Os05g37700	periplasmic beta-glucosidase precursor, putative, expressed
LOC_Os03g61710	GHMP kinases ATP-binding protein, putative, expressed
LOC_Os08g08700	ubiquitin family protein, putative, expressed
LOC_Os04g51320	transcription factor TF2, putative, expressed
LOC_Os11g02750	DUF567 domain containing protein, putative, expressed
LOC_Os07g09370	pentatricopeptide, putative, expressed
LOC_Os03g09180	trpH, putative, expressed
LOC_Os08g39890	OsSPL14 - SBP-box gene family member, expressed
LOC_Os03g09160	hydroxyproline-rich glycoprotein family protein, putative, expressed
LOC_Os04g10820	transposon protein, putative, unclassified, expressed
LOC_Os12g40890	OsIAA30 - Auxin-responsive Aux/IAA gene family member, expressed
LOC_Os03g11480	expressed protein
LOC_Os05g37710	expressed protein
LOC_Os12g13290	expressed protein
LOC_Os03g61700	expressed protein
LOC_Os08g40880	RNA recognition motif containing protein, putative, expressed
LOC_Os03g22130	expressed protein
LOC_Os07g08030	ribose-5-phosphate isomerase A, putative, expressed
LOC_Os07g10340	expressed protein
LOC_Os04g51330	maltose excess protein 1-like, chloroplast precursor, putative, expressed
LOC_Os02g12900	cysteine synthase, putative, expressed
LOC_Os04g53990	ethylene-responsive protein related, putative, expressed
LOC_Os12g38540	expressed protein
LOC_Os09g37930	expressed protein
LOC_Os06g04610	ribosome-binding factor A, chloroplast precursor, putative, expressed
LOC_Os12g27880	retrotransposon protein, putative, Ty3-gypsy subclass, expressed
LOC_Os02g30780	LGC1, putative, expressed
LOC_Os03g29630	ulp1 protease family protein, putative, expressed
LOC_Os08g03830	expressed protein
LOC_Os03g18980	kinesin motor domain containing protein, expressed
LOC_Os01g63810	starch binding domain containing protein, putative, expressed
LOC_Os07g45000	cytochrome P450, putative, expressed
LOC_Os07g46330	uncharacterized UPF0114 domain containing protein, expressed
LOC_Os05g49780	histone-like transcription factor and archaeal histone, putative, expressed
LOC_Os05g48450	aminotransferase domain containing protein, putative, expressed
LOC_Os06g05950	expressed protein
LOC_Os10g28665	PPR repeat domain containing protein, putative, expressed
LOC_Os03g05660	appr-1-p processing enzyme family protein, putative, expressed
LOC_Os01g32730	tetratricopeptide repeat containing protein, putative, expressed
LOC_Os06g17920	NBS-LRR disease resistance protein, putative, expressed
LOC_Os01g06460	uncharacterized Cys-rich domain containing protein, putative, expressed
LOC_Os02g28465	expressed protein
LOC_Os12g01260	protein transport protein Sec61 subunit beta, putative, expressed
LOC_Os05g11160	expressed protein
LOC_Os11g24170	CC-NBS-LRR protein, putative, expressed
LOC_Os08g44380	L1P family of ribosomal proteins domain containing protein, expressed
LOC_Os04g51310	putrescine-binding periplasmic protein-related, putative, expressed
LOC_Os07g08050	expressed protein
LOC_Os05g07900	mitochondrial carrier protein, putative, expressed
LOC_Os04g38310	expressed protein
LOC_Os03g55920	hydrolase, acting on carbon-nitrogen, putative, expressed
LOC_Os09g25945	expressed protein
LOC_Os02g27130	expressed protein
LOC_Os02g15120	RING-H2 finger protein, putative, expressed
LOC_Os12g40840	expressed protein
LOC_Os11g38790	expressed protein
LOC_Os10g30970	expressed protein
LOC_Os02g57000	C2 domain containing protein, putative, expressed
LOC_Os01g51840	IQ calmodulin-binding motif family protein, putative, expressed
LOC_Os07g05810	glycine-rich protein, putative, expressed
LOC_Os11g25470	expressed protein
LOC_Os03g17670	expressed protein
LOC_Os05g48489	expressed protein
LOC_Os10g17990	phosphatidate cytidylyltransferase, putative, expressed
LOC_Os08g15830	retrotransposon protein, putative, unclassified, expressed
LOC_Os04g39670	expressed protein
LOC_Os01g62500	OsFtsH3 FtsH protease, homologue of AtFtsH3/10, expressed
LOC_Os09g12660	glucose-1-phosphate adenylyltransferase large subunit, chloroplast precursor, putative, expressed
LOC_Os11g38780	EF hand family protein, putative
LOC_Os07g48970	OsPOP17 - Putative Prolyl Oligopeptidase homologue, expressed
LOC_Os09g10000	expressed protein
LOC_Os01g32710	EDM2, putative, expressed
LOC_Os02g16460	retrotransposon protein, putative, Ty1-copia subclass
LOC_Os01g51850	expressed protein
LOC_Os05g11140	CK1_CaseinKinase_1a.5 - CK1 includes the casein kinase 1 kinases, expressed
LOC_Os04g38330	radical SAM enzyme, putative, expressed
LOC_Os03g17660	expressed protein
LOC_Os01g20730	expressed protein
LOC_Os12g01280	expressed protein
LOC_Os03g43900	phosphatidylinositol N-acetylglucosaminyltransferase subunit P, putative, expressed
LOC_Os06g46450	polyprenyl synthetase, putative, expressed
LOC_Os06g47780	TKL_IRAK_DUF26-lh.3 - DUF26 kinases have homology to DUF26 containing loci, expressed
LOC_Os10g28630	homocysteine S-methyltransferase protein, putative, expressed
LOC_Os12g39830	cyclin, putative, expressed
LOC_Os05g25780	rhodanese-like domain containing protein, putative, expressed
LOC_Os01g51860	violaxanthin de-epoxidase, putative, expressed
LOC_Os08g02530	OsSAUR32 - Auxin-responsive SAUR gene family member, expressed
LOC_Os12g43090	expressed protein
LOC_Os02g03110	CDP-alcohol phosphatidyltransferase, putative, expressed
LOC_Os02g05770	expressed protein
LOC_Os12g03870	major facilitator superfamily antiporter, putative, expressed
LOC_Os09g23334	expressed protein
LOC_Os06g05980	transporter family protein, putative, expressed
LOC_Os03g18940	exonuclease, putative, expressed
LOC_Os01g07740	DEAD-box ATP-dependent RNA helicase 14, putative, expressed
LOC_Os12g39840	expressed protein
LOC_Os02g15110	zinc finger, C3HC4 type domain containing protein, expressed
LOC_Os06g45130	expressed protein
LOC_Os09g36630	expressed protein
LOC_Os07g34390	ankyrin repeat family protein, putative, expressed
LOC_Os02g57030	expressed protein
LOC_Os10g30944	expressed protein
LOC_Os03g06950	ubiquitin carboxyl-terminal hydrolase domain containing protein, expressed
LOC_Os02g04430	STRUBBELIG-RECEPTOR FAMILY 1 precursor, putative, expressed
LOC_Os12g02550	expressed protein
LOC_Os11g26790	dehydrin, putative, expressed
LOC_Os12g03880	60S acidic ribosomal protein P0, putative, expressed
LOC_Os09g23320	retrotransposon protein, putative, Ty3-gypsy subclass, expressed
LOC_Os05g35110	OsFBL22 - F-box domain and LRR containing protein, expressed
LOC_Os12g01220	expressed protein
LOC_Os08g15840	ankyrin repeat-rich protein, putative, expressed
LOC_Os05g48416	lipase-related, putative, expressed
LOC_Os06g45140	bZIP transcription factor domain containing protein, expressed
LOC_Os10g03310	retrotransposon protein, putative, Ty1-copia subclass
LOC_Os03g06980	nucleic acid binding protein, putative, expressed
LOC_Os08g27850	endothelial differentiation-related factor 1, putative, expressed
LOC_Os08g02550	proteasome subunit, putative, expressed
LOC_Os03g04320	expressed protein
LOC_Os12g03899	major facilitator superfamily antiporter, putative, expressed
LOC_Os02g04460	ribosomal protein L3, putative, expressed
LOC_Os04g02354	expressed protein
LOC_Os01g63870	nucleobase-ascorbate transporter, putative, expressed
LOC_Os04g14330	retrotransposon protein, putative, Ty3-gypsy subclass
LOC_Os07g22390	ankyrin repeat domain containing protein, expressed
LOC_Os06g46480	expressed protein
LOC_Os03g58130	thioredoxin, putative, expressed
LOC_Os10g28600	PPR repeat domain containing protein, putative, expressed
LOC_Os01g51890	endonuclease/exonuclease/phosphatase family domain containing protein, expressed
LOC_Os08g39810	retrotransposon protein, putative, unclassified, expressed
LOC_Os01g07730	phosphate/phosphoenolpyruvate translocator-related protein, putative, expressed
LOC_Os05g32830	expressed protein
LOC_Os01g70980	expressed protein
LOC_Os05g05210	WD domain, G-beta repeat domain containing protein, expressed
LOC_Os01g43360	myosin-Ie, putative, expressed
LOC_Os12g02500	esterase, putative, expressed
LOC_Os05g44820	expressed protein
LOC_Os01g29050	retrotransposon protein, putative, unclassified, expressed
LOC_Os01g05080	thylakoid lumenal protein, putative, expressed
LOC_Os07g05870	expressed protein
LOC_Os02g29700	retrotransposon, putative, centromere-specific, expressed
LOC_Os07g45090	NADH-ubiquinone oxidoreductase 51 kDa subunit, mitochondrial precursor, putative, expressed
LOC_Os06g23770	expressed protein
LOC_Os05g05200	O-acyltransferase, putative, expressed
LOC_Os10g28700	expressed protein
LOC_Os05g07860	uvrB/uvrC motif family protein, expressed
LOC_Os10g04750	OsFBX362 - F-box domain containing protein, expressed
LOC_Os01g42040	ubiquitin-conjugating enzyme, putative, expressed
LOC_Os02g57070	3-5 exoribonuclease CSL4, putative, expressed
LOC_Os07g04530	GYF domain containing protein, putative, expressed
LOC_Os11g32510	OsGH3-13 - Auxin-responsive GH3 gene family member, expressed
[truncated: 4,984 more rows]

## Sheet: H3K9bhb unique genes
Gene ID	Protein description
LOC_Os12g17200	hypothetical protein
LOC_Os03g63950	plastid-specific 30S ribosomal protein 1, chloroplast precursor, putative, expressed
LOC_Os11g47200	transposon protein, putative, unclassified, expressed
LOC_Os12g19860	expressed protein
LOC_Os05g39900	CBL-interacting serine/threonine-protein kinase 15, putative, expressed
LOC_Os12g05210	expressed protein
LOC_Os01g06852	transposon protein, putative, unclassified, expressed
LOC_Os11g25890	hypothetical protein
LOC_Os01g43800	retrotransposon protein, putative, unclassified, expressed
LOC_Os03g50644	expressed protein
LOC_Os01g05520	expressed protein
LOC_Os12g18520	hypothetical protein
LOC_Os03g37670	OsMADS86 - MADS-box family gene with M-gamma type-box, expressed
LOC_Os05g15920	glycosyl hydrolase, putative, expressed
LOC_Os08g28710	receptor protein kinase CRINKLY4 precursor, putative, expressed
LOC_Os11g35210	NB-ARC domain containing protein, expressed
LOC_Os10g28260	expressed protein
LOC_Os02g30370	transposon protein, putative, CACTA, En/Spm sub-class, expressed
LOC_Os04g45950	amino acid permease family protein, putative, expressed
LOC_Os01g22090	expressed protein
LOC_Os12g32850	cytochrome P450, putative, expressed
LOC_Os07g09780	hypothetical protein
LOC_Os05g02610	expressed protein
LOC_Os04g57930	thioredoxin, putative, expressed
LOC_Os04g05020	retrotransposon protein, putative, unclassified
LOC_Os05g39920	retrotransposon protein, putative, unclassified, expressed
LOC_Os02g54370	hypro1, putative, expressed
LOC_Os11g37860	stripe rust resistance protein Yr10, putative, expressed
LOC_Os12g17220	retrotransposon protein, putative, Ty3-gypsy subclass, expressed
LOC_Os08g27410	retrotransposon protein, putative, unclassified, expressed
LOC_Os06g50130	expressed protein
LOC_Os04g45920	protein kinase domain containing protein, expressed
LOC_Os07g08480	hypothetical protein
LOC_Os02g01825	retrotransposon protein, putative, unclassified, expressed
LOC_Os03g37650	retrotransposon protein, putative, Ty1-copia subclass, expressed
LOC_Os04g33960	expressed protein
LOC_Os05g38600	ZOS5-09 - C2H2 zinc finger protein, expressed
LOC_Os09g11730	expressed protein
LOC_Os02g01820	ABC2 homolog 4, putative, expressed
LOC_Os02g30350	retrotransposon protein, putative, unclassified, expressed
LOC_Os05g43180	expressed protein
LOC_Os04g07690	retrotransposon protein, putative, Ty3-gypsy subclass, expressed
LOC_Os07g07140	expressed protein
LOC_Os07g08470	expressed protein
LOC_Os10g30560	UDP-glucoronosyl and UDP-glucosyl transferase domain containing protein, expressed
LOC_Os04g44600	CRP1 - Cysteine-rich family protein precursor, expressed
LOC_Os01g72370	helix-loop-helix DNA-binding domain containing protein, expressed
LOC_Os11g24550	MBTB61 - Bric-a-Brac, Tramtrack, Broad Complex BTB domain with Meprin and TRAF Homology MATH domain, expressed
LOC_Os11g23220	myosin, putative, expressed
LOC_Os08g15420	CSLC3 - cellulose synthase-like family C, expressed
LOC_Os02g42320	peptidase, T1 family, putative, expressed
LOC_Os05g20490	retrotransposon protein, putative, unclassified
LOC_Os01g10080	expressed protein
LOC_Os04g48170	cytochrome P450, putative, expressed
LOC_Os02g54390	hypro1, putative, expressed
LOC_Os05g44460	retrotransposon protein, putative, Ty3-gypsy subclass, expressed
LOC_Os08g26100	hypothetical protein
LOC_Os06g22919	DEFL9 - Defensin and Defensin-like DEFL family, expressed
LOC_Os10g04260	expressed protein
LOC_Os03g24300	LTPL1 - Protease inhibitor/seed storage/LTP family protein precursor, expressed
LOC_Os08g41740	cystathionin beta synthase protein, putative, expressed
LOC_Os08g03470	MBTB15 - Bric-a-Brac, Tramtrack, Broad Complex BTB domain with Meprin and TRAF Homology MATH domain, expressed
LOC_Os02g18690	BURP domain containing protein, expressed
LOC_Os02g04040	RecF/RecN/SMC N terminal domain containing protein, expressed
LOC_Os07g07170	plastocyanin-like domain containing protein, putative, expressed
LOC_Os03g13640	expressed protein
LOC_Os04g48180	expressed protein
LOC_Os04g06300	expressed protein
LOC_Os09g08100	cysteine proteinase inhibitor precursor, putative, expressed
LOC_Os11g37830	retrotransposon protein, putative, unclassified, expressed
LOC_Os12g11090	retrotransposon protein, putative, Ty3-gypsy subclass
LOC_Os08g41750	OsFBX303 - F-box domain containing protein, expressed
LOC_Os03g54190	expressed protein
LOC_Os08g03460	retrotransposon protein, putative, unclassified, expressed
LOC_Os08g27420	transposon protein, putative, CACTA, En/Spm sub-class
LOC_Os07g19170	expressed protein
LOC_Os02g05365	expressed protein
LOC_Os05g43120	GDSL-like lipase/acylhydrolase, putative, expressed
LOC_Os07g33460	expressed protein
LOC_Os12g07840	dehydration response related protein, putative, expressed
LOC_Os01g23380	stripe rust resistance protein Yr10, putative, expressed
LOC_Os06g10930	xyloglucan fucosyltransferase, putative, expressed
LOC_Os09g23725	expressed protein
LOC_Os11g23200	retrotransposon protein, putative, unclassified, expressed
LOC_Os05g02650	expressed protein
LOC_Os06g40760	expressed protein
LOC_Os01g42520	expressed protein
LOC_Os01g43851	cytochrome P450 72A1, putative, expressed
LOC_Os12g36380	retrotransposon protein, putative, unclassified
LOC_Os04g07640	retrotransposon protein, putative, Ty3-gypsy subclass
LOC_Os09g11760	expressed protein
LOC_Os08g03490	ATBPM1, putative, expressed
LOC_Os07g20135	expressed protein
LOC_Os02g18670	ABC transporter family protein, putative, expressed
LOC_Os08g28784	expressed protein
LOC_Os11g37820	retrotransposon protein, putative, unclassified, expressed
LOC_Os02g29320	expressed protein
LOC_Os08g26120	expressed protein
LOC_Os08g28780	SKP1, putative, expressed
LOC_Os03g25650	OsFBX92 - F-box domain containing protein, expressed
LOC_Os10g05570	receptor protein kinase-like, putative, expressed
LOC_Os09g22420	expressed protein
LOC_Os01g71094	basic 7S globulin 2 precursor, putative, expressed
LOC_Os01g23370	expressed protein
LOC_Os06g10920	xyloglucan fucosyltransferase, putative, expressed
LOC_Os01g71090	xylanase inhibitor, putative, expressed
LOC_Os05g03972	plant protein of unknown function domain containing protein, expressed
LOC_Os07g32129	expressed protein
LOC_Os01g22039	expressed protein
LOC_Os09g11770	hypothetical protein
LOC_Os06g38460	expressed protein
LOC_Os01g55850	expressed protein
LOC_Os08g41730	peptidase, T1 family, putative, expressed
LOC_Os08g03480	MBTB16 - Bric-a-Brac, Tramtrack, Broad Complex BTB domain with Meprin and TRAF Homology MATH domain, expressed
LOC_Os06g51430	signal peptide peptidase-like 2B, putative, expressed
LOC_Os08g28770	retrotransposon protein, putative, Ty3-gypsy subclass, expressed
LOC_Os03g24310	expressed protein
LOC_Os12g05200	DNA binding protein, putative, expressed
LOC_Os07g34770	transposon protein, putative, CACTA, En/Spm sub-class, expressed
LOC_Os06g10910	xyloglucan fucosyltransferase, putative, expressed
LOC_Os05g03960	expressed protein
LOC_Os02g18650	pectinesterase, putative, expressed
LOC_Os09g09460	harpin-induced protein 1 domain containing protein, expressed
LOC_Os09g35750	expressed protein
LOC_Os05g49310	MYB family transcription factor, putative, expressed
LOC_Os04g49460	protein kinase domain containing protein, expressed
LOC_Os05g50300	AMP-binding enzyme, putative, expressed
LOC_Os06g40704	stromal membrane-associated protein, putative, expressed
LOC_Os04g25490	cytokinin-O-glucosyltransferase 2, putative, expressed
LOC_Os07g03610	SCP-like extracellular protein, expressed
LOC_Os02g04000	OsFBX37 - F-box domain containing protein, expressed
LOC_Os01g59300	expressed protein
LOC_Os09g23770	expressed protein
LOC_Os05g13350	hypothetical protein
LOC_Os05g38650	expressed protein
LOC_Os01g62960	hypothetical protein
LOC_Os01g61630	expressed protein
LOC_Os07g16930	expressed protein
LOC_Os07g45490	expressed protein
LOC_Os09g08140	hypothetical protein
LOC_Os03g62690	pentatricopeptide, putative, expressed
LOC_Os11g31705	expressed protein
LOC_Os09g10460	transposon protein, putative, unclassified
LOC_Os01g50980	cullin, putative, expressed
LOC_Os07g04930	retrotransposon protein, putative, unclassified, expressed
LOC_Os07g03600	SCP-like extracellular protein, expressed
LOC_Os05g40970	expressed protein
LOC_Os06g15740	expressed protein
LOC_Os04g51796	DNA repair ATPase-related, putative, expressed
LOC_Os12g24364	retrotransposon protein, putative, Ty3-gypsy subclass, expressed
LOC_Os01g28230	ZOS1-07 - C2H2 zinc finger protein, expressed
LOC_Os05g13340	expressed protein
LOC_Os09g21100	mov34/MPN/PAD-1 family protein, expressed
LOC_Os01g59310	expressed protein
LOC_Os04g12180	TKL_IRAK_DUF26-lc.8 - DUF26 kinases have homology to DUF26 containing loci, expressed
LOC_Os03g19820	expressed protein
LOC_Os09g08150	expressed protein
LOC_Os05g25360	expressed protein
LOC_Os09g35770	transposon protein, putative, Mutator sub-class, expressed
LOC_Os05g51650	LSM domain containing protein, expressed
LOC_Os04g07600	AGAP002737-PA, putative, expressed
LOC_Os01g36690	expressed protein
LOC_Os01g47340	iron-sulfur cluster assembly enzyme ISCU, mitochondrial precursor, putative, expressed
LOC_Os01g50990	FBD domain containing protein, putative, expressed
LOC_Os06g38410	retrotransposon protein, putative, Ty3-gypsy subclass, expressed
LOC_Os09g22460	OsFBX328 - F-box domain containing protein, expressed
LOC_Os04g37490	oxidoreductase, aldo/keto reductase family protein, putative, expressed
LOC_Os09g21130	expressed protein
LOC_Os08g04700	expressed protein
LOC_Os02g47190	MYB family transcription factor, putative, expressed
LOC_Os01g62980	LTPL101 - Protease inhibitor/seed storage/LTP family protein precursor, expressed
LOC_Os12g24390	retrotransposon protein, putative, unclassified, expressed
LOC_Os07g16910	retrotransposon protein, putative, Ty3-gypsy subclass, expressed
LOC_Os11g05420	expressed protein
LOC_Os01g05585	metallothionein, putative, expressed
LOC_Os05g25370	TKL_IRAK_CrRLK1L-1.2 - The CrRLK1L-1 subfamily has homology to the CrRLK1L homolog, expressed
LOC_Os01g18890	peroxidase precursor, putative, expressed
LOC_Os03g62670	expressed protein
LOC_Os11g35274	protein kinase domain containing protein, expressed
LOC_Os05g50310	ZF-HD protein dimerisation region containing protein, expressed
LOC_Os07g03620	SCP-like extracellular protein, expressed
LOC_Os12g35020	expressed protein
LOC_Os06g38420	retrotransposon protein, putative, Ty3-gypsy subclass, expressed
LOC_Os12g36350	expressed protein
LOC_Os12g37680	hypothetical protein
LOC_Os02g47180	WD repeat-containing protein, putative, expressed
LOC_Os01g05590	retrotransposon protein, putative, unclassified, expressed
LOC_Os06g15720	retrotransposon protein, putative, unclassified
LOC_Os03g19840	cysteine-rich repeat secretory protein 55 precursor, putative, expressed
LOC_Os11g05410	Ser/Thr protein phosphatase family protein, putative, expressed
LOC_Os11g47240	leucine-rich repeat receptor protein kinase EXS precursor, putative, expressed
LOC_Os01g47360	GATA zinc finger domain containing protein, expressed
LOC_Os05g39940	zinc finger, C3HC4 type domain containing protein, expressed
LOC_Os01g31850	expressed protein
LOC_Os02g32920	expressed protein
LOC_Os09g21150	expressed protein
LOC_Os12g25660	cytochrome P450, putative, expressed
LOC_Os01g58010	ATP synthase, A subunit family protein, putative, expressed
LOC_Os10g18820	dirigent, putative, expressed
LOC_Os04g13460	expressed protein
LOC_Os05g26630	expressed protein
LOC_Os06g44275	expressed protein
LOC_Os06g44280	retrotransposon protein, putative, Ty3-gypsy subclass, expressed
LOC_Os12g38990	transposon protein, putative, unclassified, expressed
LOC_Os01g18870	helix-loop-helix DNA-binding domain containing protein, expressed
LOC_Os07g16980	expressed protein
LOC_Os10g22080	expressed protein
LOC_Os01g47370	MYB family transcription factor, putative, expressed
LOC_Os12g35000	retrotransposon protein, putative, unclassified, expressed
LOC_Os06g13120	expressed protein
LOC_Os09g22470	expressed protein
LOC_Os02g47160	OsWAK17 - OsWAK short gene, expressed
LOC_Os12g26980	THION40 - Plant thionin family protein precursor
LOC_Os12g24320	ATPase 3, putative, expressed
LOC_Os05g39950	DUF623 domain containing protein, expressed
LOC_Os08g04710	expressed protein
LOC_Os11g11270	expressed protein
LOC_Os01g47380	expressed protein
LOC_Os07g41910	DC1 domain-containing protein, putative, expressed
LOC_Os03g07830	AP2 domain containing protein, expressed
LOC_Os08g03410	glutelin, putative, expressed
LOC_Os03g51990	ACT domain containing protein, expressed
LOC_Os03g49660	retrotransposon protein, putative, Ty1-copia subclass, expressed
LOC_Os05g12040	cytochrome P450 51, putative, expressed
LOC_Os04g37450	expressed protein
LOC_Os01g59360	CAMK_CAMK_like.10 - CAMK includes calcium/calmodulin depedent protein kinases, expressed
LOC_Os11g06710	hypothetical protein
LOC_Os01g06870	resistance protein SlVe1 precursor, putative, expressed
LOC_Os01g04210	DNA binding protein, putative, expressed
LOC_Os10g34050	expressed protein
LOC_Os11g11280	retrotransposon protein, putative, unclassified, expressed
LOC_Os11g47210	receptor-like protein kinase 5 precursor, putative, expressed
LOC_Os05g01380	polygalacturonase inhibitor precursor, putative, expressed
LOC_Os11g35230	transposon protein, putative, unclassified
LOC_Os12g36310	expressed protein
LOC_Os02g50790	nuclear-pore anchor, putative, expressed
LOC_Os03g47010	glycosyl hydrolase family 10 protein, putative, expressed
LOC_Os09g22490	expressed protein
LOC_Os05g12030	expressed protein
LOC_Os02g06630	peroxidase precursor, putative, expressed
LOC_Os05g39970	expressed protein
LOC_Os02g05300	expressed protein
LOC_Os03g24390	OsRhmbd8 - Putative Rhomboid homologue, expressed
LOC_Os11g06700	exo70 exocyst complex subunit, putative, expressed
LOC_Os01g34090	expressed protein
LOC_Os10g34040	nodulin, putative, expressed
LOC_Os01g04220	DNA binding protein, putative, expressed
LOC_Os03g51984	differentiation protein, putative, expressed
LOC_Os03g19800	expressed protein
LOC_Os10g10090	hypothetical protein
LOC_Os01g24600	fruit bromelain precursor, putative, expressed
LOC_Os11g43640	retrotransposon protein, putative, unclassified, expressed
LOC_Os04g37510	DUF623 domain containing protein, expressed
LOC_Os04g54090	RALFL18 - Rapid ALkalinization Factor RALF family protein precursor, expressed
LOC_Os07g39650	hypothetical protein
LOC_Os07g41970	expressed protein
LOC_Os07g40640	expressed protein
LOC_Os08g23950	expressed protein
LOC_Os01g13950	OsGrx_A1 - glutaredoxin subgroup III, expressed
LOC_Os09g21070	expressed protein
LOC_Os06g07280	tubulin beta-1 chain, putative, expressed
LOC_Os11g05360	RCLEA9 - Root cap and Late embryogenesis related family protein precursor, putative, expressed
LOC_Os11g28000	expressed protein
LOC_Os04g24200	expressed protein
LOC_Os12g26950	retrotransposon protein, putative, unclassified, expressed
LOC_Os07g03690	SCP-like extracellular protein, expressed
LOC_Os12g02980	nucleoside-triphosphatase, putative, expressed
LOC_Os04g38840	LTPL81 - Protease inhibitor/seed storage/LTP family protein precursor, expressed
LOC_Os10g34150	nodulin, putative, expressed
LOC_Os01g50900	Cupin domain containing protein, expressed
LOC_Os04g37500	glutamate decarboxylase, putative, expressed
LOC_Os10g06939	expressed protein
LOC_Os11g18690	glycosyl hydrolase family 3 protein, putative, expressed
LOC_Os08g23940	expressed protein
LOC_Os11g17360	expressed protein
LOC_Os07g41960	expressed protein
LOC_Os07g13030	expressed protein
LOC_Os02g50770	peroxidase precursor, putative, expressed
LOC_Os08g09640	OsFBL43 - F-box domain and LRR containing protein, expressed
LOC_Os09g21060	expressed protein
LOC_Os11g28010	hypothetical protein
LOC_Os11g31660	expressed protein
LOC_Os11g05350	expressed protein
LOC_Os03g44880	Cupin domain containing protein, expressed
LOC_Os07g03680	SCP-like extracellular protein, expressed
LOC_Os03g30240	expressed protein
LOC_Os07g27670	WRKY115, expressed
LOC_Os10g06930	mitogen-activated protein kinase 15, putative, expressed
LOC_Os11g42300	OsFBX434 - F-box domain containing protein, expressed
LOC_Os06g44240	gp176, putative, expressed
LOC_Os10g34140	conserved hypothetical protein
LOC_Os11g18660	expressed protein
LOC_Os04g54070	receptor-like kinase, putative, expressed
LOC_Os08g08340	hypothetical protein
LOC_Os03g44850	expressed protein
LOC_Os11g30300	expressed protein
LOC_Os09g21090	expressed protein
LOC_Os01g36610	expressed protein
LOC_Os11g32960	zinc finger DHHC domain-containing protein, putative, expressed
LOC_Os02g06600	receptor-like protein kinase 2 precursor, putative, expressed
LOC_Os10g34130	nodulin, putative, expressed
LOC_Os12g26970	transposon protein, putative, CACTA, En/Spm sub-class, expressed
LOC_Os01g62900	amino acid kinase, putative, expressed
LOC_Os12g24310	expressed protein
LOC_Os10g10160	hypothetical protein
LOC_Os06g20240	latency associated nuclear antigen, putative, expressed
LOC_Os04g38860	expressed protein
LOC_Os11g43620	LSM domain containing protein, expressed
LOC_Os01g25900	retrotransposon protein, putative, unclassified, expressed
LOC_Os11g18670	ubiquitin family protein, putative, expressed
LOC_Os05g50270	GATA zinc finger domain containing protein, expressed
LOC_Os03g44860	expressed protein
LOC_Os10g09190	expressed protein
LOC_Os08g23960	OsFBL46 - F-box domain and LRR containing protein, expressed
LOC_Os03g42200	dof zinc finger domain containing protein, putative, expressed
LOC_Os02g36450	transporter family protein, putative, expressed
LOC_Os05g49280	GATA zinc finger domain containing protein, expressed
LOC_Os09g21080	expressed protein
LOC_Os01g13920	cysteine protease, putative, expressed
LOC_Os10g34120	retrotransposon protein, putative, Ty1-copia subclass, expressed
LOC_Os07g02370	expressed protein
LOC_Os07g28980	expressed protein
LOC_Os12g24300	retrotransposon protein, putative, unclassified, expressed
LOC_Os07g27650	expressed protein
LOC_Os04g37520	extracellular ligand-gated ion channel, putative, expressed
LOC_Os06g20230	retrotransposon protein, putative, unclassified
LOC_Os02g48430	expressed protein
LOC_Os03g44835	expressed protein
LOC_Os05g06100	E3 ubiquitin-protein ligase SINA-like 2, putative, expressed
LOC_Os12g29190	retrotransposon protein, putative, Ty3-gypsy subclass, expressed
LOC_Os03g06560	retrotransposon protein, putative, unclassified, expressed
LOC_Os02g36440	transporter family protein, putative, expressed
LOC_Os12g30180	protein kinase domain containing protein, expressed
LOC_Os10g10149	expressed protein
LOC_Os08g21330	formamidopyrimidine-DNA glycosylase, putative, expressed
LOC_Os10g09160	cytochrome P450, putative, expressed
LOC_Os09g28500	EF hand family protein, putative, expressed
LOC_Os10g34110	expressed protein
LOC_Os11g07980	ion channel nompc, putative, expressed
LOC_Os12g14939	expressed protein
LOC_Os04g43390	Os4bglu16 - monolignol beta-glucoside homologue, expressed
LOC_Os12g14930	ATP synthase protein MI25, putative, expressed
LOC_Os06g46850	retrotransposon protein, putative, Ty3-gypsy subclass, expressed
LOC_Os06g20290	retrotransposon protein, putative, unclassified, expressed
LOC_Os01g49950	transposon protein, putative, unclassified, expressed
LOC_Os05g25270	expressed protein
LOC_Os05g51540	expressed protein
LOC_Os08g08350	retrotransposon protein, putative, Ty1-copia subclass, expressed
LOC_Os03g06550	retrotransposon protein, putative, unclassified, expressed
LOC_Os10g09170	expressed protein
LOC_Os07g02390	hypothetical protein
LOC_Os04g42050	expressed protein
LOC_Os04g43380	Os4bglu15 - GH1 gene fragment, expressed
LOC_Os06g32270	transposon protein, putative, CACTA, En/Spm sub-class, expressed
LOC_Os04g02860	disease resistance protein RPM1, putative, expressed
LOC_Os04g26810	hypothetical protein
LOC_Os08g19000	retrotransposon protein, putative, unclassified
LOC_Os06g45530	retrotransposon protein, putative, Ty3-gypsy subclass, expressed
LOC_Os05g51570	vacuolar-processing enzyme precursor, putative, expressed
LOC_Os09g15200	ankyrin repeat family protein, putative, expressed
LOC_Os08g07050	pentatricopeptide, putative, expressed
LOC_Os02g11120	retrotransposon protein, putative, unclassified
LOC_Os07g13040	expressed protein
LOC_Os07g38340	retrotransposon protein, putative, Ty3-gypsy subclass, expressed
LOC_Os11g05340	transposon protein, putative, unclassified, expressed
LOC_Os07g01090	transmembrane amino acid transporter protein, putative, expressed
LOC_Os09g29850	expressed protein
LOC_Os09g28520	expressed protein
LOC_Os01g04170	expressed protein
LOC_Os11g44910	DEAD-box ATP-dependent RNA helicase, putative, expressed
LOC_Os07g27680	expressed protein
LOC_Os04g38810	formin, putative, expressed
LOC_Os05g07400	retrotransposon protein, putative, Ty3-gypsy subclass, expressed
LOC_Os01g47310	hypothetical protein
LOC_Os01g48640	expressed protein
LOC_Os04g13530	Core histone H2A/H2B/H3/H4 domain containing protein, putative, expressed
LOC_Os10g22100	expressed protein
LOC_Os08g07040	plant protein of unknown function domain containing protein, expressed
LOC_Os03g05240	retrotransposon protein, putative, unclassified, expressed
LOC_Os07g13050	hypothetical protein
LOC_Os10g09150	expressed protein
LOC_Os06g32250	retrotransposon protein, putative, Ty3-gypsy subclass
LOC_Os10g36740	cytochrome P450, putative, expressed
LOC_Os10g35412	retrotransposon protein, putative, unclassified, expressed
LOC_Os01g04180	retrotransposon protein, putative, unclassified, expressed
LOC_Os09g28510	EF hand family protein, putative, expressed
LOC_Os11g44900	retrotransposon protein, putative, unclassified, expressed
LOC_Os11g25810	retrotransposon protein, putative, Ty1-copia subclass
LOC_Os04g29050	expressed protein
LOC_Os09g16550	ankyrin repeat family protein, putative, expressed
LOC_Os05g07470	D-mannose binding lectin family protein, expressed
LOC_Os02g11100	expressed protein
LOC_Os09g29870	expressed protein
LOC_Os01g55740	OsRhmbd4 - Putative Rhomboid homologue, expressed
LOC_Os07g08500	C-5 cytosine-specific DNA methylase, putative, expressed
LOC_Os10g09110	cytochrome P450, putative, expressed
LOC_Os03g42290	B3 DNA binding domain containing protein, expressed
LOC_Os10g12760	retrotransposon protein, putative, unclassified, expressed
LOC_Os10g35400	retrotransposon protein, putative, unclassified, expressed
LOC_Os09g17880	senescence-induced receptor-like serine/threonine-protein kinase precursor, putative, expressed
LOC_Os06g09860	expressed protein
LOC_Os12g05170	expressed protein
LOC_Os04g31370	retrotransposon protein, putative, unclassified
LOC_Os04g54010	serine/threonine-protein kinase receptor precursor, putative, expressed
LOC_Os04g54020	receptor-like kinase, putative, expressed
LOC_Os11g01836	pentatricopeptide, putative, expressed
LOC_Os08g14150	hypothetical protein
LOC_Os11g42380	expressed protein
LOC_Os11g01830	staphylococcal nuclease homologue, putative, expressed
LOC_Os02g25755	expressed protein
LOC_Os09g15230	expressed protein
LOC_Os08g39470	expressed protein
LOC_Os05g06130	transcription factor X1, putative, expressed
LOC_Os12g17150	expressed protein
LOC_Os12g30150	CAMK_CAMK_like.47 - CAMK includes calcium/calmodulin depedent protein kinases, expressed
LOC_Os02g01765	expressed protein
LOC_Os04g05090	expressed protein
LOC_Os07g25090	retrotransposon protein, putative, Ty3-gypsy subclass, expressed
LOC_Os08g28790	dirigent, putative, expressed
LOC_Os05g44410	expressed protein
LOC_Os06g37085	transposon protein, putative, unclassified, expressed
LOC_Os09g29860	expressed protein
LOC_Os06g10850	lipase, putative, expressed
LOC_Os09g17890	expressed protein
LOC_Os02g25750	retrotransposon protein, putative, unclassified
LOC_Os03g37710	conserved hypothetical protein
LOC_Os12g29130	retrotransposon protein, putative, Ty3-gypsy subclass
LOC_Os12g42130	MATE efflux family protein, putative, expressed
LOC_Os01g43774	cytochrome P450 72A1, putative, expressed
LOC_Os05g08780	expressed protein
LOC_Os12g30120	retrotransposon protein, putative, unclassified, expressed
LOC_Os08g41760	OsFBX304 - F-box domain containing protein, expressed
LOC_Os04g26800	retrotransposon protein, putative, Ty3-gypsy subclass, expressed
LOC_Os11g28065	cytochrome P450 71C1, putative, expressed
LOC_Os07g09850	expressed protein
LOC_Os07g08520	auxin response factor, putative, expressed
LOC_Os03g42270	retrotransposon protein, putative, unclassified, expressed
LOC_Os11g28060	cytochrome P450, putative, expressed
LOC_Os05g43110	GDSL-like lipase/acylhydrolase, putative, expressed
LOC_Os05g20470	expressed protein
LOC_Os12g14910	hypothetical protein
LOC_Os09g15240	carotenoid cleavage dioxygenase, putative, expressed
LOC_Os09g16570	hypothetical protein
LOC_Os12g29160	LTPL105 - Protease inhibitor/seed storage/LTP family protein precursor, putative, expressed
LOC_Os05g45779	expressed protein
LOC_Os04g29060	hypothetical protein
LOC_Os12g02930	expressed protein
LOC_Os11g28080	expressed protein
LOC_Os08g40440	dihydroflavonol-4-reductase, putative, expressed
LOC_Os02g54420	hypro1, putative, expressed
LOC_Os07g09840	expressed protein
LOC_Os05g44430	hypothetical protein
LOC_Os07g37045	expressed protein
LOC_Os05g43100	GDSL-like lipase/acylhydrolase, putative, expressed
LOC_Os09g16580	amidase family protein, putative, expressed
LOC_Os07g49020	expressed protein
LOC_Os06g08520	transposon protein, putative, unclassified, expressed
LOC_Os09g15250	retrotransposon protein, putative, unclassified, expressed
LOC_Os11g41034	expressed protein
LOC_Os04g06374	retrotransposon protein, putative, Ty3-gypsy subclass, expressed
LOC_Os08g40490	BTB/POZ domain containing protein, expressed
LOC_Os08g38170	methyladenine glycosylase, putative, expressed
LOC_Os11g17390	retrotransposon protein, putative, Ty1-copia subclass, expressed
LOC_Os12g43410	thaumatin, putative, expressed
LOC_Os01g41140	THION18 - Plant thionin family protein precursor, expressed
LOC_Os06g32200	THION8 - Plant thionin family protein precursor, putative, expressed
LOC_Os12g18450	expressed protein
LOC_Os09g03280	expressed protein
LOC_Os01g10000	expressed protein
LOC_Os03g42259	hypervariable Bacillus group-specific protein, putative, expressed
LOC_Os04g20680	wall-associated receptor kinase 3 precursor, putative, expressed
LOC_Os08g26180	dirigent, putative, expressed
LOC_Os01g54450	DUF584 domain containing protein, putative, expressed
LOC_Os07g07210	expressed protein
LOC_Os08g11930	retrotransposon protein, putative, Ty3-gypsy subclass, expressed
LOC_Os09g15260	hypothetical protein
LOC_Os02g42280	UDP-glucoronosyl/UDP-glucosyl transferase family protein, putative, expressed
LOC_Os09g16590	cysteine-rich receptor-like protein kinase 21 precursor, putative, expressed
LOC_Os03g29270	expressed protein
LOC_Os04g55300	hypothetical protein
LOC_Os06g22880	DEFL8 - Defensin and Defensin-like DEFL family
LOC_Os09g39230	prephenate dehydratase domain containing protein, expressed
LOC_Os04g17020	retrotransposon protein, putative, Ty1-copia subclass, expressed
LOC_Os01g67760	expressed protein
LOC_Os01g55795	expressed protein
LOC_Os02g54440	transposon protein, putative, Pong sub-class, expressed
LOC_Os04g29000	sulfotransferase domain containing protein, expressed
LOC_Os04g44660	expressed protein
LOC_Os07g08530	auxin response factor, putative, expressed
LOC_Os12g30110	hypothetical protein
LOC_Os03g01700	expressed protein
LOC_Os01g54460	expressed protein
LOC_Os02g42270	stage II sporulation protein E, putative, expressed
LOC_Os06g21540	inhibitor I family protein, putative, expressed
LOC_Os06g20210	transposon protein, putative, unclassified, expressed
LOC_Os01g41160	FAD dependent oxidoreductase domain containing protein, expressed
LOC_Os01g67790	F-box protein interaction domain containing protein, expressed
LOC_Os04g29030	dehydrogenase, putative, expressed
LOC_Os05g32410	expressed protein
LOC_Os07g37090	ribosome inactivating protein, putative, expressed
LOC_Os03g30250	COBRA-like protein precursor, putative, expressed
LOC_Os03g42230	B3 DNA binding domain containing protein, expressed
LOC_Os03g43564	hypothetical protein
LOC_Os12g17140	mla1, putative, expressed
LOC_Os02g54450	hypro1, putative, expressed
LOC_Os04g17040	hypothetical protein
LOC_Os03g01730	expressed protein
LOC_Os07g09890	hexokinase, putative, expressed
LOC_Os02g01750	expressed protein
LOC_Os03g44890	anthranilate phosphoribosyltransferase, putative, expressed
LOC_Os04g56610	expressed protein
LOC_Os06g21530	expressed protein
LOC_Os01g01980	expressed protein
LOC_Os09g39250	expressed protein
LOC_Os01g41170	THION27 - Plant thionin family protein precursor, expressed
LOC_Os04g29020	expressed protein
LOC_Os11g01810	DNA methyltransferase protein, putative, expressed
LOC_Os06g19200	expressed protein
LOC_Os09g27260	plant viral response family protein, putative, expressed
LOC_Os04g43324	G-patch domain containing protein, putative, expressed
LOC_Os04g20690	expressed protein
LOC_Os02g30270	expressed protein
LOC_Os01g11300	cytochrome P450, putative, expressed
LOC_Os04g18380	cytochrome P450, putative, expressed
LOC_Os08g11940	retrotransposon protein, putative, Ty3-gypsy subclass, expressed
LOC_Os08g26190	retrotransposon protein, putative, Ty1-copia subclass, expressed
LOC_Os07g09880	expressed protein
LOC_Os03g42240	B3 DNA binding domain containing protein, expressed
LOC_Os07g08550	expressed protein
LOC_Os03g29280	conserved hypothetical protein
LOC_Os12g05160	transposon protein, putative, Mutator sub-class, expressed
LOC_Os02g43580	hypothetical protein
LOC_Os01g01990	expressed protein
LOC_Os07g23980	retrotransposon protein, putative, unclassified, expressed
LOC_Os03g11150	expressed protein
LOC_Os10g12808	retrotransposon protein, putative, Ty3-gypsy subclass, expressed
LOC_Os12g19980	retrotransposon protein, putative, Ty3-gypsy subclass, expressed
LOC_Os11g12460	serpin domain containing protein, putative, expressed
LOC_Os10g12800	retrotransposon protein, putative, unclassified
LOC_Os12g05330	protein of unknown function containing protein, expressed
LOC_Os10g39044	expressed protein
LOC_Os01g05400	expressed protein
LOC_Os07g35979	expressed protein
LOC_Os12g06660	actin, putative, expressed
LOC_Os02g28170	transferase family protein, putative, expressed
LOC_Os01g35290	retrotransposon protein, putative, Ty1-copia subclass, expressed
LOC_Os09g15180	transposon protein, putative, unclassified, expressed
LOC_Os07g47940	expressed protein
LOC_Os04g06220	retrotransposon protein, putative, Ty1-copia subclass, expressed
LOC_Os07g22660	expressed protein
LOC_Os05g38700	hypothetical protein
LOC_Os06g38360	transposon protein, putative, unclassified, expressed
LOC_Os11g12470	expressed protein
LOC_Os01g47290	expressed protein
LOC_Os10g28380	MTN26L3 - MtN26 family protein precursor, putative, expressed
LOC_Os08g03540	expressed protein
LOC_Os04g21840	expressed protein
LOC_Os02g13930	expressed protein
LOC_Os09g15190	expressed protein
LOC_Os07g23960	transferase family protein, putative, expressed
LOC_Os05g14700	hypothetical protein
LOC_Os12g16010	sex determination protein tasselseed-2, putative, expressed
LOC_Os08g02230	FAD-binding and arabino-lactone oxidase domains containing protein, putative, expressed
LOC_Os08g26200	expressed protein
LOC_Os04g20540	anthocyanidin 3-O-glucosyltransferase, putative, expressed
LOC_Os03g48410	hypothetical protein
LOC_Os11g25750	expressed protein
LOC_Os01g73590	transporter family protein, putative, expressed
LOC_Os05g26730	retrotransposon protein, putative, LINE subclass, expressed
LOC_Os11g24420	expressed protein
LOC_Os06g01040	retrotransposon protein, putative, unclassified, expressed
LOC_Os08g15550	DEFL56 - Defensin and Defensin-like DEFL family, expressed
LOC_Os03g11160	cysteine proteinase inhibitor precursor, putative, expressed
LOC_Os03g37770	expressed protein
LOC_Os12g18660	expressed protein
LOC_Os08g04890	OsCML32 - Calmodulin-related calcium sensor protein, expressed
LOC_Os08g03560	chloroplast unusual positioning protein, putative, expressed
LOC_Os10g30680	transposon protein, putative, unclassified, expressed
LOC_Os08g44080	expressed protein
LOC_Os07g08350	C4-dicarboxylate transporter/malic acid transport protein, expressed
LOC_Os05g18294	SEC14 cytosolic factor family protein, putative, expressed
LOC_Os05g26740	retrotransposon protein, putative, unclassified, expressed
LOC_Os02g43780	hAT dimerisation domain-containing protein, putative, expressed
LOC_Os06g01050	expressed protein
LOC_Os08g15570	retrotransposon protein, putative, Ty3-gypsy subclass, expressed
LOC_Os05g44580	expressed protein
LOC_Os11g37720	integral membrane protein DUF6 domain containing protein, expressed
LOC_Os08g26220	expressed protein
LOC_Os08g40530	calcium-transporting ATPase 9, plasma membrane-type, putative, expressed
LOC_Os11g13750	expressed protein
LOC_Os08g28880	patatin, putative, expressed
LOC_Os12g32920	plant protein of unknown function domain containing protein, expressed
LOC_Os01g43720	cytochrome P450 72A1, putative, expressed
LOC_Os01g11280	cytochrome P450, putative, expressed
LOC_Os09g09310	retrotransposon protein, putative, unclassified, expressed
LOC_Os09g10300	Skp1 family, dimerisation domain containing protein, expressed
LOC_Os11g12430	expressed protein
LOC_Os08g02260	expressed protein
LOC_Os02g30450	harpin-induced protein 1 domain containing protein, expressed
LOC_Os03g48400	hypothetical protein
LOC_Os07g34670	peroxidase precursor, putative, expressed
LOC_Os01g35240	hypothetical protein
LOC_Os05g01444	polygalacturonase inhibitor precursor, putative, expressed
LOC_Os11g01750	expressed protein
LOC_Os06g08500	BHLH transcription factor, putative, expressed
LOC_Os01g72270	cytochrome P450, putative, expressed
LOC_Os09g39180	RNA recognition motif containing protein, putative, expressed
LOC_Os09g12970	plant protein of unknown function domain containing protein, expressed
LOC_Os07g47970	expressed protein
LOC_Os01g11270	cytochrome P450, putative, expressed
LOC_Os11g42290	transferase family protein, putative, expressed
LOC_Os02g01910	expressed protein
LOC_Os06g39660	FAD binding domain containing protein, expressed
LOC_Os05g14740	expressed protein
LOC_Os12g32900	plant protein of unknown function domain containing protein, expressed
LOC_Os10g05690	transmembrane amino acid transporter protein, putative, expressed
LOC_Os04g21830	hypothetical protein
LOC_Os07g35990	strictosidine synthase 1 precursor, putative, expressed
LOC_Os10g31980	retrotransposon protein, putative, LINE subclass, expressed
LOC_Os10g05695	retrotransposon protein, putative, unclassified, expressed
LOC_Os01g67710	hypothetical protein
LOC_Os09g24965	expressed protein
LOC_Os10g17670	hypothetical protein
LOC_Os09g00999	expressed protein
LOC_Os05g02760	expressed protein
LOC_Os06g41980	LYK8, putative, expressed
LOC_Os05g01430	polygalacturonase inhibitor 2 precursor, putative, expressed
LOC_Os01g43740	cytochrome P450 72A1, putative, expressed
LOC_Os11g42280	OsFBX433 - F-box domain containing protein, expressed
LOC_Os07g47960	basic helix-loop-helix domain containing protein, expressed
LOC_Os08g40520	expressed protein
LOC_Os10g04370	OsFBX357 - F-box domain containing protein, expressed
LOC_Os02g01900	expressed protein
LOC_Os08g26230	expressed protein
LOC_Os03g23100	retrotransposon protein, putative, Ty3-gypsy subclass
LOC_Os03g24430	cytokinin-O-glucosyltransferase 3, putative, expressed
LOC_Os12g32910	hypothetical protein
LOC_Os04g21820	OsWAK33 - OsWAK receptor-like protein OsWAK-RLP, expressed
LOC_Os01g24570	fruit bromelain precursor, putative, expressed
LOC_Os10g17680	profilin domain containing protein, expressed
LOC_Os01g43750	cytochrome P450 72A1, putative, expressed
LOC_Os01g72290	expressed protein
LOC_Os05g01420	retrotransposon protein, putative, unclassified, expressed
LOC_Os06g28940	hypothetical protein
LOC_Os01g49860	conserved hypothetical protein
LOC_Os09g11660	expressed protein
LOC_Os01g16146	phenazine biosynthesis protein, putative, expressed
LOC_Os11g47160	receptor kinase 1, putative, expressed
LOC_Os03g20940	stress responsive protein, putative, expressed
LOC_Os04g25370	cytokinin-O-glucosyltransferase 2, putative, expressed
LOC_Os03g44910	EBNA-1, putative, expressed
LOC_Os07g04820	protein kinase, putative, expressed
LOC_Os06g16960	O-methyltransferase, putative, expressed
LOC_Os03g56904	expressed protein
LOC_Os05g38770	protein kinase APK1B, chloroplast precursor, putative, expressed
LOC_Os01g29450	retrotransposon protein, putative, unclassified, expressed
LOC_Os04g36020	OsFBX138 - F-box domain containing protein, expressed
LOC_Os10g17650	Os10bglu34 - beta-glucosidase homologue, similar to Os3bglu6, expressed
LOC_Os07g16810	transposon protein, putative, CACTA, En/Spm sub-class, expressed
LOC_Os07g07094	expressed protein
LOC_Os07g45370	expressed protein
LOC_Os12g24490	zinc finger, C3HC4 type domain containing protein, expressed
LOC_Os12g23160	hypothetical protein
LOC_Os12g36490	expressed protein
LOC_Os03g61480	uncharacterized Cys-rich domain containing protein, putative, expressed
LOC_Os01g48540	glyoxal oxidase-related, putative, expressed
LOC_Os09g10340	cytochrome P450, putative, expressed
LOC_Os08g21360	retrotransposon protein, putative, Ty3-gypsy subclass, expressed
LOC_Os07g33380	expressed protein
LOC_Os11g47150	OsWAK122 - OsWAK receptor-like protein kinase, expressed
LOC_Os07g04810	protein kinase domain containing protein, expressed
LOC_Os03g20930	retrotransposon protein, putative, unclassified, expressed
LOC_Os01g31760	acyl-ACP thioesterase, putative, expressed
LOC_Os03g44920	OsFBX98 - F-box domain containing protein, expressed
LOC_Os09g23640	ABC-2 type transporter domain containing protein, expressed
LOC_Os04g38670	amino acid transporter family protein, putative, expressed
LOC_Os10g17660	profilin domain containing protein, expressed
LOC_Os06g04980	OsFBX185 - F-box domain containing protein, expressed
LOC_Os07g16820	expressed protein
LOC_Os12g24480	expressed protein
LOC_Os05g25480	OsMan06 - Endo-Beta-Mannanase, expressed
LOC_Os02g17420	retrotransposon protein, putative, unclassified, expressed
LOC_Os09g08030	nodulin MtN3 family protein, putative, expressed
LOC_Os03g59152	lethal leaf spot 1, putative, expressed
LOC_Os05g49450	OsFBX177 - F-box domain containing protein, expressed
LOC_Os03g61470	uncharacterized Cys-rich domain containing protein, putative, expressed
LOC_Os01g48550	expressed protein
LOC_Os06g04950	early nodulin 93 ENOD93 protein, putative, expressed
LOC_Os03g47169	Peptidase family C50, putative, expressed
LOC_Os01g06790	disease resistance protein, putative, expressed
LOC_Os07g32040	eukaryotic translation initiation factor 3 subunit E, putative, expressed
LOC_Os05g36130	transposon protein, putative, unclassified
LOC_Os01g59200	DUF617 domain containing protein, expressed
LOC_Os08g34670	retrotransposon protein, putative, Ty3-gypsy subclass, expressed
LOC_Os04g51640	expressed protein
LOC_Os03g18640	laccase precursor protein, putative, expressed
LOC_Os03g47160	expressed protein
LOC_Os01g73500	expressed protein
LOC_Os02g18760	retrotransposon protein, putative, unclassified, expressed
LOC_Os05g25490	aminotransferase, classes I and II, domain containing protein, expressed
LOC_Os03g59146	expressed protein
LOC_Os05g49440	DUF1264 domain containing protein, putative, expressed
LOC_Os01g48560	expressed protein
LOC_Os07g34690	expressed protein
LOC_Os10g30600	tyrosine protein kinase domain containing protein, putative, expressed
LOC_Os03g06654	flavin monooxygenase, putative, expressed
LOC_Os04g48000	hypothetical protein
LOC_Os07g04830	expressed protein
LOC_Os06g41950	hypothetical protein
LOC_Os11g23180	hypothetical protein
LOC_Os09g23660	ZIM motif family protein, expressed
LOC_Os06g15600	plastocyanin-like domain containing protein, putative, expressed
LOC_Os09g22330	retrotransposon protein, putative, Ty3-gypsy subclass, expressed
LOC_Os04g36030	AIG1, putative, expressed
LOC_Os04g51650	expressed protein
LOC_Os03g18630	receptor-like kinase RHG1, putative, expressed
LOC_Os12g23170	Os12bglu38 - beta-glucosidase/beta-mannosidase/exoglucanase homologue, expressed
LOC_Os04g08828	cytochrome P450, putative, expressed
LOC_Os07g27500	expressed protein
LOC_Os04g26660	retrotransposon protein, putative, Ty3-gypsy subclass, expressed
LOC_Os08g28800	Skp1 family, dimerisation domain containing protein, expressed
LOC_Os03g47149	expressed protein
LOC_Os12g35110	retrotransposon protein, putative, Ty3-gypsy subclass, expressed
LOC_Os04g02690	pattern formation protein EMB30, putative, expressed
LOC_Os12g36440	expressed protein
LOC_Os04g27990	B3 DNA binding domain containing protein, expressed
LOC_Os05g12180	chalcone synthase, putative, expressed
LOC_Os09g21030	expressed protein
LOC_Os02g06740	retrotransposon protein, putative, Ty1-copia subclass, expressed
LOC_Os08g44050	ZOS8-12 - C2H2 zinc finger protein, expressed
LOC_Os01g61550	ammonium transporter protein, putative, expressed
LOC_Os06g28980	retrotransposon protein, putative, unclassified, expressed
LOC_Os03g61440	uncharacterized Cys-rich domain containing protein, putative, expressed
LOC_Os03g59120	pheophorbide a oxygenase, chloroplast precursor, putative, expressed
LOC_Os02g18740	retrotransposon protein, putative, unclassified, expressed
LOC_Os05g25430	receptor-like protein kinase At3g46290 precursor, putative, expressed
LOC_Os07g27510	retrotransposon protein, putative, Ty1-copia subclass, expressed
LOC_Os03g11180	cysteine proteinase inhibitor 6 precursor, putative, expressed
LOC_Os07g32090	expressed protein
LOC_Os04g27980	glycosyl hydrolase, putative, expressed
LOC_Os04g25320	expressed protein
LOC_Os12g36450	hypothetical protein
LOC_Os09g08060	retrotransposon protein, putative, Ty3-gypsy subclass, expressed
LOC_Os12g25770	expressed protein
LOC_Os03g50790	expressed protein
LOC_Os05g38740	Core histone H2A/H2B/H3/H4 domain containing protein, putative, expressed
LOC_Os01g59230	retrotransposon protein, putative, unclassified, expressed
LOC_Os08g03500	MBTB17 - Bric-a-Brac, Tramtrack, Broad Complex BTB domain with Meprin and TRAF Homology MATH domain, expressed
LOC_Os10g06970	expressed protein
LOC_Os07g16860	retrotransposon protein, putative, Ty3-gypsy subclass, expressed
LOC_Os04g39960	expressed protein
LOC_Os01g61540	expressed protein
LOC_Os12g11160	retrotransposon protein, putative, unclassified, expressed
LOC_Os03g20920	stress responsive protein, putative, expressed
LOC_Os05g25440	expressed protein
LOC_Os11g12480	OsFBL54 - F-box domain and LRR containing protein, expressed
LOC_Os01g73550	mitochondrial-processing peptidase subunit alpha, mitochondrial precursor, putative, expressed
LOC_Os05g50400	expressed protein
LOC_Os11g35120	OsWAK116 - OsWAK receptor-like cytoplasmic kinase OsWAK-RLCK, expressed
LOC_Os08g28820	Skp1 family, dimerisation domain containing protein, expressed
LOC_Os12g36420	expressed protein
LOC_Os04g26680	expressed protein
LOC_Os01g17410	expressed protein
LOC_Os04g24020	expressed protein
LOC_Os04g25350	expressed protein
LOC_Os07g32080	transcription initiation factor IIB, putative, expressed
LOC_Os05g12160	expressed protein
LOC_Os09g21050	hypothetical protein
LOC_Os05g13490	BURP domain containing protein, expressed
LOC_Os05g38750	expressed protein
LOC_Os04g52930	hypothetical protein
LOC_Os04g51600	expressed protein
LOC_Os01g61570	GDSL-like lipase/acylhydrolase, putative, expressed
LOC_Os04g38660	transmembrane amino acid transporter protein, putative, expressed
LOC_Os07g16830	retrotransposon protein, putative, Ty3-gypsy subclass, expressed
LOC_Os04g13364	transposon protein, putative, CACTA, En/Spm sub-class, expressed
LOC_Os01g06750	verticillium wilt disease resistance protein precursor, putative, expressed
LOC_Os11g12490	transposon protein, putative, unclassified, expressed
LOC_Os03g59100	pheophorbide a oxygenase, chloroplast precursor, putative, expressed
LOC_Os01g17402	cyclin, putative, expressed
LOC_Os01g31700	expressed protein
LOC_Os12g36430	expressed protein
LOC_Os07g32070	expressed protein
LOC_Os04g26670	transposon protein, putative, unclassified
LOC_Os03g07940	AP2 domain containing protein, expressed
LOC_Os12g24460	expressed protein
LOC_Os05g36100	AP2 domain containing protein, expressed
LOC_Os05g49400	OsFBX176 - F-box domain containing protein, expressed
LOC_Os06g03670	dehydration-responsive element-binding protein, putative, expressed
LOC_Os01g06760	verticillium wilt disease resistance protein Ve2, putative, expressed
LOC_Os09g34260	expressed protein
LOC_Os06g19150	retrotransposon protein, putative, unclassified, expressed
LOC_Os01g67690	retrotransposon protein, putative, Ty1-copia subclass, expressed
LOC_Os03g04060	CHIT16 - Chitinase family protein precursor, expressed
LOC_Os08g09770	DnaK family protein, putative, expressed
LOC_Os03g43660	retrotransposon protein, putative, unclassified, expressed
LOC_Os03g41000	retrotransposon protein, putative, Ty1-copia subclass, expressed
LOC_Os06g33450	helix-loop-helix DNA-binding domain containing protein, expressed
LOC_Os11g31530	BRASSINOSTEROID INSENSITIVE 1-associated receptor kinase 1 precursor, putative, expressed
LOC_Os01g13830	expressed protein
LOC_Os11g06570	transposon protein, putative, CACTA, En/Spm sub-class, expressed
LOC_Os03g17370	white-brown complex homolog protein, putative, expressed
LOC_Os03g44990	hypothetical protein
LOC_Os03g55650	expressed protein
LOC_Os08g10760	expressed protein
LOC_Os11g43520	OsGrx_C17 - glutaredoxin subgroup III, expressed
LOC_Os06g20140	aspartic proteinase nepenthesin-1 precursor, putative, expressed
LOC_Os09g35580	expressed protein
LOC_Os05g08830	expressed protein
LOC_Os06g19140	retrotransposon, putative, centromere-specific
LOC_Os12g12420	retrotransposon protein, putative, Ty3-gypsy subclass, expressed
LOC_Os06g32110	retrotransposon protein, putative, Ty3-gypsy subclass, expressed
LOC_Os01g37810	expressed protein
LOC_Os11g31540	BRASSINOSTEROID INSENSITIVE 1-associated receptor kinase 1 precursor, putative, expressed
LOC_Os11g32870	expressed protein
LOC_Os01g54380	PPR repeat domain containing protein, putative, expressed
LOC_Os01g13820	retrotransposon protein, putative, unclassified, expressed
LOC_Os03g56974	latent nuclear antigen, putative, expressed
LOC_Os06g45460	OsFBX202 - F-box domain containing protein, expressed
LOC_Os07g27520	retrotransposon protein, putative, unclassified, expressed
LOC_Os03g44970	hypothetical protein
LOC_Os06g19130	cadmium tolerance factor, putative, expressed
LOC_Os02g06720	WD domain containing protein, putative, expressed
LOC_Os07g15540	ethylene receptor, putative, expressed
LOC_Os10g10280	expressed protein
LOC_Os04g12110	expressed protein
LOC_Os04g38740	MYB family transcription factor, putative, expressed
LOC_Os06g20120	CND41, chloroplast nucleoid DNA binding protein, putative, expressed
LOC_Os05g20510	retrotransposon protein, putative, Ty3-gypsy subclass, expressed
LOC_Os01g49810	expressed protein
LOC_Os11g19880	O-methyltransferase, putative, expressed
LOC_Os05g50390	expressed protein
LOC_Os06g45470	expressed protein
LOC_Os01g50800	expressed protein
LOC_Os03g44980	OsFBX99 - F-box domain containing protein, expressed
LOC_Os04g01470	O-methyltransferase, putative, expressed
LOC_Os02g50870	expressed protein
LOC_Os01g37832	thioredoxin, putative, expressed
LOC_Os12g24420	cyclin-dependent kinase G-1, putative, expressed
LOC_Os03g01800	glycosyl hydrolases family 16, putative, expressed
LOC_Os06g20110	expressed protein
LOC_Os08g19100	expressed protein
LOC_Os01g50810	invertase/pectin methylesterase inhibitor family protein, putative, expressed
LOC_Os11g19850	expressed protein
LOC_Os07g40560	expressed protein
LOC_Os05g51670	NAD dependent epimerase/dehydratase family protein, putative, expressed
LOC_Os01g29370	retrotransposon protein, putative, unclassified, expressed
LOC_Os09g29710	beta-expansin precursor, putative, expressed
LOC_Os05g38690	expressed protein
LOC_Os04g43270	WAX2, putative, expressed
LOC_Os05g37360	hypothetical protein
LOC_Os10g10260	expressed protein
LOC_Os03g19990	WD40-like Beta Propeller Repeat family protein, expressed
LOC_Os03g18660	expressed protein
LOC_Os07g27580	HAD superfamily phosphatase, putative, expressed
LOC_Os12g42284	expressed protein
LOC_Os09g16400	transposon protein, putative, CACTA, En/Spm sub-class, expressed
LOC_Os01g65060	S-domain receptor-like protein kinase, putative, expressed
LOC_Os05g07540	retrotransposon protein, putative, Ty3-gypsy subclass, expressed
LOC_Os05g50330	expressed protein
LOC_Os06g04940	early nodulin 93 ENOD93 protein, putative, expressed
LOC_Os06g03610	TKL_IRAK_CrRLK1L-1.13 - The CrRLK1L-1 subfamily has homology to the CrRLK1L homolog, expressed
LOC_Os03g05340	retrotransposon protein, putative, unclassified, expressed
LOC_Os11g31500	ATP binding protein, putative, expressed
LOC_Os11g17200	retrotransposon protein, putative, Ty1-copia subclass, expressed
LOC_Os08g22770	retrotransposon protein, putative, Ty3-gypsy subclass
LOC_Os05g19520	retrotransposon protein, putative, unclassified, expressed
LOC_Os07g02270	expressed protein
LOC_Os06g45410	MYB family transcription factor, putative, expressed
LOC_Os02g48530	expressed protein
LOC_Os10g10270	expressed protein
LOC_Os06g16919	expressed protein
LOC_Os07g27590	retrotransposon protein, putative, unclassified, expressed
LOC_Os04g38700	molybdopterin biosynthesis protein CNX3, putative, expressed
LOC_Os04g56570	heavy metal-associated domain containing protein, expressed
LOC_Os05g06200	transposon protein, putative, unclassified, expressed
LOC_Os04g14730	expressed protein
LOC_Os07g15580	expressed protein
LOC_Os08g07170	cytokinin-O-glucosyltransferase 2, putative, expressed
LOC_Os11g32800	hypothetical protein
LOC_Os11g19830	retrotransposon protein, putative, unclassified, expressed
LOC_Os05g37380	retrotransposon protein, putative, unclassified, expressed
LOC_Os04g02754	amidase family protein, putative, expressed
LOC_Os06g33470	expressed protein
LOC_Os09g04430	expressed protein
LOC_Os06g16900	transposon protein, putative, CACTA, En/Spm sub-class, expressed
LOC_Os09g28400	alpha-amylase precursor, putative, expressed
LOC_Os03g17350	white-brown complex homolog protein, putative, expressed
LOC_Os09g29730	transposon protein, putative, CACTA, En/Spm sub-class
LOC_Os02g49850	plastocyanin-like domain containing protein, putative, expressed
LOC_Os06g19160	retrotransposon protein, putative, Ty1-copia subclass, expressed
LOC_Os05g07520	retrotransposon protein, putative, Ty3-gypsy subclass, expressed
LOC_Os07g14260	expressed protein
LOC_Os05g50350	MYB family transcription factor, putative, expressed
LOC_Os07g39540	expressed protein
LOC_Os02g36530	expressed protein
LOC_Os06g32130	retrotransposon protein, putative, Ty3-gypsy subclass
LOC_Os03g44940	retrotransposon protein, putative, unclassified, expressed
LOC_Os06g33460	expressed protein
LOC_Os11g19840	O-methyltransferase, putative, expressed
LOC_Os05g19500	ATCHX, putative, expressed
LOC_Os07g02290	OsFBX208 - F-box domain containing protein, expressed
LOC_Os02g56920	WAX2, putative, expressed
LOC_Os01g05390	hypothetical protein
LOC_Os12g12400	retrotransposon protein, putative, unclassified, expressed
LOC_Os01g48525	expressed protein
LOC_Os06g20150	peroxidase precursor, putative, expressed
LOC_Os03g31630	OsSub29 - Putative Subtilisin homologue, expressed
LOC_Os06g44100	HLS, putative, expressed
LOC_Os04g01439	retrotransposon protein, putative, unclassified, expressed
LOC_Os01g44970	polygalacturonase, putative, expressed
LOC_Os11g42270	OsFBX432 - F-box domain containing protein, expressed
LOC_Os11g01720	expressed protein
LOC_Os02g13880	expressed protein
LOC_Os02g12550	cytochrome P450, putative, expressed
LOC_Os01g55620	transposon protein, putative, unclassified, expressed
LOC_Os01g12580	late embryogenesis abundant protein, putative, expressed
LOC_Os04g44570	aquaporin protein, putative, expressed
LOC_Os03g01870	no apical meristem protein, putative, expressed
LOC_Os08g26260	retrotransposon protein, putative, Ty3-gypsy subclass, expressed
LOC_Os05g44540	MrBTB3 - Bric-a-Brac, Tramtrack, Broad Complex BTB domain with Meprin and TRAF Homology MATH-related domain, expressed
LOC_Os09g28420	alpha-amylase precursor, putative, expressed
LOC_Os05g19570	expansin precursor, putative, expressed
LOC_Os02g25860	glutelin, putative, expressed
LOC_Os01g24560	fruit bromelain precursor, putative, expressed
LOC_Os01g67610	hypothetical protein
LOC_Os07g10710	OsFBX223 - F-box domain containing protein, expressed
LOC_Os04g56560	proton-dependent oligopeptide transport, putative, expressed
LOC_Os11g25700	tropinone reductase, putative, expressed
LOC_Os05g06250	expressed protein
LOC_Os02g37840	retrotransposon protein, putative, unclassified, expressed
LOC_Os09g04460	retrotransposon protein, putative, unclassified, expressed
LOC_Os11g13720	expressed protein
LOC_Os03g53060	cytochrome P450, putative, expressed
LOC_Os04g44580	expressed protein
LOC_Os08g26250	retrotransposon protein, putative, unclassified
LOC_Os02g01880	U5 small nuclear ribonucleoprotein 200 kDa helicase, putative, expressed
LOC_Os09g29740	beta-expansin precursor, putative, expressed
LOC_Os05g19560	retrotransposon protein, putative, Ty3-gypsy subclass, expressed
LOC_Os10g35510	retrotransposon protein, putative, Ty3-gypsy subclass
LOC_Os01g24550	fruit bromelain precursor, putative, expressed
LOC_Os03g12510	non-symbiotic hemoglobin 2, putative, expressed
LOC_Os01g42320	aspartic proteinase nepenthesin-2 precursor, putative, expressed
LOC_Os03g37830	potassium transporter, putative, expressed
LOC_Os03g28090	pectinesterase, putative, expressed
LOC_Os01g42330	retrotransposon protein, putative, unclassified, expressed
LOC_Os05g32570	RING E3 ligase protein, putative, expressed
LOC_Os09g03140	cytokinin-O-glucosyltransferase 2, putative, expressed
LOC_Os09g27110	expressed protein
LOC_Os03g41060	GASR2 - Gibberellin-regulated GASA/GAST/Snakin family protein precursor, putative, expressed
LOC_Os11g42240	OsFBX431 - F-box domain containing protein, expressed
LOC_Os08g39570	Leucine Rich Repeat family protein, expressed
LOC_Os01g43670	expressed protein
LOC_Os01g42340	expressed protein
LOC_Os01g13880	expressed protein
LOC_Os12g31580	retrotransposon protein, putative, Ty3-gypsy subclass, expressed
LOC_Os09g29760	expressed protein
LOC_Os12g17290	retrotransposon protein, putative, Ty3-gypsy subclass, expressed
LOC_Os03g01880	possible lysine decarboxylase domain containing protein, expressed
LOC_Os03g25840	amino acid permease family protein, putative, expressed
LOC_Os10g09220	retrotransposon protein, putative, Ty3-gypsy subclass, expressed
LOC_Os09g27100	OsFBX329 - F-box domain containing protein, expressed
LOC_Os05g18210	retrotransposon protein, putative, Ty3-gypsy subclass, expressed
LOC_Os05g43220	retrotransposon protein, putative, Ty1-copia subclass, expressed
LOC_Os01g25860	retrotransposon protein, putative, Ty3-gypsy subclass, expressed
LOC_Os01g42350	pleiotropic drug resistance protein, putative, expressed
LOC_Os12g43530	no apical meristem protein, putative, expressed
LOC_Os03g30390	transposon protein, putative, CACTA, En/Spm sub-class, expressed
LOC_Os01g67650	gibberellin response modulator protein, putative, expressed
LOC_Os09g28460	xyloglucan fucosyltransferase, putative, expressed
LOC_Os10g40000	retinol dehydrogenase 12, putative, expressed
LOC_Os12g32880	plant protein of unknown function domain containing protein, expressed
LOC_Os06g19110	cadmium tolerance factor, putative, expressed
LOC_Os01g13870	expressed protein
LOC_Os02g54310	expressed protein
LOC_Os11g30240	expressed protein
LOC_Os04g20560	methyl-CpG binding domain containing protein, expressed
LOC_Os07g34720	harpin-induced protein 1 domain containing protein, expressed
LOC_Os03g42370	B3 DNA binding domain containing protein, expressed
LOC_Os09g27135	expressed protein
LOC_Os06g08450	histidine kinase, putative, expressed
LOC_Os04g57840	transposon protein, putative, unclassified, expressed
LOC_Os11g42220	laccase precursor protein, putative, expressed
LOC_Os09g39100	cysteine proteinase EP-B 1 precursor, putative, expressed
LOC_Os11g43550	OsGrx_C14 - glutaredoxin subgroup III, expressed
LOC_Os01g67640	PTR-like peptide transporter, putatuve, expressed
LOC_Os02g25830	expressed protein
LOC_Os10g40010	expressed protein
LOC_Os02g01840	retrotransposon protein, putative, unclassified, expressed
LOC_Os12g18560	invertase/pectin methylesterase inhibitor family protein, putative, expressed
LOC_Os09g27120	expressed protein
LOC_Os01g13860	expressed protein
LOC_Os04g20550	expressed protein
LOC_Os05g45820	heavy metal-associated domain containing protein, expressed
LOC_Os02g54320	retrotransposon protein, putative, unclassified
LOC_Os08g26290	transposon protein, putative, CACTA, En/Spm sub-class, expressed
LOC_Os03g42380	expressed protein
LOC_Os01g53010	hypothetical protein
LOC_Os05g18274	expressed protein
LOC_Os08g10710	retrotransposon protein, putative, Ty1-copia subclass, expressed
LOC_Os07g34710	peroxidase precursor, putative, expressed
LOC_Os06g08460	exo70 exocyst complex subunit, putative, expressed
LOC_Os11g42210	expressed protein
LOC_Os01g65010	serine/threonine-protein kinase receptor precursor, putative, expressed
LOC_Os12g43510	expressed protein
LOC_Os09g27150	protein kinase domain containing protein, expressed
LOC_Os01g13850	expressed protein
LOC_Os02g56990	ribosomal protein L37, putative, expressed
LOC_Os09g28489	expressed protein
LOC_Os11g31550	BRASSINOSTEROID INSENSITIVE 1-associated receptor kinase 1 precursor, putative, expressed
LOC_Os03g53010	acyl-desaturase, chloroplast precursor, putative, expressed
LOC_Os03g12500	cytochrome P450, putative, expressed
LOC_Os04g33890	expressed protein
LOC_Os09g39130	expressed protein
LOC_Os01g41050	sulfate transporter, putative, expressed
LOC_Os08g38280	mucin-associated surface protein, putative, expressed
LOC_Os03g56990	retrotransposon protein, putative, unclassified, expressed
LOC_Os01g67660	expressed protein
LOC_Os03g55660	nucleoporin, putative, expressed
LOC_Os10g11506	retrotransposon protein, putative, unclassified, expressed
LOC_Os10g11500	SCP-like extracellular protein, expressed
LOC_Os08g08410	retrotransposon protein, putative, Ty3-gypsy subclass, expressed
LOC_Os02g53010	retrotransposon protein, putative, Ty3-gypsy subclass, expressed
LOC_Os12g17250	expressed protein
LOC_Os07g10740	polygalacturonase, putative, expressed
LOC_Os11g31560	BRASSINOSTEROID INSENSITIVE 1-associated receptor kinase 1 precursor, putative, expressed
LOC_Os04g44520	expressed protein
LOC_Os06g10750	integral membrane protein DUF6 containing protein, expressed
LOC_Os01g53030	expressed protein
LOC_Os02g13830	osFTL13 FT-Like13 homologous to Flowering Locus T gene; contains Pfam profile PF01161: Phosphatidylethanolamine-binding protein, expressed
LOC_Os04g19590	retrotransposon protein, putative, Ty3-gypsy subclass, expressed
LOC_Os11g42200	laccase precursor protein, putative, expressed
LOC_Os10g24800	hypothetical protein
LOC_Os09g39120	thiol protease SEN102 precursor, putative, expressed
LOC_Os08g38289	expressed protein
LOC_Os12g29230	transposon protein, putative, CACTA, En/Spm sub-class, expressed
LOC_Os04g05240	retrotransposon protein, putative, unclassified
LOC_Os04g31530	expressed protein
LOC_Os06g15590	uncharacterized Cys-rich domain containing protein, putative
LOC_Os10g42340	expressed protein
LOC_Os04g29210	FAD-binding and arabino-lactone oxidase domains containing protein, putative, expressed
LOC_Os09g28380	hypothetical protein
LOC_Os10g04060	powdery mildew resistance protein PM3b, putative, expressed
LOC_Os10g05390	hypothetical protein
LOC_Os10g31680	glycine-rich cell wall structural protein 2 precursor, putative, expressed
LOC_Os10g30350	retrotransposon protein, putative, unclassified, expressed
LOC_Os04g55505	expressed protein
LOC_Os12g04120	phosphoglycerate mutase, putative, expressed
LOC_Os04g56830	expressed protein
LOC_Os02g42120	expressed protein
LOC_Os12g42410	expressed protein
LOC_Os12g16100	transposon protein, putative, CACTA, En/Spm sub-class, expressed
LOC_Os10g41020	flavonol synthase/flavanone 3-hydroxylase, putative, expressed
LOC_Os11g13680	expressed protein
LOC_Os02g30130	retrotransposon protein, putative, unclassified, expressed
LOC_Os04g29200	retrotransposon protein, putative, unclassified, expressed
LOC_Os07g19370	retrotransposon protein, putative, Ty3-gypsy subclass, expressed
LOC_Os06g51210	zinc finger family protein, putative, expressed
LOC_Os09g28370	retrotransposon protein, putative, unclassified, expressed
LOC_Os07g08690	hypothetical protein
LOC_Os10g31670	retrotransposon protein, putative, unclassified, expressed
LOC_Os10g30340	expansin precursor, putative, expressed
LOC_Os06g02280	expressed protein
LOC_Os10g01800	transferase family protein, putative, expressed
LOC_Os01g05770	expressed protein
LOC_Os01g04440	expressed protein
LOC_Os02g44770	uncharacterized mscS family protein, putative, expressed
LOC_Os02g06490	vacuolar protein sorting-associated protein 4, putative, expressed
LOC_Os09g15070	expressed protein
LOC_Os12g43710	expressed protein
LOC_Os01g54714	retrotransposon protein, putative, unclassified, expressed
LOC_Os08g33060	transposon protein, putative, unclassified, expressed
LOC_Os03g61510	pectinesterase inhibitor domain containing protein, expressed
LOC_Os06g15570	retrotransposon protein, putative, unclassified, expressed
LOC_Os01g16400	NB-ARC domain containing protein, expressed
LOC_Os08g04540	decarboxylase, putative, expressed
LOC_Os03g06700	3-ketoacyl-CoA synthase, putative, expressed
LOC_Os10g31660	glycine-rich cell wall structural protein 2 precursor, putative, expressed
LOC_Os09g39050	OsFBX342 - F-box domain containing protein, expressed
LOC_Os04g56810	hypothetical protein
LOC_Os12g04140	CXE carboxylesterase, putative, expressed
LOC_Os02g20790	hypothetical protein
LOC_Os10g17350	retrotransposon protein, putative, Ty3-gypsy subclass, expressed
LOC_Os05g32290	retrotransposon protein, putative, Ty1-copia subclass, expressed
LOC_Os07g06060	expressed protein
LOC_Os07g07390	OsWAK66 - OsWAK pseudogene, expressed
LOC_Os07g20340	heavy metal-associated domain containing protein, expressed
LOC_Os03g36560	peroxidase precursor, putative, expressed
LOC_Os12g16120	expressed protein
LOC_Os03g61500	uncharacterized Cys-rich domain containing protein, putative, expressed
LOC_Os02g17150	OsSub18 - Putative Subtilisin homologue, expressed
LOC_Os06g16890	retrotransposon protein, putative, Ty3-gypsy subclass, expressed
LOC_Os06g15560	expressed protein
LOC_Os12g28100	NBS-LRR disease resistance protein, putative, expressed
LOC_Os07g06050	expressed protein
LOC_Os08g30800	KED, putative, expressed
LOC_Os10g31650	glycosyl transferase 8 domain containing protein, putative, expressed
LOC_Os11g26970	hypothetical protein
LOC_Os04g56820	hypothetical protein
LOC_Os07g07380	expressed protein
LOC_Os12g29430	OsWAK125 - OsWAK receptor-like protein OsWAK-RLP, expressed
LOC_Os03g36530	FAD-binding and arabino-lactone oxidase domains containing protein, putative, expressed
LOC_Os04g06530	MEGL12 - Maternally expressed gene MEG family protein precursor, expressed
LOC_Os04g47080	anthocyanin regulatory Lc protein, putative, expressed
LOC_Os04g32820	expressed protein
LOC_Os10g20990	ribosomal protein S12 containing protein, expressed
LOC_Os11g14960	retrotransposon protein, putative, unclassified, expressed
LOC_Os10g04020	OsFBX356 - F-box domain containing protein, expressed
LOC_Os10g29320	speckle-type POZ protein, putative, expressed
LOC_Os05g15730	retrotransposon, putative, centromere-specific, expressed
LOC_Os05g14400	retrotransposon protein, putative, unclassified, expressed
LOC_Os08g04560	decarboxylase, putative, expressed
LOC_Os10g06680	expressed protein
LOC_Os05g45550	retrotransposon protein, putative, unclassified, expressed
LOC_Os05g44220	expressed protein
LOC_Os10g31640	glycine-rich cell wall structural protein 2 precursor, putative, expressed
LOC_Os04g44810	syntaxin-18, putative, expressed
LOC_Os01g05720	expressed protein
LOC_Os01g41420	transmembrane amino acid transporter protein, putative, expressed
LOC_Os10g18660	retrotransposon protein, putative, Ty3-gypsy subclass, expressed
LOC_Os11g25610	ZOS11-02 - C2H2 zinc finger protein, expressed
LOC_Os07g45680	retrotransposon protein, putative, Ty3-gypsy subclass, expressed
LOC_Os05g20260	retrotransposon protein, putative, Ty3-gypsy subclass
LOC_Os06g14290	transposon protein, putative, unclassified, expressed
LOC_Os10g04030	expressed protein
LOC_Os08g41510	hypothetical protein
LOC_Os09g12840	plant protein of unknown function domain containing protein, expressed
LOC_Os03g23200	retrotransposon protein, putative, Ty3-gypsy subclass, expressed
LOC_Os06g41850	SMP-30/Gluconolaconase/LRE-like region containing protein, expressed
LOC_Os01g34270	OsFBX12 - F-box domain containing protein, expressed
LOC_Os01g05730	retrotransposon protein, putative, unclassified, expressed
LOC_Os01g66710	polygalacturonase, putative, expressed
LOC_Os09g39060	vignain precursor, putative, expressed
LOC_Os10g17340	retrotransposon protein, putative, Ty3-gypsy subclass, expressed
LOC_Os04g18520	retrotransposon protein, putative, Ty3-gypsy subclass, expressed
LOC_Os12g17420	resistance protein, putative, expressed
LOC_Os11g42170	expressed protein
LOC_Os10g04000	STE_MEKK_ste11_MAP3K.22 - STE kinases include homologs to sterile 7, sterile 11 and sterile 20 from yeast, expressed
LOC_Os10g29300	expressed protein
LOC_Os11g14940	expressed protein
LOC_Os02g19760	retrotransposon protein, putative, unclassified
LOC_Os08g04580	csAtPR5, putative, expressed
LOC_Os08g27210	LTPL3 - Protease inhibitor/seed storage/LTP family protein precursor, putative, expressed
LOC_Os03g53090	LRR-kinase protein, putative, expressed
LOC_Os03g24560	ompA/MotB, putative, expressed
LOC_Os08g28540	resistance protein LR10, putative, expressed
LOC_Os08g29870	expressed protein
LOC_Os07g33690	NBS-LRR type disease resistance protein Hom-F, putative, expressed
LOC_Os09g24840	GASR10 - Gibberellin-regulated GASA/GAST/Snakin family protein precursor, expressed
LOC_Os10g07990	hypothetical protein
LOC_Os12g04100	cytochrome P450, putative, expressed
LOC_Os02g32740	SNARE domain containing protein, putative, expressed
LOC_Os01g34260	hypothetical protein
LOC_Os02g51900	cytokinin-O-glucosyltransferase 2, putative, expressed
LOC_Os06g41860	DNA binding protein, putative, expressed
LOC_Os10g07998	nodulin, putative, expressed
LOC_Os12g17410	NB-ARC domain containing protein, expressed
LOC_Os04g07890	AGAP002737-PA, putative, expressed
LOC_Os01g42780	cysteine proteinase EP-B 2 precursor, putative, expressed
LOC_Os07g46990	copper/zinc superoxide dismutase, putative, expressed
LOC_Os01g41450	UDP-glucoronosyl and UDP-glucosyl transferase domain containing protein, expressed
LOC_Os09g09210	expressed protein
LOC_Os04g31500	retrotransposon protein, putative, unclassified, expressed
LOC_Os04g32830	expressed protein
LOC_Os05g15700	expressed protein
LOC_Os10g04010	STE_MEKK_ste11_MAP3K.23 - STE kinases include homologs to sterile 7, sterile 11 and sterile 20 from yeast, expressed
LOC_Os10g31610	retrotransposon protein, putative, unclassified, expressed
LOC_Os09g36810	beta-galactosidase precursor, putative, expressed
LOC_Os08g04570	expressed protein
LOC_Os08g03240	lectin-like receptor kinase 1, putative, expressed
LOC_Os07g19390	UBX domain-containing protein, putative, expressed
LOC_Os09g10204	expressed protein
LOC_Os05g44230	transposon protein, putative, CACTA, En/Spm sub-class
LOC_Os11g30190	retrotransposon protein, putative, unclassified, expressed
LOC_Os10g18650	retrotransposon protein, putative, Ty3-gypsy subclass, expressed
LOC_Os09g12870	transposon protein, putative, CACTA, En/Spm sub-class, expressed
LOC_Os09g09220	protein kinase domain containing protein, expressed
LOC_Os10g19960	beta-galactosidase, putative, expressed
LOC_Os02g54190	pectinesterase, putative, expressed
LOC_Os08g22340	retrotransposon protein, putative, unclassified, expressed
LOC_Os04g47040	anthocyanin regulatory Lc protein, putative, expressed
LOC_Os04g19800	F-box domain containing protein, expressed
LOC_Os03g05430	peptidase, putative, expressed
LOC_Os03g43700	retrotransposon protein, putative, unclassified
LOC_Os07g40800	PPR repeat domain containing protein, putative, expressed
LOC_Os07g39810	lipase class 3 family protein, putative, expressed
LOC_Os09g23530	dehydrogenase, putative, expressed
LOC_Os06g41800	dihydroflavonol-4-reductase, putative, expressed
LOC_Os10g07970	anthocyanidin 5,3-O-glucosyltransferase, putative, expressed
LOC_Os02g51920	expressed protein
LOC_Os04g35050	retrotransposon protein, putative, unclassified
LOC_Os05g40740	monocopper oxidase, putative, expressed
LOC_Os08g35665	LTPL48 - Protease inhibitor/seed storage/LTP family protein precursor, expressed
LOC_Os08g10360	retrotransposon protein, putative, unclassified, expressed
LOC_Os01g72510	eukaryotic aspartyl protease domain containing protein, expressed
LOC_Os06g03530	pentatricopeptide, putative, expressed
LOC_Os09g09230	cinnamoyl CoA reductase, putative, expressed
LOC_Os12g35280	retrotransposon protein, putative, unclassified, expressed
LOC_Os02g19750	NBS-LRR type disease resistance protein, putative, expressed
LOC_Os04g06500	expressed protein
LOC_Os04g07830	expressed protein
LOC_Os04g23060	retrotransposon protein, putative, unclassified, expressed
LOC_Os03g60279	cinnamoyl-CoA reductase family, putative, expressed
LOC_Os03g59280	plastocyanin-like domain containing protein, putative, expressed
LOC_Os04g47059	TRANSPARENT TESTA 8, putative, expressed
LOC_Os05g14430	retrotransposon protein, putative, unclassified
LOC_Os09g23520	expressed protein
LOC_Os10g07982	hypothetical protein
LOC_Os01g27140	OsGrx_C7 - glutaredoxin subgroup III, expressed
LOC_Os04g19810	OsFBL12 - F-box domain and LRR containing protein, expressed
LOC_Os02g51930	cytokinin-O-glucosyltransferase 2, putative, expressed
LOC_Os08g34340	DUF593 domain containing protein, expressed
LOC_Os04g59030	expressed protein
LOC_Os10g07986	expressed protein
LOC_Os08g35670	expressed protein
LOC_Os01g72540	OsCML23 - Calmodulin-related calcium sensor protein, expressed
LOC_Os09g10230	Skp1 family, dimerisation domain containing protein, expressed
LOC_Os08g09390	OsFBX264 - F-box domain containing protein, expressed
LOC_Os09g12890	retrotransposon protein, putative, Ty3-gypsy subclass, expressed
LOC_Os01g47580	lipid phosphatase protein, putative, expressed
LOC_Os05g14420	transposon protein, putative, CACTA, En/Spm sub-class, expressed
LOC_Os07g31070	expressed protein
LOC_Os06g41820	SMP-30/Gluconolaconase/LRE-like region containing protein, expressed
LOC_Os06g32060	retrotransposon protein, putative, Ty3-gypsy subclass, expressed
LOC_Os02g48280	expressed protein
LOC_Os06g39500	expressed protein
LOC_Os02g32700	autophagy-related protein, putative, expressed
LOC_Os02g20720	MBTB2 - Bric-a-Brac, Tramtrack, Broad Complex BTB domain with Meprin and TRAF Homology MATH domain, expressed
LOC_Os03g17426	expressed protein
LOC_Os02g19730	retrotransposon protein, putative, unclassified, expressed
LOC_Os01g16470	phosphatidylinositol kinase, putative, expressed
LOC_Os05g51400	protein kinase APK1B, chloroplast precursor, putative, expressed
LOC_Os03g05440	DUF677 domain containing protein, putative, expressed
LOC_Os07g32390	targeting protein-related, putative, expressed
LOC_Os06g39510	expressed protein
LOC_Os06g41830	SMP-30/Gluconolaconase/LRE-like region containing protein, expressed
LOC_Os06g32050	retrotransposon protein, putative, Ty3-gypsy subclass, expressed
LOC_Os01g28450	SCP-like extracellular protein, expressed
LOC_Os01g58240	OsSub6 - Putative Subtilisin homologue, expressed
LOC_Os06g39515	expressed protein
LOC_Os09g24870	expressed protein
LOC_Os08g35650	expressed protein
LOC_Os08g10370	retrotransposon protein, putative, unclassified
LOC_Os05g01100	expressed protein
LOC_Os07g44370	dirigent, putative, expressed
LOC_Os04g50680	MYB family transcription factor, putative, expressed
LOC_Os09g11580	retrotransposon protein, putative, Ty3-gypsy subclass, expressed
LOC_Os12g12590	NADP-dependent oxidoreductase, putative, expressed
LOC_Os09g35550	hypothetical protein
LOC_Os02g36280	cytochrome P450, putative, expressed
LOC_Os07g25200	retrotransposon protein, putative, Ty3-gypsy subclass, expressed
LOC_Os11g12380	hypothetical protein
LOC_Os11g47000	receptor-like protein kinase precursor, putative, expressed
LOC_Os01g72560	expressed protein
LOC_Os04g24360	hypothetical protein
LOC_Os05g39700	hypothetical protein
LOC_Os07g40840	expressed protein
LOC_Os06g14220	STF-1, putative, expressed
LOC_Os02g48260	retrotransposon protein, putative, unclassified, expressed
LOC_Os05g14480	expressed protein
LOC_Os04g11040	expressed protein
LOC_Os11g23030	expressed protein
LOC_Os10g35160	expressed protein
LOC_Os04g35010	helix-loop-helix DNA-binding domain containing protein, expressed
LOC_Os09g10260	Skp1 family, dimerisation domain containing protein, expressed
LOC_Os09g36870	plant protein of unknown function domain containing protein, expressed
LOC_Os02g20700	expressed protein
LOC_Os09g35540	expressed protein
LOC_Os07g26540	hexokinase, putative, expressed
LOC_Os08g08070	transporter family protein, putative, expressed
LOC_Os01g46280	expressed protein
LOC_Os08g22370	retrotransposon protein, putative, unclassified, expressed
LOC_Os09g23560	dehydrogenase, putative, expressed
LOC_Os09g24890	expressed protein
LOC_Os08g05800	retrotransposon protein, putative, unclassified, expressed
LOC_Os05g14470	expressed protein
LOC_Os04g38990	expressed protein
LOC_Os11g24374	OsSCP55 - Putative Serine Carboxypeptidase homologue, expressed
LOC_Os10g20900	hypothetical protein
LOC_Os09g35570	expressed protein
LOC_Os09g10270	SKP1-like protein 1B, putative, expressed
LOC_Os05g27740	expressed protein
LOC_Os11g12360	transposon protein, putative, CACTA, En/Spm sub-class, expressed
LOC_Os12g36540	expressed protein
LOC_Os02g36264	terpene synthase, putative, expressed
LOC_Os10g19904	expressed protein
LOC_Os01g05780	expressed protein
LOC_Os07g39830	expressed protein
LOC_Os08g04500	terpene synthase, putative, expressed
LOC_Os04g35030	CSLH3 - cellulose synthase-like family H, expressed
LOC_Os07g15860	expressed protein
LOC_Os10g11170	expressed protein
LOC_Os11g24340	OsSCP53 - Putative Serine Carboxypeptidase homologue, expressed
LOC_Os04g12390	transposon protein, putative, CACTA, En/Spm sub-class, expressed
LOC_Os04g11060	expressed protein
LOC_Os05g02470	expressed protein
LOC_Os09g10280	expressed protein
LOC_Os04g23040	expressed protein
LOC_Os04g24370	retrotransposon protein, putative, unclassified, expressed
LOC_Os09g09290	retrotransposon protein, putative, unclassified, expressed
LOC_Os12g24580	Lg106, putative, expressed
LOC_Os02g51990	expressed protein
LOC_Os07g02570	NB-ARC domain containing protein, expressed
LOC_Os02g48230	retrotransposon protein, putative, Ty3-gypsy subclass
LOC_Os04g35020	CSLH2 - cellulose synthase-like family H, expressed
LOC_Os05g51350	CDR1, putative, expressed
LOC_Os01g23510	expressed protein
LOC_Os09g34140	expressed protein
LOC_Os03g30470	CHIT4 - Chitinase family protein precursor, expressed
LOC_Os07g40880	expressed protein
LOC_Os12g36520	transposon protein, putative, CACTA, En/Spm sub-class, expressed
LOC_Os08g09410	OsFBX265 - F-box domain containing protein, expressed
LOC_Os02g37570	keratin-associated protein 5-3, putative, expressed
LOC_Os11g32740	expressed protein
LOC_Os09g06910	retrotransposon protein, putative, unclassified, expressed
LOC_Os12g01890	SAG20, putative, expressed
LOC_Os01g52070	potassium channel AKT1, putative, expressed
LOC_Os12g25860	O-methyltransferase, putative, expressed
LOC_Os10g11270	sulfotransferase domain containing protein, expressed
LOC_Os03g01915	expressed protein
LOC_Os04g11120	expressed protein
LOC_Os06g46650	hypothetical protein
LOC_Os04g37750	expressed protein
LOC_Os01g24840	conserved hypothetical protein
LOC_Os11g44730	retrotransposon protein, putative, Ty3-gypsy subclass, expressed
LOC_Os06g22680	hypothetical protein
LOC_Os01g24830	expressed protein
LOC_Os05g01080	expressed protein
LOC_Os05g51340	expressed protein
LOC_Os07g38550	expressed protein
LOC_Os03g41130	expressed protein
LOC_Os12g36530	patatin, putative, expressed
LOC_Os04g24430	sucrose synthase, putative, expressed
LOC_Os08g09400	expressed protein
LOC_Os06g35980	expressed protein
LOC_Os05g22800	pectate lyase precursor, putative, expressed
LOC_Os05g37050	MYB family transcription factor, putative, expressed
LOC_Os01g52080	expressed protein
LOC_Os10g35230	Rf1, mitochondrial precursor, putative, expressed
LOC_Os03g17480	IN2-1 protein, putative, expressed
LOC_Os03g53100	response regulator receiver domain containing protein, expressed
LOC_Os04g11130	DEF9 - Defensin and Defensin-like DEFL family, expressed
LOC_Os08g39280	expressed protein
LOC_Os07g13240	hypothetical protein
LOC_Os03g42430	B3 DNA binding domain containing protein, expressed
LOC_Os03g41100	cyclin, putative, expressed
LOC_Os02g37550	expressed protein
LOC_Os06g35970	meiosis 5, putative, expressed
LOC_Os02g36220	terpene synthase, putative, expressed
LOC_Os08g09430	disease resistance protein RPM1, putative, expressed
LOC_Os04g24460	phytase, putative, expressed
LOC_Os04g25790	expressed protein
LOC_Os07g37210	MYB family transcription factor, putative, expressed
LOC_Os04g24469	jasmonate-induced protein, putative, expressed
LOC_Os07g26550	expressed protein
LOC_Os06g09688	chaperonin, putative, expressed
LOC_Os04g11140	expressed protein
LOC_Os07g27880	O-methyltransferase, putative, expressed
LOC_Os08g10420	transferase family domain containing protein, expressed
LOC_Os05g38390	laccase precursor protein, putative, expressed
LOC_Os01g47510	retrotransposon protein, putative, unclassified, expressed
LOC_Os12g13890	retrotransposon protein, putative, unclassified, expressed
LOC_Os05g51360	DnaK family protein, putative, expressed
LOC_Os03g04190	cytochrome P450, putative, expressed
LOC_Os01g24810	cytochrome P450, putative, expressed
LOC_Os11g19760	hypothetical protein
LOC_Os08g40280	lectin-like protein kinase, putative, expressed
LOC_Os04g25780	retrotransposon protein, putative, unclassified, expressed
LOC_Os12g36510	retrotransposon protein, putative, unclassified, expressed
LOC_Os03g04195	expressed protein
LOC_Os02g36210	ent-kaurene synthase, chloroplast precursor, putative, expressed
LOC_Os08g39290	EF hand family protein, expressed
LOC_Os02g37540	expressed protein
LOC_Os04g49730	invertase/pectin methylesterase inhibitor family protein, putative, expressed
LOC_Os11g31400	expressed protein
LOC_Os04g48400	HOTHEAD precursor, putative, expressed
LOC_Os01g11500	zinc finger, C3HC4 type domain containing protein, expressed
LOC_Os05g14370	WRKY82, expressed
LOC_Os04g11150	retrotransposon protein, putative, Ty1-copia subclass, expressed
LOC_Os07g26560	expressed protein
LOC_Os08g11740	retrotransposon protein, putative, unclassified
LOC_Os06g23980	transcription factor, putative, expressed
LOC_Os01g24800	retrotransposon protein, putative, unclassified, expressed
LOC_Os12g13840	retrotransposon protein, putative, unclassified, expressed
LOC_Os02g50500	transposon protein, putative, unclassified
LOC_Os08g09450	OsFBL41 - F-box domain and LRR containing protein, expressed
LOC_Os08g23750	expressed protein
LOC_Os12g25820	O-methyltransferase, putative, expressed
LOC_Os02g37530	conserved hypothetical protein
LOC_Os03g42410	B3 DNA binding domain containing protein
LOC_Os08g22420	retrotransposon protein, putative, unclassified, expressed
LOC_Os01g73810	ATCHX15, putative, expressed
LOC_Os05g41990	peroxidase precursor, putative, expressed
LOC_Os02g01570	retrotransposon protein, putative, Ty3-gypsy subclass, expressed
LOC_Os02g26870	retrotransposon protein, putative, Ty1-copia subclass
LOC_Os05g37000	expressed protein
LOC_Os04g25730	transposon protein, putative, CACTA, En/Spm sub-class, expressed
LOC_Os03g17450	nucleotide binding protein, putative, expressed
LOC_Os06g46610	retrotransposon protein, putative, unclassified, expressed
LOC_Os07g25280	transposon protein, putative, CACTA, En/Spm sub-class, expressed
LOC_Os11g07740	dirigent, putative, expressed
LOC_Os01g60500	hypothetical protein
LOC_Os07g49250	thiamine pyrophosphate enzyme, C-terminal TPP binding domain containing protein, expressed
LOC_Os03g18779	expressed protein
LOC_Os12g28090	expressed protein
LOC_Os03g06790	hypothetical protein
LOC_Os08g23740	OsSub55 - Putative Subtilisin homologue, expressed
LOC_Os05g51300	transposon protein, putative, unclassified, expressed
LOC_Os03g42420	B3 DNA binding domain containing protein, expressed
LOC_Os02g37520	RNA-binding protein FUS, putative, expressed
LOC_Os06g32030	transposon protein, putative, CACTA, En/Spm sub-class
LOC_Os07g37260	expressed protein
LOC_Os09g22190	transposon protein, putative, CACTA, En/Spm sub-class, expressed
LOC_Os05g40650	ATCHX, putative, expressed
LOC_Os06g33360	RGH1A, putative, expressed
LOC_Os05g37010	expressed protein
LOC_Os08g11760	expressed protein
LOC_Os06g46620	retrotransposon protein, putative, unclassified
LOC_Os12g24519	hypothetical protein
LOC_Os01g46210	GDSL-like lipase/acylhydrolase, putative, expressed
LOC_Os02g14870	expressed protein
LOC_Os07g26595	expressed protein
LOC_Os12g12530	retrotransposon protein, putative, unclassified
LOC_Os06g32020	THION6 - Plant thionin family protein precursor, expressed
LOC_Os06g33350	plant protein of unknown function domain containing protein, expressed
LOC_Os05g38350	glycerol-3-phosphate acyltransferase 8, putative, expressed
LOC_Os11g07760	hypothetical protein
LOC_Os01g59520	cupin, RmlC-type, putative, expressed
LOC_Os01g60520	WRKY116, expressed
LOC_Os05g37020	expressed protein
LOC_Os09g04310	expressed protein
LOC_Os12g41050	hypothetical protein
LOC_Os06g47960	nucleic acid binding protein, putative, expressed
LOC_Os08g11790	retrotransposon protein, putative, Ty3-gypsy subclass, expressed
LOC_Os01g15060	expressed protein
LOC_Os01g16390	NB-ARC domain containing protein, expressed
LOC_Os04g37720	pentatricopeptide, putative, expressed
LOC_Os11g36280	transposon protein, putative, CACTA, En/Spm sub-class, expressed
LOC_Os01g46220	GDSL-like lipase/acylhydrolase, putative, expressed
LOC_Os09g16300	expressed protein
LOC_Os12g24500	expressed protein
LOC_Os02g37500	expressed protein
LOC_Os08g09460	OsFBX267 - F-box domain containing protein, expressed
LOC_Os03g42400	expressed protein
LOC_Os08g22430	retrotransposon protein, putative, unclassified
LOC_Os05g39690	oxidoreductase, aldo/keto reductase family protein, putative, expressed
LOC_Os05g37030	expressed protein
LOC_Os04g25740	expressed protein
LOC_Os03g17460	IN2-1 protein, putative, expressed
LOC_Os02g56800	F-box protein PP2-B2, putative, expressed
LOC_Os06g21369	expressed protein
LOC_Os08g34400	expressed protein
LOC_Os09g34190	acyl-coenzyme A thioesterase 10, mitochondrial precursor, putative, expressed
LOC_Os01g61840	hypothetical protein
LOC_Os06g21360	transporter, monovalent cation:proton antiporter-2 family, putative, expressed
LOC_Os08g11780	retrotransposon protein, putative, Ty3-gypsy subclass, expressed
LOC_Os06g46640	expressed protein
LOC_Os04g13700	retrotransposon protein, putative, Ty3-gypsy subclass, expressed
LOC_Os08g39220	OsWAK75 - OsWAK receptor-like protein kinase, expressed
LOC_Os01g41340	OsFBL1 - F-box domain and LRR containing protein, expressed
LOC_Os04g29290	retrotransposon protein, putative, unclassified
LOC_Os09g17640	hypothetical protein
LOC_Os03g62900	OsDegp4 - Putative Deg protease homologue, expressed
LOC_Os03g24620	retrotransposon protein, putative, unclassified, expressed
LOC_Os08g03270	zinc finger family protein, putative, expressed
LOC_Os10g13850	POEI17 - Pollen Ole e I allergen and extensin family protein precursor, expressed
LOC_Os06g22600	aluminum-activated malate transporter, putative, expressed
LOC_Os12g28050	NBS-LRR disease resistance protein, putative, expressed
LOC_Os12g13800	O-methyltransferase, putative, expressed
LOC_Os09g04339	expressed protein
LOC_Os07g33710	expressed protein
LOC_Os04g30280	OsWAK48 - OsWAK receptor-like protein OsWAK-RLP, expressed
LOC_Os12g41030	AP2 domain containing protein, expressed
LOC_Os12g42360	expressed protein
LOC_Os04g55590	homeobox domain containing protein, expressed
LOC_Os04g29280	expressed protein
LOC_Os02g13530	40S ribosomal protein S24, putative, expressed
LOC_Os12g01820	ATCHX, putative, expressed
LOC_Os02g30090	cytochrome P450, putative, expressed
LOC_Os08g04590	csAtPR5, putative, expressed
LOC_Os08g03260	zinc finger family protein, putative, expressed
LOC_Os08g42880	expressed protein
LOC_Os04g43580	DUF640 domain containing protein, putative, expressed
LOC_Os05g19200	retrotransposon protein, putative, Ty3-gypsy subclass, expressed
LOC_Os06g11940	dehydration-responsive element binding protein, putative, expressed
LOC_Os06g10610	expressed protein
LOC_Os01g65300	retrotransposon protein, putative, unclassified, expressed
LOC_Os12g04090	zinc finger, C3HC4 type domain containing protein
LOC_Os04g30270	protein kinase domain containing protein, expressed
LOC_Os01g42690	OsPOP2 - Putative Prolyl Oligopeptidase homologue, expressed
LOC_Os01g22249	peroxidase precursor, putative, expressed
LOC_Os12g28080	expressed protein
LOC_Os05g08540	gibberellin 3-beta-dioxygenase 2-2, putative, expressed
LOC_Os01g64000	bZIP transcription factor, putative, expressed
LOC_Os01g41360	expressed protein
LOC_Os01g67990	transposon protein, putative, unclassified, expressed
LOC_Os01g66660	expressed protein
LOC_Os02g29090	expressed protein
LOC_Os01g09270	expressed protein
LOC_Os01g11590	uncharacterized protein HI0077, putative, expressed
LOC_Os02g26810	cytochrome P450, putative, expressed
LOC_Os12g31690	expressed protein
LOC_Os09g29650	expressed protein
LOC_Os10g28094	retrotransposon protein, putative, unclassified, expressed
LOC_Os02g38804	protein phosphatase 2C containing protein, expressed
LOC_Os03g24640	terpene synthase, putative, expressed
LOC_Os10g12500	integral membrane protein DUF6 containing protein, expressed
LOC_Os01g34220	OsFBX11 - F-box domain containing protein, expressed
LOC_Os04g01740	heat shock protein, putative, expressed
LOC_Os05g45530	expressed protein
LOC_Os05g44200	GDSL-like lipase/acylhydrolase, putative, expressed
LOC_Os06g51180	lysine ketoglutarate reductase trans-splicing related 1, putative, expressed
LOC_Os06g23910	expressed protein
LOC_Os07g07430	CAF1 family ribonuclease containing protein, putative, expressed
LOC_Os11g14900	thiol protease SEN102 precursor, putative, expressed
LOC_Os06g11930	SNARE domain containing protein, putative, expressed
LOC_Os02g13500	transposon protein, putative, unclassified, expressed
LOC_Os09g17660	expressed protein
LOC_Os12g28070	NBS-LRR disease resistance protein, putative, expressed
LOC_Os12g42340	OsFBX464 - F-box domain containing protein, expressed
LOC_Os01g66650	expressed protein
LOC_Os01g41370	FBD domain containing protein, putative, expressed
LOC_Os01g67980	cysteine proteinase EP-B 1 precursor, putative, expressed
LOC_Os03g53160	hypothetical protein
LOC_Os02g55510	CXXXC2 - Cysteine-rich protein with paired CXXXC motifs precursor, putative, expressed
LOC_Os10g13840	expressed protein
LOC_Os08g28570	resistance protein, putative, expressed
LOC_Os09g29640	hypothetical protein
LOC_Os07g07420	gibberellin 20 oxidase 1-B, putative, expressed
LOC_Os11g14910	NADP-dependent oxidoreductase, putative, expressed
LOC_Os06g51190	lysine ketoglutarate reductase trans-splicing related 1, putative, expressed
LOC_Os04g01750	expressed protein
LOC_Os09g17670	expressed protein
LOC_Os06g26170	expressed protein
LOC_Os06g11920	endonuclease/exonuclease/phosphatase family domain containing protein, expressed
LOC_Os09g16340	retrotransposon protein, putative, Ty3-gypsy subclass
LOC_Os12g29390	expressed protein
LOC_Os11g02940	expressed protein
LOC_Os03g37930	potassium transporter, putative, expressed
LOC_Os12g28065	expressed protein
LOC_Os04g30290	expressed protein
LOC_Os12g41020	retrotransposon protein, putative, unclassified
LOC_Os04g29250	retrotransposon protein, putative, unclassified, expressed
LOC_Os04g30240	OsWAK60 - OsWAK receptor-like protein kinase, expressed
LOC_Os08g41580	ubiquitin carboxyl-terminal hydrolase, putative, expressed
LOC_Os11g42110	expressed protein
LOC_Os07g18110	expressed protein
LOC_Os09g29670	white-brown complex homolog protein 11, putative, expressed
LOC_Os02g30060	3-oxoacyl-reductase, chloroplast precursor, putative, expressed
LOC_Os02g17080	OsSub16 - Putative Subtilisin homologue, expressed
LOC_Os12g30340	retrotransposon protein, putative, Ty3-gypsy subclass, expressed
LOC_Os04g05280	transposon protein, putative, unclassified, expressed
LOC_Os04g42220	GPI-anchored protein, putative, expressed
LOC_Os12g18690	expressed protein
LOC_Os10g30390	cytochrome P450, putative, expressed
LOC_Os05g46800	expressed protein
LOC_Os10g28080	glycosyl hydrolase, putative, expressed
LOC_Os11g05160	DNA binding protein, putative, expressed
LOC_Os03g42490	expressed protein
LOC_Os03g41160	RNA-directed DNA polymerase, putative
LOC_Os02g14810	expressed protein
LOC_Os09g16350	retrotransposon protein, putative, Ty3-gypsy subclass
LOC_Os06g21310	glycine-rich cell wall structural protein precursor, putative, expressed
LOC_Os05g51390	uncharacterized protein PA4923, putative, expressed
LOC_Os06g23970	expressed protein
LOC_Os01g22220	expressed protein
LOC_Os04g30230	F-box/LRR-repeat protein 14, putative, expressed
LOC_Os01g66670	expressed protein
LOC_Os05g07260	phosphatidylinositolglycan-related, putative, expressed
LOC_Os09g28330	transposon protein, putative, unclassified, expressed
LOC_Os09g29660	white-brown complex homolog protein 11, putative, expressed
LOC_Os06g35940	osFTL12 FT-Like12 homologous to Flowering Locus T gene; contains Pfam profile PF01161: Phosphatidylethanolamine-binding protein, expressed
LOC_Os04g05290	retrotransposon protein, putative, Ty3-gypsy subclass, expressed
LOC_Os06g51130	spotted leaf 11, putative, expressed
LOC_Os10g30380	cytochrome P450, putative, expressed
LOC_Os01g53370	anthocyanidin 5,3-O-glucosyltransferase, putative, expressed
LOC_Os09g31980	DC1 domain-containing protein, putative, expressed
LOC_Os09g16360	retrotransposon protein, putative, Ty3-gypsy subclass, expressed
LOC_Os02g05080	expressed protein
LOC_Os09g15030	retrotransposon protein, putative, Ty1-copia subclass, expressed
LOC_Os06g23960	expressed protein
LOC_Os12g42330	sublingual apomucin, putative, expressed
LOC_Os06g08340	AP2 domain containing protein, expressed
LOC_Os01g39080	expressed protein
LOC_Os06g07010	transposon protein, putative, unclassified, expressed
LOC_Os11g43420	LZ-NBS-LRR class RGA, putative, expressed
LOC_Os04g29270	retrotransposon protein, putative, unclassified, expressed
LOC_Os11g19790	O-methyltransferase, putative, expressed
LOC_Os01g22209	expressed protein
LOC_Os12g16050	retrotransposon protein, putative, Ty3-gypsy subclass, expressed
LOC_Os02g17060	OsSub15 - Putative Subtilisin homologue, expressed
LOC_Os06g35930	aquaporin protein, putative, expressed
LOC_Os11g05190	phytosulfokines precursor, putative, expressed
LOC_Os06g51140	ZOS6-11 - C2H2 zinc finger protein, expressed
LOC_Os01g12880	VHS and GAT domain containing protein, expressed
LOC_Os09g29690	beta-expansin precursor, putative, expressed
LOC_Os01g53380	anthocyanidin 5,3-O-glucosyltransferase, putative, expressed
LOC_Os02g54210	retrotransposon protein, putative, unclassified, expressed
LOC_Os06g11970	OsMADS63 - MADS-box family gene with MIKC* type-box, expressed
LOC_Os12g30320	expressed protein
LOC_Os06g08310	plasma membrane ATPase, putative, expressed
LOC_Os02g29040	ankyrin repeat domain containing protein, putative, expressed
LOC_Os06g23950	OsMADS59 - MADS-box family gene with MIKCc type-box
LOC_Os04g56850	auxin response factor, putative, expressed
LOC_Os04g30260	OsWAK47 - OsWAK receptor-like protein kinase, expressed
LOC_Os04g30250	wall-associated receptor kinase-like 5 precursor, putative, expressed
LOC_Os11g44740	retrotransposon protein, putative, Ty3-gypsy subclass
LOC_Os08g41570	expressed protein
LOC_Os01g40080	hypothetical protein
LOC_Os12g31660	transposon protein, putative, CACTA, En/Spm sub-class, expressed
LOC_Os03g41154	hypothetical protein
LOC_Os01g52060	expressed protein
LOC_Os11g30110	disease resistance RPP13-like protein 1, putative, expressed
LOC_Os07g07460	hypothetical protein
LOC_Os10g31690	glycine-rich cell wall structural protein 2 precursor, putative, expressed
LOC_Os10g30360	MATH domain containing protein
LOC_Os06g11960	2,3-bisphosphoglycerate-dependent phosphoglycerate mutase, putative, expressed
LOC_Os03g41150	expressed protein
LOC_Os06g22610	heat shock factor protein HSF8, putative, expressed
LOC_Os03g55784	tumor necrosis factor superfamily, member 5-induced protein 1, putative, expressed
LOC_Os04g55530	retrotransposon protein, putative, unclassified, expressed
LOC_Os11g43410	Leucine Rich Repeat family protein, expressed
LOC_Os12g04070	expressed protein
LOC_Os02g44670	harpin-induced protein 1 domain containing protein, expressed
LOC_Os10g01820	expressed protein
LOC_Os04g31580	OsFBX131 - F-box domain containing protein, expressed
LOC_Os03g61650	expressed protein
LOC_Os04g06450	retrotransposon protein, putative, Ty3-gypsy subclass, expressed
LOC_Os04g05120	retrotransposon protein, putative, Ty3-gypsy subclass, expressed
LOC_Os03g58000	expressed protein
LOC_Os04g07784	transposon protein, putative, unclassified, expressed
LOC_Os11g38850	TKL_IRAK_DUF26-la.7 - DUF26 kinases have homology to DUF26 containing loci, expressed
LOC_Os08g29930	retrotransposon protein, putative, Ty3-gypsy subclass, expressed
LOC_Os12g17560	expressed protein
LOC_Os08g05970	expressed protein
LOC_Os03g06800	expressed protein
LOC_Os07g34880	homeobox domain containing protein, expressed
LOC_Os06g28780	retrotransposon protein, putative, LINE subclass, expressed
LOC_Os02g05290	hypothetical protein
LOC_Os08g16620	expressed protein
LOC_Os02g43570	hypothetical protein
LOC_Os01g05640	receptor-like protein kinase 5 precursor, putative, expressed
LOC_Os04g06460	retrotransposon protein, putative, unclassified
LOC_Os03g61640	ZOS3-23 - C2H2 zinc finger protein, expressed
LOC_Os03g60310	expressed protein
LOC_Os12g43860	retrotransposon protein, putative, unclassified
LOC_Os01g71140	xylanase inhibitor, putative, expressed
LOC_Os01g60490	WRKY22, expressed
LOC_Os09g29584	OsWAK84 - OsWAK receptor-like protein OsWAK-RLP, expressed
LOC_Os08g29920	retrotransposon protein, putative, Ty3-gypsy subclass, expressed
LOC_Os01g18950	peroxidase precursor, putative, expressed
LOC_Os12g29530	transposon protein, putative, unclassified, expressed
LOC_Os03g50990	expressed protein
LOC_Os08g45190	PGR5, putative, expressed
LOC_Os08g03300	OsFBDUF40 - F-box and DUF domain containing protein, expressed
LOC_Os07g08570	OsFBX218 - F-box domain containing protein, expressed
LOC_Os03g24690	terpene synthase, putative, expressed
LOC_Os07g34870	aspartic proteinase nepenthesin precursor, putative, expressed
LOC_Os06g02160	AMP-binding enzyme family protein, expressed
LOC_Os12g05580	expressed protein
LOC_Os01g42600	hypothetical protein
LOC_Os01g72470	expressed protein
LOC_Os11g24210	expressed protein
LOC_Os06g40440	expressed protein
LOC_Os02g43560	WRKY34, expressed
LOC_Os06g28770	expressed protein
LOC_Os10g01920	transferase family protein, putative, expressed
LOC_Os04g31430	RALFL30 - Rapid ALkalinization Factor RALF family protein precursor, putative, expressed
LOC_Os04g32760	retrotransposon protein, putative, unclassified, expressed
LOC_Os11g42090	Leucine Rich Repeat family protein, expressed
LOC_Os03g60300	expressed protein
LOC_Os10g04160	expressed protein
LOC_Os05g06080	E3 ubiquitin-protein ligase SINA-like, putative, expressed
LOC_Os10g28130	MATH domain containing protein, expressed
LOC_Os02g56670	hypothetical protein
LOC_Os05g43070	expressed protein
LOC_Os11g12200	retrotransposon protein, putative, Ty3-gypsy subclass, expressed
LOC_Os04g29110	hypothetical protein
LOC_Os08g04660	expressed protein
LOC_Os08g03330	expressed protein
LOC_Os01g42610	terpene synthase, putative, expressed
LOC_Os01g05620	NBS-LRR disease resistance protein, putative, expressed
LOC_Os05g40800	expressed protein
LOC_Os05g18060	retrotransposon protein, putative, unclassified
LOC_Os09g16290	ABC-2 type transporter, putative, expressed
LOC_Os11g01580	sodium/calcium exchanger protein, putative, expressed
LOC_Os06g28760	hypothetical protein
LOC_Os11g25510	protein kinase domain containing protein, expressed
LOC_Os01g43940	oligopeptide transporter, putative, expressed
LOC_Os04g32750	retrotransposon protein, putative, unclassified, expressed
LOC_Os02g42210	membrane-associated salt-inducible protein like, putative, expressed
LOC_Os11g13540	serpin domain containing protein, putative, expressed
LOC_Os01g18930	peroxidase precursor, putative, expressed
LOC_Os02g56680	dehydrogenase, putative, expressed
LOC_Os11g42080	expressed protein
LOC_Os04g29100	hypothetical protein
LOC_Os12g17570	GDSL-like lipase/acylhydrolase, putative, expressed
LOC_Os10g04170	expressed protein
LOC_Os11g12210	retrotransposon protein, putative, Ty3-gypsy subclass, expressed
LOC_Os08g04650	pectinesterase inhibitor domain containing protein, expressed
LOC_Os08g05980	expressed protein
LOC_Os04g20774	pumilio-family RNA binding repeat containing protein, expressed
LOC_Os10g30440	expressed protein
LOC_Os04g56700	naringenin,2-oxoglutarate 3-dioxygenase, putative, expressed
LOC_Os01g06960	POEI34 - Pollen Ole e I allergen and extensin family protein precursor, putative, expressed
LOC_Os04g17130	retrotransposon protein, putative, unclassified, expressed
LOC_Os02g43530	hypothetical protein
LOC_Os07g20270	expressed protein
LOC_Os12g18850	hypothetical protein
LOC_Os05g31020	eukaryotic peptide chain release factor subunit 1-1, putative, expressed
LOC_Os05g45670	expressed protein
LOC_Os11g42070	Leucine Rich Repeat family protein, expressed
LOC_Os10g04140	transposon protein, putative, CACTA, En/Spm sub-class, expressed
LOC_Os08g41620	ubiquitin carboxyl-terminal hydrolase family protein, expressed
LOC_Os05g15850	glycosyl hydrolase, putative, expressed
LOC_Os02g17240	ATROPGEF7/ROPGEF7, putative, expressed
LOC_Os08g02010	hypothetical protein
LOC_Os08g04680	expressed protein
LOC_Os03g50960	LTPL118 - Protease inhibitor/seed storage/LTP family protein precursor, expressed
LOC_Os12g31830	nitrilase, putative, expressed
LOC_Os03g25990	expansin precursor, putative, expressed
LOC_Os10g05470	expressed protein
LOC_Os01g66600	rhodanese-like, putative, expressed
LOC_Os06g02190	expressed protein
LOC_Os01g71190	photosystem II reaction center PSB28 protein, chloroplast precursor, putative, expressed
LOC_Os01g43960	expressed protein
LOC_Os07g07290	expressed protein
LOC_Os11g43390	expressed protein
LOC_Os01g18910	peroxidase precursor, putative, expressed
LOC_Os03g61600	phosphoribosylformylglycinamidine synthase, putative, expressed
LOC_Os05g14510	retrotransposon protein, putative, unclassified, expressed
LOC_Os08g02020	transferase family protein, putative, expressed
LOC_Os08g29960	retrotransposon protein, putative, unclassified
LOC_Os03g47310	transposon protein, putative, CACTA, En/Spm sub-class, expressed
LOC_Os05g43000	retrotransposon protein, putative, Ty3-gypsy subclass, expressed
LOC_Os01g06940	POEI33 - Pollen Ole e I allergen and extensin family protein precursor, expressed
LOC_Os07g20280	retrotransposon protein, putative, Ty1-copia subclass, expressed
LOC_Os11g25500	transposon protein, putative, CACTA, En/Spm sub-class, expressed
LOC_Os10g18790	transposon protein, putative, CACTA, En/Spm sub-class, expressed
LOC_Os05g01200	exonuclease, putative, expressed
LOC_Os11g26830	ATP-binding region, ATPase-like domain containing protein, expressed
LOC_Os08g17980	photosystem II P680 chlorophyll A apoprotein, putative, expressed
LOC_Os07g45550	expressed protein
LOC_Os07g46880	transposon protein, putative, unclassified, expressed
LOC_Os12g17540	vignain precursor, putative, expressed
LOC_Os08g42930	disease resistance protein RGA1, putative, expressed
LOC_Os01g10180	avr9/Cf-9 rapidly elicited protein 146, putative, expressed
LOC_Os11g43380	retrotransposon protein, putative, Ty3-gypsy subclass, expressed
LOC_Os10g31740	glycine-rich cell wall structural protein 2 precursor, putative, expressed
LOC_Os10g30410	cytochrome P450 71D7, putative, expressed
LOC_Os05g43030	expressed protein
LOC_Os01g09190	expressed protein
LOC_Os01g18900	stigma specific peroxidase precursor, putative, expressed
LOC_Os05g45690	expressed protein
LOC_Os09g36700	ribonuclease T2 family domain containing protein, expressed
LOC_Os07g03710	SCP-like extracellular protein, expressed
LOC_Os08g02030	transferase family protein, putative, expressed
LOC_Os10g06780	protein kinase domain containing protein, expressed
LOC_Os07g33570	retrotransposon protein, putative, unclassified, expressed
LOC_Os03g24680	terpene synthase, putative, expressed
LOC_Os11g30060	NBS-LRR type disease resistance protein Hom-B, putative, expressed
LOC_Os11g31390	expressed protein
LOC_Os04g05104	retrotransposon protein, putative, unclassified, expressed
LOC_Os05g32370	ATP-dependent RNA helicase, putative, expressed
LOC_Os06g26140	retrotransposon protein, putative, Ty3-gypsy subclass
LOC_Os10g18760	dirigent, putative, expressed
LOC_Os04g18410	retrotransposon protein, putative, unclassified, expressed
LOC_Os02g44830	hypothetical protein
LOC_Os12g34094	NADH-ubiquinone oxidoreductase chain 4, putative, expressed
LOC_Os03g36640	expressed protein
LOC_Os12g34090	retrotransposon protein, putative, Ty3-gypsy subclass, expressed
LOC_Os07g20260	expressed protein
LOC_Os04g48280	expressed protein
LOC_Os11g29090	NB-ARC/LRR disease resistance protein, putative, expressed
LOC_Os10g31730	retrotransposon protein, putative, unclassified, expressed
LOC_Os08g04690	expressed protein
LOC_Os12g34098	hypothetical protein
LOC_Os06g38100	S-locus-like receptor protein kinase, putative
LOC_Os08g27320	retrotransposon protein, putative, Ty3-gypsy subclass, expressed
LOC_Os08g02040	expressed protein
LOC_Os07g34890	expressed protein
LOC_Os01g06920	resistance protein SlVe1 precursor, putative, expressed
LOC_Os02g05260	retrotransposon protein, putative, unclassified, expressed
LOC_Os01g16380	expressed protein
LOC_Os02g17200	expressed protein
LOC_Os01g73730	RCLEA5 - Root cap and Late embryogenesis related family protein precursor, expressed
LOC_Os02g18530	expressed protein
LOC_Os08g08160	expressed protein
LOC_Os11g36270	retrotransposon protein, putative, unclassified, expressed
LOC_Os10g31720	glycine-rich cell wall structural protein 2 precursor, putative, expressed
LOC_Os03g04220	glutathione S-transferase, putative, expressed
LOC_Os07g03730	SCP-like extracellular protein, expressed
LOC_Os08g23790	polygalacturonase, putative, expressed
LOC_Os03g43820	plant invertase/pectin methylesterase inhibitor domain containing protein, expressed
LOC_Os05g14560	transposon protein, putative, CACTA, En/Spm sub-class, expressed
LOC_Os09g23410	expressed protein
LOC_Os01g59420	expressed protein
LOC_Os01g28360	retrotransposon, putative, centromere-specific, expressed
LOC_Os05g39860	expressed protein
LOC_Os11g07700	NAM, putative, expressed
LOC_Os03g55810	uncharacterized PE-PGRS family protein PE_PGRS46, putative, expressed
LOC_Os03g30510	expressed protein
LOC_Os07g44280	dirigent, putative, expressed
LOC_Os05g02570	F-box protein interaction domain containing protein, expressed
LOC_Os05g27890	expressed protein
LOC_Os01g73720	RCLEA4 - Root cap and Late embryogenesis related family protein precursor, expressed
LOC_Os08g09480	OsFBX268 - F-box domain containing protein, expressed
LOC_Os05g25230	hypothetical protein
LOC_Os03g06870	expressed protein
LOC_Os08g45110	AP2 domain containing protein, expressed
LOC_Os10g31710	glycine-rich cell wall structural protein 2 precursor, putative, expressed
LOC_Os03g04210	IQ calmodulin-binding motif family protein, putative, expressed
LOC_Os04g24274	hypothetical protein
LOC_Os03g42500	expressed protein
LOC_Os12g22060	expressed protein
LOC_Os05g15880	glycosyl hydrolase, putative, expressed
LOC_Os06g33280	retrotransposon protein, putative, Ty3-gypsy subclass, expressed
LOC_Os11g24290	OsSCP51 - Putative Serine Carboxypeptidase homologue, expressed
LOC_Os12g31800	glycine-rich RNA-binding protein 7, putative, expressed
LOC_Os10g06770	expressed protein
LOC_Os01g58100	polyphenol oxidase, putative, expressed
LOC_Os10g05440	expressed protein
LOC_Os02g06530	armadillo/beta-catenin repeat family protein, putative, expressed
LOC_Os01g59430	expressed protein
LOC_Os08g34460	tetraspanin family protein, putative, expressed
LOC_Os05g40850	expressed protein
LOC_Os05g26570	retrotransposon protein, putative, unclassified, expressed
LOC_Os02g44800	hypothetical protein
LOC_Os01g16360	disease resistance protein, putative, expressed
LOC_Os03g04240	glutathione S-transferase, putative, expressed
LOC_Os07g02420	expressed protein
LOC_Os10g31700	hypothetical protein
LOC_Os12g34040	retrotransposon protein, putative, unclassified, expressed
LOC_Os12g05510	expressed protein
LOC_Os05g15870	expressed protein
LOC_Os02g05230	retrotransposon protein, putative, unclassified, expressed
LOC_Os12g06840	ATEXO70C2, putative, expressed
LOC_Os06g41700	expansin precursor, putative, expressed
LOC_Os09g23430	hypothetical protein
LOC_Os02g51820	expressed protein
LOC_Os10g05410	expressed protein
LOC_Os07g20290	expressed protein
LOC_Os04g20700	transposon protein, putative, CACTA, En/Spm sub-class, expressed
LOC_Os08g34430	expressed protein
LOC_Os12g18820	cytochrome P450, putative, expressed
LOC_Os07g44250	dirigent, putative, expressed
LOC_Os01g73740	lipase, putative, expressed
LOC_Os06g21280	transposon protein, putative, CACTA, En/Spm sub-class, expressed
LOC_Os11g36240	pectinesterase, putative, expressed
LOC_Os11g37570	expressed protein
LOC_Os12g34056	mitochondrial 60S ribosomal protein L16, putative, expressed
LOC_Os07g02410	transposon protein, putative, CACTA, En/Spm sub-class, expressed
LOC_Os12g34054	mitochondrial ribosomal protein S3, putative, expressed
LOC_Os02g05220	retrotransposon protein, putative, unclassified, expressed
LOC_Os06g33260	retrotransposon protein, putative, Ty3-gypsy subclass, expressed
LOC_Os09g23420	expressed protein
LOC_Os06g45240	inactive receptor kinase At2g26730 precursor, putative, expressed
LOC_Os11g38890	retrotransposon protein, putative, unclassified, expressed
LOC_Os07g02440	peroxidase precursor, putative, expressed
LOC_Os11g36230	expressed protein
LOC_Os12g34022	retrotransposon protein, putative, unclassified, expressed
LOC_Os05g43090	GDSL-like lipase/acylhydrolase, putative, expressed
LOC_Os03g06840	GRF zinc finger family protein, expressed
LOC_Os09g23450	expressed protein
LOC_Os02g51840	expressed protein
LOC_Os01g60460	expressed protein
LOC_Os10g35280	nucleolar complex protein 2, putative, expressed
LOC_Os03g22080	RING-H2 finger protein, putative, expressed
LOC_Os12g36690	mla1, putative, expressed
LOC_Os02g18500	chlorophyllase-2, chloroplast precursor, putative
LOC_Os07g27750	expressed protein
LOC_Os05g39830	expressed protein
LOC_Os12g35364	expressed protein
LOC_Os01g71106	NBS-LRR disease resistance protein, putative, expressed
LOC_Os06g16750	expressed protein
LOC_Os09g23440	hypothetical protein
LOC_Os08g45150	GDSL-like lipase/acylhydrolase, putative, expressed
LOC_Os07g14440	expressed protein
LOC_Os10g05400	OsWAK102 - OsWAK receptor-like cytoplasmic kinase OsWAK-RLCK, expressed
LOC_Os01g59470	expressed protein
LOC_Os12g22020	expressed protein
LOC_Os03g46060	thaumatin family domain containing protein, expressed
LOC_Os02g11080	hypothetical protein
LOC_Os09g34120	expressed protein
LOC_Os06g28720	expressed protein
LOC_Os03g61670	calreticulin precursor, putative, expressed
LOC_Os08g29910	prenyltransferase, putative
LOC_Os12g35330	OsGrx_C12 - glutaredoxin subgroup III, expressed
LOC_Os03g05530	nodulin, putative, expressed
LOC_Os10g23280	expressed protein
LOC_Os03g46030	expressed protein
LOC_Os03g47360	expressed protein
LOC_Os06g16740	expressed protein
LOC_Os02g07850	DUF630/DUF632 domains containing protein, putative, expressed
LOC_Os08g21190	retrotransposon protein, putative, unclassified
LOC_Os01g59480	expressed protein
LOC_Os11g24220	retrotransposon protein, putative, Ty3-gypsy subclass, expressed
LOC_Os04g37570	aspartic proteinase nepenthesin precursor, putative, expressed
LOC_Os05g40840	hypothetical protein
LOC_Os03g18840	NUC189 domain containing protein, expressed
LOC_Os10g36590	retrotransposon protein, putative, unclassified, expressed
LOC_Os03g61660	retrotransposon protein, putative, unclassified, expressed
LOC_Os01g72450	DNA binding protein, putative, expressed
LOC_Os04g24250	expressed protein
LOC_Os08g45130	histone-lysine N-methyltransferase, putative, expressed
LOC_Os12g34014	NADH-ubiquinone oxidoreductase chain 6, putative, expressed
LOC_Os01g18970	peroxidase precursor, putative, expressed
LOC_Os12g35340	OsGrx_C11 - glutaredoxin subgroup III, expressed
LOC_Os02g06510	myosin heavy chain, putative, expressed
LOC_Os06g16730	expressed protein
LOC_Os07g39700	expressed protein
LOC_Os03g47370	LTPL95 - Protease inhibitor/seed storage/LTP family protein precursor, putative, expressed
LOC_Os03g22090	retrotransposon protein, putative, unclassified, expressed
LOC_Os08g33150	MYB family transcription factor, putative, expressed
LOC_Os11g24230	expressed protein
LOC_Os05g50140	auxin efflux carrier component, putative, expressed
LOC_Os09g36680	ribonuclease T2 family domain containing protein, expressed
LOC_Os09g11380	expressed protein
LOC_Os09g10054	disease resistance protein RPS2, putative, expressed
LOC_Os03g30590	expressed protein
LOC_Os04g26980	terpene synthase, putative, expressed
LOC_Os04g25650	cysteine-rich receptor-like protein kinase, putative, expressed
LOC_Os12g35310	expressed protein
LOC_Os07g39770	expressed protein
LOC_Os02g37694	expressed protein
LOC_Os11g32620	chalcone synthase, putative, expressed
LOC_Os11g07660	hypothetical protein
LOC_Os04g24328	jasmonate-induced protein, putative, expressed
LOC_Os07g02480	expressed protein
LOC_Os12g23320	retrotransposon protein, putative, Ty1-copia subclass, expressed
LOC_Os04g14990	BURP domain containing protein, expressed
LOC_Os10g10060	expressed protein
LOC_Os06g21230	glycine rich protein family protein, putative, expressed
LOC_Os02g47010	secretory carrier-associated membrane protein, putative, expressed
LOC_Os03g04290	transposon protein, putative, unclassified, expressed
LOC_Os04g01690	pyridoxal-dependent decarboxylase protein, putative, expressed
LOC_Os02g50650	transposon protein, putative, CACTA, En/Spm sub-class
LOC_Os04g25640	transposon protein, putative, CACTA, En/Spm sub-class, expressed
LOC_Os02g37680	transposon protein, putative, CACTA, En/Spm sub-class, expressed
LOC_Os02g36350	expressed protein
LOC_Os09g22030	retrotransposon protein, putative, unclassified, expressed
LOC_Os11g07650	retrotransposon protein, putative, unclassified, expressed
LOC_Os06g10570	expressed protein
LOC_Os10g34020	glutathione S-transferase, putative, expressed
LOC_Os12g24640	expressed protein
LOC_Os08g11840	retrotransposon protein, putative, unclassified, expressed
LOC_Os04g24319	jasmonate-induced protein, putative, expressed
LOC_Os08g26090	transposon protein, putative, CACTA, En/Spm sub-class, expressed
LOC_Os11g44600	calmodulin binding protein, putative, expressed
LOC_Os02g49660	expressed protein
LOC_Os06g21220	glycine rich protein family protein, putative, expressed
LOC_Os05g10900	plant protein of unknown function domain containing protein, expressed
LOC_Os05g01190	transposon protein, putative, unclassified, expressed
LOC_Os08g40390	sulfotransferase domain containing protein, expressed
LOC_Os04g25670	expressed protein
LOC_Os03g42550	expressed protein
LOC_Os06g34520	CAF1 family ribonuclease containing protein, putative, expressed
LOC_Os04g24340	phytase, putative, expressed
LOC_Os10g09060	retrotransposon protein, putative, Ty3-gypsy subclass, expressed
LOC_Os11g18300	expressed protein
LOC_Os01g65290	retrotransposon protein, putative, unclassified, expressed
LOC_Os02g07810	inactive receptor kinase At2g26730 precursor, putative, expressed
LOC_Os11g06350	expressed protein
LOC_Os08g11870	retrotransposon protein, putative, Ty3-gypsy subclass, expressed
LOC_Os06g21210	glycine rich protein family protein, putative, expressed
LOC_Os10g36670	expressed protein
LOC_Os06g08230	expressed protein
LOC_Os03g42569	expressed protein
LOC_Os11g21960	retrotransposon protein, putative, unclassified, expressed
LOC_Os06g46560	myb-like DNA-binding domain containing protein, expressed
LOC_Os07g14460	hypothetical protein
LOC_Os03g30580	expressed protein
LOC_Os10g09070	retrotransposon protein, putative, Ty3-gypsy subclass, expressed
LOC_Os04g25660	transposon protein, putative, CACTA, En/Spm sub-class, expressed
LOC_Os09g09090	retrotransposon protein, putative, Ty3-gypsy subclass
LOC_Os08g38080	helix-loop-helix DNA-binding domain containing protein, expressed
LOC_Os11g32610	chalcone and stilbene synthases, putative, expressed
LOC_Os06g09570	nucleolar GTP-binding protein 1, putative, expressed
LOC_Os11g06340	ubiquinol-cytochrome C reductase hinge protein, putative, expressed
LOC_Os10g35330	expressed protein
LOC_Os12g23330	expressed protein
LOC_Os04g11030	expressed protein
LOC_Os06g21200	retrotransposon protein, putative, Ty1-copia subclass, expressed
LOC_Os05g37190	ZOS5-08 - C2H2 zinc finger protein, expressed
LOC_Os06g45230	pollen allergen, putative, expressed
LOC_Os04g37640	xyloglucan fucosyltransferase, putative, expressed
LOC_Os06g21270	glycine rich protein family protein, putative, expressed
LOC_Os05g26470	retrotransposon protein, putative, Ty3-gypsy subclass, expressed
LOC_Os11g20600	hypothetical protein
LOC_Os05g08640	transferase family protein, putative, expressed
LOC_Os12g13960	LTPL33 - Protease inhibitor/seed storage/LTP family protein precursor, expressed
LOC_Os05g51430	expressed protein
LOC_Os03g05590	AP2 domain containing protein, expressed
LOC_Os08g09570	expressed protein
LOC_Os07g09910	stripe rust resistance protein Yr10, putative, expressed
LOC_Os10g10020	expressed protein
LOC_Os02g49630	tetraspanin family protein, putative, expressed
LOC_Os02g13690	hypothetical protein
LOC_Os11g36180	receptor kinase, putative, expressed
[truncated: 6,799 more rows]

## Sheet: Overlap  genes
Gene ID	Protein description
LOC_Os03g62620	late embryogenesis abundant protein, putative, expressed
LOC_Os12g18530	nucleotidyltransferase, putative, expressed
LOC_Os03g12360	trehalose-6-phosphate synthase, putative, expressed
LOC_Os03g13690	expressed protein
LOC_Os06g38470	histone deacetylase 19, putative, expressed
LOC_Os06g13170	expressed protein
LOC_Os10g41250	glycoprotein, putative, expressed
LOC_Os06g50110	expressed protein
LOC_Os03g23010	expressed protein
LOC_Os03g49640	STE_MEKK_ste11_MAP3K.14 - STE kinases include homologs to sterile 7, sterile 11 and sterile 20 from yeast, expressed
LOC_Os10g30590	pentatricopeptide, putative, expressed
LOC_Os12g06540	GRAS family transcription factor containing protein, expressed
LOC_Os03g48310	plasma membrane ATPase, putative, expressed
LOC_Os12g07874	WD-40 repeat family protein, putative, expressed
LOC_Os05g27920	phox domain-containing protein, putative, expressed
LOC_Os01g73690	pentatricopeptide, putative, expressed
LOC_Os01g72360	expressed protein
LOC_Os09g39270	ZOS9-20 - C2H2 zinc finger protein, expressed
LOC_Os05g40900	expressed protein
LOC_Os03g12350	two-component response regulator, putative, expressed
LOC_Os03g63940	CBS domain containing membrane protein, putative, expressed
LOC_Os03g11020	PPR repeat containing protein, expressed
LOC_Os12g43500	expressed protein
LOC_Os06g14490	calmodulin-binding heat-shock protein, putative, expressed
LOC_Os08g41710	FHA domain containing protein, putative, expressed
LOC_Os06g13160	viral-response family protein, expressed
LOC_Os03g24339	PWWP domain containing protein, expressed
LOC_Os02g01800	receptor-like protein kinase precursor, putative, expressed
LOC_Os10g41260	MYB family transcription factor, putative, expressed
LOC_Os01g46080	GDSL-like lipase/acylhydrolase, putative, expressed
LOC_Os10g42590	retrotransposon protein, putative, unclassified, expressed
LOC_Os03g51960	expressed protein
LOC_Os10g30580	cell division control protein 48 homolog E, putative, expressed
LOC_Os03g23000	expressed protein
LOC_Os12g05220	expressed protein
LOC_Os03g26990	VQ domain containing protein, putative, expressed
LOC_Os03g48320	disease resistance RPP13-like protein 1, putative, expressed
LOC_Os09g39260	prephenate dehydratase domain containing protein, expressed
LOC_Os05g27930	AP2 domain containing protein, expressed
LOC_Os06g01195	expressed protein
LOC_Os03g37640	MATE efflux family protein, putative, expressed
LOC_Os03g11050	mannose-1-phosphate guanyltransferase, putative, expressed
LOC_Os06g49140	ribosomal RNA large subunit methyltransferase J, putative, expressed
LOC_Os12g18550	expressed protein
LOC_Os02g01830	expressed protein
LOC_Os03g62600	ras-related protein, putative, expressed
LOC_Os03g63930	acyl carrier protein, putative, expressed
LOC_Os06g51460	white-brown complex homolog protein, putative, expressed
LOC_Os08g04780	amine oxidase, putative, expressed
LOC_Os08g28740	expressed protein
LOC_Os08g03450	ribosomal protein L37, putative, expressed
LOC_Os03g51950	expressed protein
LOC_Os12g32820	pleiotropic drug resistance protein 3, putative, expressed
LOC_Os03g49620	BRASSINOSTEROID INSENSITIVE 1-associated receptor kinase 1 precursor, putative, expressed
LOC_Os01g71050	MSP domain containing protein, putative, expressed
LOC_Os01g34060	MYB family transcription factor, putative, expressed
LOC_Os06g27790	pentatricopeptide, putative, expressed
LOC_Os12g05230	ATP-dependent RNA helicase, putative, expressed
LOC_Os01g72380	expressed protein
LOC_Os06g01160	expressed protein
LOC_Os06g50146	calcium-dependent protein kinase CPK1 adapter protein 2, putative, expressed
LOC_Os03g12370	HSF-type DNA-binding domain containing protein, expressed
LOC_Os03g38980	tRNA synthetases class II domain containing protein, expressed
LOC_Os06g49150	exostosin, putative, expressed
LOC_Os06g51470	expressed protein
LOC_Os05g15900	expressed protein
LOC_Os05g39930	spotted leaf 11, putative, expressed
LOC_Os03g63920	KAP-2, putative, expressed
LOC_Os06g13140	WD domain, G-beta repeat domain containing protein, expressed
LOC_Os08g02120	kinase, pfkB family, putative, expressed
LOC_Os10g28240	calcium-transporting ATPase, plasma membrane-type, putative, expressed
LOC_Os10g41280	expressed protein
LOC_Os10g04290	transposon protein, putative, CACTA, En/Spm sub-class, expressed
LOC_Os03g23020	expressed protein
LOC_Os03g49630	expressed protein
LOC_Os08g03440	actin, putative, expressed
LOC_Os05g03920	TKL_IRAK_DUF26-lf.3 - DUF26 kinases have homology to DUF26 containing loci, expressed
LOC_Os12g06570	cyclic nucleotide-gated ion channel, putative, expressed
LOC_Os06g01170	PHD-finger domain containing protein, expressed
LOC_Os01g58080	membrane-associated salt-inducible protein, putative, expressed
LOC_Os08g15450	nodulin, putative, expressed
LOC_Os03g12320	UDP-3-O- N-acetylglucosamine deacetylase, putative, expressed
LOC_Os10g41290	AGC_PVPK_like_kin82y.17 - ACG kinases include homologs to PKA, PKG and PKC, expressed
LOC_Os03g14980	lissencephaly type-1-like homology motif, putative, expressed
LOC_Os03g38950	chloroplast post-illumination chlorophyll fluorescence increase protein, putative, expressed
LOC_Os01g09090	expressed protein
LOC_Os08g40410	translation factor EF-1 alpha, putative, expressed
LOC_Os10g29560	transposon protein, putative, CACTA, En/Spm sub-class, expressed
LOC_Os03g63910	PPR repeat domain containing protein, putative, expressed
LOC_Os03g26960	intron-binding protein aquarius, putative, expressed
LOC_Os12g07830	OsAPx5 - Stromal Ascorbate Peroxidase encoding gene 5,8, expressed
LOC_Os01g23390	hypothetical protein
LOC_Os08g39420	uncharacterized protein yeiN, putative, expressed
LOC_Os08g39430	thylakoid lumenal 19 kDa protein, chloroplast precursor, putative, expressed
LOC_Os04g24190	growth-regulating factor 11, putative, expressed
LOC_Os10g04270	jacalin-like lectin domain containing protein, expressed
LOC_Os03g63900	1-aminocyclopropane-1-carboxylate oxidase 2, putative, expressed
LOC_Os08g04790	xylosyltransferase, putative, expressed
LOC_Os03g01660	SKP1, putative, expressed
LOC_Os03g25620	LTV1, putative, expressed
LOC_Os08g02140	STIP1 homology and U box-containing protein 1, putative, expressed
LOC_Os03g49610	Os3bglu8 - beta-glucosidase, exo-beta-glucansase, high similarity to Os3bglu7, expressed
LOC_Os06g37160	transmembrane 9 superfamily member, putative, expressed
LOC_Os12g06510	calcineurin B, putative, expressed
LOC_Os10g30540	lectin-like receptor kinase, putative, expressed
LOC_Os01g72390	NBS type disease resistance protein, putative, expressed
LOC_Os03g51920	peptidase, M50 family, putative, expressed
LOC_Os08g38100	LTPL131 - Protease inhibitor/seed storage/LTP family protein precursor, putative, expressed
LOC_Os05g01320	expressed protein
LOC_Os07g16900	transposon protein, putative, CACTA, En/Spm sub-class
LOC_Os03g11010	natural resistance-associated macrophage protein, putative, expressed
LOC_Os06g49100	retrotransposon protein, putative, unclassified, expressed
LOC_Os06g51420	coiled-coil domain-containing protein 12, putative, expressed
LOC_Os10g30530	lectin-like receptor kinase, putative, expressed
LOC_Os06g13190	expressed protein
LOC_Os10g28210	plant-specific domain TIGR01615 family protein, expressed
LOC_Os08g02150	a_IG002N01.7, putative, expressed
LOC_Os06g37150	L-ascorbate oxidase precursor, putative, expressed
LOC_Os12g06520	bZIP transcription factor domain containing protein, expressed
LOC_Os05g02640	hydrolase, NUDIX family, domain containing protein, expressed
LOC_Os06g40770	expressed protein
LOC_Os03g38930	expressed protein
LOC_Os05g01310	ankyrin repeat family protein, putative, expressed
LOC_Os06g50100	tyrosine protein kinase domain containing protein, putative, expressed
LOC_Os03g38940	expressed protein
LOC_Os06g49110	delta-aminolevulinic acid dehydratase, chloroplast precursor, putative, expressed
LOC_Os04g49490	protein phosphatase 2C, putative, expressed
LOC_Os04g48160	IQ calmodulin-binding motif family protein, putative, expressed
LOC_Os06g13180	metalloendoproteinase 1 precursor, putative, expressed
LOC_Os10g31850	RING finger and CHY zinc finger domain-containing protein 1, putative, expressed
LOC_Os01g09080	WRKY107, expressed
LOC_Os05g15940	retrotransposon protein, putative, unclassified, expressed
LOC_Os08g02160	no apical meristem protein, putative, expressed
LOC_Os10g05580	expressed protein
LOC_Os06g40784	expressed protein
LOC_Os01g34010	expressed protein
LOC_Os03g51900	DEAD-box ATP-dependent RNA helicase, putative, expressed
LOC_Os10g18890	HNH endonuclease domain-containing protein, putative, expressed
LOC_Os05g01370	polygalacturonase inhibitor precursor, putative, expressed
LOC_Os06g03760	LMBR1 integral membrane protein, putative, expressed
LOC_Os05g24010	receptor protein kinase-like, putative, expressed
LOC_Os01g48650	expressed protein
LOC_Os04g24160	expressed protein
LOC_Os04g48130	OsRhmbd11 - Putative Rhomboid homologue, expressed
LOC_Os03g59050	DEAD-box ATP-dependent RNA helicase, putative, expressed
LOC_Os07g28910	LSD1 zinc finger domain containing protein, expressed
LOC_Os01g50970	expressed protein
LOC_Os06g14420	hydrolase, NUDIX family, domain containing protein, expressed
LOC_Os05g39980	expressed protein
LOC_Os11g05400	Ser/Thr protein phosphatase family protein, putative, expressed
LOC_Os07g15600	H-BTB6 - Bric-a-Brac, Tramtrack, Broad Complex BTB domain with H family conserved sequence, expressed
LOC_Os11g06730	ECAGL2 - ECA1 gametogenesis related family protein precursor, expressed
LOC_Os04g51780	expressed protein
LOC_Os05g02690	sensitivity to red light reduced protein 1, putative, expressed
LOC_Os05g01360	expressed protein
LOC_Os06g02440	expressed protein
LOC_Os01g48660	expressed protein
LOC_Os05g25350	TKL_IRAK_CrRLK1L-1.12 - The CrRLK1L-1 subfamily has homology to the CrRLK1L homolog, expressed
LOC_Os04g48140	methyltransferase, putative, expressed
LOC_Os05g51620	expressed protein
LOC_Os10g31830	ras-related protein, putative, expressed
LOC_Os01g73604	LSM domain containing protein, expressed
LOC_Os11g18730	glycosyl hydrolase family 3 protein, putative, expressed
LOC_Os06g40720	EF hand family protein, putative, expressed
LOC_Os04g37460	glutamate decarboxylase, putative, expressed
LOC_Os04g38790	expressed protein
LOC_Os04g51794	DNA binding protein, putative, expressed
LOC_Os06g03770	ABC transporter, ATP-binding protein, putative, expressed
LOC_Os01g62950	ras-related protein, putative, expressed
LOC_Os01g61620	protein kinase family protein, putative, expressed
LOC_Os03g47070	RXW8, putative, expressed
LOC_Os05g02680	nuclear factor related to kappa-B-binding protein, related, putative, expressed
LOC_Os06g03740	folic acid binding protein, putative, expressed
LOC_Os03g59030	UDP-rhamnose rhamnosyltransferase, putative, expressed
LOC_Os05g01350	retrotransposon protein, putative, unclassified, expressed
LOC_Os01g72300	Cupin domain containing protein, expressed
LOC_Os04g24180	heat shock protein binding protein, putative, expressed
LOC_Os10g29502	expressed protein
LOC_Os05g12000	expressed protein
LOC_Os07g02300	tetratricopeptide repeat domain containing protein, expressed
LOC_Os12g07810	aldehyde dehydrogenase, putative, expressed
LOC_Os05g36010	OsSub47 - Putative Subtilisin homologue, expressed
LOC_Os10g17510	transposon protein, putative, Ac/Ds sub-class, expressed
LOC_Os01g59320	expressed protein
LOC_Os10g06860	FAR1 family protein
LOC_Os10g05530	OsFBX372 - F-box domain containing protein, expressed
LOC_Os03g48370	disease resistance RPP13-like protein 1, putative, expressed
LOC_Os06g02420	ATOZI1, putative, expressed
LOC_Os01g73620	expressed protein
LOC_Os06g03750	dehydration response related protein, putative, expressed
LOC_Os05g51640	adhesion regulating molecule family, putative, expressed
LOC_Os01g47350	enoyl-CoA hydratase/isomerase family protein, putative, expressed
LOC_Os03g61340	hydrolase, alpha/beta fold family domain containing protein, expressed
LOC_Os01g48680	two pore calcium channel protein 1, putative, expressed
LOC_Os05g13320	C4-dicarboxylate transporter/malic acid transport protein, expressed
LOC_Os10g31810	expressed protein
LOC_Os07g28900	PPR repeat domain containing protein, putative, expressed
LOC_Os06g39750	3-ketoacyl-CoA synthase, putative, expressed
LOC_Os05g40990	NADH-cytochrome b5 reductase, putative, expressed
LOC_Os06g40740	expressed protein
LOC_Os05g36020	expressed protein
LOC_Os10g05540	OsFBX373 - F-box domain containing protein, expressed
LOC_Os04g51770	expressed protein
LOC_Os01g62970	expressed protein
LOC_Os04g37480	oxidoreductase, aldo/keto reductase family protein, putative, expressed
LOC_Os01g61640	NLI interacting factor-like phosphatase, putative, expressed
LOC_Os03g47050	expressed protein
LOC_Os03g48380	expressed protein
LOC_Os11g06740	syntaxin 6, putative, expressed
LOC_Os03g59010	Cupin domain containing protein, expressed
LOC_Os03g60000	SPFH domain/Band 7 family protein, expressed
LOC_Os01g72320	FYVE zinc finger domain containing protein, expressed
LOC_Os01g46030	receptor-like protein kinase, putative, expressed
LOC_Os03g62660	transposon protein, putative, unclassified, expressed
LOC_Os03g63990	transposon protein, putative, unclassified, expressed
LOC_Os01g48690	ribosomal protein rpS20, putative, expressed
LOC_Os05g38610	clathrin adaptor complex small chain domain containing protein, expressed
LOC_Os04g01480	zinc finger C-x8-C-x5-C-x3-H type family protein, expressed
LOC_Os02g47170	expressed protein
LOC_Os05g13390	expressed protein
LOC_Os03g23050	expressed protein
LOC_Os03g49680	expressed protein
LOC_Os04g25454	transposon protein, putative, CACTA, En/Spm sub-class, expressed
LOC_Os03g24380	glutathione peroxidase domain containing protein, expressed
LOC_Os01g59340	dihydropyrimidinase, putative, expressed
LOC_Os01g61670	ureidoglycolate hydrolase, putative, expressed
LOC_Os07g16970	rab GDP dissociation inhibitor alpha, putative, expressed
LOC_Os06g27770	isoflavone reductase homolog IRL, putative, expressed
LOC_Os04g37430	lipoxygenase protein, putative, expressed
LOC_Os02g35180	OsRR2 type-A response regulator, expressed
LOC_Os03g62650	ion channel DMI1-like, chloroplast precursor, putative, expressed
LOC_Os03g12390	STE_MEK_ste7_MAP2K.6 - STE kinases include homologs to sterile 7, sterile 11 and sterile 20 from yeast, expressed
LOC_Os01g46040	bromodomain domain containing protein, expressed
LOC_Os04g25440	cytokinin-O-glucosyltransferase 2, putative, expressed
LOC_Os06g14450	exo70 exocyst complex subunit family protein, putative, expressed
LOC_Os07g41920	C1-like domain containing protein, expressed
LOC_Os04g01490	zinc finger, C3HC4 type, domain containing protein, expressed
LOC_Os04g24110	anthocyanin 3-O-beta-glucosyltransferase, putative, expressed
LOC_Os04g49430	ZR1 protein, putative, expressed
LOC_Os03g47036	homeotic protein knotted-1, putative, expressed
LOC_Os04g12140	expressed protein
LOC_Os10g05520	OsFBX371 - F-box domain containing protein, expressed
LOC_Os01g62990	ATROPGEF7/ROPGEF7, putative, expressed
LOC_Os01g59350	transcription factor, putative, expressed
LOC_Os05g25310	acyl-CoA synthetase protein, putative, expressed
LOC_Os04g13470	expressed protein
LOC_Os06g02480	expressed protein
LOC_Os06g27760	peptide methionine sulfoxide reductase msrB, putative, expressed
LOC_Os03g62640	RNA-binding protein Luc7-like, putative, expressed
LOC_Os03g63970	gibberellin 20 oxidase 1, putative, expressed
LOC_Os03g61310	receptor-like protein kinase, putative, expressed
LOC_Os05g25320	transposon protein, putative, unclassified, expressed
LOC_Os05g01390	retrotransposon protein, putative, unclassified
LOC_Os01g61690	OsSCP5 - Putative Serine Carboxypeptidase homologue, expressed
LOC_Os01g73670	expressed protein
LOC_Os01g72340	beta-galactosidase, putative, expressed
LOC_Os01g46050	expressed protein
LOC_Os04g24140	ribose-5-phosphate isomerase A, putative, expressed
LOC_Os05g51610	sodium/calcium exchanger protein, putative, expressed
LOC_Os07g02340	expressed protein
LOC_Os07g28930	expressed protein
LOC_Os08g28700	dnaJ domain containing protein, expressed
LOC_Os06g14440	DRD1, putative, expressed
LOC_Os02g48480	expressed protein
LOC_Os02g47150	DNA topoisomerase 2, putative, expressed
LOC_Os05g39960	40S ribosomal protein S26, putative, expressed
LOC_Os06g03780	NUC153 domain containing protein, expressed
LOC_Os06g27740	retrotransposon protein, putative, unclassified, expressed
LOC_Os02g35160	ligatin, putative, expressed
LOC_Os05g26660	NADH-ubiquinone oxidoreductase, mitochondrial precursor, putative, expressed
LOC_Os07g02330	protein phosphatase 2C, putative, expressed
LOC_Os03g11080	expressed protein
LOC_Os07g28940	ATGRIP/GRIP, putative, expressed
LOC_Os01g46060	NUC189 domain containing protein, expressed
LOC_Os04g49410	expansin precursor, putative, expressed
LOC_Os06g15760	eukaryotic aspartyl protease domain containing protein, expressed
LOC_Os02g48470	expressed protein
LOC_Os03g51980	expressed protein
LOC_Os05g38640	Core histone H2A/H2B/H3/H4 domain containing protein, putative, expressed
LOC_Os01g60350	expressed protein
LOC_Os05g13360	expressed protein
LOC_Os06g40700	OsSub50 - Putative Subtilisin homologue, expressed
LOC_Os07g16960	glycosyl transferase, group 1 domain containing protein, expressed
LOC_Os02g47140	L11 domain containing ribosomal protein, putative, expressed
LOC_Os05g51590	N-rich protein, putative, expressed
LOC_Os07g14350	methyltransferase, putative, expressed
LOC_Os04g02890	expressed protein
LOC_Os05g49270	transporter family protein, putative, expressed
LOC_Os02g49790	aluminum-activated malate transporter, putative, expressed
LOC_Os04g49500	U-box domain-containing protein, putative, expressed
LOC_Os07g28990	expressed protein
LOC_Os07g02360	expressed protein
LOC_Os07g01030	glycosyl transferase, group 1 domain containing protein, expressed
LOC_Os07g27660	transposon protein, putative, Pong sub-class
LOC_Os02g48460	NAD dependent epimerase/dehydratase family protein, putative, expressed
LOC_Os11g42310	OsFBL58 - F-box domain and LRR containing protein, expressed
LOC_Os01g49900	peptidyl-tRNA hydrolase, mitochondrial precursor protein, putative, expressed
LOC_Os09g17810	leucine zipper protein-like, putative, expressed
LOC_Os11g44960	NBS-LRR disease resistance protein, putative, expressed
LOC_Os05g50250	cinnamoyl-CoA reductase-related, putative, expressed
LOC_Os02g35144	zinc finger, C3HC4 type domain containing protein, expressed
LOC_Os07g01020	SOR/SNZ family protein, putative, expressed
LOC_Os07g40630	BRASSINOSTEROID INSENSITIVE 1 precursor, putative, expressed
LOC_Os04g01570	invertase/pectin methylesterase inhibitor family protein, putative, expressed
LOC_Os02g35140	auxin response factor 7, putative, expressed
LOC_Os04g49510	CAMK_CAMK_like.27 - CAMK includes calcium/calmodulin depedent protein kinases, expressed
LOC_Os01g36600	PPR repeat domain containing protein, putative, expressed
LOC_Os11g29340	SAP domain containing protein, expressed
LOC_Os01g12610	expressed protein
LOC_Os04g51830	OsHKT1;4 - Na+ transporter, expressed
LOC_Os07g02350	casein kinase II subunit alpha-2, putative, expressed
LOC_Os07g38310	expressed protein
LOC_Os09g04508	expressed protein
LOC_Os02g49780	expressed protein
LOC_Os01g49910	expressed protein
LOC_Os02g12490	expressed protein
LOC_Os01g49920	protein kinase, putative, expressed
LOC_Os01g01940	expressed protein
LOC_Os05g50280	transporter family protein, putative, expressed
LOC_Os04g25550	FACT complex subunit SPT16, putative, expressed
LOC_Os02g50760	heat shock protein DnaJ, putative, expressed
LOC_Os04g24220	OsWAK32 - OsWAK receptor-like protein kinase, expressed
LOC_Os05g49290	3-ketoacyl-CoA synthase, putative, expressed
LOC_Os11g31630	expressed protein
LOC_Os04g51800	MYB protein, putative, expressed
LOC_Os01g13930	expressed protein
LOC_Os11g05380	cytochrome P450, putative, expressed
LOC_Os11g04050	expressed protein
LOC_Os07g38300	ribosome recycling factor, putative, expressed
LOC_Os04g37530	expressed protein
LOC_Os11g44950	glycosyl hydrolase family 3 protein, putative, expressed
LOC_Os02g47110	ADP-ribosylation factor, putative, expressed
LOC_Os09g16500	expressed protein
LOC_Os01g49930	expressed protein
LOC_Os09g17830	protein transport protein Sec61 subunit alpha, putative, expressed
LOC_Os07g15670	peroxiredoxin, putative, expressed
LOC_Os04g26870	oxidoreductase, aldo/keto reductase family protein, putative, expressed
LOC_Os04g01590	arginase, putative, expressed
LOC_Os01g36620	pectate lyase family protein, expressed
LOC_Os02g37780	lecithine cholesterol acyltransferase, putative, expressed
LOC_Os11g31640	serine palmitoyltransferase 2, putative, expressed
LOC_Os11g05370	60S ribosomal protein L26-1, putative, expressed
LOC_Os07g39620	C2 domain containing protein, putative, expressed
LOC_Os04g38850	expressed protein
LOC_Os11g44940	seed maturation protein PM27, putative, expressed
LOC_Os02g49760	potassium transporter, putative, expressed
LOC_Os04g38800	expressed protein
LOC_Os01g01920	HD domain containing protein 2, putative, expressed
LOC_Os05g25260	AP2 domain containing protein, expressed
LOC_Os01g48610	expressed protein
LOC_Os09g16510	WRKY74, expressed
LOC_Os01g50930	expressed protein
LOC_Os05g49230	ribosomal RNA large subunit methyltransferase J, putative, expressed
LOC_Os05g51550	DNA binding protein, putative, expressed
LOC_Os03g59090	retrotransposon protein, putative, unclassified, expressed
LOC_Os02g35110	tubulin binding cofactor C, putative, expressed
LOC_Os02g50740	WD domain, G-beta repeat domain containing protein, expressed
LOC_Os07g37030	cytochrome b6-f complex iron-sulfur subunit, chloroplast precursor, putative, expressed
LOC_Os01g01925	expressed protein
LOC_Os02g37770	lecithin cholesterol acyltransferase, putative, expressed
LOC_Os01g36630	jmjC domain-containing protein 4, putative, expressed
LOC_Os07g38360	expressed protein
LOC_Os01g62920	homeodomain protein, putative, expressed
LOC_Os11g06650	transcription elongation factor protein, putative, expressed
LOC_Os01g13910	expressed protein
LOC_Os07g01070	peptide transporter, putative, expressed
LOC_Os04g01520	expressed protein
LOC_Os09g29830	helix-loop-helix DNA-binding domain containing protein, expressed
LOC_Os04g02850	pentatricopeptide, putative, expressed
LOC_Os03g60080	NAC domain-containing protein 67, putative, expressed
LOC_Os07g49010	TOPBP1B - Similar to DNA replication protein TOPBP1 from, expressed
LOC_Os02g25780	expressed protein
LOC_Os02g12480	expressed protein
LOC_Os01g48620	expressed protein
LOC_Os05g49220	GTP-binding protein, putative, expressed
LOC_Os05g50210	expressed protein
LOC_Os07g40670	expressed protein
LOC_Os02g50730	metalloendoproteinase 1 precursor, putative, expressed
LOC_Os02g36430	expressed protein
LOC_Os07g38350	retrotransposon protein, putative, Ty1-copia subclass, expressed
LOC_Os01g36640	disease resistance protein RPM1, putative, expressed
LOC_Os02g37760	lecithine cholesterol acyltransferase, putative, expressed
LOC_Os07g39680	UV-induced protein uvi15, putative, expressed
LOC_Os01g50940	helix-loop-helix DNA-binding domain containing protein, expressed
LOC_Os11g07970	OsFBW2 - F-box domain and WD40 repeat containing protein, expressed
LOC_Os05g40890	expressed protein
LOC_Os05g37250	cytochrome P450, putative, expressed
LOC_Os07g01060	expressed protein
LOC_Os09g03210	expressed protein
LOC_Os04g01530	adenylate kinase, putative, expressed
LOC_Os06g15700	expressed protein
LOC_Os07g49000	DNAJ heat shock N-terminal domain-containing protein, putative, expressed
LOC_Os11g05310	expressed protein
LOC_Os04g38820	GRF zinc finger family protein
LOC_Os06g03700	oligopeptide transporter, putative, expressed
LOC_Os05g50240	expressed protein
LOC_Os01g37980	vesicle transport v-SNARE protein, putative, expressed
LOC_Os07g37010	cyclin, putative, expressed
LOC_Os03g59070	phosphatase, putative, expressed
LOC_Os12g31490	expressed protein
LOC_Os05g38590	expressed protein
LOC_Os04g01540	expressed protein
LOC_Os02g13785	expressed protein
LOC_Os02g49730	pre-mRNA processing ribonucleoprotein, binding region, putative, expressed
LOC_Os01g61610	flavonol synthase/flavanone 3-hydroxylase, putative, expressed
LOC_Os12g42140	G-patch domain containing protein, putative, expressed
LOC_Os02g12460	expressed protein
LOC_Os09g16540	protein kinase, putative, expressed
LOC_Os07g41980	C1-like domain containing protein, expressed
LOC_Os09g17870	cytidylyltransferase domain containing protein, expressed
LOC_Os05g51560	CK1_CaseinKinase_1.8 - CK1 includes the casein kinase 1 kinases, expressed
LOC_Os01g01910	expressed protein
LOC_Os05g50230	DUF1645 domain containing protein, putative, expressed
LOC_Os01g37990	expressed protein
LOC_Os01g36660	carboxyl-terminal peptidase, putative, expressed
LOC_Os02g11130	cytokinin-O-glucosyltransferase 3, putative, expressed
LOC_Os07g39660	hypothetical protein
LOC_Os01g50960	RNA polymerase II transcriptional coactivator KELP, putative, expressed
LOC_Os03g59060	OsPP2Ac-2 - Phosphatase 2A isoform 2 belonging to family 2, expressed
LOC_Os07g01080	expressed protein
LOC_Os02g36414	transporter family protein, putative, expressed
LOC_Os02g49720	aldehyde dehydrogenase, putative, expressed
LOC_Os11g04000	expressed protein
LOC_Os08g40450	uvrB/uvrC motif family protein, expressed
LOC_Os08g38130	cytokinin-O-glucosyltransferase 1, putative, expressed
LOC_Os08g39460	AGC_PVPK_like_CDK8.2 - ACG kinases include homologs to PKA, PKG and PKC, expressed
LOC_Os11g42390	OsSCP64 - Putative Serine Carboxypeptidase homologue, expressed
LOC_Os02g50700	expressed protein
LOC_Os01g11370	ATP-dependent RNA helicase, putative, expressed
LOC_Os02g36400	ubiquitin carboxyl-terminal hydrolase domain containing protein, expressed
LOC_Os12g17160	flavonol sulfotransferase, putative, expressed
LOC_Os12g31470	retrotransposon protein, putative, unclassified, expressed
LOC_Os01g10040	cytochrome P450, putative, expressed
LOC_Os03g01750	dual specificity protein phosphatase, putative, expressed
LOC_Os09g28540	expressed protein
LOC_Os10g42500	PAP fibrillin family domain containing protein, expressed
LOC_Os09g27210	lecithine cholesterol acyltransferase, putative, expressed
LOC_Os01g24680	3-hydroxyacyl-CoA dehydrogenase, putative, expressed
LOC_Os02g49710	RING finger protein, putative, expressed
LOC_Os12g42120	PPR repeat containing protein, expressed
LOC_Os03g13730	translocase of chloroplast 34, putative, expressed
LOC_Os02g49700	homeobox associated leucine zipper, putative, expressed
LOC_Os02g11110	flavonol-3-O-glycoside-7-O-glucosyltransferase 1, putative, expressed
LOC_Os12g31480	GPI mannosyltransferase 2, putative, expressed
LOC_Os04g02820	elongation factor, putative, expressed
LOC_Os09g28530	expressed protein
LOC_Os10g42510	expressed protein
LOC_Os02g01760	diphosphomevalonate decarboxylase family protein, expressed
LOC_Os06g50080	DUF581 domain containing protein, expressed
LOC_Os06g37080	L-ascorbate oxidase precursor, putative, expressed
LOC_Os01g22010	S-adenosylmethionine synthetase, putative, expressed
LOC_Os03g13720	expressed protein
LOC_Os07g49040	protein phosphotase protein, putative, expressed
LOC_Os03g13750	erwinia induced protein 2, putative, expressed
LOC_Os09g29890	phosphatidylinositol 3- and 4-kinase family protein, putative, expressed
LOC_Os09g28560	protein phosphotase protein, putative, expressed
LOC_Os01g10020	ectonucleotide pyrophosphatase/phosphodiesterase family member 1, putative, expressed
LOC_Os07g38380	transmembrane protein 49, putative, expressed
LOC_Os02g01790	expressed protein
LOC_Os04g01500	expressed protein
LOC_Os01g09020	WD domain, G-beta repeat domain containing protein, expressed
LOC_Os08g02190	expressed protein
LOC_Os06g50090	expressed protein
LOC_Os06g37070	expressed protein
LOC_Os01g25990	expressed protein
LOC_Os07g49030	PHD-finger family protein, expressed
LOC_Os08g39450	AN1-like zinc finger domain containing protein, expressed
LOC_Os08g38120	expressed protein
LOC_Os09g39200	expressed protein
LOC_Os07g40690	NAD dependent epimerase/dehydratase family protein, putative, expressed
LOC_Os11g42360	expressed protein
LOC_Os09g28550	expressed protein
LOC_Os09g29880	expressed protein
LOC_Os01g10010	prenylated rab acceptor, putative, expressed
LOC_Os07g38370	expressed protein
LOC_Os01g11340	cytochrome P450, putative, expressed
LOC_Os07g37040	PB1 domain containing protein, expressed
LOC_Os03g01760	exostosin family domain containing protein, expressed
LOC_Os02g01780	expressed protein
LOC_Os04g01510	DUF1295 domain containing protein, putative, expressed
LOC_Os10g41200	MYB family transcription factor, putative, expressed
LOC_Os11g30390	transposon protein, putative, unclassified, expressed
LOC_Os02g37700	lecithin:cholesterol acyltransferase, putative, expressed
LOC_Os03g12414	cyclin, putative, expressed
LOC_Os12g42110	phosphonate metabolism protein-related, putative, expressed
LOC_Os02g25700	O-acyltransferase, putative, expressed
LOC_Os02g01730	serine/threonine-protein kinase At1g18390 precursor, putative, expressed
LOC_Os10g42540	expressed protein
LOC_Os06g51360	lysM domain containing protein, putative, expressed
LOC_Os12g32760	transporter family protein, putative, expressed
LOC_Os12g17120	retrotransposon protein, putative, Ty1-copia subclass, expressed
LOC_Os01g09000	glutaminyl-tRNA synthetase, putative, expressed
LOC_Os03g01710	expressed protein
LOC_Os05g03910	RNA polymerase II-associated protein 3, putative, expressed
LOC_Os08g14195	expressed protein
LOC_Os06g49050	hAT dimerisation domain containing protein, expressed
LOC_Os08g14190	flavonol sulfotransferase, putative, expressed
LOC_Os10g41220	protein kinase family protein, putative, expressed
LOC_Os09g28570	zinc-binding alcohol dehydrogenase domain-containing protein 2, putative, expressed
LOC_Os10g42550	Inositol 1, 3, 4-trisphosphate 5/6-kinase, putative, expressed
LOC_Os09g27240	mitochondrial carrier protein, putative, expressed
LOC_Os06g51370	OsSCP38 - Putative Serine Carboxypeptidase homologue, expressed
LOC_Os11g29390	bifunctional dihydrofolate reductase-thymidylate synthase, putative, expressed
LOC_Os12g32770	expressed protein
LOC_Os06g50040	OsSAUR29 - Auxin-responsive SAUR gene family member, expressed
LOC_Os07g49080	COBRA-like protein 7 precursor, putative, expressed
LOC_Os01g09010	transferase family protein, putative, expressed
LOC_Os10g41224	expressed protein
LOC_Os11g30370	OsSPL19 - SBP-box gene family member, expressed
LOC_Os09g39220	delta14-sterol reductase, putative, expressed
LOC_Os05g50290	hhH-GPD superfamily base excision DNA repair protein, putative, expressed
LOC_Os08g38150	expressed protein
LOC_Os06g50050	AAA-type ATPase family protein, putative, expressed
LOC_Os10g41230	homeobox associated leucine zipper, putative, expressed
LOC_Os01g12640	expressed protein
LOC_Os09g27270	ribosomal RNA large subunit methyltransferase J, putative, expressed
LOC_Os07g49070	expressed protein
LOC_Os11g29350	ELMO/CED-12 family protein, putative, expressed
LOC_Os12g31410	expressed protein
LOC_Os11g17380	protein kinase domain containing protein, expressed
LOC_Os08g38160	cytokinin-O-glucosyltransferase, putative, expressed
LOC_Os06g49070	expressed protein
LOC_Os02g01740	U5 small nuclear ribonucleoprotein 200 kDa helicase, putative, expressed
LOC_Os10g41240	dual specificity protein phosphatase, putative, expressed
LOC_Os12g17130	expressed protein
LOC_Os09g28590	AGAP010609-PA, putative, expressed
LOC_Os03g01720	protein binding protein, putative, expressed
LOC_Os02g13710	ethylene-responsive transcription factor TINY, putative, expressed
LOC_Os09g39240	expressed protein
LOC_Os09g15290	expressed protein
LOC_Os12g17320	polyprenyl synthetase, putative, expressed
LOC_Os02g25900	pollen signalling protein with adenylyl cyclase activity, putative, expressed
LOC_Os06g49000	expressed protein
LOC_Os01g61590	CAMK_CAMK_like.1 - CAMK includes calcium/calmodulin depedent protein kinases, expressed
LOC_Os03g37780	expressed protein
LOC_Os01g60260	KH domain containing protein, putative, expressed
LOC_Os08g41820	exo70 exocyst complex subunit domain containing protein, expressed
LOC_Os01g47280	expressed protein
LOC_Os02g01930	expressed protein
LOC_Os06g13050	peroxidase family protein, expressed
LOC_Os06g39680	transposon protein, putative, unclassified, expressed
LOC_Os12g18650	Regulator of chromosome condensation domain containing protein, expressed
LOC_Os10g41370	WD repeat-containing protein 8, putative, expressed
LOC_Os10g27060	SET domain protein 123, putative, expressed
LOC_Os10g40040	expressed protein
LOC_Os08g03550	expressed protein
LOC_Os12g29300	CESA10 - cellulose synthase, expressed
LOC_Os03g50760	EF hand family protein, putative, expressed
LOC_Os03g25790	glycosyl hydrolases family 17 protein, expressed
LOC_Os03g24460	aminotransferase domain containing protein, putative, expressed
LOC_Os03g48430	1-aminocyclopropane-1-carboxylate oxidase homolog 4, putative, expressed
LOC_Os06g01060	retrotransposon protein, putative, Ty3-gypsy subclass, expressed
LOC_Os05g02740	expressed protein
LOC_Os03g62730	transposon protein, putative, unclassified, expressed
LOC_Os02g25910	histone H3, putative, expressed
LOC_Os03g12470	OsWAK25 - OsWAK receptor-like protein kinase, expressed
LOC_Os03g36460	expressed protein
LOC_Os12g43620	helix-loop-helix DNA-binding domain containing protein, expressed
LOC_Os01g61580	selT-like protein precursor, putative, expressed
LOC_Os01g73560	leucine rich repeat domain containing protein, putative, expressed
LOC_Os06g14370	caleosin related protein, putative, expressed
LOC_Os08g40500	expressed protein
LOC_Os08g41830	sulfite oxidase, putative, expressed
LOC_Os10g27050	OsPP2Ac-4 - Phosphatase 2A isoform 4 belonging to family 2, expressed
LOC_Os08g28830	pentatricopeptide, putative, expressed
LOC_Os06g50000	LYR motif containing protein, putative, expressed
LOC_Os03g24450	OsPOP8 - Putative Prolyl Oligopeptidase homologue, expressed
LOC_Os06g37000	RNA recognition motif containing protein, expressed
LOC_Os12g31640	vacuolar protein sorting-associated protein 26, putative, expressed
LOC_Os03g49770	oxysterol-binding protein, putative, expressed
LOC_Os12g05340	expressed protein
LOC_Os10g39030	homeobox domain containing protein, expressed
LOC_Os06g40680	expressed protein
LOC_Os08g39510	expressed protein
LOC_Os04g48070	homeobox and START domains containing protein, putative, expressed
LOC_Os06g49020	26S proteasome non-ATPase regulatory subunit 14, putative, expressed
LOC_Os03g11170	cysteine proteinase inhibitor precursor, putative, expressed
LOC_Os05g38710	lipin, N-terminal conserved region family protein, expressed
LOC_Os08g41800	regulatory protein, putative, expressed
LOC_Os01g60280	ATP binding protein, putative, expressed
LOC_Os10g28370	chlorophyllase-2, chloroplast precursor, putative, expressed
LOC_Os08g28860	hydrolase, NUDIX family, domain containing protein, expressed
LOC_Os10g40060	protein kinase, putative, expressed
LOC_Os08g03570	NAD dependent epimerase/dehydratase family protein, putative, expressed
LOC_Os12g32940	transporter family protein, putative, expressed
LOC_Os01g72260	cytochrome P450, putative, expressed
LOC_Os03g36439	F-box domain containing protein, expressed
LOC_Os02g13900	BES1/BZR1 homolog protein, putative, expressed
LOC_Os06g25010	glycosyl hydrolase, putative, expressed
LOC_Os06g02370	expressed protein
LOC_Os10g39020	fringe-related protein, putative, expressed
LOC_Os12g43600	RNA recognition motif containing protein, expressed
LOC_Os01g60270	homeobox domain containing protein, expressed
LOC_Os05g38720	Lung seven transmembrane receptor domain containing protein, putative, expressed
LOC_Os06g51350	IPP transferase, putative, expressed
LOC_Os06g15680	cytochrome P450 71A6, putative, expressed
LOC_Os10g28360	1,2-dihydroxy-3-keto-5-methylthiopentene dioxygenase protein, putative, expressed
LOC_Os06g02380	T-complex protein, putative, expressed
LOC_Os10g39010	TKL_IRAK_CrRLK1L-1.16 - The CrRLK1L-1 subfamily has homology to the CrRLK1L homolog, expressed
LOC_Os12g05360	ligA, putative, expressed
LOC_Os01g72250	uridine 5-monophosphate synthase, putative, expressed
LOC_Os03g12440	zinc-binding protein, putative, expressed
LOC_Os03g13770	tubulin, putative, expressed
LOC_Os05g02780	glycine-rich protein A3, putative, expressed
LOC_Os04g48050	RING zinc finger protein, putative, expressed
LOC_Os06g13090	armadillo/beta-catenin repeat family protein, putative, expressed
LOC_Os10g29680	expressed protein
LOC_Os06g39640	PINHEAD, putative, expressed
LOC_Os03g62700	protein kinase, putative, expressed
LOC_Os08g02250	IQ calmodulin-binding motif domain containing protein, expressed
LOC_Os04g12090	retrotransposon protein, putative, Ty1-copia subclass, expressed
LOC_Os06g41960	lysM-domain containing receptor-like kinase, putative, expressed
LOC_Os09g39190	OsFBO22 - F-box and other domain containing protein, expressed
LOC_Os10g39000	expressed protein
LOC_Os08g38210	transcription factor BIM2, putative, expressed
LOC_Os10g17690	NB-ARC domain containing protein, expressed
LOC_Os03g50720	expressed protein
LOC_Os03g12430	PPR repeat containing protein, putative, expressed
LOC_Os05g02770	glycine-rich cell wall structural protein precursor, putative, expressed
LOC_Os08g38220	dof zinc finger domain containing protein, putative, expressed
LOC_Os08g39550	polygalacturonase inhibitor 2 precursor, putative, expressed
LOC_Os06g13080	spotted leaf 11, putative, expressed
LOC_Os05g13420	large tegument protein, putative, expressed
LOC_Os01g60290	expressed protein
LOC_Os05g14750	AGC_PVPK_like_kin82y.12 - ACG kinases include homologs to PKA, PKG and PKC, expressed
LOC_Os03g01780	transposon protein, putative, unclassified, expressed
LOC_Os06g39650	pentatricopeptide, putative, expressed
LOC_Os06g38320	expressed protein
LOC_Os08g28870	receptor-like protein kinase 5 precursor, putative, expressed
LOC_Os03g49730	zinc finger protein, putative, expressed
LOC_Os12g06630	OsFBT14 - F-box and tubby domain containing protein, expressed
LOC_Os05g01440	phosphoribosylformylglycinamidine synthase, putative, expressed
LOC_Os04g36054	auxin response factor 9, putative, expressed
LOC_Os03g11100	vesicle transport protein GOT1B, putative, expressed
LOC_Os03g11130	expressed protein
LOC_Os03g13790	myb/SANT domain protein, putative, expressed
LOC_Os04g48030	heat stress transcription factor B-1, putative, expressed
LOC_Os06g13070	hhH-GPD superfamily base excision DNA repair protein, putative, expressed
LOC_Os10g28330	ZOS10-04 - C2H2 zinc finger protein, expressed
LOC_Os04g49360	OsFBX149 - F-box domain containing protein, expressed
LOC_Os08g40510	KID-containing protein, putative, expressed
LOC_Os08g41840	expressed protein
LOC_Os03g23110	retrotransposon protein, putative, Ty3-gypsy subclass, expressed
LOC_Os12g07970	transporter, major facilitator family, putative, expressed
LOC_Os01g35230	1-aminocyclopropane-1-carboxylate oxidase homolog 1, putative, expressed
LOC_Os03g37720	NBS-LRR type disease resistance protein Rps1-k-1, putative, expressed
LOC_Os06g40650	copine-1, putative, expressed
LOC_Os04g51680	expressed protein
LOC_Os03g12450	nucleoporin, putative, expressed
LOC_Os03g13780	transposon protein, putative, unclassified, expressed
LOC_Os04g49370	expressed protein
LOC_Os10g30640	translin, putative, expressed
LOC_Os06g14390	1-aminocyclopropane-1-carboxylate oxidase homolog 4, putative, expressed
LOC_Os08g41850	expressed protein
LOC_Os05g14730	cyclin-A1, putative, expressed
LOC_Os06g37020	expressed protein
LOC_Os12g06650	tetratricopeptide-like helical, putative, expressed
LOC_Os12g07980	RNA polymerases N 8 kDa subunit, putative, expressed
LOC_Os05g02750	ABC transporter, membrane-spanning/permease subunit, putative, expressed
LOC_Os04g51690	glycosyl hydrolase family 47 domain contain protein, expressed
LOC_Os08g39530	expressed protein
LOC_Os06g41990	M16 domain containing zinc peptidase, putative, expressed
LOC_Os01g47200	retrotransposon protein, putative, unclassified, expressed
LOC_Os06g03640	BAG domain containing protein, expressed
LOC_Os05g51750	aspartyl protease family protein, putative, expressed
LOC_Os05g49430	aldose 1-epimerase, putative, expressed
LOC_Os10g04342	stripe rust resistance protein Yr10, putative, expressed
LOC_Os05g51754	expressed protein
LOC_Os04g49340	tRNA-splicing endonuclease positive effector-related, putative, expressed
LOC_Os04g24040	retrotransposon protein, putative, Ty3-gypsy subclass, expressed
LOC_Os11g32900	retinoblastoma-related protein-like, putative, expressed
LOC_Os04g48010	WD-40 repeat family protein, putative, expressed
LOC_Os05g50420	retrotransposon protein, putative, unclassified, expressed
LOC_Os06g39600	protein phosphatase 2C, putative, expressed
LOC_Os05g36110	protein of unknown function DUF502 domain containing protein, expressed
LOC_Os04g51660	transferase family protein, putative, expressed
LOC_Os04g38680	transmembrane amino acid transporter protein, putative, expressed
LOC_Os01g61510	ammonium transporter protein, putative, expressed
LOC_Os04g52990	expressed protein
LOC_Os05g01480	ras-related protein, putative, expressed
LOC_Os05g25470	transposon protein, putative, unclassified, expressed
LOC_Os03g60150	protein kinase domain containing protein, expressed
LOC_Os05g24140	tetracycline transporter-like protein 1, putative, expressed
LOC_Os05g49420	transcription factor, putative, expressed
LOC_Os10g31950	3-ketoacyl-CoA thiolase, peroxisomal precursor, putative, expressed
LOC_Os10g30620	expressed protein
LOC_Os04g40990	malate synthase, glyoxysomal, putative, expressed
LOC_Os04g48020	3-hexulose-6-phosphate isomerase, putative, expressed
LOC_Os05g51740	receptor protein kinase CLAVATA1 precursor, putative, expressed
LOC_Os04g49350	PPR repeat domain containing protein, putative, expressed
LOC_Os03g59160	elongation factor P, putative, expressed
LOC_Os04g25360	tRNA methyltransferase complex GCD14 subunit, putative, expressed
LOC_Os06g41930	zinc-binding protein, putative, expressed
LOC_Os06g15620	GASR7 - Gibberellin-regulated GASA/GAST/Snakin family protein precursor, expressed
LOC_Os05g38780	expressed protein
LOC_Os10g05680	expressed protein
LOC_Os05g12130	EMB2261, putative, expressed
LOC_Os06g40600	elongation factor, putative, expressed
LOC_Os04g36010	expressed protein
LOC_Os01g62830	expressed protein
LOC_Os01g61500	BAG domain containing protein, expressed
LOC_Os05g24150	tetratricopeptide-like helical, putative, expressed
LOC_Os05g48120	expressed protein
LOC_Os10g29620	tyrosine protein kinase domain containing protein, putative, expressed
LOC_Os07g04840	PsbP, putative, expressed
LOC_Os01g50870	expressed protein
LOC_Os10g31940	inosine triphosphate pyrophosphatase, putative, expressed
LOC_Os01g73514	5-oxoprolinase, putative, expressed
LOC_Os05g38790	IQ calmodulin-binding motif domain containing protein, expressed
LOC_Os01g60200	expressed protein
LOC_Os05g37460	expressed protein
LOC_Os04g52970	NBS-LRR disease resistance protein, putative, expressed
LOC_Os04g36040	peptide transporter PTR2, putative, expressed
LOC_Os01g62860	oxidoreductase, aldo/keto reductase family protein, putative, expressed
LOC_Os11g07960	transferase family protein, putative, expressed
LOC_Os05g01460	STIP1 homology and U box-containing protein 1, putative, expressed
LOC_Os03g62790	pirin, putative, expressed
LOC_Os03g60130	transcription elongation factor protein, putative, expressed
LOC_Os01g49890	threonine synthase, chloroplast precursor, putative, expressed
LOC_Os04g25380	cytokinin-O-glucosyltransferase 2, putative, expressed
LOC_Os06g40620	SNF7 domain containing protein, putative, expressed
LOC_Os12g06610	nucleolar complex protein 2, putative, expressed
LOC_Os05g14770	expressed protein
LOC_Os05g36140	expressed protein
LOC_Os04g12080	TKL_IRAK_DUF26-lc.7 - DUF26 kinases have homology to DUF26 containing loci, expressed
LOC_Os05g37470	transmembrane amino acid transporter protein, putative, expressed
LOC_Os05g13440	coiled-coil domain-containing protein 25, putative, expressed
LOC_Os12g07940	expressed protein
LOC_Os04g38690	membrane associated DUF588 domain containing protein, putative, expressed
LOC_Os03g60120	AP2 domain containing protein, expressed
LOC_Os01g72200	expressed protein
LOC_Os01g73530	ABC transporter, ATP-binding protein, putative, expressed
LOC_Os03g62780	S1 RNA binding domain containing protein, expressed
LOC_Os01g48570	expressed protein
LOC_Os05g51710	pleckstrin homology domain-containing protein-related taxo, putative, expressed
LOC_Os01g50890	expressed protein
LOC_Os05g37400	expressed protein
LOC_Os05g38730	SAC3/GANP family protein, putative, expressed
LOC_Os07g04860	transposon protein, putative, unclassified, expressed
LOC_Os07g41810	stress responsive A/B Barrel domain containing protein, expressed
LOC_Os04g39970	vacuolar sorting protein 9 domain-containing protein, putative, expressed
LOC_Os01g62880	oxidoreductase, aldo/keto reductase family protein, putative, expressed
LOC_Os04g12010	glycosyltransferase, putative, expressed
LOC_Os06g03682	calcium-dependent protein kinase isoform AK1, putative, expressed
LOC_Os03g60110	KH domain containing protein, putative, expressed
LOC_Os01g47256	exosome complex exonuclease RRP40, putative, expressed
LOC_Os04g40950	glyceraldehyde-3-phosphate dehydrogenase, putative, expressed
LOC_Os07g04850	pre-mRNA-processing factor 31, putative, expressed
LOC_Os07g28840	SET domain containing protein, expressed
LOC_Os05g37410	hhH-GPD superfamily base excision DNA repair protein, expressed
LOC_Os10g31910	pectate lyase precursor, putative, expressed
LOC_Os04g49310	tRNA-splicing endonuclease positive effector-related, putative, expressed
LOC_Os05g12170	plant-specific domain TIGR01589 family protein, putative, expressed
LOC_Os02g47280	growth-regulating factor, putative, expressed
LOC_Os08g04830	expressed protein
LOC_Os04g52960	nucleolin, putative, expressed
LOC_Os03g48480	thioesterase family protein, putative, expressed
LOC_Os06g28970	bolA, putative, expressed
LOC_Os04g38630	helicase conserved C-terminal domain containing protein, expressed
LOC_Os03g59110	pheophorbide a oxygenase, chloroplast precursor, putative, expressed
LOC_Os06g02330	expressed protein
LOC_Os01g47262	AMSH-like protease, putative, expressed
LOC_Os04g40980	Divergent PAP2 family domain containing protein, expressed
LOC_Os07g28810	expressed protein
LOC_Os03g47120	CBS domain containing protein, expressed
LOC_Os03g48450	SCARECROW, putative, expressed
LOC_Os06g03660	peroxisomal biogenesis factor 11, putative, expressed
LOC_Os04g36000	OsFBX137 - F-box domain containing protein, expressed
LOC_Os06g28950	expressed protein
LOC_Os01g73540	YGGT family protein, putative, expressed
LOC_Os05g25450	TKL_IRAK_CrRLK1L-1.3 - The CrRLK1L-1 subfamily has homology to the CrRLK1L homolog, expressed
LOC_Os06g03676	CAMK_CAMK_like.6 - CAMK includes calcium/calmodulin depedent protein kinases, expressed
LOC_Os04g40970	DEAD-box ATP-dependent RNA helicase, putative, expressed
LOC_Os01g47270	DUF1645 domain containing protein, putative, expressed
LOC_Os10g17600	hypothetical protein
LOC_Os04g51610	calcium-transporting ATPase, plasma membrane-type, putative, expressed
LOC_Os01g60230	auxin efflux carrier component, putative, expressed
LOC_Os04g52940	SIT4 phosphatase-associated protein domain containing protein, expressed
LOC_Os05g12150	endoglucanase precursor, putative, expressed
LOC_Os11g07912	MLO domain containing protein, putative, expressed
LOC_Os01g61560	phosphatidate cytidylyltransferase, putative, expressed
LOC_Os11g07910	transmembrane 9 superfamily member, putative, expressed
LOC_Os03g23180	retrotransposon protein, putative, Ty3-gypsy subclass, expressed
LOC_Os06g02340	OsFBX183 - F-box domain containing protein, expressed
LOC_Os04g39980	gibberellin 20 oxidase 2, putative, expressed
LOC_Os04g38720	no apical meristem protein, putative, expressed
LOC_Os07g39530	BTBN16 - Bric-a-Brac, Tramtrack, Broad Complex BTB domain with non-phototropic hypocotyl 3 NPH3 domain, expressed
LOC_Os07g40520	formin-like protein 20, putative, expressed
LOC_Os05g48060	phosphatidylserine synthase, putative, expressed
LOC_Os01g37800	ras-related protein, putative, expressed
LOC_Os04g25410	pentatricopeptide repeat domain containing protein, putative, expressed
LOC_Os04g51700	DNA ligase I, ATP-dependent family protein, expressed
LOC_Os02g36590	CPuORF19 - conserved peptide uORF-containing transcript, expressed
LOC_Os04g38710	hypothetical protein
LOC_Os01g25800	expressed protein
LOC_Os11g18570	cytochrome P450, putative, expressed
LOC_Os07g41840	expressed protein
LOC_Os11g30210	NBS-LRR type disease resistance protein, putative, expressed
LOC_Os05g49380	OsDegp9 - Putative Deg protease homologue, expressed
LOC_Os11g07890	transposon protein, putative, CACTA, En/Spm sub-class, expressed
LOC_Os07g39520	STE_PAK_Ste20_Slob_Wnk.5 - STE kinases include homologs to sterile 7, sterile 11 and sterile 20 from yeast, expressed
LOC_Os04g14760	phosphoglycerate mutase, putative, expressed
LOC_Os02g48570	peptide transporter PTR2, putative, expressed
LOC_Os05g36080	transposon protein, putative, unclassified, expressed
LOC_Os11g43510	lipase precursor, putative, expressed
LOC_Os07g28850	retrotransposon protein, putative, unclassified, expressed
LOC_Os01g37820	oxidoreductase/ transition metal ion binding protein, putative, expressed
LOC_Os01g13810	expressed protein
LOC_Os03g01810	SNF7 domain containing protein, putative, expressed
LOC_Os11g06590	alcohol dehydrogenase GroES-like domain containing protein, expressed
LOC_Os07g39510	yippee zinc-binding protein, putative, expressed
LOC_Os02g48560	fatty acid desaturase, putative, expressed
LOC_Os02g47230	Disease resistance/zinc finger/chromosome condensation-like region protein, putative, expressed
LOC_Os01g01830	OsPOP1 - Putative Prolyl Oligopeptidase homologue, expressed
LOC_Os07g41820	stress responsive A/B Barrel domain containing protein, expressed
LOC_Os05g48070	expressed protein
LOC_Os01g36500	TKL_IRAK_DUF26-lh.5 - DUF26 kinases have homology to DUF26 containing loci, expressed
LOC_Os01g13800	receptor-like protein kinase 5 precursor, putative, expressed
LOC_Os11g06580	OsFBX397 - F-box domain containing protein, expressed
LOC_Os01g37837	seryl-tRNA synthetase, putative, expressed
LOC_Os04g12120	transposon protein, putative, unclassified, expressed
LOC_Os04g38730	hypothetical protein
LOC_Os11g44820	expressed protein
LOC_Os02g49880	CCT/B-box zinc finger protein, putative, expressed
LOC_Os02g48550	expressed protein
LOC_Os02g47220	CPuORF20 - conserved peptide uORF-containing transcript, expressed
LOC_Os01g49820	lipid phosphatase protein, putative, expressed
LOC_Os05g48020	SNARE domain containing protein, putative, expressed
LOC_Os04g14710	flavin-containing monooxygenase family protein, putative, expressed
LOC_Os01g01800	expressed protein
LOC_Os05g50340	MYB family transcription factor, putative, expressed
LOC_Os07g38240	ZOS7-05 - C2H2 zinc finger protein, expressed
LOC_Os02g50860	ras-related protein, putative, expressed
LOC_Os01g37842	expressed protein
LOC_Os02g37890	retrotransposon protein, putative, unclassified, expressed
LOC_Os09g04410	retrotransposon, putative, centromere-specific, expressed
LOC_Os02g47210	amino acid permease family protein, putative, expressed
LOC_Os02g49870	expressed protein
LOC_Os01g48500	expressed protein
LOC_Os01g50820	transporter, major facilitator family, putative, expressed
LOC_Os01g49830	B3 DNA binding domain containing protein, expressed
LOC_Os05g25390	tyrosine protein kinase domain containing protein, putative, expressed
LOC_Os05g48010	MYB family transcription factor, putative, expressed
LOC_Os09g17730	proton pump interactor, putative, expressed
LOC_Os07g40550	IBS1, putative, expressed
LOC_Os02g35220	expressed protein
LOC_Os07g39560	RNA recognition motif containing protein, putative, expressed
LOC_Os02g37880	cyclin G-associated kinase, putative, expressed
LOC_Os02g47200	transposon protein, putative, unclassified, expressed
LOC_Os02g49860	AWPM-19-like membrane family protein, putative, expressed
LOC_Os05g48040	MATE efflux family protein, putative, expressed
LOC_Os05g51690	CCT motif family protein, expressed
LOC_Os05g50360	anaphase-promoting complex subunit 10, putative, expressed
LOC_Os02g50845	expressed protein
LOC_Os09g17740	chlorophyll A-B binding protein, putative, expressed
LOC_Os07g38220	expressed protein
LOC_Os02g50840	BAH domain containing protein, putative, expressed
LOC_Os01g37860	retrotransposon protein, putative, unclassified, expressed
LOC_Os07g39550	expressed protein
LOC_Os11g18500	hypothetical protein
LOC_Os12g42260	initiation factor 2 subunit family domain containing protein, expressed
LOC_Os01g62820	Transcription initiation factor TFIID subunit A containing protein, expressed
LOC_Os05g51680	SCP-like extracellular protein, expressed
LOC_Os06g04920	zinc finger family protein, putative, expressed
LOC_Os02g12580	OsPP2Ac-3 - Phosphatase 2A isoform 3 belonging to family 1, expressed
LOC_Os05g48030	anti-silencing protein, ASF1-like domain containing protein, expressed
LOC_Os01g50849	expressed protein
LOC_Os02g50830	expressed protein
LOC_Os09g17750	oxidoreductase, short chain dehydrogenase/reductase family domain containing protein, expressed
LOC_Os02g37862	60S ribosomal protein L6, putative, expressed
LOC_Os02g35200	VP15, putative, expressed
LOC_Os03g59180	expressed protein
LOC_Os01g50840	expressed protein
LOC_Os10g42610	expressed protein
LOC_Os09g04440	DNA-binding protein, putative, expressed
LOC_Os02g49840	OsMADS57 - MADS-box family gene with MIKCc type-box, expressed
LOC_Os09g17760	expressed protein
LOC_Os02g36520	OsFBK9 - F-box domain and kelch repeat containing protein, expressed
LOC_Os03g49800	phosphatidylinositol-4-phosphate 5-kinase, putative, expressed
LOC_Os02g01890	cytochrome P450, putative, expressed
LOC_Os02g37856	expressed protein
LOC_Os09g29750	ZOS9-15 - C2H2 zinc finger protein, expressed
LOC_Os09g04450	expressed protein
LOC_Os10g42620	dihydroflavonol-4-reductase, putative, expressed
LOC_Os03g37820	expressed protein
LOC_Os03g12520	STRUBBELIG-RECEPTOR FAMILY 7 precursor, putative, expressed
LOC_Os03g13850	cell cycle checkpoint protein RAD17, putative, expressed
LOC_Os08g40580	methyltransferase domain containing protein, expressed
LOC_Os02g13890	FYVE zinc finger domain containing protein, expressed
LOC_Os02g12560	expressed protein
LOC_Os02g50810	expressed protein
LOC_Os01g12570	3-methyl-2-oxobutanoate hydroxymethyltransferase, putative, expressed
LOC_Os02g36510	ethylene-insensitive 3, putative, expressed
LOC_Os01g11240	DUF538 domain containing protein, putative, expressed
LOC_Os03g25820	amino acid permease family protein, putative, expressed
LOC_Os10g42630	expressed protein
LOC_Os09g17770	retrotransposon protein, putative, unclassified, expressed
LOC_Os02g49820	RNA recognition motif family protein, expressed
LOC_Os03g13840	senescence-associated protein, putative, expressed
LOC_Os02g50805	transposon protein, putative, CACTA, En/Spm sub-class, expressed
LOC_Os12g43580	expressed protein
LOC_Os08g41880	nucleotide pyrophosphatase/phosphodiesterase, putative, expressed
LOC_Os03g13870	expressed protein
LOC_Os10g42640	expressed protein
LOC_Os02g37830	protein kinase domain containing protein, expressed
LOC_Os09g28440	AP2 domain containing protein, expressed
LOC_Os01g11230	SOUL heme-binding protein, putative, expressed
LOC_Os03g01890	START domain containing protein, expressed
LOC_Os07g39590	spotted leaf 11, putative, expressed
LOC_Os03g25850	expressed protein
LOC_Os11g31590	armadillo, putative, expressed
LOC_Os02g36500	expressed protein
LOC_Os03g37800	retrotransposon protein, putative, unclassified, expressed
LOC_Os08g40560	ZOS8-11 - C2H2 zinc finger protein, expressed
LOC_Os08g38240	transposon protein, putative, CACTA, En/Spm sub-class, expressed
LOC_Os02g49800	eukaryotic aspartyl protease domain containing protein, expressed
LOC_Os10g42650	retrotransposon protein, putative, unclassified, expressed
LOC_Os11g29290	cytochrome P450, putative, expressed
LOC_Os09g04480	hypothetical protein
LOC_Os03g24510	glycosyl transferase 8 domain containing protein, putative, expressed
LOC_Os07g38250	expressed protein
LOC_Os08g26270	expressed protein
LOC_Os12g43560	zinc finger, putative, expressed
LOC_Os03g12530	cation efflux family protein, putative, expressed
LOC_Os03g11200	pre-mRNA-processing factor 39, putative, expressed
LOC_Os10g39090	hydrolase, alpha/beta fold family protein, putative, expressed
LOC_Os11g42230	OsFBX430 - F-box domain containing protein, expressed
LOC_Os11g44890	expressed protein
LOC_Os10g41330	AP2 domain containing protein, expressed
LOC_Os12g18570	expressed protein
LOC_Os09g04490	inactive receptor kinase At1g27190 precursor, putative, expressed
LOC_Os06g51240	expressed protein
LOC_Os01g12540	GTPase of unknown function domain containing protein, putative, expressed
LOC_Os03g01830	DEAD-box ATP-dependent RNA helicase, putative, expressed
LOC_Os11g05280	expressed protein
LOC_Os06g40590	expressed protein
LOC_Os02g12510	expressed protein
LOC_Os03g13810	expressed protein
LOC_Os02g13850	leucine-rich repeat-containing protein kinase family protein, putative, expressed
LOC_Os09g29780	expressed protein
LOC_Os10g42670	glycosyl hydrolases family 16, putative, expressed
LOC_Os10g41340	palmitoyl-protein thioesterase 1 precursor, putative, expressed
LOC_Os01g12530	smr domain containing protein, expressed
LOC_Os01g11200	transforming protein myb, putative, expressed
LOC_Os02g37800	lecithin:cholesterol acyltransferase, putative, expressed
LOC_Os03g01820	fatty acid hydroxylase, putative, expressed
LOC_Os11g44870	expressed protein
LOC_Os08g40590	oxysterol-binding protein, putative, expressed
LOC_Os06g38294	peptide transporter PTR2, putative, expressed
LOC_Os01g12520	mitochondrial carrier protein, putative, expressed
LOC_Os09g03180	transposon protein, putative, unclassified, expressed
LOC_Os09g28480	expressed protein
LOC_Os11g29230	pentatricopeptide repeat protein PPR986-12, putative, expressed
LOC_Os02g01870	expressed protein
LOC_Os03g13830	pentatricopeptide, putative, expressed
LOC_Os11g44860	cysteine-rich receptor-like protein kinase 28 precursor, putative, expressed
LOC_Os12g43520	cbbY protein-related, putative, expressed
LOC_Os09g28470	leucine-rich repeat family protein, putative, expressed
LOC_Os10g40030	short chain dehydrogenase/reductase protein, putative, expressed
LOC_Os10g42690	jmjC domain containing protein, expressed
LOC_Os10g41360	ARABIDILLO-1, putative, expressed
LOC_Os03g01840	knotted 1-binding protein 36, putative, expressed
LOC_Os11g29240	expressed protein
LOC_Os03g13820	protein kinase family protein, putative, expressed
LOC_Os01g01870	helix-loop-helix DNA-binding domain containing protein, expressed
LOC_Os09g15170	nucleobase-ascorbate transporter, putative, expressed
LOC_Os12g42400	nuclear transcription factor Y subunit, putative, expressed
LOC_Os03g62860	glucan endo-1,3-beta-glucosidase precursor, putative, expressed
LOC_Os06g51200	lysine ketoglutarate reductase trans-splicing related 1, putative, expressed
LOC_Os12g43730	expressed protein
LOC_Os06g14260	lectin-like receptor kinase, putative, expressed
LOC_Os09g27050	HD domain containing protein, putative, expressed
LOC_Os03g23250	retrotransposon protein, putative, unclassified, expressed
LOC_Os03g49880	TCP family transcription factor, putative, expressed
LOC_Os03g24580	transmembrane protein 85, putative, expressed
LOC_Os01g71270	eukaryotic peptide chain release factor subunit 1-1, putative, expressed
LOC_Os06g02270	expressed protein
LOC_Os12g06780	expressed protein
LOC_Os06g40550	ABC-2 type transporter domain containing protein, expressed
LOC_Os06g26234	1,4-alpha-glucan-branching enzyme, putative, expressed
LOC_Os08g29809	resistance protein LR10, putative, expressed
LOC_Os03g12590	coatomer subunit gamma-1, putative, expressed
LOC_Os08g17820	retrotransposon protein, putative, unclassified, expressed
LOC_Os03g11260	RING zinc finger protein-like, putative, expressed
LOC_Os03g59200	expressed protein
LOC_Os09g27040	GEX1, putative, expressed
LOC_Os10g04074	retrotransposon protein, putative, unclassified, expressed
LOC_Os10g28020	OsPOP21 - Putative Prolyl Oligopeptidase homologue, expressed
LOC_Os09g03090	expressed protein
LOC_Os08g05840	DNA topoisomerase 1, putative, expressed
LOC_Os03g50870	expressed protein
LOC_Os12g04130	OsFBO23 - F-box and other domain containing protein, expressed
LOC_Os06g27560	glycosyltransferase protein, putative, expressed
LOC_Os02g02920	HVA22, putative, expressed
LOC_Os06g38250	retrotransposon protein, putative, unclassified, expressed
LOC_Os09g27070	E2F-related protein, putative, expressed
LOC_Os10g41030	agenet domain containing protein, putative, expressed
LOC_Os12g16130	transposon protein, putative, unclassified, expressed
LOC_Os06g14240	hsp20/alpha crystallin family protein, putative, expressed
LOC_Os06g51220	HMG1/2, putative, expressed
LOC_Os03g50860	histidine kinase, putative, expressed
LOC_Os10g32990	receptor-like protein kinase 2 precursor, putative, expressed
LOC_Os06g28880	retrotransposon protein, putative, unclassified, expressed
LOC_Os10g28009	expressed protein
LOC_Os06g39590	OsIAA23 - Auxin-responsive Aux/IAA gene family member, expressed
LOC_Os10g41040	ternary complex factor MIP1, putative, expressed
LOC_Os09g28390	cytochrome P450, putative, expressed
LOC_Os03g62830	nuclear antigen, putative, expressed
LOC_Os08g04530	expressed protein
LOC_Os10g32980	CESA7 - cellulose synthase, expressed
LOC_Os03g48540	expressed protein
LOC_Os01g71280	glycerol-3-phosphate dehydrogenase, putative, expressed
LOC_Os03g12560	expressed protein
LOC_Os08g42830	transposon protein, putative, unclassified, expressed
LOC_Os08g41500	ubiquitin-associated protein, putative, expressed
LOC_Os08g29854	RGH1A, putative, expressed
LOC_Os07g03810	lectin-like receptor kinase 7, putative, expressed
LOC_Os06g39520	myristoyl-acyl carrier protein thioesterase, chloroplast precursor, putative, expressed
LOC_Os08g05890	MSP domain containing protein, expressed
LOC_Os10g41050	ribosomal L18p/L5e family protein, expressed
LOC_Os06g41840	reductase, putative, expressed
LOC_Os03g24540	expressed protein
LOC_Os04g59060	heat shock protein DnaJ, putative, expressed
LOC_Os12g05410	G10 protein, putative, expressed
LOC_Os04g35090	40S ribosomal protein S10, putative, expressed
LOC_Os05g02420	expressed protein
LOC_Os08g17870	reticulon domain containing protein, putative, expressed
LOC_Os03g12550	expressed protein
LOC_Os03g36540	magnesium-chelatase subunit chlI, chloroplast precursor, putative, expressed
LOC_Os10g31630	expressed protein
LOC_Os03g25869	amino acid permease family protein, putative, expressed
LOC_Os09g27080	growth regulator related protein, putative, expressed
LOC_Os10g41060	expressed protein
LOC_Os03g24530	expressed protein
LOC_Os04g35080	protein kinase domain containing protein, expressed
LOC_Os10g32960	peroxisome assembly protein 12, putative, expressed
LOC_Os12g05420	calmodulin-binding protein, putative, expressed
LOC_Os06g26270	prefoldin, putative, expressed
LOC_Os05g03740	transcription factor TF2, putative, expressed
LOC_Os08g15230	heat shock protein-related, putative, expressed
LOC_Os03g11250	expressed protein
LOC_Os03g37840	potassium transporter, putative, expressed
LOC_Os04g48390	uncharacterized membrane protein, putative, expressed
LOC_Os10g32950	retrotransposon protein, putative, unclassified, expressed
LOC_Os06g14280	cysteine-rich repeat secretory protein precursor, putative, expressed
LOC_Os03g49820	expressed protein
LOC_Os07g03830	lectin-like receptor kinase, putative, expressed
LOC_Os12g05430	ribosomal protein L24, putative, expressed
LOC_Os08g30830	transposon protein, putative, unclassified, expressed
LOC_Os10g07994	autophagy protein 9, putative, expressed
LOC_Os03g50820	cytochrome b561, putative, expressed
LOC_Os05g02400	RNA recognition motif containing protein, expressed
LOC_Os03g12570	expressed protein
LOC_Os03g36520	retrotransposon, putative, centromere-specific, expressed
LOC_Os03g11240	nucleotidyltransferase, putative, expressed
LOC_Os10g19970	expressed protein
LOC_Os01g10290	autophagy-related protein 3, putative, expressed
LOC_Os11g43490	expressed protein
LOC_Os06g14270	retrotransposon protein, putative, unclassified
LOC_Os07g03820	lectin-like receptor kinase, putative, expressed
LOC_Os08g30840	expressed protein
LOC_Os03g49830	expressed protein
LOC_Os12g04110	pentatricopeptide, putative, expressed
LOC_Os08g16559	expressed protein
LOC_Os02g51910	cytokinin-O-glucosyltransferase 2, putative, expressed
LOC_Os03g50810	receptor protein kinase TMK1 precursor, putative, expressed
LOC_Os05g02460	expressed protein
LOC_Os06g28820	cycloartenol synthase, putative, expressed
LOC_Os01g72520	phosphoesterase family protein, putative, expressed
LOC_Os01g46230	tetratricopeptide-like helical, putative, expressed
LOC_Os01g47560	WRKY16, expressed
LOC_Os10g32930	expressed protein
LOC_Os11g19810	PWWP domain containing protein, expressed
LOC_Os03g59290	C-methyltransferase, putative, expressed
LOC_Os05g15770	glycosyl hydrolase, putative, expressed
LOC_Os05g38410	laccase precursor protein, putative, expressed
LOC_Os01g12900	ras-related protein, putative, expressed
LOC_Os10g07978	disease resistance protein RPM1, putative, expressed
LOC_Os10g05329	expressed protein
LOC_Os05g03780	cation efflux family protein, putative, expressed
LOC_Os07g27834	retrotransposon protein, putative, Ty3-gypsy subclass, expressed
LOC_Os05g02450	expressed protein
LOC_Os05g01120	cytochrome P450, putative, expressed
LOC_Os01g47570	expressed protein
LOC_Os07g03840	lectin-like receptor kinase, putative, expressed
LOC_Os07g39800	transcription repressor HOTR, putative, expressed
LOC_Os05g38420	laccase precursor protein, putative, expressed
LOC_Os02g48290	thioredoxin reductase 2, putative, expressed
LOC_Os01g58220	translation initiation factor SUI1, putative, expressed
LOC_Os06g41810	reductase, putative, expressed
LOC_Os05g39750	expressed protein
LOC_Os01g61860	TBC domain containing protein, expressed
LOC_Os05g27780	expressed protein
LOC_Os01g71210	expressed protein
LOC_Os05g03770	expressed protein
LOC_Os03g60260	ANT1, putative, expressed
LOC_Os01g46250	lipase, putative, expressed
LOC_Os07g03870	receptor like protein kinase, putative, expressed
LOC_Os04g47020	genetic modifier, putative, expressed
LOC_Os07g02540	HLS, putative, expressed
LOC_Os04g49680	DUF581 domain containing protein, expressed
LOC_Os07g01214	transposon protein, putative, unclassified, expressed
LOC_Os04g35070	expressed protein
LOC_Os05g39760	VHS and GAT domain containing protein, expressed
LOC_Os04g50670	expressed protein
LOC_Os01g61890	AT hook motif family protein, expressed
LOC_Os04g59000	protein kinase family protein, putative, expressed
LOC_Os05g01110	ribosomal protein L28 protein, putative, expressed
LOC_Os03g59264	calreticulin family protein, expressed
LOC_Os01g72530	OsCML31 - Calmodulin-related calcium sensor protein, expressed
LOC_Os05g03760	zinc finger family protein, putative, expressed
LOC_Os07g27810	fiber protein Fb34, putative, expressed
LOC_Os06g03514	expressed protein
LOC_Os03g61580	expressed protein
LOC_Os06g04840	leucine rich repeat protein, putative, expressed
LOC_Os04g48360	expressed protein
LOC_Os10g19930	retrotransposon protein, putative, unclassified, expressed
LOC_Os11g19800	Ras family domain containing protein, expressed
LOC_Os04g49690	FERONIA receptor-like kinase, putative, expressed
LOC_Os10g32900	CCT motif family protein, expressed
LOC_Os07g01200	tetraacyldisaccharide 4-kinase, putative, expressed
LOC_Os02g51950	expressed protein
LOC_Os01g61880	respiratory burst oxidase, putative, expressed
LOC_Os01g59570	senescence-induced receptor-like serine/threonine-protein kinase precursor, putative, expressed
LOC_Os04g35060	nicotinate phosphoribosyltransferase family domain containing protein, expressed
LOC_Os04g59010	F-box domain containing protein, expressed
LOC_Os01g71230	nascent polypeptide-associated complex subunit alpha-like protein 3, putative, expressed
LOC_Os03g61570	expressed protein
LOC_Os03g60240	SCAR-like protein 1, putative, expressed
LOC_Os01g46270	wax synthase isoform 3, putative, expressed
LOC_Os07g02560	NB-ARC domain containing protein, expressed
LOC_Os04g49660	DUF581 domain containing protein, expressed
LOC_Os07g01230	expressed protein
LOC_Os04g47000	expressed protein
LOC_Os06g15550	ubiquitin carboxyl-terminal hydrolase, family 1, putative, expressed
LOC_Os04g48330	ethylene-responsive transcription factor ERF027, putative, expressed
LOC_Os06g16880	transposon protein, putative, CACTA, En/Spm sub-class, expressed
LOC_Os03g47260	expressed protein
LOC_Os07g39850	expressed protein
LOC_Os08g05810	DEAD-box ATP-dependent RNA helicase, putative, expressed
LOC_Os04g37670	steroid nuclear receptor, ligand-binding, putative, expressed
LOC_Os05g40700	transmembrane protein 56, putative, expressed
LOC_Os01g59580	retrotransposon protein, putative, unclassified, expressed
LOC_Os10g06600	expressed protein
LOC_Os06g02230	B3 DNA binding domain containing protein, expressed
LOC_Os06g03560	oligopeptide transporter, putative, expressed
LOC_Os01g71220	zinc finger protein, putative, expressed
LOC_Os01g73880	eukaryotic translation initiation factor, putative, expressed
LOC_Os05g02490	transporter family protein, putative, expressed
LOC_Os04g49670	DUF581 domain containing protein, expressed
LOC_Os07g40830	app1, putative, expressed
LOC_Os04g47010	expressed protein
LOC_Os02g50570	retrotransposon protein, putative, unclassified, expressed
LOC_Os02g51970	phosphate-induced protein 1 conserved region domain containing protein, expressed
LOC_Os04g51990	transferase family domain containing protein, expressed
LOC_Os07g27870	thioesterase family protein, putative, expressed
LOC_Os04g50660	WD domain, G-beta repeat domain containing protein, expressed
LOC_Os05g27730	WRKY53, expressed
LOC_Os06g02240	RNA recognition motif containing protein, putative, expressed
LOC_Os06g03570	pentatricopeptide, putative, expressed
LOC_Os04g37660	protein phosphotase protein, putative, expressed
LOC_Os02g37590	glycerophosphoryl diester phosphodiesterase family protein, putative, expressed
LOC_Os03g60220	DUF567 domain containing protein, putative, expressed
LOC_Os06g02210	bark storage protein A precursor, putative, expressed
LOC_Os06g28840	expressed protein
LOC_Os01g71250	expressed protein
LOC_Os05g02480	expressed protein
LOC_Os01g46290	lipase, putative, expressed
LOC_Os02g50560	DSHCT domain containing protein, expressed
LOC_Os07g40820	PPR repeat domain containing protein, putative, expressed
LOC_Os02g12290	nuclear ribonuclease Z, putative, expressed
LOC_Os04g48310	RING-H2 finger protein, putative, expressed
LOC_Os03g47240	expressed protein
LOC_Os02g49570	OsProtIV1 - Putative Protease IV homologue; Domain 2 is a SPH, expressed
LOC_Os05g27749	expressed protein
LOC_Os07g01250	tobamovirus multiplication protein, putative, expressed
LOC_Os01g58270	OsSub7 - Putative Subtilisin homologue, expressed
LOC_Os07g14530	PPR repeat containing protein, expressed
LOC_Os04g51960	expressed protein
LOC_Os06g04870	homeobox associated leucine zipper, putative, expressed
LOC_Os05g40720	glycosyl transferase, family 8, putative, expressed
LOC_Os03g61540	lipase class 3 family protein, putative, expressed
LOC_Os03g59220	cytochrome b-c1 complex subunit 7, putative, expressed
LOC_Os05g01140	methyltransferase, putative, expressed
LOC_Os06g02220	MTA/SAH nucleosidase, putative, expressed
LOC_Os01g71240	calcium-transporting ATPase, plasma membrane-type, putative, expressed
LOC_Os07g01240	expressed protein
LOC_Os05g38400	OsFtsH8 FtsH protease, homologue of AtFtsH3/10, expressed
LOC_Os04g48320	expressed protein
LOC_Os02g50550	dynamin, putative, expressed
LOC_Os04g49650	DUF581 domain containing protein, expressed
LOC_Os07g39820	SHR, putative, expressed
LOC_Os06g04880	serine threonine kinase, putative, expressed
LOC_Os06g03550	hypothetical protein
LOC_Os11g19770	argininosuccinate synthase, chloroplast precursor, putative, expressed
LOC_Os05g25060	PPR repeat domain containing protein, putative, expressed
LOC_Os07g14590	hydrolase, putative, expressed
LOC_Os07g13260	dof zinc finger domain containing protein, putative, expressed
LOC_Os07g38560	adenylyl-sulfate kinase, putative, expressed
LOC_Os05g01090	pex14, putative, expressed
LOC_Os04g48410	copper chaperone for superoxide dismutase, putative, expressed
LOC_Os01g09200	AGC_AGC_other_NDRh_TRCd.1 - ACG kinases include homologs to PKA, PKG and PKC, expressed
LOC_Os05g38370	peptidyl-prolyl cis-trans isomerase, FKBP-type, putative, expressed
LOC_Os04g48416	OsSub45 - Putative Subtilisin homologue, expressed
LOC_Os04g49748	purine permease, putative, expressed
LOC_Os03g01910	transcription factor BTF3, putative, expressed
LOC_Os07g26570	expressed protein
LOC_Os02g49555	expressed protein
LOC_Os07g49210	helicase conserved C-terminal domain containing protein, expressed
LOC_Os11g43404	expressed protein
LOC_Os02g49550	zinc finger, C3HC4 type domain containing protein, expressed
LOC_Os02g48220	expressed protein
LOC_Os01g48820	expressed protein
LOC_Os11g19780	O-methyltransferase ZRP4, putative
LOC_Os07g40870	igA FC receptor precursor, putative, expressed
LOC_Os07g39880	retrotransposon, putative, centromere-specific, expressed
LOC_Os05g25070	expressed protein
LOC_Os02g12280	expressed protein
LOC_Os11g32750	hydrolase, NUDIX family, domain containing protein, expressed
LOC_Os02g25590	expressed protein
LOC_Os11g05110	pyruvate kinase, putative, expressed
LOC_Os01g11520	RING-H2 finger protein, putative, expressed
LOC_Os11g06440	expressed protein
LOC_Os07g02590	expressed protein
LOC_Os04g49757	purine permease, putative, expressed
LOC_Os07g01260	la domain containing protein, expressed
LOC_Os04g12460	Leucine Rich Repeat family protein, expressed
LOC_Os04g37740	zinc finger, C3HC4 type domain containing protein, expressed
LOC_Os02g48210	lectin-like protein kinase, putative, expressed
LOC_Os01g24820	NB-ARC domain containing protein, expressed
LOC_Os04g35114	receptor-like kinase, putative, expressed
LOC_Os01g48830	expressed protein
LOC_Os01g47500	expressed protein
LOC_Os08g40270	lectin-like protein kinase, putative, expressed
LOC_Os07g39870	eukaryotic peptide chain release factor subunit 1-1, putative, expressed
LOC_Os07g38540	40S ribosomal protein S13, putative, expressed
LOC_Os07g40860	retrotransposon protein, putative, unclassified, expressed
LOC_Os11g05140	expressed protein
LOC_Os03g01930	retrotransposon protein, putative, unclassified, expressed
LOC_Os12g41090	CAMK_KIN1/SNF1/Nim1_like.38 - CAMK includes calcium/calmodulin depedent protein kinases, expressed
LOC_Os02g48200	lectin-like protein kinase, putative, expressed
LOC_Os05g37060	MYB family transcription factor, putative, expressed
LOC_Os05g49040	expressed protein
LOC_Os07g14580	mRNA-decapping enzyme, putative, expressed
LOC_Os05g01060	expressed protein
LOC_Os07g39860	expressed protein
LOC_Os07g40850	retrotransposon protein, putative, unclassified, expressed
LOC_Os01g12830	erythronate-4-phosphate dehydrogenase domain containing protein, expressed
LOC_Os11g05130	PHD-finger family protein, expressed
LOC_Os04g25784	expressed protein
LOC_Os03g01920	expressed protein
LOC_Os07g38530	STE_PAK_Ste20_Slob_Wnk.4 - STE kinases include homologs to sterile 7, sterile 11 and sterile 20 from yeast, expressed
LOC_Os04g50720	ara54-like RING finger protein, putative, expressed
LOC_Os02g49520	armadillo/beta-catenin repeat family protein, putative, expressed
LOC_Os04g49739	purine permease, putative, expressed
LOC_Os04g35100	phospholipase C, putative, expressed
LOC_Os04g37760	expressed protein
LOC_Os01g48850	auxin-responsive protein, putative, expressed
LOC_Os02g13560	transporter family protein, putative, expressed
LOC_Os02g12230	hypothetical protein
LOC_Os04g49700	zinc finger, C3HC4 type domain containing protein, expressed
LOC_Os05g39660	hypothetical protein
LOC_Os05g38330	NDP1, putative, expressed
LOC_Os02g49510	amino acid transporter, putative, expressed
LOC_Os11g06410	homeodomain, putative, expressed
LOC_Os01g61830	zinc finger C-x8-C-x5-C-x3-H type family protein, expressed
LOC_Os06g04820	leucine carboxyl methyltransferase 1, putative, expressed
LOC_Os04g37700	expressed protein
LOC_Os01g47530	CGMC_MAPKCMGC_2.6 - CGMC includes CDA, MAPK, GSK3, and CLKC kinases, expressed
LOC_Os01g36880	hypothetical protein
LOC_Os11g32710	hypothetical protein
LOC_Os01g73800	expressed protein
LOC_Os01g59510	chloroplast ribonuclease III domain protein, putative, expressed
LOC_Os01g12810	retrotransposon protein, putative, unclassified, expressed
LOC_Os02g02890	peptidyl-prolyl cis-trans isomerase, putative, expressed
LOC_Os09g04300	expressed protein
LOC_Os07g49240	MRH1, putative, expressed
LOC_Os11g07730	retrotransposon protein, putative, Ty3-gypsy subclass, expressed
LOC_Os01g48874	wax synthase, putative, expressed
LOC_Os04g37730	RING-H2 finger protein ATL3B precursor, putative, expressed
LOC_Os01g47540	NLI interacting factor-like phosphatase, putative, expressed
LOC_Os02g13540	expressed protein
LOC_Os04g01780	uncharacterized ACR, COG1399 family protein, expressed
LOC_Os07g38580	zinc finger family protein, putative, expressed
LOC_Os02g01590	glycosyl hydrolases, putative, expressed
LOC_Os05g39680	PX domain containing protein, expressed
LOC_Os02g26850	rRNA-processing protein FCF, putative, expressed
LOC_Os01g12800	peroxisomal membrane protein, putative, expressed
LOC_Os09g06970	transport protein particle component, Bet3, domain containing protein, expressed
LOC_Os02g14874	expressed protein
LOC_Os11g05100	nucleolar GTPase, putative, expressed
LOC_Os02g24205	expressed protein
LOC_Os05g49000	expressed protein
LOC_Os09g17630	receptor-like protein kinase 2, putative, expressed
LOC_Os11g19720	recA protein, putative, expressed
LOC_Os09g29600	OsWAK85 - OsWAK receptor-like cytoplasmic kinase OsWAK-RLCK, expressed
LOC_Os04g24410	kinesin heavy chain isolog, putative, expressed
LOC_Os02g26860	START domain containing protein, putative, expressed
LOC_Os04g24414	expressed protein
LOC_Os01g59530	OsCML1 - Calmodulin-related calcium sensor protein, expressed
LOC_Os11g06420	OsFBT13 - F-box and tubby domain containing protein, expressed
LOC_Os08g16580	Cf2/Cf5 disease resistance protein, putative, expressed
LOC_Os11g43480	Leucine Rich Repeat family protein, expressed
LOC_Os01g09290	transposon protein, putative, unclassified, expressed
LOC_Os11g29180	retrotransposon protein, putative, unclassified
LOC_Os03g01990	lysM domain containing protein, putative, expressed
LOC_Os03g25950	expressed protein
LOC_Os08g40210	expressed protein
LOC_Os08g42870	expressed protein
LOC_Os08g28560	expressed protein
LOC_Os07g49290	PHD finger family protein, putative, expressed
LOC_Os11g31490	retrotransposon protein, putative, unclassified, expressed
LOC_Os01g23590	suppressor of Mek, putative, expressed
LOC_Os02g14855	expressed protein
LOC_Os03g13976	expressed protein
LOC_Os03g12640	hypothetical protein
LOC_Os03g11310	PPR repeat domain containing protein, putative, expressed
LOC_Os08g16570	expressed protein
LOC_Os03g37950	proteasome subunit, putative, expressed
LOC_Os11g29190	40S ribosomal protein S5, putative, expressed
LOC_Os02g01520	IQ calmodulin-binding motif family protein, putative, expressed
LOC_Os08g28550	expressed protein
LOC_Os02g26840	O-acyltransferase, putative, expressed
LOC_Os02g38810	26S proteasome non-ATPase regulatory subunit 6, putative, expressed
LOC_Os09g29620	expressed protein
LOC_Os12g42370	GTPase of unknown function domain containing protein, putative, expressed
LOC_Os01g23580	inorganic H+ pyrophosphatase, putative, expressed
LOC_Os12g28040	NBS-LRR disease resistance protein, putative, expressed
LOC_Os07g49280	PMR5, putative, expressed
LOC_Os03g12630	expressed protein
LOC_Os03g13960	expressed protein
LOC_Os05g50090	oxidoreductase, 2OG-FeII oxygenase domain containing protein, putative, expressed
LOC_Os03g12660	cytochrome P450, putative, expressed
LOC_Os03g11330	glycosyl transferase 8 domain containing protein, putative, expressed
LOC_Os08g42850	peptidyl-prolyl cis-trans isomerase, FKBP-type, putative, expressed
LOC_Os09g16330	pleiotropic drug resistance protein, putative, expressed
LOC_Os08g03290	glyceraldehyde-3-phosphate dehydrogenase, putative, expressed
LOC_Os08g41520	zinc finger, C3HC4 type domain containing protein, expressed
LOC_Os07g37290	expressed protein
LOC_Os03g49900	zinc finger, C3HC4 type domain containing protein, expressed
LOC_Os08g30870	YDG/SRA domain containing protein, expressed
LOC_Os08g27250	expressed protein
LOC_Os02g02880	expressed protein
LOC_Os07g49270	AMP deaminase, putative, expressed
LOC_Os08g39210	OsWAK74 - OsWAK receptor-like protein kinase, expressed
LOC_Os06g14190	NF-X1-type zinc finger protein, putative, expressed
LOC_Os11g44780	retrotransposon protein, putative, unclassified, expressed
LOC_Os09g04360	expressed protein
LOC_Os01g09280	myb-related transcription activator, putative, expressed
LOC_Os01g11580	bromodomain containing protein, expressed
LOC_Os12g16080	expressed protein
LOC_Os08g40200	Ser/Thr protein phosphatase family protein, putative, expressed
LOC_Os08g41530	ubiquitin carboxyl-terminal hydrolase family protein, expressed
LOC_Os03g25960	RNA recognition motif containing protein, putative, expressed
LOC_Os08g27240	ARID/BRIGHT DNA-binding domain containing protein, expressed
LOC_Os09g28310	bZIP transcription factor, putative, expressed
LOC_Os11g31480	ATP binding protein, putative, expressed
LOC_Os02g02870	glycine-rich protein 2, putative, expressed
LOC_Os02g13510	receptor-like protein kinase 5 precursor, putative, expressed
LOC_Os01g22230	peroxidase precursor, putative, expressed
LOC_Os03g13984	expressed protein
LOC_Os03g11320	heparanase-like protein precursor, putative, expressed
LOC_Os07g49260	importin subunit beta, putative, expressed
LOC_Os08g40250	expressed protein
LOC_Os11g43440	retrotransposon protein, putative, unclassified, expressed
LOC_Os02g02820	helix-loop-helix DNA-binding domain containing protein, expressed
LOC_Os06g39480	SPOC domain containing protein, putative, expressed
LOC_Os09g28340	expressed protein
LOC_Os01g11570	GDSL-like lipase/acylhydrolase, putative, expressed
LOC_Os09g27010	tyrosine protein kinase domain containing protein, putative, expressed
LOC_Os12g31670	expressed protein
LOC_Os01g34200	AATF, putative, expressed
LOC_Os01g35530	retrotransposon protein, putative, unclassified
LOC_Os12g05370	RING-H2 finger protein, putative, expressed
LOC_Os09g17680	NAD kinase, putative, expressed
LOC_Os03g13930	OsSub28 - Putative Subtilisin homologue, expressed
LOC_Os05g37080	No apical meristem protein, putative, expressed
LOC_Os01g09246	glycine-rich protein, putative, expressed
LOC_Os12g29340	expressed protein
LOC_Os11g42100	Leucine Rich Repeat family protein, expressed
LOC_Os05g51380	expressed protein
LOC_Os11g44760	retrotransposon protein, putative, Ty3-gypsy subclass
LOC_Os08g40260	OsSPL15 - SBP-box gene family member, expressed
LOC_Os01g12890	expressed protein
LOC_Os02g26800	expressed protein
LOC_Os09g04380	retrotransposon protein, putative, unclassified, expressed
LOC_Os03g01940	expressed protein
LOC_Os01g09252	WD domain, G-beta repeat domain containing protein, expressed
LOC_Os11g32790	expressed protein
LOC_Os11g05150	hydroxyproline-rich glycoprotein family protein, putative, expressed
LOC_Os12g43660	receptor-like protein kinase HAIKU2 precursor, putative, expressed
LOC_Os12g29330	no apical meristem protein, putative, expressed
LOC_Os11g44750	retrotransposon protein, putative, unclassified, expressed
LOC_Os08g40230	expressed protein
LOC_Os09g40000	AGAP005770-PA, putative, expressed
LOC_Os12g43630	lactate/malate dehydrogenase, putative, expressed
LOC_Os02g01510	lactate/malate dehydrogenase, putative, expressed
LOC_Os10g42320	nonsense-mediated mRNA decay protein 3, putative, expressed
LOC_Os09g27030	oryzain gamma chain precursor, putative, expressed
LOC_Os12g32980	potyvirus VPg interacting protein, putative, expressed
LOC_Os03g25930	emp24/gp25L/p24 family protein, putative, expressed
LOC_Os10g28050	chitinase 2, putative, expressed
LOC_Os03g24600	peptide methionine sulfoxide reductase msrB, putative, expressed
LOC_Os03g01970	THO complex subunit 1, putative, expressed
LOC_Os10g04090	disease resistance RPP13-like protein 1, putative, expressed
LOC_Os10g30370	RNA recognition motif containing protein, putative, expressed
LOC_Os01g09220	transposon protein, putative, CACTA, En/Spm sub-class, expressed
LOC_Os11g05180	expressed protein
LOC_Os12g05394	protein kinase, putative, expressed
LOC_Os06g40490	glycosyl hydrolases family 17, putative, expressed
LOC_Os03g12620	glycosyl hydrolases family 17, putative, expressed
LOC_Os05g50080	zinc finger C-x8-C-x5-C-x3-H type family protein, expressed
LOC_Os03g13950	actin-depolymerizing factor, putative, expressed
LOC_Os08g40240	calvin cycle protein CP12, putative, expressed
LOC_Os12g42310	serine/threonine-protein phosphatase BSL2, putative, expressed
LOC_Os12g43640	receptor-like protein kinase HAIKU2 precursor, putative, expressed
LOC_Os08g39250	EDM2, putative, expressed
LOC_Os10g41000	retrotransposon protein, putative, unclassified, expressed
LOC_Os09g29680	expressed protein
LOC_Os05g49080	expressed protein
LOC_Os03g25920	amino acid permease family protein, putative, expressed
LOC_Os01g12870	eukaryotic translation initiation factor 3 subunit E-interacting protein, putative, expressed
LOC_Os03g01960	expressed protein
LOC_Os04g01710	cysteine proteinase At4g11310 precursor, putative, expressed
LOC_Os01g09230	expressed protein
LOC_Os09g28354	CPuORF39 - conserved peptide uORF-containing transcript, expressed
LOC_Os12g32992	expressed protein
LOC_Os02g14800	expressed protein
LOC_Os03g12610	DNA polymerase I, putative, expressed
LOC_Os01g48800	purine permease, putative, expressed
LOC_Os06g03486	expressed protein
LOC_Os08g42910	peptidase, M24 family protein, putative, expressed
LOC_Os10g41130	AP2 domain containing protein, expressed
LOC_Os09g04290	expressed protein
LOC_Os10g04180	NB-ARC domain containing protein, expressed
LOC_Os08g03310	zinc finger family protein, putative, expressed
LOC_Os08g30930	expressed protein
LOC_Os12g30540	ubiquitin carboxyl-terminal hydrolase, putative, expressed
LOC_Os01g72480	zinc finger, C3HC4 type domain containing protein, expressed
LOC_Os01g58170	expressed protein
LOC_Os05g02500	dual specificity protein phosphatase, putative, expressed
LOC_Os12g04240	peflin, putative, expressed
LOC_Os06g40430	expressed protein
LOC_Os05g03830	aminotransferase, putative, expressed
LOC_Os03g34040	ribosomal protein, putative, expressed
LOC_Os12g41200	KIP1, putative, expressed
LOC_Os03g09060	prenyltransferase, putative, expressed
LOC_Os12g16220	nmrA-like family domain containing protein, expressed
LOC_Os08g42920	60S ribosomal protein L7, putative, expressed
LOC_Os03g10050	serine acetyltransferase protein, putative, expressed
LOC_Os12g31880	translation initiation factor, putative, expressed
LOC_Os12g17550	expressed protein
LOC_Os10g29470	dehydrogenase, putative, expressed
LOC_Os10g31790	ubiquitin family protein, putative, expressed
LOC_Os12g30550	protein of unknown function domain containing protein, expressed
LOC_Os03g09070	leucine rich repeat domain containing protein, putative, expressed
LOC_Os06g41770	bZIP transcription factor domain containing protein, expressed
LOC_Os03g35340	expressed protein
LOC_Os03g61630	WD domain, G-beta repeat domain containing protein, expressed
LOC_Os03g59310	ribosomal protein, putative, expressed
LOC_Os05g39800	NFD4, putative, expressed
LOC_Os08g30900	YDG/SRA domain containing protein, expressed
LOC_Os02g01710	peptidase family C78 domain containing protein, expressed
LOC_Os10g41150	aminotransferase, classes I and II, domain containing protein, expressed
LOC_Os09g28280	gibberellin receptor GID1L2, putative, expressed
LOC_Os06g51100	transmembrane protein, putative, expressed
LOC_Os08g29950	expressed protein
LOC_Os12g16250	nmrA-like family domain containing protein, expressed
LOC_Os10g05490	cytochrome P450, putative, expressed
LOC_Os10g31780	oxidoreductase, short chain dehydrogenase/reductase family domain containing protein, expressed
LOC_Os03g22060	uroporphyrinogen decarboxylase, putative, expressed
LOC_Os10g30450	heavy-metal-associated domain-containing protein, putative, expressed
LOC_Os08g30910	YDG/SRA domain containing protein, expressed
LOC_Os05g27820	patellin protein, putative, expressed
LOC_Os01g58194	protein disulfide isomerase, putative, expressed
LOC_Os06g02130	G-protein alpha subunit, putative, expressed
LOC_Os12g29560	DHHC zinc finger domain containing protein, expressed
LOC_Os06g40450	targeting protein for Xklp2, putative, expressed
LOC_Os12g42510	expressed protein
LOC_Os06g02144	6-phosphogluconate dehydrogenase, decarboxylating, putative, expressed
LOC_Os03g10070	transcription initiation factor IIB, putative, expressed
LOC_Os06g39470	transferase family protein, putative, expressed
LOC_Os10g42490	homeobox and START domains containing protein, putative, expressed
LOC_Os03g22050	CAMK_KIN1/SNF1/Nim1_like.16 - CAMK includes calcium/calmodulin depedent protein kinases, expressed
LOC_Os03g49990	GRAS family transcription factor domain containing protein, expressed
LOC_Os06g41790	RNA recognition motif containing protein, putative, expressed
LOC_Os12g04270	cytochrome c-type biogenesis protein dbsD-like, putative, expressed
LOC_Os01g72490	LRP1, putative, expressed
LOC_Os05g03800	transposon protein, putative, unclassified, expressed
LOC_Os12g29550	expressed protein
LOC_Os06g40460	expressed protein
LOC_Os03g36650	cysteine-rich repeat secretory protein 55 precursor, putative, expressed
LOC_Os12g43810	expressed protein
LOC_Os03g12680	protein kinase, putative, expressed
LOC_Os08g42950	haloacid dehalogenase-like hydrolase family protein, putative, expressed
LOC_Os04g48290	MATE efflux family protein, putative, expressed
LOC_Os06g14180	expressed protein
LOC_Os03g61610	expressed protein
LOC_Os08g03350	amino acid transporter, putative, expressed
LOC_Os10g17454	RNA recognition motif containing protein, expressed
LOC_Os12g04200	GRAS family transcription factor containing protein, expressed
LOC_Os08g39300	aminotransferase, putative, expressed
LOC_Os05g02540	F-box protein interaction domain containing protein, expressed
LOC_Os03g37984	amino acid permease family protein, putative, expressed
LOC_Os05g01210	expressed protein
LOC_Os03g11340	leucine-rich repeat resistance protein, putative, expressed
LOC_Os08g42960	ankyrin repeat-containing protein, putative, expressed
LOC_Os03g12670	expressed protein
LOC_Os03g09020	dehydrogenase, putative, expressed
LOC_Os01g10195	expressed protein
LOC_Os06g14170	expressed protein
LOC_Os06g39410	expressed protein
LOC_Os12g30510	DNA-directed RNA polymerase III subunit RPC9, putative, expressed
LOC_Os08g30980	expressed protein
LOC_Os06g41730	ARID/BRIGHT DNA-binding domain-containing protein, putative, expressed
LOC_Os03g24650	terpene synthase family, metal binding domain containing protein, expressed
LOC_Os03g25980	polypyrimidine tract-binding protein, putative, expressed
LOC_Os12g05540	Ser/Thr protein phosphatase family protein, putative, expressed
LOC_Os12g04210	mitochondrial glycoprotein, putative, expressed
LOC_Os12g31840	ZOS12-05 - C2H2 zinc finger protein, expressed
LOC_Os05g03865	expressed protein
LOC_Os01g71180	pentatricopeptide repeat protein PPR1106-17, putative, expressed
LOC_Os05g02530	glutathione S-transferase, N-terminal domain containing protein, expressed
LOC_Os08g39310	SWIB/MDM2 domain containing protein, expressed
LOC_Os10g41190	transporter family protein, putative, expressed
LOC_Os03g10040	OsFBX77 - F-box domain containing protein, expressed
LOC_Os08g16680	retrotransposon protein, putative, Ty1-copia subclass, expressed
LOC_Os03g11370	B3 DNA binding domain containing protein, expressed
LOC_Os04g48270	OsFBX148 - F-box domain containing protein, expressed
LOC_Os08g03370	Divergent PAP2 family domain containing protein, expressed
LOC_Os03g22020	peroxidase precursor, putative, expressed
LOC_Os12g29520	auxin response factor, putative, expressed
LOC_Os12g05550	sialyltransferase family domain containing protein, expressed
LOC_Os12g04220	calcium-transporting ATPase, plasma membrane-type, putative, expressed
LOC_Os06g02170	DNAJ heat shock N-terminal domain-containing protein, putative, expressed
LOC_Os05g02520	cupin domain containing protein, expressed
LOC_Os03g10030	membrane associated DUF588 domain containing protein, putative, expressed
LOC_Os03g37970	ribosomal protein L13, putative, expressed
LOC_Os03g09045	retrotransposon protein, putative, unclassified, expressed
LOC_Os12g18860	OsPOP23 - Putative Prolyl Oligopeptidase homologue, expressed
LOC_Os10g04130	expressed protein
LOC_Os08g41610	ubiquitin carboxyl-terminal hydrolase domain containing protein, expressed
LOC_Os03g48626	expressed protein
LOC_Os07g03700	expressed protein
LOC_Os03g22010	peroxidase precursor, putative, expressed
LOC_Os10g05460	retrotransposon protein, putative, unclassified, expressed
LOC_Os06g02180	CSLD2 - cellulose synthase-like family D, expressed
LOC_Os12g06890	OsNucAP3 - Putative Nucleoporin Autopeptidase homologue, expressed
LOC_Os05g02510	beta-hexosaminidase precursor, putative, expressed
LOC_Os12g18810	expressed protein
LOC_Os01g46110	transposon protein, putative, CACTA, En/Spm sub-class, expressed
LOC_Os05g27880	BBF1 - 2 Bric-a-Brac, Tramtrack, Broad Complex BTB domains with a F5/8 type C discoidin domain, expressed
LOC_Os01g36790	TKL_IRAK_DUF26-lf.2 - DUF26 kinases have homology to DUF26 containing loci, expressed
LOC_Os04g48250	expressed protein
LOC_Os05g51510	protein phosphatase 2C, putative, expressed
LOC_Os12g06820	PE repeat family protein, putative, expressed
LOC_Os01g60420	expressed protein
LOC_Os05g38530	DnaK family protein, putative, expressed
LOC_Os02g47090	peptide transporter PTR2, putative, expressed
LOC_Os04g37590	F-box protein FBW2, putative, expressed
LOC_Os01g61750	hypothetical protein
LOC_Os05g01240	AML1, putative, expressed
LOC_Os01g46120	GDSL-like lipase/acylhydrolase, putative, expressed
LOC_Os04g49590	regulatory protein, putative, expressed
LOC_Os10g04110	MLA6 protein, putative, expressed
LOC_Os05g51500	eukaryotic translation initiation factor 5B, putative, expressed
LOC_Os03g58070	frigida, putative, expressed
LOC_Os11g19700	cycloeucalenol cycloisomerase, putative, expressed
LOC_Os05g39870	CAMK_KIN1/SNF1/Nim1_like.24 - CAMK includes calcium/calmodulin depedent protein kinases, expressed
LOC_Os04g37580	cation transport regulator-like protein 1, putative, expressed
LOC_Os05g51530	vacuolar ATP synthase subunit C, putative, expressed
LOC_Os01g47460	expressed protein
LOC_Os12g18830	retrotransposon protein, putative, unclassified, expressed
LOC_Os01g48790	YT521-B-like family domain containing protein, expressed
LOC_Os04g49560	zinc finger family protein, putative, expressed
LOC_Os04g48230	dehydration response related protein, putative, expressed
LOC_Os05g50200	expressed protein
LOC_Os05g37225	expressed protein
LOC_Os03g58060	XRN 5'-3' exonuclease N-terminus domain containing protein, expressed
LOC_Os03g59390	CAMK_CAMK_like.24 - CAMK includes calcium/calmodulin depedent protein kinases, expressed
LOC_Os05g39880	expressed protein
LOC_Os01g58114	expressed protein
LOC_Os01g59440	BRASSINOSTEROID INSENSITIVE 1-associated receptor kinase 1 precursor, putative, expressed
LOC_Os01g60440	HEAT repeat family protein, putative, expressed
LOC_Os08g05910	peptide transporter PTR2, putative, expressed
LOC_Os04g51880	GHMP kinases ATP-binding protein, putative, expressed
LOC_Os02g35080	T-complex protein 11, putative, expressed
LOC_Os05g25250	expressed protein
LOC_Os01g72410	Leucine Rich Repeat family protein, expressed
LOC_Os05g49200	aspartic proteinase oryzasin-1 precursor, putative, expressed
LOC_Os01g47470	serine/threonine-protein kinase, putative, expressed
LOC_Os05g51520	expressed protein
LOC_Os04g49570	glutamate receptor, putative, expressed
LOC_Os06g41710	CW-type Zinc Finger, putative, expressed
LOC_Os02g48390	phosphoribosyl transferase, putative, expressed
LOC_Os05g38560	Core histone H2A/H2B/H3/H4 domain containing protein, putative, expressed
LOC_Os02g47060	WRKY66, expressed
LOC_Os12g06850	transcription elongation factor protein, putative, expressed
LOC_Os01g61760	myosin heavy chain-related, putative, expressed
LOC_Os02g35070	SPRY-domain containing protein, putative, expressed
LOC_Os01g71114	disease resistance protein RGA4, putative, expressed
LOC_Os03g58040	glutamate dehydrogenase protein, putative, expressed
LOC_Os04g38885	expressed protein
LOC_Os06g02110	OsFBX182 - F-box domain containing protein, expressed
LOC_Os05g01290	expressed protein
LOC_Os07g03770	Homeobox domain containing protein, expressed
LOC_Os07g01110	laccase precursor protein, putative, expressed
LOC_Os04g48210	cytochrome P450, putative, expressed
LOC_Os04g49540	expressed protein
LOC_Os07g01114	expressed protein
LOC_Os02g48380	expressed protein
LOC_Os03g46052	expressed protein
LOC_Os07g38400	transporter family protein, putative, expressed
LOC_Os01g58130	expressed protein
LOC_Os07g39730	ZCW7, putative, expressed
LOC_Os04g38880	dynein light chain type 1 domain containing protein, expressed
LOC_Os06g28740	expressed protein
LOC_Os04g37550	aspartic proteinase nepenthesin-2 precursor, putative, expressed
LOC_Os01g46169	GDSL-like lipase/acylhydrolase, putative, expressed
LOC_Os01g71100	expressed protein
LOC_Os03g59360	remorin, putative, expressed
LOC_Os02g35060	RNA methyltransferase protein, putative, expressed
LOC_Os01g73760	IPP transferase, putative, expressed
LOC_Os01g72430	NADPH quinone oxidoreductase, putative, expressed
LOC_Os05g01280	expressed protein
LOC_Os03g60350	leaf senescence related protein, putative, expressed
LOC_Os07g15770	CCT motif family protein, expressed
LOC_Os04g49550	RING-H2 finger protein ATL2A, putative, expressed
LOC_Os03g10090	transporter family protein, putative, expressed
LOC_Os05g38500	fasciclin-like arabinogalactan protein, putative, expressed
LOC_Os04g26890	IN2-2 protein, putative, expressed
LOC_Os02g50690	GDSL-like lipase/acylhydrolase, putative, expressed
LOC_Os06g15420	asparagine synthetase, putative, expressed
LOC_Os02g47040	expressed protein
LOC_Os03g22070	expressed protein
LOC_Os07g39720	expressed protein
LOC_Os05g40810	BRCA1 C Terminus domain containing protein, expressed
LOC_Os01g61780	vacuolar ATP synthase 98 kDa subunit, putative, expressed
LOC_Os06g04780	coiled-coil domain-containing protein 97, putative, expressed
LOC_Os01g58140	expressed protein
LOC_Os04g37540	expressed protein
LOC_Os04g38870	14-3-3 protein, putative, expressed
LOC_Os02g36380	FAD binding domain of DNA photolyase domain containing protein, expressed
LOC_Os03g60340	leaf senescence related protein, putative, expressed
LOC_Os06g03420	retrotransposon protein, putative, Ty3-gypsy subclass, expressed
LOC_Os01g72460	NADPH quinone oxidoreductase, putative, expressed
LOC_Os01g71130	xylanase inhibitor 725OS, putative, expressed
LOC_Os05g01270	peptidyl-prolyl cis-trans isomerase, putative, expressed
LOC_Os07g01130	pentatricopeptide containing protein, putative, expressed
LOC_Os04g49520	pentatricopeptide repeat protein PPR868-14, putative, expressed
LOC_Os07g40700	RNA methyltransferase, TrmH family protein, putative, expressed
LOC_Os12g06800	serine esterase family protein, putative, expressed
LOC_Os02g49690	ACT domain-containing protein, putative, expressed
LOC_Os02g51860	dehydration response related protein, putative, expressed
LOC_Os07g39710	NADH dehydrogenase iron-sulfur protein 4, mitochondrial precursor, putative, expressed
LOC_Os01g73790	NAD dependent epimerase/dehydratase family protein, putative, expressed
LOC_Os08g16600	WD-40 repeat protein family, putative, expressed
LOC_Os01g58150	expressed protein
LOC_Os10g06700	OsFBX375 - F-box domain containing protein, expressed
LOC_Os03g59340	CESA2 - cellulose synthase, expressed
LOC_Os03g58010	acetyltransferase, GNAT family, putative, expressed
LOC_Os05g01262	translocon-associated protein beta domain containing protein, expressed
LOC_Os05g25210	expressed protein
LOC_Os05g27870	expressed protein
LOC_Os03g46040	expressed protein
LOC_Os12g06810	WD domain, G-beta repeat domain containing protein, expressed
LOC_Os05g39850	MCM3 - Putative minichromosome maintenance MCM complex subunit 3, expressed
LOC_Os01g60470	retrotransposon protein, putative, unclassified, expressed
LOC_Os06g04760	expressed protein
LOC_Os05g49150	eukaryotic translation initiation factor 3 subunit D, putative, expressed
LOC_Os05g51470	2-aminoethanethiol dioxygenase, putative, expressed
LOC_Os02g37690	UDP-glucoronosyl and UDP-glucosyl transferase, putative, expressed
LOC_Os08g38092	abhydrolase domain-containing protein FAM108C1, putative, expressed
LOC_Os07g38440	uncharacterized 50.6 kDa protein in the 5region of gyrA and gyrB, putative, expressed
LOC_Os01g12740	cytochrome P450, putative, expressed
LOC_Os04g49620	DUF581 domain containing protein, expressed
LOC_Os02g36360	ZOS2-11 - C2H2 zinc finger protein, expressed
LOC_Os02g11060	WD domain, G-beta repeat domain containing protein, expressed
LOC_Os05g37160	tubulin/FtsZ domain containing protein, putative, expressed
LOC_Os11g06330	expressed protein
LOC_Os02g51880	amine oxidase, putative, expressed
LOC_Os01g11414	sodium/calcium exchanger protein, putative, expressed
LOC_Os07g27780	aminotransferase, putative, expressed
LOC_Os02g48340	RNA recognition motif containing protein, putative, expressed
LOC_Os04g38960	expressed protein
LOC_Os02g49670	zinc knuckle family protein, expressed
LOC_Os10g06800	cyclin-dependent kinase G-2, putative, expressed
LOC_Os11g45940	expressed protein
LOC_Os02g11070	3-ketoacyl-CoA synthase, putative, expressed
LOC_Os05g25194	metal cation transporter, putative, expressed
LOC_Os05g49140	CGMC_MAPKCMGC_2.8 - CGMC includes CDA, MAPK, GSK3, and CLKC kinases, expressed
LOC_Os07g39760	expressed protein
LOC_Os07g38430	WD domain, G-beta repeat domain containing protein, expressed
LOC_Os04g49630	expressed protein
LOC_Os01g36720	transporter, major facilitator family, putative, expressed
LOC_Os11g06320	expressed protein
LOC_Os02g51890	RNA recognition motif containing protein, putative, expressed
LOC_Os01g12730	ras-related protein, putative, expressed
LOC_Os04g51950	serine/threonine-protein kinase HT1, putative, expressed
LOC_Os07g37100	nucleoside transporter, putative, expressed
LOC_Os07g01140	MBTB12 - Bric-a-Brac, Tramtrack, Broad Complex BTB domain with Meprin and TRAF Homology MATH domain, expressed
LOC_Os11g08980	preprotein translocase secA family protein, putative, expressed
LOC_Os11g45930	NBS-LRR type disease resistance protein, putative, expressed
LOC_Os01g48700	transcription factor Dp, putative, expressed
LOC_Os02g47000	expressed protein
LOC_Os01g48710	heavy metal-associated domain containing protein, expressed
LOC_Os07g39750	GDSL-like lipase/acylhydrolase, putative, expressed
LOC_Os02g50640	HEAT repeat family protein, putative, expressed
LOC_Os02g36340	riboflavin biosynthesis protein ribAB, chloroplast precursor, putative, expressed
LOC_Os01g12720	protein kinase domain containing protein, expressed
LOC_Os04g49600	expressed protein
LOC_Os07g38420	pre-mRNA-splicing factor, putative, expressed
LOC_Os02g48320	DNA binding protein, putative, expressed
LOC_Os04g37650	xyloglucan fucosyltransferase, putative, expressed
LOC_Os02g49650	leaf senescence related protein, putative, expressed
LOC_Os02g12380	histone deacetylase, putative, expressed
LOC_Os05g50150	expressed protein
LOC_Os05g51480	cleavage and polyadenylation specificity factor, putative, expressed
LOC_Os05g01180	zinc knuckle family protein, expressed
LOC_Os02g35000	chaperone protein dnaJ 10, putative, expressed
LOC_Os07g40730	SNF2 domain-containing protein, putative, expressed
LOC_Os02g36330	RING-H2 finger protein ATL1O, putative, expressed
LOC_Os02g11050	26S protease regulatory subunit, putative, expressed
LOC_Os01g12710	oxidoreductase, short chain dehydrogenase/reductase family domain containing protein, expressed
LOC_Os11g05010	heavy-metal-associated domain-containing protein, putative, expressed
LOC_Os04g49610	expressed protein
LOC_Os05g14490	hypothetical protein
LOC_Os07g39740	GDSL-like lipase/acylhydrolase, putative, expressed
LOC_Os07g26440	expressed protein
LOC_Os04g38970	protein binding protein, putative, expressed
LOC_Os02g49640	expressed protein
LOC_Os04g38920	DUF593 domain containing protein, expressed
LOC_Os02g12350	histone deacetylase, putative, expressed
LOC_Os02g50620	dehydrogenase E1 component domain containing protein, expressed
LOC_Os02g37654	lecithin:cholesterol acyltransferase, putative, expressed
LOC_Os06g51084	1,4-alpha-glucan-branching enzyme, chloroplast precursor, putative, expressed
LOC_Os02g11020	cytochrome P450 72A1, putative, expressed
LOC_Os07g38480	expressed protein
LOC_Os02g38980	bromodomain domain containing protein, expressed
LOC_Os07g37150	expressed protein
LOC_Os05g40780	keratinocytes-associated protein 2, putative, expressed
LOC_Os07g37156	expressed protein
LOC_Os04g02970	subtilisin-like protease precursor, putative, expressed
LOC_Os04g25610	retrotransposon protein, putative, unclassified, expressed
LOC_Os02g48300	OsFBX60 - F-box domain containing protein, expressed
LOC_Os02g24330	eukaryotic translation initiation factor 4B, putative, expressed
LOC_Os12g41190	tetratricopeptide repeat domain containing protein, expressed
LOC_Os07g26490	ankyrin repeat domain containing protein, expressed
LOC_Os04g38910	atypical receptor-like kinase MARK, putative, expressed
LOC_Os02g12360	nuclear protein ZAP-related, putative, expressed
LOC_Os01g48740	aspartyl protease family protein, putative, expressed
LOC_Os01g47410	aspartic proteinase oryzasin-1 precursor, putative, expressed
LOC_Os04g38914	expressed protein
LOC_Os05g51420	hypersensitive-induced response protein, putative, expressed
LOC_Os07g40790	COBW domain containing protein, putative, expressed
LOC_Os07g37140	expressed protein
LOC_Os02g38970	expressed protein
LOC_Os02g11030	50S ribosomal protein L19, chloroplast precursor, putative, expressed
LOC_Os07g38470	expressed protein
LOC_Os04g51910	proteasome/cyclosome repeat containing protein, expressed
LOC_Os01g61700	ATP-dependent Clp protease adaptor protein ClpS containing protein, expressed
LOC_Os05g40770	leucine-rich repeat family protein, putative, expressed
LOC_Os05g37130	glycosyl hydrolases family 17, putative, expressed
LOC_Os05g39790	transposon protein, putative, unclassified, expressed
LOC_Os01g47420	pterin-4-alpha-carbinolamine dehydratase, putative, expressed
LOC_Os01g48750	aspartic proteinase nepenthesin-2 precursor, putative, expressed
LOC_Os02g50600	glycosyl transferase 8 domain containing protein, putative, expressed
LOC_Os07g40780	ZOS7-11 - C2H2 zinc finger protein, expressed
LOC_Os07g49114	wound-induced protein WI12, putative, expressed
LOC_Os05g51450	OsClp8 - Putative Clp protease homologue, expressed
LOC_Os04g01660	erythronate-4-phosphate dehydrogenase domain containing protein, expressed
LOC_Os04g37619	zeaxanthin epoxidase, chloroplast precursor, putative, expressed
LOC_Os07g38460	expressed protein
LOC_Os07g39790	expressed protein
LOC_Os05g38470	expressed protein
LOC_Os05g37140	2Fe-2S iron-sulfur cluster binding domain containing protein, expressed
LOC_Os07g49110	D-alanine--D-alanine ligase family, putative, expressed
LOC_Os01g61730	expressed protein
LOC_Os04g37600	phosphate carrier protein, mitochondrial precursor, putative, expressed
LOC_Os04g38930	pentatricopeptide, putative, expressed
LOC_Os05g50110	oleosin, putative, expressed
LOC_Os01g47430	protein of unknown function DUF1296 domain containing protein, expressed
LOC_Os07g40770	myosin heavy chain-related, putative, expressed
LOC_Os02g38950	PPR repeat containing protein, expressed
LOC_Os03g58090	expressed protein
LOC_Os07g39780	SUMO-activating enzyme subunit 2, putative, expressed
LOC_Os07g13170	AP2 domain containing protein, expressed
LOC_Os01g59410	VQ motif family protein, expressed
LOC_Os04g01674	erythronate-4-phosphate dehydrogenase domain containing protein, expressed
LOC_Os02g49600	BRASSINOSTEROID INSENSITIVE 1-associated receptor kinase 1 precursor, putative, expressed
LOC_Os02g25650	expressed protein
LOC_Os01g61720	IQ calmodulin-binding motif domain containing protein, expressed
LOC_Os08g38010	expressed protein
LOC_Os02g14970	expressed protein
LOC_Os02g25624	expressed protein
LOC_Os03g09110	mitochondrial carrier protein, putative, expressed
LOC_Os02g13640	protein phosphatase 1 regulatory subunit SDS22, putative, expressed
LOC_Os02g38940	cytochrome P450, putative, expressed
LOC_Os02g37610	expressed protein
LOC_Os03g48710	expressed protein
LOC_Os11g29060	expressed protein
LOC_Os08g02050	protein kinase family protein, putative, expressed
LOC_Os04g01600	erythronate-4-phosphate dehydrogenase domain containing protein, expressed
LOC_Os09g04210	hydrolase/ zinc ion binding protein, putative, expressed
LOC_Os02g25620	expressed protein
LOC_Os11g17080	OsMPK15 - Putative MAPK based on amino acid sequence homology, expressed
LOC_Os03g10100	transporter family protein, putative, expressed
LOC_Os03g36730	OST3/OST6 family protein, putative, expressed
LOC_Os08g39350	glycerophosphoryl diester phosphodiesterase family protein, putative, expressed
LOC_Os03g09100	calmodulin-binding transcription activator, putative, expressed
LOC_Os11g44680	calmodulin binding protein, putative, expressed
LOC_Os02g14980	calcium-binding EF hand family protein, putative, expressed
LOC_Os02g38930	cytochrome P450 71D7, putative, expressed
LOC_Os11g05080	powdery mildew resistant protein 5, putative, expressed
LOC_Os03g48720	expressed protein
LOC_Os03g24730	expressed protein
LOC_Os08g03380	heat shock protein DnaJ, putative, expressed
LOC_Os07g37180	ABC1 family domain containing protein, putative, expressed
LOC_Os04g01610	expressed protein
LOC_Os08g02060	expressed protein
LOC_Os02g02970	expressed protein
LOC_Os04g02940	expressed protein
LOC_Os09g04220	expressed protein
LOC_Os03g12750	expressed protein
LOC_Os03g10120	proteasome subunit, putative, expressed
LOC_Os08g39320	expressed protein
LOC_Os06g14080	ATMAP70 protein, putative, expressed
LOC_Os04g38900	prohibitin, putative, expressed
LOC_Os08g02070	OsMADS26 - MADS-box family gene with MIKCc type-box, expressed
LOC_Os09g28200	HSF-type DNA-binding domain containing protein, expressed
LOC_Os10g42400	expressed protein
LOC_Os11g29030	disease resistance protein RPM1, putative, expressed
LOC_Os04g26920	oxidoreductase, aldo/keto reductase family protein, putative, expressed
LOC_Os01g24780	cytochrome P450, putative, expressed
LOC_Os07g49150	26S protease regulatory subunit 4, putative, expressed
LOC_Os03g11440	protein transport protein Sec61 subunit alpha, putative, expressed
LOC_Os08g38000	conserved hypothetical protein
LOC_Os08g39330	skin secretory protein xP2 precursor, putative, expressed
LOC_Os03g09120	expressed protein
LOC_Os01g12790	receptor protein kinase, putative, expressed
LOC_Os01g11460	zinc finger, C3HC4 type domain containing protein, expressed
LOC_Os07g38490	GDP-fucose protein-O-fucosyltransferase 2, putative, expressed
LOC_Os08g42980	la domain containing protein, expressed
LOC_Os04g26910	oxidoreductase, aldo/keto reductase family protein, putative, expressed
LOC_Os11g30030	esterase PIR7A, putative, expressed
LOC_Os08g02080	rickettsia 17 kDa surface antigen family protein, expressed
LOC_Os08g28690	expressed protein
LOC_Os02g02990	translation initiation factor eIF3 subunit, putative, expressed
LOC_Os06g51070	no apical meristem protein, putative, expressed
LOC_Os02g26940	vegetative storage protein, putative, expressed
LOC_Os10g42410	zinc-binding protein, putative, expressed
LOC_Os03g10110	cupin domain containing protein, expressed
LOC_Os11g43320	NBS-LRR type disease resistance protein, putative, expressed
LOC_Os01g24764	expressed protein
LOC_Os08g39380	beta 1,2-xylosyltransferase, putative, expressed
LOC_Os10g42420	GTPase-activating protein, putative, expressed
LOC_Os02g01610	pentatricopeptide, putative, expressed
LOC_Os11g18366	cycloartenol synthase, putative, expressed
LOC_Os06g51000	carrier, putative, expressed
LOC_Os01g09120	Twin LOV 1, putative, expressed
LOC_Os02g38900	cytosolic Fe-S cluster assembling factor NBP35, putative, expressed
LOC_Os11g06370	expressed protein
LOC_Os09g17560	O-methyltransferase, putative, expressed
LOC_Os12g04160	ribosomal protein L24, putative, expressed
LOC_Os12g43770	OsFBX465 - F-box domain containing protein, expressed
LOC_Os05g50180	OsCML14 - Calmodulin-related calcium sensor protein, expressed
LOC_Os01g22100	retrotransposon protein, putative, unclassified, expressed
LOC_Os05g50170	ATPCME, putative, expressed
LOC_Os08g14070	LYR motif containing protein, putative, expressed
LOC_Os08g38060	RING finger protein, putative, expressed
LOC_Os02g02930	terpene synthase, putative, expressed
LOC_Os06g39370	OsFBK16 - F-box domain and kelch repeat containing protein, expressed
LOC_Os10g42430	transcription factor MYC7E, putative, expressed
LOC_Os05g49180	protein of unknown function DUF1296 domain containing protein, expressed
LOC_Os01g12770	cytochrome P450, putative, expressed
LOC_Os10g42439	heat shock protein DnaJ, putative, expressed
LOC_Os04g02900	dehydrogenase E1 component domain containing protein, expressed
LOC_Os09g28210	bHelix-loop-helix transcription factor, putative, expressed
LOC_Os06g41690	retrotransposon protein, putative, unclassified, expressed
LOC_Os06g40360	OsFBL30 - F-box domain and LRR containing protein, expressed
LOC_Os03g12710	clathrin adaptor complex small chain domain containing protein, expressed
LOC_Os01g24750	Ser/Thr protein phosphatase family protein, putative, expressed
LOC_Os12g29450	retrotransposon protein, putative, LINE subclass, expressed
LOC_Os12g04170	domain of unknown function, DUF250 domain containing protein, expressed
LOC_Os08g41680	expressed protein
LOC_Os12g42420	DNA binding protein, putative, expressed
LOC_Os06g51029	OsFtsH1 FtsH protease, homologue of AtFtsH1/5, expressed
LOC_Os12g43750	expressed protein
LOC_Os09g28240	expressed protein
LOC_Os09g29570	expressed protein
LOC_Os11g17014	NB-ARC domain containing protein, expressed
LOC_Os06g38056	expressed protein
LOC_Os01g12760	cytochrome P450, putative, expressed
LOC_Os04g02910	membrane related protein CP5, putative, expressed
LOC_Os12g30444	hypothetical protein
LOC_Os02g02960	histone deacetylase complex subunit SAP18, putative, expressed
LOC_Os12g29480	SAM domain containing protein, putative, expressed
LOC_Os06g40370	CAMK_KIN1/SNF1/Nim1_like.27 - CAMK includes calcium/calmodulin depedent protein kinases, expressed
LOC_Os09g17580	expressed protein
LOC_Os11g21990	expressed protein
LOC_Os12g04180	RNA recognition motif containing protein, expressed
LOC_Os06g39390	transferase family protein, putative, expressed
LOC_Os08g39370	citrate transporter, putative, expressed
LOC_Os12g17490	stripe rust resistance protein Yr10, putative, expressed
LOC_Os09g28230	gibberellin receptor GID1L2, putative, expressed
LOC_Os10g41120	expressed protein
LOC_Os12g31780	nitrilase-associated protein, putative, expressed
LOC_Os01g12750	cytochrome P450, putative, expressed
LOC_Os11g33970	plant protein of unknown function domain containing protein, expressed
LOC_Os11g29000	pollen signalling protein with adenylyl cyclase activity, putative, expressed
LOC_Os11g32650	chalcone synthase, putative, expressed
LOC_Os04g02920	leucine-rich repeat family protein, putative, expressed
LOC_Os03g12730	receptor protein kinase CLAVATA1 precursor, putative, expressed
LOC_Os05g50190	protein kinase domain containing protein, expressed
LOC_Os03g58120	PPR repeat domain containing protein, putative, expressed
LOC_Os12g21700	zinc finger C-x8-C-x5-C-x3-H type family protein, expressed
LOC_Os04g51380	protein-S-isoprenylcysteine O-methyltransferase. tax, putative, expressed
LOC_Os03g10180	expressed protein
LOC_Os01g36270	expressed protein
LOC_Os01g63890	G10 protein, putative, expressed
LOC_Os02g48900	aspartic proteinase nepenthesin-1 precursor, putative, expressed
LOC_Os04g49060	H-BTB3 - Bric-a-Brac, Tramtrack, Broad Complex BTB domain with H family conserved sequence, expressed
LOC_Os01g48250	OsFBDUF5 - F-box and DUF domain containing protein, expressed
LOC_Os01g49580	Protein kinase domain containing protein, expressed
LOC_Os05g37720	expressed protein
LOC_Os09g29470	AGAP005770-PA, putative, expressed
LOC_Os05g50700	WRKY111, expressed
LOC_Os02g36924	OsMADS27 - MADS-box family gene with MIKCc type-box, expressed
LOC_Os03g47460	ribosome inactivating protein, putative, expressed
LOC_Os03g22160	relA-SpoT like protein RSH1, putative, expressed
LOC_Os01g61230	dihydroflavonol-4-reductase, putative, expressed
LOC_Os08g39860	Os8bglu27 - beta-glucosidase homologue, similar to Os4bglu12 exoglucanase, expressed
LOC_Os06g28660	retrotransposon protein, putative, unclassified, expressed
LOC_Os06g04690	OsFBX184 - F-box domain containing protein, expressed
LOC_Os06g03360	retrotransposon protein, putative, Ty1-copia subclass
LOC_Os03g61760	OsSPL6 - SBP-box gene family member, expressed
LOC_Os04g51390	aldose 1-epimerase, putative, expressed
LOC_Os03g60430	AP2 domain containing protein, expressed
LOC_Os04g50060	GRAS family transcription factor domain containing protein, expressed
LOC_Os01g73200	peroxidase precursor, putative, expressed
LOC_Os03g58110	uncharacterized protein At4g06744 precursor, putative, expressed
LOC_Os01g74530	protein phosphatase 2C, putative, expressed
LOC_Os05g37730	MYB family transcription factor, putative, expressed
LOC_Os09g29460	homeobox associated leucine zipper, putative, expressed
LOC_Os06g39330	UDP-glucoronosyl and UDP-glucosyl transferase domain containing protein, expressed
LOC_Os08g40860	RNA pseudouridine synthase, putative, expressed
LOC_Os08g27860	EARLY flowering protein, putative, expressed
LOC_Os03g47470	STE_PAK_Ste20_STLK.4 - STE kinases include homologs to sterile 7, sterile 11 and sterile 20 from yeast, expressed
LOC_Os04g38390	wound/stress protein, putative, expressed
LOC_Os12g08730	thioredoxin, putative, expressed
LOC_Os01g63880	expressed protein
LOC_Os10g38060	phospholipase D, putative, expressed
LOC_Os03g09190	OsSCP11 - Putative Serine Carboxypeptidase homologue, expressed
LOC_Os05g01760	lysine ketoglutarate reductase trans-splicing related 1, putative, expressed
LOC_Os06g40320	expressed protein
LOC_Os08g14580	haloacid dehalogenase-like hydrolase domain-containing protein 1A, putative, expressed
LOC_Os08g13250	speckle-type POZ protein, putative, expressed
LOC_Os01g12280	hAT dimerisation domain-containing protein, putative, expressed
LOC_Os03g58100	pentatricopeptide, putative, expressed
LOC_Os03g36790	tobamovirus multiplication protein, putative, expressed
LOC_Os03g59430	uncharacterized glycosyltransferase, putative, expressed
LOC_Os01g61250	methyltransferase, putative, expressed
LOC_Os01g73230	syntaxin 6, putative, expressed
LOC_Os08g40830	pumilio domain-containing protein PPD1, putative, expressed
LOC_Os06g02019	cytochrome P450, putative, expressed
LOC_Os06g15330	CCT/B-box zinc finger protein, putative, expressed
LOC_Os09g29490	peroxidase precursor, putative, expressed
LOC_Os10g26070	pentatricopeptide, putative, expressed
LOC_Os09g28160	phosphate carrier protein, mitochondrial precursor, putative, expressed
LOC_Os05g12400	BURP domain containing protein, expressed
LOC_Os06g39344	enoyl-CoA hydratase/isomerase family protein, putative, expressed
LOC_Os08g01260	VQ domain containing protein, putative, expressed
LOC_Os02g12939	expressed protein
LOC_Os12g08740	exonuclease, putative, expressed
LOC_Os06g04670	CAF1 family ribonuclease containing protein, putative, expressed
LOC_Os01g62584	peptidase aspartic family protein, putative, expressed
LOC_Os02g12930	expressed protein
LOC_Os06g40330	MYB family transcription factor, putative, expressed
LOC_Os04g52690	AAA family ATPase, putative, expressed
LOC_Os08g39840	lipoxygenase, chloroplast precursor, putative, expressed
LOC_Os03g61740	sex determination protein tasselseed-2, putative, expressed
LOC_Os12g21710	nnrU, putative, expressed
LOC_Os05g25770	WRKY45, expressed
LOC_Os01g12270	expressed protein
LOC_Os06g02028	eyes absent homolog 4, putative, expressed
LOC_Os01g62570	ATP/GTP/Ca++ binding protein, putative, expressed
LOC_Os01g74550	transposon protein, putative, unclassified, expressed
LOC_Os01g48280	ubiquitin-conjugating enzyme, putative, expressed
LOC_Os08g01274	expressed protein
LOC_Os05g50710	late embryogenesis abundant protein, putative, expressed
LOC_Os09g29480	2-aminoethanethiol dioxygenase, putative, expressed
LOC_Os09g30478	expressed protein
LOC_Os09g30474	BPI/LBP family protein At3g20270 precursor, putative, expressed
LOC_Os06g04680	expressed protein
LOC_Os05g23110	retrotransposon protein, putative, Ty3-gypsy subclass, expressed
LOC_Os10g38040	lysM domain containing protein, putative, expressed
LOC_Os04g51370	protein kinase, putative, expressed
LOC_Os08g39850	lipoxygenase, chloroplast precursor, putative, expressed
LOC_Os06g41670	CC-NBS-LRR protein, putative, expressed
[truncated: 12,500 more rows]
