# Supplementary material for: Regulation of plant immunity through histone H3 β-hydroxybutyrylation-mediated transcriptional control
Source: Nat Commun. 2025 Jul 17;16:6588. doi: 10.1038/s41467-025-61474-x (PMC12271380; doi:10.1038/s41467-025-61474-x)
Supplement: Supplementary file 2 — Supplementary Data 1–14. [file 41467_2025_61474_MOESM2_ESM.zip › Spplementary Data/Spplementary Data 3.xlsx]

## Sheet: Up genes
Gene ID	Fold change	FDR value	Protein description
LOC_Os01g01280	1.04	0.000204	expressed protein
LOC_Os01g01350	1.36	0.000217	SNF7 domain containing protein, putative, expressed
LOC_Os01g01360	0.59	0.00664	peptide transporter PTR2, putative, expressed
LOC_Os01g01450	0.83	0.0338	stress responsive protein, putative, expressed
LOC_Os01g02050	0.97	0.0122	phosphoenolpyruvate carboxylase, putative, expressed
LOC_Os01g02120	1.15	0.00899	osMFT2 MFT-Like2 homologous to Mother of FT and TFL1 gene; contains Pfam profile PF01161: Phosphatidylethanolamine-binding protein, expressed
LOC_Os01g02200	0.86	0.00699	armadillo/beta-catenin repeat family protein, putative, expressed
LOC_Os01g02390	1.99	0.00176	protein kinase domain containing protein, expressed
LOC_Os01g02710	1.47	0.00108	LRk-type protein, putative, expressed
LOC_Os01g02770	0.85	0.035	resistance-related receptor-like kinase, putative, expressed
LOC_Os01g02790	0.71	0.0436	protein kinase domain containing protein, expressed
LOC_Os01g02830	1.36	0.000209	receptor-like kinase ARK1AS, putative, expressed
LOC_Os01g02960	0.72	0.000346	expressed protein
LOC_Os01g03144	0.64	0.0185	white-brown complex homolog protein 7, putative, expressed
LOC_Os01g03230	0.66	0.00836	retrotransposon protein, putative, unclassified, expressed
LOC_Os01g03300	0.77	0.00775	seven in absentia protein family protein, expressed
LOC_Os01g03310	0.99	0.000501	BBTI1 - Bowman-Birk type bran trypsin inhibitor precursor, expressed
LOC_Os01g03320	1.05	0.00138	BBTI2 - Bowman-Birk type bran trypsin inhibitor precursor, expressed
LOC_Os01g03340	0.76	0.0244	BBTI4 - Bowman-Birk type bran trypsin inhibitor precursor, expressed
LOC_Os01g03490	0.63	0.0105	heavy-metal-associated domain-containing protein, putative, expressed
LOC_Os01g03549	0.6	0.000114	multi-copper oxidase type I family protein, putative, expressed
LOC_Os01g03914	0.87	0.0276	cation efflux family protein, putative, expressed
LOC_Os01g03940	0.61	0.0286	expressed protein
LOC_Os01g04020	0.92	2.76e-06	AP2 domain containing protein, expressed
LOC_Os01g04324	0.85	9.72e-08	expressed protein
LOC_Os01g04470	0.96	0.0377	expressed protein
LOC_Os01g04630	0.58	0.0394	muconate cycloisomerase, putative, expressed
LOC_Os01g04800	0.71	0.000148	B3 DNA binding domain containing protein, expressed
LOC_Os01g04880	0.61	0.0237	retrotransposon protein, putative, unclassified, expressed
LOC_Os01g05040	1.2	0.0331	expressed protein
LOC_Os01g05350	0.79	0.0419	expressed protein
LOC_Os01g05560	0.64	0.022	expressed protein
LOC_Os01g05790	0.74	0.00466	SLT1 protein, putative, expressed
LOC_Os01g05810	0.96	0.00811	gamma-glutamyltranspeptidase 1 precursor, putative, expressed
LOC_Os01g06060	0.61	0.0424	gibberellin receptor GID1L2, putative, expressed
LOC_Os01g06150	0.95	0.021	expressed protein
LOC_Os01g06280	0.71	0.0242	TKL_IRAK_CrRLK1L-1.4 - The CrRLK1L-1 subfamily has homology to the CrRLK1L homolog, expressed
LOC_Os01g06720	0.91	0.0236	disease resistance protein SlVe2 precursor, putative, expressed
LOC_Os01g06790	1.43	0.00571	disease resistance protein, putative, expressed
LOC_Os01g06870	1.14	0.00103	resistance protein SlVe1 precursor, putative, expressed
LOC_Os01g07160	0.6	0.0358	OsFBX3 - F-box domain containing protein, expressed
LOC_Os01g07300	0.76	3.96e-05	uncharacterized 50.6 kDa protein in the 5region of gyrA and gyrB, putative, expressed
LOC_Os01g07500	1.2	0.0201	alliin lyase precursor, putative, expressed
LOC_Os01g07730	1.07	0.00688	phosphate/phosphoenolpyruvate translocator-related protein, putative, expressed
LOC_Os01g07760	0.6	0.0463	phospholipase D, putative, expressed
LOC_Os01g08430	0.75	0.0351	expressed protein
LOC_Os01g08464	0.62	0.0264	expressed protein
LOC_Os01g08510	5.32	0.00156	MAR-binding filament-like protein 1, putative, expressed
LOC_Os01g09010	0.72	0.00523	transferase family protein, putative, expressed
LOC_Os01g09120	0.91	1.75e-05	Twin LOV 1, putative, expressed
LOC_Os01g09130	0.69	0.00516	expressed protein
LOC_Os01g09220	0.62	0.0175	transposon protein, putative, CACTA, En/Spm sub-class, expressed
LOC_Os01g09310	0.64	0.0364	EMB1895, putative, expressed
LOC_Os01g09420	0.74	0.0101	expressed protein
LOC_Os01g09540	0.87	0.00228	HAD superfamily phosphatase, putative, expressed
LOC_Os01g09570	1.13	0.0223	6-phosphofructokinase, putative, expressed
LOC_Os01g09590	0.64	0.00237	myb-like DNA-binding domain containing protein, putative, expressed
LOC_Os01g09620	1.83	7.41e-15	zinc finger/CCCH transcription factor, putative, expressed
LOC_Os01g09700	1.33	0.0038	aminotransferase, classes I and II, domain containing protein, expressed
LOC_Os01g09750	0.69	0.0228	RNA methyltransferase protein, putative, expressed
LOC_Os01g10070	0.74	0.0189	expressed protein
LOC_Os01g10210	0.78	0.00278	lachrymatory factor synthase, putative, expressed
LOC_Os01g10400	1.29	0.00988	expressed protein
LOC_Os01g10580	0.83	8.14e-08	B-box zinc finger family protein, putative, expressed
LOC_Os01g10950	1	0.0281	peptide-N4-asparagine amidase A, putative, expressed
LOC_Os01g10960	0.84	0.00223	peptide-N4-asparagine amidase A, putative, expressed
LOC_Os01g11020	1.26	1.52e-09	expressed protein
LOC_Os01g11160	1.22	8.3e-11	amino acid permease family protein, putative, expressed
LOC_Os01g11270	0.6	0.000456	cytochrome P450, putative, expressed
LOC_Os01g11340	0.82	5.84e-06	cytochrome P450, putative, expressed
LOC_Os01g11670	0.81	0.000152	OsSCP2 - Putative Serine Carboxypeptidase homologue, expressed
LOC_Os01g11730	0.65	0.0311	GDSL-like lipase/acylhydrolase, putative, expressed
LOC_Os01g11740	0.83	0.0386	GDSL-like lipase/acylhydrolase, putative, expressed
LOC_Os01g11790	0.96	0.00113	GDSL-like lipase/acylhydrolase, putative, expressed
LOC_Os01g11880	0.86	0.00585	DJ-1 family protein, putative, expressed
LOC_Os01g11960	0.92	0.0129	histone-lysine N-methyltransferase ATX5, putative, expressed
LOC_Os01g12160	0.9	0.000748	OsGH3.3 - Probable indole-3-acetic acid-amido synthetase, expressed
LOC_Os01g12280	1.36	0.000315	hAT dimerisation domain-containing protein, putative, expressed
LOC_Os01g12740	0.92	7.07e-05	cytochrome P450, putative, expressed
LOC_Os01g12750	0.74	0.000807	cytochrome P450, putative, expressed
LOC_Os01g12760	0.88	1.16e-05	cytochrome P450, putative, expressed
LOC_Os01g12770	0.97	0.000337	cytochrome P450, putative, expressed
LOC_Os01g12780	0.6	0.0474	expressed protein
LOC_Os01g12950	2.27	0.00032	ubiquitin-conjugating enzyme, putative, expressed
LOC_Os01g13024	0.63	0.0036	expressed protein
LOC_Os01g13030	0.83	0.00273	OsIAA3 - Auxin-responsive Aux/IAA gene family member, expressed
LOC_Os01g13120	1.33	2.37e-05	aquaporin protein, putative, expressed
LOC_Os01g13480	0.68	0.0165	glutaredoxin, putative, expressed
LOC_Os01g13660	1.09	0.000492	expressed protein
LOC_Os01g13690	1.02	0.000317	ligA, putative, expressed
LOC_Os01g13740	0.86	0.0231	myb-like DNA-binding domain containing protein, expressed
LOC_Os01g13780	0.75	0.0105	expressed protein
LOC_Os01g13800	0.89	3.98e-10	receptor-like protein kinase 5 precursor, putative, expressed
LOC_Os01g13930	0.58	0.00771	expressed protein
LOC_Os01g14100	0.69	0.0386	BT1 family protein, putative, expressed
LOC_Os01g14110	0.71	0.000429	expressed protein
LOC_Os01g14514	0.82	0.0166	expressed protein
LOC_Os01g14590	0.64	0.0318	pathogen-related protein, putative, expressed
LOC_Os01g14810	0.82	0.0454	5-nucleotidase domain-containing protein, putative, expressed
LOC_Os01g14850	0.87	0.0155	MFS18 protein precursor, putative, expressed
LOC_Os01g15000	0.7	0.00808	lipase, putative, expressed
LOC_Os01g15010	1.15	0.0114	miro, putative, expressed
LOC_Os01g15020	1.41	0.0125	lissencephaly type-1-like homology motif, putative, expressed
LOC_Os01g15100	0.77	0.00907	expressed protein
LOC_Os01g15580	0.65	0.012	disease resistance protein RGA2, putative, expressed
LOC_Os01g15810	1.51	0.00837	peroxidase precursor, putative, expressed
LOC_Os01g15860	0.95	0.00449	pre-mRNA-processing factor 6, putative, expressed
LOC_Os01g16180	0.73	0.00454	MT-A70 domain containing protein, expressed
LOC_Os01g16310	0.61	0.00815	glycosyl hydrolase, family 31, putative, expressed
LOC_Os01g16390	0.66	0.00896	NB-ARC domain containing protein, expressed
LOC_Os01g16620	0.66	0.00849	expressed protein
LOC_Os01g16770	1.15	0.0267	expansin precursor, putative, expressed
LOC_Os01g16990	1.18	0.000413	expressed protein
LOC_Os01g17050	0.83	0.0392	VQ domain containing protein, putative, expressed
LOC_Os01g17214	1.57	0.0242	major facilitator superfamily antiporter, putative, expressed
LOC_Os01g17240	0.81	0.00715	transporter, major facilitator family, putative, expressed
LOC_Os01g17279	1.65	0.0219	exonuclease, putative, expressed
LOC_Os01g18100	0.7	0.0256	OsRhmbd3 - Putative Rhomboid homologue, expressed
LOC_Os01g18120	0.77	0.022	cinnamoyl CoA reductase, putative, expressed
LOC_Os01g18390	0.74	0.000577	OsRCI2-1 - Putative low temperature and salt responsive protein, expressed
LOC_Os01g18440	0.59	0.0133	OsMADS89 - MADS-box family gene with M-gamma type-box, expressed
LOC_Os01g18584	0.74	0.0491	WRKY9, expressed
LOC_Os01g18800	0.89	0.00296	CAMK_KIN1/SNF1/Nim1_like.9 - CAMK includes calcium/calmodulin depedent protein kinases, expressed
LOC_Os01g18870	0.81	0.00578	helix-loop-helix DNA-binding domain containing protein, expressed
LOC_Os01g19170	0.6	0.000604	polygalacturonase, putative, expressed
LOC_Os01g19430	0.65	0.0192	3-5 exonuclease domain-containing protein, putative, expressed
LOC_Os01g19490	0.64	0.0391	pentatricopeptide, putative, expressed
LOC_Os01g19670	0.81	0.00301	expressed protein
LOC_Os01g19740	1.23	0.00119	calvin cycle protein CP12, putative, expressed
LOC_Os01g19880	0.95	0.000883	expressed protein
LOC_Os01g20030	0.61	0.00144	expressed protein
LOC_Os01g20110	1.22	0.0333	expressed protein
LOC_Os01g20160	0.75	0.000694	OsHKT1;5 - Na+ transporter, expressed
LOC_Os01g20830	1.09	4.27e-05	heavy metal-associated domain containing protein, expressed
LOC_Os01g20894	0.89	9.26e-06	expressed protein
LOC_Os01g20910	0.89	0.000281	zinc finger, C3HC4 type domain containing protein, expressed
LOC_Os01g20950	0.73	0.00121	sulfotransferase domain containing protein, expressed
LOC_Os01g20970	1.04	0.00383	invertase/pectin methylesterase inhibitor family protein, putative, expressed
LOC_Os01g21220	0.79	0.0158	retrotransposon protein, putative, unclassified
LOC_Os01g21650	0.63	0.00106	plant protein of unknown function domain containing protein, expressed
LOC_Os01g21990	1.58	0.000241	CRS2-associated factor 2, chloroplast precursor, putative, expressed
LOC_Os01g22520	1.08	0.0096	dihydrolipoyl dehydrogenase 1, mitochondrial precursor, putative, expressed
LOC_Os01g22640	1.08	0.00375	GDSL-like lipase/acylhydrolase, putative, expressed
LOC_Os01g22900	0.59	0.00732	neutral/alkaline invertase, putative, expressed
LOC_Os01g22990	0.98	0.000843	acidic leucine-rich nuclear phosphoprotein 32-related protein 1, putative, expressed
LOC_Os01g23440	0.87	0.000989	expressed protein
LOC_Os01g23600	0.97	0.000171	expressed protein
LOC_Os01g23810	0.71	0.00236	expressed protein
LOC_Os01g23970	1.2	2.28e-07	cysteine-rich receptor protein kinase, putative, expressed
LOC_Os01g24010	0.83	0.00731	pleiotropic drug resistance protein, putative, expressed
LOC_Os01g24340	0.66	0.00571	expressed protein
LOC_Os01g24500	1.12	0.000359	expressed protein
LOC_Os01g24550	0.76	0.0467	fruit bromelain precursor, putative, expressed
LOC_Os01g24820	0.58	0.0168	NB-ARC domain containing protein, expressed
LOC_Os01g24830	0.75	0.0248	expressed protein
LOC_Os01g24840	0.79	0.0327	conserved hypothetical protein
LOC_Os01g24880	0.7	0.0355	zinc finger, C3HC4 type domain containing protein, expressed
LOC_Os01g24950	0.69	0.0119	exocyst complex component 6, putative, expressed
LOC_Os01g24990	0.68	0.0204	retrotransposon protein, putative, unclassified, expressed
LOC_Os01g25100	0.7	0.00283	glutathione S-transferase, putative, expressed
LOC_Os01g25160	1.26	0.00831	jacalin-like lectin domain containing protein, expressed
LOC_Os01g25484	1.05	0.00051	ferredoxin--nitrite reductase, putative, expressed
LOC_Os01g25710	1.29	0.00165	transposon protein, putative, CACTA, En/Spm sub-class, expressed
LOC_Os01g25740	0.82	0.00156	powdery mildew resistance protein PM3F, putative, expressed
LOC_Os01g25800	0.85	0.0446	expressed protein
LOC_Os01g25820	1.21	0.0173	respiratory burst oxidase, putative, expressed
LOC_Os01g26310	1.11	0.00441	wall-associated kinase-like 2, putative, expressed
LOC_Os01g26390	1.39	0.005	TKL_IRAK_DUF26-lh.1 - DUF26 kinases have homology to DUF26 containing loci, expressed
LOC_Os01g27050	0.73	0.0112	flavin-containing monooxygenase family protein, putative, expressed
LOC_Os01g27120	0.68	0.0111	expressed protein
LOC_Os01g27140	0.97	0.0201	OsGrx_C7 - glutaredoxin subgroup III, expressed
LOC_Os01g27160	0.64	0.0223	cullin, putative, expressed
LOC_Os01g27230	0.75	0.0156	12-oxophytodienoate reductase, putative, expressed
LOC_Os01g27360	0.74	0.0264	glutathione S-transferase, putative, expressed
LOC_Os01g27420	0.86	0.0082	retrotransposon protein, putative, Ty1-copia subclass, expressed
LOC_Os01g27770	1.76	0.00595	expressed protein
LOC_Os01g27990	0.58	0.00986	NPL4, putative, expressed
LOC_Os01g28089	0.86	3.96e-06	expressed protein
LOC_Os01g28300	0.81	0.0272	OsFBX7 - F-box domain containing protein, expressed
LOC_Os01g28474	0.6	0.0329	transferase family protein, putative, expressed
LOC_Os01g28500	0.7	0.000308	SCP-like extracellular protein, expressed
LOC_Os01g28520	0.7	0.00196	OsFBX8 - F-box domain containing protein, expressed
LOC_Os01g28570	0.93	0.00468	pentatricopeptide, putative, expressed
LOC_Os01g28989	1.52	0.007	expressed protein
LOC_Os01g29330	0.76	0.000728	expressed protein
LOC_Os01g29450	1.93	0.000617	retrotransposon protein, putative, unclassified, expressed
LOC_Os01g29820	0.85	0.0347	expressed protein
LOC_Os01g29890	1.14	0.00866	expressed protein
LOC_Os01g31680	0.9	0.00718	uncharacterized protein sll0194, putative, expressed
LOC_Os01g31690	0.74	0.0236	oxygen-evolving enhancer protein 1, chloroplast precursor, putative, expressed
LOC_Os01g31760	0.67	0.0373	acyl-ACP thioesterase, putative, expressed
LOC_Os01g31770	0.71	0.0453	oxidoreductase, 2OG-Fe oxygenase family protein, putative, expressed
LOC_Os01g31870	1.94	4.4e-06	natural resistance-associated macrophage protein, putative, expressed
LOC_Os01g31890	1.06	2.41e-06	transposon protein, putative, unclassified, expressed
LOC_Os01g31920	0.68	0.0412	expressed protein
LOC_Os01g31940	1	2.91e-06	purine permease, putative, expressed
LOC_Os01g32080	0.59	0.00644	thiamine pyrophosphate enzyme, C-terminal TPP binding domain containing protein, expressed
LOC_Os01g32090	1.52	9.83e-06	PPR repeat domain containing protein, putative, expressed
LOC_Os01g32610	0.6	0.0299	expressed protein
LOC_Os01g32930	0.67	0.0189	SGS domain containing protein, expressed
LOC_Os01g33110	0.77	0.00259	receptor-like protein kinase 5 precursor, putative, expressed
LOC_Os01g33270	0.97	0.0275	hypothetical protein
LOC_Os01g33300	0.63	4.01e-06	polygalacturonase, putative, expressed
LOC_Os01g33360	0.69	0.000723	DnaK family protein, putative, expressed
LOC_Os01g33650	0.64	0.00345	expressed protein
LOC_Os01g33930	1.01	0.00263	expressed protein
LOC_Os01g34050	4.77	5.29e-11	expressed protein
LOC_Os01g34270	0.72	0.018	OsFBX12 - F-box domain containing protein, expressed
LOC_Os01g34630	0.64	0.00602	retrotransposon protein, putative, Ty1-copia subclass, expressed
LOC_Os01g34790	0.58	0.0234	expressed protein
LOC_Os01g34920	0.73	0.00428	beta-galactosidase precursor, putative, expressed
LOC_Os01g35000	0.75	0.0313	expressed protein
LOC_Os01g35160	1.46	4.84e-05	TKL_IRAK_DUF26-lh.4 - DUF26 kinases have homology to DUF26 containing loci, expressed
LOC_Os01g35320	1.01	0.0256	expressed protein
LOC_Os01g35990	0.58	0.0123	RNAse P Rpr2/Rpp21 subunit domain containing protein, expressed
LOC_Os01g36090	0.96	0.00107	DNA-damage-repair/toleration protein DRT102, putative, expressed
LOC_Os01g36240	0.75	0.0162	peroxidase precursor, putative, expressed
LOC_Os01g36460	0.76	0.0108	MYB family transcription factor, putative, expressed
LOC_Os01g36790	0.59	0.0081	TKL_IRAK_DUF26-lf.2 - DUF26 kinases have homology to DUF26 containing loci, expressed
LOC_Os01g37040	0.62	0.00518	retrotransposon protein, putative, Ty1-copia subclass, expressed
LOC_Os01g37630	0.68	0.00428	esterase, putative, expressed
LOC_Os01g37825	0.88	0.0194	M16 domain containing zinc peptidase, putative, expressed
LOC_Os01g37860	1.24	0.00835	retrotransposon protein, putative, unclassified, expressed
LOC_Os01g37960	0.89	0.026	hydrolase, putative, expressed
LOC_Os01g38359	0.97	0.0457	peptidyl-prolyl cis-trans isomerase, FKBP-type, putative, expressed
LOC_Os01g38530	0.65	0.0184	ELF3 protein, putative, expressed
LOC_Os01g38580	0.67	0.00133	beta,beta-carotene 9,10-dioxygenase, putative, expressed
LOC_Os01g38610	0.89	0.00902	helix-loop-helix DNA-binding domain containing protein, expressed
LOC_Os01g38880	0.63	4.15e-08	expressed protein
LOC_Os01g38890	0.59	1.5e-07	expressed protein
LOC_Os01g38920	0.62	0.0377	retrotransposon protein, putative, unclassified, expressed
LOC_Os01g38970	0.85	0.000834	carbamoyl-phosphate synthase large chain, putative, expressed
LOC_Os01g38980	0.71	0.0007	calmodulin-binding protein, putative, expressed
LOC_Os01g39250	0.93	0.0441	OsFtsH4 FtsH protease, homologue of AtFtsH4, expressed
LOC_Os01g39290	0.72	0.0019	harpin-induced protein 1 domain containing protein, expressed
LOC_Os01g39330	0.82	0.00191	helix-loop-helix DNA-binding domain containing protein, expressed
LOC_Os01g39860	0.63	0.0152	1-aminocyclopropane-1-carboxylate oxidase protein, putative, expressed
LOC_Os01g40170	1.06	0.00277	translation initiation factor, putative, expressed
LOC_Os01g40310	0.92	0.00549	expressed protein
LOC_Os01g40710	0.94	0.0216	high light inducible protein, putative, expressed
LOC_Os01g40760	0.69	0.00578	expressed protein
LOC_Os01g40990	0.72	0.0129	expressed protein
LOC_Os01g41050	0.7	0.0265	sulfate transporter, putative, expressed
LOC_Os01g41220	0.77	0.0428	DUF538 domain containing protein, putative, expressed
LOC_Os01g41630	0.96	0.0413	serine/threonine protein phosphatase 2A 55 kDa regulatory subunit B, putative, expressed
LOC_Os01g41710	0.96	0.000354	chlorophyll A-B binding protein, putative, expressed
LOC_Os01g41730	1.01	0.0251	serine/threonine-protein kinase, putative, expressed
LOC_Os01g41810	0.71	0.0139	cytochrome P450 72A1, putative, expressed
LOC_Os01g41834	1.41	0.0293	chalcone synthase, putative, expressed
LOC_Os01g41880	1.42	0.0131	hyaluronan/mRNA binding family domain containing protein, expressed
LOC_Os01g41890	0.68	0.00518	MLA1, putative, expressed
LOC_Os01g41930	0.62	0.0209	leucine rich repeat protein, putative, expressed
LOC_Os01g41990	0.83	0.011	OsCML12 - Calmodulin-related calcium sensor protein, expressed
LOC_Os01g42140	0.59	0.00299	expressed protein
LOC_Os01g42280	0.98	0.0198	pentatricopeptide, putative, expressed
LOC_Os01g42350	0.72	0.00228	pleiotropic drug resistance protein, putative, expressed
LOC_Os01g42880	0.76	0.0259	transferase family protein, putative, expressed
LOC_Os01g43090	1.25	0.00461	oxidoreductase, aldo/keto reductase family protein, putative, expressed
LOC_Os01g43120	0.85	0.034	DEAD/DEAH box helicase, putative, expressed
LOC_Os01g43270	0.61	0.000313	hydroquinone glucosyltransferase, putative, expressed
LOC_Os01g43390	0.74	0.0217	uroporphyrinogen decarboxylase, putative, expressed
LOC_Os01g43400	0.63	0.0317	expressed protein
LOC_Os01g43500	1.24	0.0158	expressed protein
LOC_Os01g43550	0.72	0.0272	WRKY12, expressed
LOC_Os01g43760	0.96	0.000908	cytochrome P450 72A1, putative, expressed
LOC_Os01g43890	0.58	0.0112	OsSCP4 - Putative Serine Carboxypeptidase homologue, expressed
LOC_Os01g44050	0.89	0.0275	siroheme synthase, putative, expressed
LOC_Os01g44210	0.99	0.00292	50S ribosomal protein L31, putative, expressed
LOC_Os01g44394	0.69	0.0101	mitotic checkpoint protein, putative, expressed
LOC_Os01g44430	0.6	0.000551	retrotransposon protein, putative, unclassified, expressed
LOC_Os01g45360	0.62	0.00176	membrane associated DUF588 domain containing protein, putative, expressed
LOC_Os01g45380	0.95	0.00957	protein kinase domain containing protein, expressed
LOC_Os01g45659	0.62	0.00651	expressed protein
LOC_Os01g45910	0.76	0.0261	plastidic ATP/ADP-transporter, putative, expressed
LOC_Os01g46220	1.1	0.0183	GDSL-like lipase/acylhydrolase, putative, expressed
LOC_Os01g46250	0.91	0.00948	lipase, putative, expressed
LOC_Os01g46760	0.61	0.0295	protein phosphatase 2C, putative, expressed
LOC_Os01g46800	0.6	0.0059	WRKY15, expressed
LOC_Os01g46820	1.31	2.56e-09	expressed protein
LOC_Os01g47070	0.79	0.00636	glycosyl hydrolase, putative, expressed
LOC_Os01g47080	1.39	0.0317	pyruvate kinase, putative, expressed
LOC_Os01g47270	1.06	1.33e-08	DUF1645 domain containing protein, putative, expressed
LOC_Os01g47570	0.66	0.00108	expressed protein
LOC_Os01g48250	0.72	6.8e-06	OsFBDUF5 - F-box and DUF domain containing protein, expressed
LOC_Os01g48330	0.65	0.025	protein kinase domain containing protein, expressed
LOC_Os01g48360	0.84	0.0215	expressed protein
LOC_Os01g48380	0.63	0.0244	PPR repeat domain containing protein, putative, expressed
LOC_Os01g48444	0.81	0.00164	OsIAA5 - Auxin-responsive Aux/IAA gene family member, expressed
LOC_Os01g48680	1.26	0.00368	two pore calcium channel protein 1, putative, expressed
LOC_Os01g48820	0.9	6.38e-07	expressed protein
LOC_Os01g48920	0.89	0.00208	beclin-1, putative, expressed
LOC_Os01g48930	0.6	0.00447	splicing factor-related, putative, expressed
LOC_Os01g48940	1.02	7.95e-05	expressed protein
LOC_Os01g49065	1.2	0.0175	expressed protein
LOC_Os01g49240	0.63	0.00691	limonoid UDP-glucosyltransferase, putative, expressed
LOC_Os01g49310	1.22	0.0196	expressed protein
LOC_Os01g50300	0.66	0.0375	expressed protein
LOC_Os01g50310	0.85	0.00169	VIP1 protein, putative, expressed
LOC_Os01g50350	0.89	0.00229	expressed protein
LOC_Os01g50420	0.76	0.000694	STE_MEKK_ste11_MAP3K.7 - STE kinases include homologs to sterile 7, sterile 11 and sterile 20 from yeast, expressed
LOC_Os01g50622	0.92	0.011	DNA-binding protein DSP1, putative, expressed
LOC_Os01g50730	0.76	0.000197	expressed protein
LOC_Os01g50840	0.91	3.49e-07	expressed protein
LOC_Os01g50849	1.01	0.00146	expressed protein
LOC_Os01g50960	0.59	0.0302	RNA polymerase II transcriptional coactivator KELP, putative, expressed
LOC_Os01g51360	0.92	7.06e-06	lipase, putative, expressed
LOC_Os01g51440	0.77	0.00789	expressed protein
LOC_Os01g51520	0.79	0.0125	expressed protein
LOC_Os01g51530	0.74	0.0284	methyltransferase domain containing protein, expressed
LOC_Os01g51690	0.59	0.00932	WRKY26, expressed
LOC_Os01g51860	1.54	0.00465	violaxanthin de-epoxidase, putative, expressed
LOC_Os01g51870	0.75	0.00163	methyltransferase, putative, expressed
LOC_Os01g51920	0.87	0.00157	phosphotransferase, putative, expressed
LOC_Os01g51980	1.25	0.00561	alliin lyase precursor, putative, expressed
LOC_Os01g52050	0.6	0.0126	systemin receptor SR160 precursor, putative, expressed
LOC_Os01g52070	0.71	0.0152	potassium channel AKT1, putative, expressed
LOC_Os01g52290	0.76	6.2e-06	expressed protein
LOC_Os01g52304	1.99	0.0102	NB-ARC domain containing protein, expressed
LOC_Os01g52500	0.74	0.0125	NADP-dependent malic enzyme, putative, expressed
LOC_Os01g52570	0.63	0.00848	lachrymatory factor synthase, putative, expressed
LOC_Os01g52590	0.89	0.0347	hypothetical protein
LOC_Os01g52710	0.88	1.71e-05	glycosyl transferase 8 domain containing protein, putative, expressed
LOC_Os01g52830	0.65	0.00454	DUF1264 domain containing protein, putative, expressed
LOC_Os01g52920	0.63	0.000753	expressed protein
LOC_Os01g53390	0.78	2.95e-05	glucosyltransferase, putative, expressed
LOC_Os01g53420	0.64	0.0017	anthocyanidin 5,3-O-glucosyltransferase, putative, expressed
LOC_Os01g53720	1.73	1.13e-08	expressed protein
LOC_Os01g53810	0.58	0.0181	peptidase, putative, expressed
LOC_Os01g53890	0.76	0.00196	RNA methyltransferase, TrmH family protein, putative, expressed
LOC_Os01g54240	0.8	0.0195	nucleoporin, putative, expressed
LOC_Os01g54340	0.75	0.00191	plant-specific domain TIGR01615 family protein, expressed
LOC_Os01g54440	0.66	0.0169	expressed protein
LOC_Os01g54560	0.74	0.00134	trehalose synthase, putative, expressed
LOC_Os01g54600	0.7	2.13e-10	WRKY13, expressed
LOC_Os01g54714	0.72	0.00277	retrotransposon protein, putative, unclassified, expressed
LOC_Os01g54730	0.62	0.0323	expressed protein
LOC_Os01g55410	0.68	0.00277	expressed protein
LOC_Os01g55880	1.6	3.21e-05	hemimethylated DNA binding domain containing protein, expressed
LOC_Os01g56080	0.63	0.0321	expressed protein
LOC_Os01g56100	1.08	0.00228	BSD domain containing protein, expressed
LOC_Os01g56150	1.56	0.0423	OsProCP1 - Putative Lysosomal Pro-x Carboxypeptidase homologue, expressed
LOC_Os01g56200	0.6	0.000599	BTBA2 - Bric-a-Brac,Tramtrack, Broad Complex BTB domain with Ankyrin repeat region, expressed
LOC_Os01g56360	0.79	0.00318	wax synthase, putative, expressed
LOC_Os01g56370	2.16	0.0471	wax synthase, putative, expressed
LOC_Os01g56420	0.91	0.000883	ctr copper transporter family protein, putative, expressed
LOC_Os01g56450	0.76	0.00139	DUF567 domain containing protein, putative, expressed
LOC_Os01g56670	0.83	0.00191	glycosyl hydrolase family 47 domain contain protein, expressed
LOC_Os01g56810	1.02	0.0101	cytokinin dehydrogenase precursor, putative, expressed
LOC_Os01g56890	0.79	0.0254	expressed protein
LOC_Os01g56930	0.79	0.00951	eukaryotic aspartyl protease domain containing protein, expressed
LOC_Os01g57310	2.17	0.0139	rp1, putative, expressed
LOC_Os01g57350	0.92	0.00502	diacylglycerol kinase, putative, expressed
LOC_Os01g57410	0.85	0.0262	pentatricopeptide repeat domain containing protein, putative, expressed
LOC_Os01g57450	0.65	0.038	universal stress protein domain containing protein, putative, expressed
LOC_Os01g57710	0.94	0.000395	membrane protein, putative, expressed
LOC_Os01g58100	0.92	0.0418	polyphenol oxidase, putative, expressed
LOC_Os01g58470	1.28	0.0021	expressed protein
LOC_Os01g58480	0.82	0.0161	expressed protein
LOC_Os01g58550	0.66	0.00125	methyladenine glycosylase, putative, expressed
LOC_Os01g58590	1.06	0.0147	expressed protein
LOC_Os01g58670	0.63	0.0125	expressed protein
LOC_Os01g58730	0.59	0.0356	glycosyl hydrolases family 17, putative, expressed
LOC_Os01g58850	1.58	3.25e-12	circadian clock coupling factor-related, putative, expressed
LOC_Os01g58860	1.05	0.000633	auxin efflux carrier component, putative, expressed
LOC_Os01g59200	0.59	0.0403	DUF617 domain containing protein, expressed
LOC_Os01g59980	0.59	0.0381	zinc finger family protein, putative, expressed
LOC_Os01g60600	0.8	0.0364	WRKY108, expressed
LOC_Os01g60730	1	4.76e-08	RING-H2 finger protein, putative, expressed
LOC_Os01g61180	0.58	0.00444	exo70 exocyst complex subunit domain containing protein, expressed
LOC_Os01g61210	0.96	0.0175	bet v I allergen family protein, putative, expressed
LOC_Os01g61630	0.58	0.000748	expressed protein
LOC_Os01g62360	0.74	0.000246	expressed protein
LOC_Os01g62430	2.53	0.00538	C2 domain containing protein, putative, expressed
LOC_Os01g62514	0.64	0.04	WRKY56, expressed
LOC_Os01g62760	0.58	0.00181	protein phosphatase 2C, putative, expressed
LOC_Os01g62920	2.23	0.00161	homeodomain protein, putative, expressed
LOC_Os01g63010	0.58	0.0004	universal stress protein domain containing protein, putative, expressed
LOC_Os01g63050	0.77	0.000545	expressed protein
LOC_Os01g63150	0.92	0.000398	retrotransposon protein, putative, Ty3-gypsy subclass, expressed
LOC_Os01g63190	1.29	3.98e-10	laccase precursor protein, putative, expressed
LOC_Os01g63290	0.75	0.0428	transporter, major facilitator family, putative, expressed
LOC_Os01g63480	0.65	0.0102	transferase family protein, putative, expressed
LOC_Os01g63620	0.74	1.6e-05	expressed protein
LOC_Os01g63690	0.84	1.66e-06	hs1, putative, expressed
LOC_Os01g63800	0.62	0.0299	pleckstrin homology domain-containing protein, putative, expressed
LOC_Os01g63930	0.58	0.000552	cytochrome P450, putative, expressed
LOC_Os01g63980	0.75	0.00696	ZOS1-17 - C2H2 zinc finger protein, expressed
LOC_Os01g64310	0.9	0.00214	no apical meristem protein, putative, expressed
LOC_Os01g64490	0.84	0.0493	protein kinase domain containing protein, expressed
LOC_Os01g64540	1.01	8.18e-07	anthocyanidin 3-O-glucosyltransferase, putative, expressed
LOC_Os01g64780	0.69	0.0128	COV1, putative, expressed
LOC_Os01g64790	0.59	0.0323	AP2 domain containing protein, expressed
LOC_Os01g64980	0.86	0.0058	ion channel DMI1, chloroplast precursor, putative, expressed
LOC_Os01g65000	0.69	0.00409	ammonium transporter protein, putative, expressed
LOC_Os01g65080	1.24	0.0215	ZOS1-18 - C2H2 zinc finger protein, expressed
LOC_Os01g65120	0.64	0.0036	peptide transporter, putative, expressed
LOC_Os01g65140	0.58	0.00665	peptide transporter PTR2, putative, expressed
LOC_Os01g65169	0.66	0.00221	proton-dependent oligopeptide transport, putative, expressed
LOC_Os01g65350	0.64	0.0157	deoxynucleoside kinase family, putative, expressed
LOC_Os01g65400	0.8	0.00951	DNA polymerase I, putative, expressed
LOC_Os01g65410	0.76	0.000897	serine hydroxymethyltransferase, mitochondrial precursor, putative, expressed
LOC_Os01g65530	0.69	0.00116	RNA recognition motif containing protein, putative, expressed
LOC_Os01g65640	0.92	2.34e-06	expressed protein
LOC_Os01g65680	0.6	0.0287	4,5-DOPA dioxygenase extradiol, putative, expressed
LOC_Os01g65692	0.82	1.03e-05	expressed protein
LOC_Os01g66040	0.98	0.0173	receptor kinase, putative, expressed
LOC_Os01g66190	0.92	0.0338	expressed protein
LOC_Os01g66280	0.64	0.0216	transcriptional regulator, putative, expressed
LOC_Os01g66610	1.21	1.89e-12	serine/threonine-protein kinase receptor precursor, putative, expressed
LOC_Os01g66760	1.11	0.0414	inactive receptor kinase At2g26730 precursor, putative, expressed
LOC_Os01g67120	1.79	2.41e-06	rhodanese-like domain containing protein, putative, expressed
LOC_Os01g67480	0.87	0.000302	helix-loop-helix DNA-binding domain containing protein, expressed
LOC_Os01g67570	1.25	7.63e-05	PDE312/PTAC10, putative, expressed
LOC_Os01g67600	1.05	3.56e-06	CXE carboxylesterase, putative, expressed
LOC_Os01g67630	1.28	8.18e-05	peptide transporter PTR2, putative, expressed
LOC_Os01g67690	0.7	0.0367	retrotransposon protein, putative, Ty1-copia subclass, expressed
LOC_Os01g67810	0.73	0.000104	transposon protein, putative, unclassified, expressed
LOC_Os01g67835	1.15	0.00275	ompA/MotB, putative, expressed
LOC_Os01g67850	1.32	0.00492	zinc finger, RING-type, putative, expressed
LOC_Os01g67860	1.06	0.0304	fructose-bisphospate aldolase isozyme, putative, expressed
LOC_Os01g68020	0.82	0.0216	BTBZ2 - Bric-a-Brac, Tramtrack, and Broad Complex BTB domain with TAZ zinc finger and Calmodulin-binding domains, expressed
LOC_Os01g68140	1.38	5.49e-08	expressed protein
LOC_Os01g68290	0.61	0.017	expressed protein
LOC_Os01g68330	0.62	0.0441	antigen peptide transporter-like 1, chloroplast precursor, putative, expressed
LOC_Os01g68450	1.11	0.0063	expressed protein
LOC_Os01g68650	1.2	2.26e-05	plant-specific domain TIGR01615 family protein, expressed
LOC_Os01g68700	0.98	9.4e-09	BHLH transcription factor, putative, expressed
LOC_Os01g68720	0.81	0.0387	keratin, type I cytoskeletal 9, putative, expressed
LOC_Os01g68740	1.1	0.00181	keratin, type I cytoskeletal 9, putative, expressed
LOC_Os01g69050	0.73	0.0176	lysine ketoglutarate reductase trans-splicing related 1, putative, expressed
LOC_Os01g69220	0.74	0.0152	exostosin family domain containing protein, expressed
LOC_Os01g69290	0.86	0.0166	antifreeze glycoprotein, putative, expressed
LOC_Os01g69840	1.63	0.0012	expressed protein
LOC_Os01g69850	1.07	0.0267	OsMADS65 - MADS-box family gene with MIKC* type-box, expressed
LOC_Os01g69870	0.63	0.0246	expressed protein
LOC_Os01g69980	0.76	1.07e-05	TCP family transcription factor, putative, expressed
LOC_Os01g69990	0.99	0.0424	GYF domain containing protein, putative, expressed
LOC_Os01g70290	0.67	0.0303	expressed protein
LOC_Os01g70380	0.87	0.00831	serine palmitoyltransferase 2, putative, expressed
LOC_Os01g70580	0.58	0.0263	thiamin pyrophosphokinase 1, putative, expressed
LOC_Os01g70790	0.58	0.00486	SRC2 protein, putative, expressed
LOC_Os01g71140	0.59	0.0176	xylanase inhibitor, putative, expressed
LOC_Os01g71270	1.42	0.0362	eukaryotic peptide chain release factor subunit 1-1, putative, expressed
LOC_Os01g71330	1.5	0.000479	expressed protein
LOC_Os01g71380	0.59	0.0206	glycosyl hydrolases family 17, putative, expressed
LOC_Os01g71700	0.59	0.00369	amino acid permease family protein, putative, expressed
LOC_Os01g71710	0.63	0.0352	amino acid permease family protein, putative, expressed
LOC_Os01g71720	1.43	0.00034	amino acid permease family protein, putative, expressed
LOC_Os01g71930	0.63	0.000221	glycosyl hydrolases family 17 protein, expressed
LOC_Os01g71970	0.63	0.000146	GRAS family transcription factor containing protein, expressed
LOC_Os01g72000	0.99	0.000972	armadillo repeat-containing protein, putative, expressed
LOC_Os01g72020	0.76	0.00398	BTBA3 - Bric-a-Brac,Tramtrack, Broad Complex BTB domain with Ankyrin repeat region, expressed
LOC_Os01g72260	0.61	0.000223	cytochrome P450, putative, expressed
LOC_Os01g72290	0.9	0.00858	expressed protein
LOC_Os01g72300	1.45	0.000833	Cupin domain containing protein, expressed
LOC_Os01g72330	1.57	3.4e-05	OsRR4 type-A response regulator, expressed
LOC_Os01g72610	0.66	0.000184	glycosyltransferase, putative, expressed
LOC_Os01g72660	0.76	0.000557	expressed protein
LOC_Os01g72720	0.75	0.00986	expressed protein
LOC_Os01g72740	0.65	0.031	cytochrome P450, putative, expressed
LOC_Os01g72950	1.37	0.0173	expressed protein
LOC_Os01g73220	0.71	0.0467	peroxidase precursor, putative, expressed
LOC_Os01g73900	0.96	0.000836	DEAD-box ATP-dependent RNA helicase, putative, expressed
LOC_Os01g74010	0.66	0.0129	cyclase/dehydrase family protein, expressed
LOC_Os01g74040	0.67	0.021	zinc finger, RING-type, putative, expressed
LOC_Os01g74450	1.42	1.06e-05	aquaporin protein, putative, expressed
LOC_Os01g74660	0.91	1.38e-08	dihydroflavonol-4-reductase, putative, expressed
LOC_Os02g01080	0.64	0.037	expressed protein
LOC_Os02g01380	0.9	0.00475	expressed protein
LOC_Os02g01590	1.08	0.0106	glycosyl hydrolases, putative, expressed
LOC_Os02g02000	1.01	2.65e-08	cytochrome P450, putative, expressed
LOC_Os02g02210	1.01	0.0275	aminotransferase, putative, expressed
LOC_Os02g02400	0.68	0.00689	catalase isozyme A, putative, expressed
LOC_Os02g02860	1.32	0.0137	glutamyl-tRNA synthetase, putative, expressed
LOC_Os02g02870	0.73	0.0257	glycine-rich protein 2, putative, expressed
LOC_Os02g02890	0.72	0.014	peptidyl-prolyl cis-trans isomerase, putative, expressed
LOC_Os02g02920	0.76	0.00037	HVA22, putative, expressed
LOC_Os02g02960	1.16	0.0168	histone deacetylase complex subunit SAP18, putative, expressed
LOC_Os02g03010	0.71	0.0194	expressed protein
LOC_Os02g03230	0.99	4.05e-05	membrane related protein CP5, putative, expressed
LOC_Os02g03250	0.83	0.000631	expressed protein
LOC_Os02g03480	0.7	0.0415	THION24 - Plant thionin family protein precursor, expressed
LOC_Os02g03580	1.23	0.00256	transcription factor, putative, expressed
LOC_Os02g03660	0.87	0.00089	OsFBDUF12 - F-box and DUF domain containing protein, expressed
LOC_Os02g03750	1.71	0.0441	polygalacturonase, putative, expressed
LOC_Os02g03900	1.23	0.00889	metal transporter Nramp6, putative, expressed
LOC_Os02g03960	0.59	0.0209	CPuORF1 - conserved peptide uORF-containing transcript, expressed
LOC_Os02g04180	0.65	0.00636	transposon protein, putative, CACTA, En/Spm sub-class, expressed
LOC_Os02g04680	1.19	0.0332	OsSPL3 - SBP-box gene family member, expressed
LOC_Os02g04740	0.66	0.00273	molybdenum cofactor synthesis protein 2 large subunit, putative, expressed
LOC_Os02g04860	0.96	0.0415	expressed protein
LOC_Os02g04924	0.75	0.00277	retrotransposon protein, putative, unclassified, expressed
LOC_Os02g05470	1.89	1.61e-10	CCT motif family protein, expressed
LOC_Os02g05530	0.59	0.035	expressed protein
LOC_Os02g05870	0.73	0.0428	expressed protein
LOC_Os02g05980	0.75	0.00951	phytosulfokine receptor precursor, putative, expressed
LOC_Os02g06160	0.94	0.0331	cysteine-rich receptor-like protein kinase 16 precursor, putative, expressed
LOC_Os02g06210	0.94	0.0476	phytosulfokine receptor precursor, putative, expressed
LOC_Os02g06330	0.58	0.00868	AP2 domain containing protein, expressed
LOC_Os02g06380	0.66	0.00382	plant-specific domain TIGR01627 family protein, expressed
LOC_Os02g06480	0.85	0.0209	SCO1 protein homolog, mitochondrial precursor, putative, expressed
LOC_Os02g06520	0.58	0.0462	OsFBLD1 - F-box, LRR and FBD domain containing protein, expressed
LOC_Os02g06930	1.46	0.0448	protein kinase, putative, expressed
LOC_Os02g07110	0.84	0.000615	OsSAUR6 - Auxin-responsive SAUR gene family member, expressed
LOC_Os02g07200	0.64	0.0445	protein-O-fucosyltransferase 1, putative, expressed
LOC_Os02g07330	1.36	0.0207	expressed protein
LOC_Os02g07690	0.59	0.0222	VQ domain containing protein, putative, expressed
LOC_Os02g07780	0.64	0.0343	OsSPL4 - SBP-box gene family member, expressed
LOC_Os02g08510	0.82	0.0232	ZOS2-04 - C2H2 zinc finger protein, expressed
LOC_Os02g08544	0.63	0.0373	homeobox protein knotted-1, putative, expressed
LOC_Os02g09150	1.36	1.01e-05	inorganic H+ pyrophosphatase, putative, expressed
LOC_Os02g09220	0.7	0.0195	cytochrome P450, putative, expressed
LOC_Os02g09320	0.72	0.00704	cytochrome P450, putative, expressed
LOC_Os02g09480	1.2	1.39e-11	myb-like DNA-binding domain containing protein, putative, expressed
LOC_Os02g09510	0.78	2.56e-05	limonoid UDP-glucosyltransferase, putative, expressed
LOC_Os02g09590	0.88	0.0434	ribosome, putative, expressed
LOC_Os02g10120	0.91	0.000334	lipoxygenase, putative, expressed
LOC_Os02g10390	1.04	0.00955	chlorophyll A-B binding protein, putative, expressed
LOC_Os02g10430	0.83	0.0355	1-5-phosphoribosyl-5-5-phosphoribosylaminomethylideneaminoimidazole-4-carboxamide isomerase, chloroplast precursor, putative, expressed
LOC_Os02g10450	1.53	4.46e-10	expressed protein
LOC_Os02g10600	1.03	3.26e-16	OsFBA1 - F-box and FBA domain containing protein, expressed
LOC_Os02g10614	2.83	4.9e-06	expressed protein
LOC_Os02g10630	1.32	0.0426	GRAM and C2 domains containing protein, putative, expressed
LOC_Os02g10810	0.95	0.031	protein of unknown function domain containing protein, expressed
LOC_Os02g11110	0.58	0.00171	flavonol-3-O-glycoside-7-O-glucosyltransferase 1, putative, expressed
LOC_Os02g11130	1.03	3.75e-07	cytokinin-O-glucosyltransferase 3, putative, expressed
LOC_Os02g11640	0.77	0.0177	UDP-glucoronosyl and UDP-glucosyl transferase, putative, expressed
LOC_Os02g11670	1.04	0.0365	glucosyltransferase, putative, expressed
LOC_Os02g11700	0.7	0.006	cytokinin-O-glucosyltransferase 3, putative, expressed
LOC_Os02g11790	0.77	1.12e-05	OsFBK4 - F-box domain and kelch repeat containing protein, expressed
LOC_Os02g11990	1.31	0.0173	expressed protein
LOC_Os02g12480	1.6	0.00344	expressed protein
LOC_Os02g12690	0.86	0.00164	cytochrome P450, putative, expressed
LOC_Os02g12760	0.97	0.0149	integral membrane protein, putative, expressed
LOC_Os02g12810	0.62	0.023	protein kinase domain containing protein, expressed
LOC_Os02g13020	0.7	1.92e-05	expressed protein
LOC_Os02g13100	0.58	0.000325	protein phosphatase 2C, putative, expressed
LOC_Os02g13304	0.67	0.0159	expressed protein
LOC_Os02g13510	0.71	7.93e-09	receptor-like protein kinase 5 precursor, putative, expressed
LOC_Os02g13870	2.01	0.0115	aquaporin protein, putative, expressed
LOC_Os02g14020	0.73	0.0379	expressed protein
LOC_Os02g14170	0.66	6.86e-05	peroxidase precursor, putative, expressed
LOC_Os02g14430	0.86	0.00269	peroxidase precursor, putative, expressed
LOC_Os02g14570	0.63	0.00751	hydroquinone glucosyltransferase, putative, expressed
LOC_Os02g14600	2.49	0.013	glutelin, putative, expressed
LOC_Os02g15020	0.58	0.0356	zinc finger, C3HC4 type domain containing protein, expressed
LOC_Os02g15110	1.19	1.29e-07	zinc finger, C3HC4 type domain containing protein, expressed
LOC_Os02g15120	1.86	2.39e-16	RING-H2 finger protein, putative, expressed
LOC_Os02g15350	0.68	0.0255	dof zinc finger domain containing protein, putative, expressed
LOC_Os02g15520	0.77	0.00156	transposon protein, putative, unclassified, expressed
LOC_Os02g15540	0.9	0.00973	expressed protein
LOC_Os02g15750	1.25	0.00136	expressed protein
LOC_Os02g15800	0.9	0.00699	expressed protein
LOC_Os02g16000	0.79	0.0427	E1-BTB1 - Bric-a-Brac, Tramtrack, and Broad Complex domain with E1 subfamily conserved sequence, expressed
LOC_Os02g16090	0.78	0.0427	retrotransposon protein, putative, LINE subclass, expressed
LOC_Os02g16270	0.58	0.0194	xa1, putative, expressed
LOC_Os02g16330	0.64	0.0113	xa1, putative, expressed
LOC_Os02g16430	2.32	0.00118	transposon protein, putative, unclassified, expressed
LOC_Os02g16839	0.61	0.00999	expansin precursor, putative, expressed
LOC_Os02g17060	0.7	0.00155	OsSub15 - Putative Subtilisin homologue, expressed
LOC_Os02g17080	0.67	8.28e-06	OsSub16 - Putative Subtilisin homologue, expressed
LOC_Os02g17534	0.78	0.00948	xyloglucan fucosyltransferase, putative, expressed
LOC_Os02g18000	1.26	0.00319	disease resistance protein RGA2, putative, expressed
LOC_Os02g18140	0.77	0.00557	NBS type disease resistance protein, putative, expressed
LOC_Os02g18180	0.76	0.0132	ATP-binding cassette sub-family E member 1, putative, expressed
LOC_Os02g18510	0.59	0.0145	stripe rust resistance protein Yr10, putative, expressed
LOC_Os02g18530	1.15	0.00133	expressed protein
LOC_Os02g18660	0.77	0.0159	expressed protein
LOC_Os02g18690	0.69	0.0252	BURP domain containing protein, expressed
LOC_Os02g18720	0.91	0.000166	expressed protein
LOC_Os02g18990	1.11	0.00305	GDSL-like lipase/acylhydrolase, putative, expressed
LOC_Os02g19150	0.78	0.0273	AAA family ATPase, putative, expressed
LOC_Os02g19200	0.72	0.0129	OsFBX46 - F-box domain containing protein, expressed
LOC_Os02g19290	0.69	0.0393	expressed protein
LOC_Os02g19380	0.64	0.0196	microfibrillar-associated protein 1, putative, expressed
LOC_Os02g19410	0.6	0.0105	expressed protein
LOC_Os02g19530	1.26	4.82e-07	lectin-like receptor kinase, putative, expressed
LOC_Os02g19670	0.93	0.000104	retrotransposon protein, putative, unclassified, expressed
LOC_Os02g19750	0.6	0.00606	NBS-LRR type disease resistance protein, putative, expressed
LOC_Os02g19924	0.95	0.0171	aminotransferase, classes I and II, domain containing protein, expressed
LOC_Os02g19950	0.84	0.019	expressed protein
LOC_Os02g20140	0.68	0.00999	protein kinase domain containing protein, expressed
LOC_Os02g20530	1.75	4.01e-05	expressed protein
LOC_Os02g20540	0.67	0.0158	fasciclin domain containing protein, expressed
LOC_Os02g20620	0.73	0.0475	speckle-type POZ protein, putative, expressed
LOC_Os02g20860	0.76	0.0438	ATP11 protein, expressed
LOC_Os02g21580	0.93	0.023	PPR repeat containing protein, expressed
LOC_Os02g22090	0.82	0.0237	pattern formation protein EMB30, putative, expressed
LOC_Os02g22780	0.83	0.0233	T-complex protein, putative, expressed
LOC_Os02g24240	0.95	0.0059	expressed protein
LOC_Os02g25840	0.65	0.0013	conserved oligomeric Golgi complex component 4, related, putative, expressed
LOC_Os02g26290	0.63	0.0071	fasciclin-like arabinogalactan protein 8 precursor, putative, expressed
LOC_Os02g26294	0.84	0.0321	expressed protein
LOC_Os02g26400	1.18	0.00147	nuclease, EndA/NucM family protein, expressed
LOC_Os02g26720	0.83	0.000768	Inositol 1, 3, 4-trisphosphate 5/6-kinase, putative, expressed
LOC_Os02g26810	0.59	0.0172	cytochrome P450, putative, expressed
LOC_Os02g27340	1.16	0.0451	riboflavin biosynthesis protein ribD, putative, expressed
LOC_Os02g27400	0.8	0.00571	OsFBX49 - F-box domain containing protein, expressed
LOC_Os02g28310	0.58	0.00112	expressed protein
LOC_Os02g28820	0.58	0.0417	expressed protein
LOC_Os02g28980	1.3	0.00254	peptidyl-prolyl isomerase, putative, expressed
LOC_Os02g29090	0.69	2.5e-09	expressed protein
LOC_Os02g29140	0.98	0.000314	ankyrin, putative, expressed
LOC_Os02g29210	1.83	0.00679	ankyrin, putative, expressed
LOC_Os02g29450	1.35	0.0262	expressed protein
LOC_Os02g29960	0.61	0.0172	cytochrome P450, putative, expressed
LOC_Os02g31160	0.83	7e-08	transcription factor, putative, expressed
LOC_Os02g32080	0.7	0.0308	LEML2 - Anther-specific LEM1 family protein precursor, expressed
LOC_Os02g32250	0.99	0.000292	retrotransposon protein, putative, unclassified, expressed
LOC_Os02g32320	1.19	0.00186	expressed protein
LOC_Os02g32600	0.6	0.0176	expressed protein
LOC_Os02g32990	1.22	0.00108	expressed protein
LOC_Os02g33000	0.65	0.0278	glycosyl hydrolases family 17, putative, expressed
LOC_Os02g33060	1.74	3.58e-07	expressed protein
LOC_Os02g33170	0.67	0.0252	POEI29 - Pollen Ole e I allergen and extensin family protein precursor, putative, expressed
LOC_Os02g33680	0.65	0.000631	U-box domain containing protein, expressed
LOC_Os02g33770	0.66	0.00782	homeodomain, putative, expressed
LOC_Os02g33840	0.71	0.0399	OsFBX52 - F-box domain containing protein, expressed
LOC_Os02g34270	0.72	0.00838	AP2 domain containing protein, expressed
LOC_Os02g34470	0.7	0.00567	expressed protein
LOC_Os02g34930	1.05	0.000631	expressed protein
LOC_Os02g35180	2.35	3.03e-18	OsRR2 type-A response regulator, expressed
LOC_Os02g35470	0.76	0.0124	calmodulin binding protein, putative, expressed
LOC_Os02g35620	0.61	0.0445	expressed protein
LOC_Os02g35690	0.72	0.000982	transcription factor like protein, putative, expressed
LOC_Os02g35710	0.89	0.0398	expressed protein
LOC_Os02g35820	1.18	0.00201	retrotransposon protein, putative, unclassified, expressed
LOC_Os02g35830	0.9	9.96e-05	extracellular ligand-gated ion channel, putative, expressed
LOC_Os02g36020	1.56	0.0173	transposon protein, putative, CACTA, En/Spm sub-class, expressed
LOC_Os02g36150	1.35	0.00773	cytochrome P450, putative, expressed
LOC_Os02g36210	0.91	0.0102	ent-kaurene synthase, chloroplast precursor, putative, expressed
LOC_Os02g36220	1.49	0.000114	terpene synthase, putative, expressed
LOC_Os02g36414	0.99	0.034	transporter family protein, putative, expressed
LOC_Os02g36450	0.58	0.0179	transporter family protein, putative, expressed
LOC_Os02g36890	0.73	0.0417	MYB family transcription factor, putative, expressed
LOC_Os02g36960	0.87	0.00353	choline transporter-related, putative, expressed
LOC_Os02g36974	0.74	0.0088	14-3-3 protein, putative, expressed
LOC_Os02g37109	0.61	0.00701	vegetative cell wall protein gp1 precursor, putative, expressed
LOC_Os02g37309	0.65	0.00461	expressed protein
LOC_Os02g37360	1.19	0.022	expressed protein
LOC_Os02g37610	0.61	0.0134	expressed protein
LOC_Os02g37654	0.83	0.0211	lecithin:cholesterol acyltransferase, putative, expressed
LOC_Os02g37800	0.61	0.0309	lecithin:cholesterol acyltransferase, putative, expressed
LOC_Os02g38029	1.05	0.0165	expressed protein
LOC_Os02g38160	0.78	0.00481	glycosyl transferase family 17 protein, putative, expressed
LOC_Os02g38180	0.65	0.0489	expressed protein
LOC_Os02g38440	0.73	0.00462	oxidoreductase, short chain dehydrogenase/reductase family, putative, expressed
LOC_Os02g38740	0.76	0.000163	expressed protein
LOC_Os02g38910	1.14	0.0488	expressed protein
LOC_Os02g39170	0.88	0.00303	GDSL-like lipase/acylhydrolase, putative, expressed
LOC_Os02g39360	0.8	0.00341	B-box zinc finger family protein, putative, expressed
LOC_Os02g39710	0.87	5.47e-06	CCT/B-box zinc finger protein, putative, expressed
LOC_Os02g39880	0.77	0.0346	expressed protein
LOC_Os02g41580	1.06	0.00301	CAMK_CAMK_like.14 - CAMK includes calcium/calmodulin depedent protein kinases, expressed
LOC_Os02g41800	0.6	0.000252	auxin response factor, putative, expressed
LOC_Os02g42220	2.26	1.73e-07	transposon protein, putative, unclassified, expressed
LOC_Os02g42330	1.17	0.00901	nitrilase, putative, expressed
LOC_Os02g42450	0.79	0.00873	RIPER1 - Ripening-related family protein precursor, expressed
LOC_Os02g42506	0.73	0.0466	hypothetical protein
LOC_Os02g42570	1.08	0.00124	ferredoxin-thioredoxin reductase, variable chain, putative, expressed
LOC_Os02g42585	0.72	0.00344	AP2 domain containing protein, expressed
LOC_Os02g42640	0.71	0.0111	CBS domain-containing protein, putative, expressed
LOC_Os02g42670	0.82	6.11e-07	DUF1771 domain containing protein, putative, expressed
LOC_Os02g42850	1.06	0.000158	MYB family transcription factor, putative, expressed
LOC_Os02g42890	0.87	0.0489	cytochrome b561, putative, expressed
LOC_Os02g43150	0.69	1.16e-05	GATA zinc finger domain containing protein, expressed
LOC_Os02g43170	0.7	0.00529	B-box zinc finger family protein, putative, expressed
LOC_Os02g43350	0.68	0.00707	OsFtsH7 FtsH protease, homologue of AtFtsH7, expressed
LOC_Os02g43500	1.16	0.00114	OR, putative, expressed
LOC_Os02g43540	0.8	0.0412	retrotransposon protein, putative, unclassified, expressed
LOC_Os02g43600	1.18	0.043	50S ribosomal protein L19, chloroplast precursor, putative, expressed
LOC_Os02g43820	0.6	0.0163	AP2 domain containing protein, expressed
LOC_Os02g43830	0.66	0.0196	3-isopropylmalate dehydratase small subunit 2, putative, expressed
LOC_Os02g43970	0.92	0.0193	AP2 domain containing protein, expressed
LOC_Os02g44010	0.62	0.0353	expressed protein
LOC_Os02g44290	0.83	0.000419	phosphatase, putative, expressed
LOC_Os02g44360	0.65	0.000324	scarecrow transcription factor family protein, putative, expressed
LOC_Os02g44520	0.74	0.00688	OsSub19 - Putative Subtilisin homologue, expressed
LOC_Os02g44550	0.7	0.0205	NADP-dependent malic enzyme, putative, expressed
LOC_Os02g44590	0.6	0.000489	OsSub20 - Putative Subtilisin homologue, expressed
LOC_Os02g44630	2.9	0.00466	aquaporin protein, putative, expressed
LOC_Os02g44710	1.38	0.000896	expressed protein
LOC_Os02g44720	0.77	0.0236	expressed protein
LOC_Os02g44820	0.63	0.00179	rho-GTPase-activating protein-related, putative, expressed
LOC_Os02g44880	0.63	0.0099	expressed protein
LOC_Os02g44980	1.04	1.5e-08	transmembrane amino acid transporter protein, putative, expressed
LOC_Os02g44990	0.74	3.63e-05	OsFBDUF13 - F-box and DUF domain containing protein, expressed
LOC_Os02g45000	0.95	3.81e-08	expressed protein
LOC_Os02g45450	2.02	5.9e-08	dehydration-responsive element-binding protein, putative, expressed
LOC_Os02g45460	1.47	1.02e-11	expressed protein
LOC_Os02g45490	0.75	0.000288	expressed protein
LOC_Os02g45590	0.69	0.000488	PPR repeat domain containing protein, putative, expressed
LOC_Os02g45710	1.01	2.56e-06	zinc finger, C3HC4 type domain containing protein, expressed
LOC_Os02g45974	0.59	0.00114	expressed protein
LOC_Os02g46220	0.61	1.64e-06	expressed protein
LOC_Os02g46420	0.69	4.23e-05	transposon protein, putative, unclassified, expressed
LOC_Os02g46473	0.65	0.0391	expressed protein
LOC_Os02g46750	1.96	0.0421	expressed protein
LOC_Os02g46980	0.9	1.66e-07	pentatricopeptide, putative, expressed
LOC_Os02g47020	2.19	0.00711	phosphoribulokinase/Uridine kinase family protein, expressed
LOC_Os02g47140	1.29	0.01	L11 domain containing ribosomal protein, putative, expressed
LOC_Os02g47310	0.6	0.035	Cyclopropane-fatty-acyl-phospholipid synthase, putative, expressed
LOC_Os02g47360	0.64	0.0381	PPR repeat domain containing protein, putative, expressed
LOC_Os02g47510	0.84	7.91e-08	9-cis-epoxycarotenoid dioxygenase 1, chloroplast precursor, putative, expressed
LOC_Os02g48500	1.46	0.00321	hypothetical protein
LOC_Os02g48964	0.71	0.00918	WD-40 repeat family protein, putative, expressed
LOC_Os02g49332	0.63	0.00299	CSLE2 - cellulose synthase-like family E, expressed
LOC_Os02g49700	0.68	5.05e-08	homeobox associated leucine zipper, putative, expressed
LOC_Os02g49820	1.3	0.0122	RNA recognition motif family protein, expressed
LOC_Os02g49960	0.61	0.0282	expressed protein
LOC_Os02g50100	0.65	0.00952	SET domain-containing protein, putative, expressed
LOC_Os02g50570	0.67	1.64e-05	retrotransposon protein, putative, unclassified, expressed
LOC_Os02g50740	0.75	0.0017	WD domain, G-beta repeat domain containing protein, expressed
LOC_Os02g50810	1.63	0.0117	expressed protein
LOC_Os02g50940	0.6	0.0289	NHL repeat-containing protein, putative, expressed
LOC_Os02g50970	0.65	0.0401	protein kinase domain containing protein, expressed
LOC_Os02g51080	1.01	0.0145	FAD binding domain containing protein, expressed
LOC_Os02g51350	0.64	0.0429	OsFBK10 - F-box domain and kelch repeat containing protein, expressed
LOC_Os02g51390	1.1	0.00802	expressed protein
LOC_Os02g51400	0.7	0.0392	AAA family ATPase, putative, expressed
LOC_Os02g51414	1.02	0.0113	expressed protein
LOC_Os02g51470	1.84	1.21e-06	ATP synthase F1, delta subunit family protein, putative, expressed
LOC_Os02g51510	0.7	0.0168	expressed protein
LOC_Os02g51570	1.65	0.00172	peptidyl-prolyl cis-trans isomerase, FKBP-type, putative, expressed
LOC_Os02g51670	0.92	8.76e-10	ethylene-responsive transcription factor, putative, expressed
LOC_Os02g51700	0.59	0.0391	expressed protein
LOC_Os02g51710	0.7	0.0247	wound/stress protein, putative, expressed
LOC_Os02g51750	0.66	0.018	annexin, putative, expressed
LOC_Os02g51790	0.92	0.0407	ribosomal protein L29, putative, expressed
LOC_Os02g51880	0.61	0.00673	amine oxidase, putative, expressed
LOC_Os02g51910	0.71	0.000487	cytokinin-O-glucosyltransferase 2, putative, expressed
LOC_Os02g52160	0.8	0.0232	LMBR1 integral membrane protein, putative, expressed
LOC_Os02g52210	0.62	0.0107	zinc finger, C3HC4 type domain containing protein, expressed
LOC_Os02g52250	0.58	0.0498	SKIP/SNW domain containing protein, expressed
LOC_Os02g52610	1.13	0.04	xyloglucan fucosyltransferase, putative, expressed
LOC_Os02g52770	0.66	0.00288	expressed protein
LOC_Os02g52950	0.58	0.0105	expressed protein
LOC_Os02g53169	0.86	0.00038	expressed protein
LOC_Os02g53180	0.83	0.00525	1-aminocyclopropane-1-carboxylate oxidase protein, putative, expressed
LOC_Os02g53200	1.44	0.0267	glucan endo-1,3-beta-glucosidase precursor, putative, expressed
LOC_Os02g53350	1.05	7.47e-06	expressed protein
LOC_Os02g53530	0.76	7.1e-05	ZOS2-17 - C2H2 zinc finger protein, expressed
LOC_Os02g53960	0.73	0.00112	CXE carboxylesterase, putative, expressed
LOC_Os02g54420	0.7	0.00153	hypro1, putative, expressed
LOC_Os02g54530	0.75	0.0214	SCP-like extracellular protein, expressed
LOC_Os02g54540	0.92	0.0374	SCP-like extracellular protein, expressed
LOC_Os02g54580	0.86	0.0275	serine esterase family protein, putative, expressed
LOC_Os02g54600	0.65	0.000126	STE_MEK_ste7_MAP2K.5 - STE kinases include homologs to sterile 7, sterile 11 and sterile 20 from yeast, expressed
LOC_Os02g54640	0.98	0.00968	glutamate receptor, putative, expressed
LOC_Os02g54820	0.82	0.000145	trehalose-6-phosphate synthase, putative, expressed
LOC_Os02g54890	1.02	1.02e-06	UDP-glucuronate 4-epimerase, putative, expressed
LOC_Os02g55120	1.11	0.0373	translation initiation factor IF-3, putative, expressed
LOC_Os02g55430	0.59	0.0189	alginate regulatory protein AlgP, putative, expressed
LOC_Os02g55600	0.59	0.0327	expressed protein
LOC_Os02g55610	0.62	0.00139	serine-rich protein, putative, expressed
LOC_Os02g56250	1.55	4.61e-06	GATA zinc finger domain containing protein, expressed
LOC_Os02g56340	0.79	0.00273	expressed protein
LOC_Os02g56720	0.68	0.000836	cinnamoyl CoA reductase, putative, expressed
LOC_Os02g56800	1.22	0.0193	F-box protein PP2-B2, putative, expressed
LOC_Os02g56840	0.87	0.0429	OsFBX70 - F-box domain containing protein, expressed
LOC_Os02g56900	1.17	0.000178	thioredoxin family protein, putative, expressed
LOC_Os02g57010	0.97	0.0114	RNA recognition motif containing protein, putative, expressed
LOC_Os02g57620	0.74	0.00443	Citrate transporter protein, putative, expressed
LOC_Os02g58150	1.13	0.0199	expressed protein
LOC_Os02g58180	0.93	6.05e-09	expressed protein
LOC_Os02g58740	1.07	0.05	expressed protein
LOC_Os03g01012	0.75	0.0163	tetraspanin family protein, putative, expressed
LOC_Os03g01014	0.82	0.0292	expressed protein
LOC_Os03g01020	0.95	0.00739	pectinesterase inhibitor domain containing protein, putative, expressed
LOC_Os03g01260	1.37	0.00143	expansin precursor, putative, expressed
LOC_Os03g01650	0.87	0.0323	expansin precursor, putative, expressed
LOC_Os03g01670	1.17	0.0413	retrotransposon protein, putative, unclassified, expressed
LOC_Os03g01890	1.06	0.0202	START domain containing protein, expressed
LOC_Os03g01970	0.78	0.0291	THO complex subunit 1, putative, expressed
LOC_Os03g02514	5.12	0.00505	hydrolase, alpha/beta fold family protein, putative, expressed
LOC_Os03g02530	1.1	0.0157	OsRhmbd7 - Putative Rhomboid homologue, expressed
LOC_Os03g02550	0.64	0.0239	OsFBX76 - F-box domain containing protein, expressed
LOC_Os03g02685	0.66	0.0396	lysM domain containing protein, putative, expressed
LOC_Os03g02900	0.6	0.00331	B3 DNA binding domain containing protein, expressed
LOC_Os03g02980	1.1	0.0212	CAMK_CAMK_like_ULKh_APGy.1 - CAMK includes calcium/calmodulin depedent protein kinases, expressed
LOC_Os03g03200	0.66	0.00114	hydrolase, alpha/beta fold family protein, putative, expressed
LOC_Os03g03260	0.58	0.0054	homeobox domain containing protein, expressed
LOC_Os03g03410	0.84	0.00536	serine/threonine-protein kinase, putative, expressed
LOC_Os03g03660	0.64	0.0325	CAMK_CAMK_like.17 - CAMK includes calcium/calmodulin depedent protein kinases, expressed
LOC_Os03g03690	0.95	0.00461	glycosylphosphatidylinositol anchor biosynthesis protein 11, putative, expressed
LOC_Os03g03790	0.69	0.000138	AMP-binding domain containing protein, expressed
LOC_Os03g03990	1.32	6.55e-10	signal recognition particle 43 kDa protein, chloroplast precursor, putative, expressed
LOC_Os03g04100	1.53	0.000207	expressed protein
LOC_Os03g04120	0.63	4.82e-07	AMP-binding enzyme, putative, expressed
LOC_Os03g04130	0.61	0.0122	AMP-binding domain containing protein, expressed
LOC_Os03g04240	0.78	0.00758	glutathione S-transferase, putative, expressed
LOC_Os03g04340	0.6	0.00294	C-methyltransferase, putative, expressed
LOC_Os03g04450	0.67	0.00834	expressed protein
LOC_Os03g04570	0.74	0.000204	peptide transporter PTR3-A, putative, expressed
LOC_Os03g04580	0.85	0.000274	expressed protein
LOC_Os03g04610	0.77	5.16e-05	expressed protein
LOC_Os03g04650	0.62	0.000135	cytochrome P450 protein, putative, expressed
LOC_Os03g04660	0.76	0.00152	cytochrome P450 86A1, putative, expressed
LOC_Os03g04680	0.77	1.19e-06	cytochrome P450, putative, expressed
LOC_Os03g04690	1.08	5.67e-05	expressed protein
LOC_Os03g04710	0.77	0.000276	expressed protein
LOC_Os03g05100	0.58	0.000317	expressed protein
LOC_Os03g05200	1.14	0.000621	DENN domain containing protein, expressed
LOC_Os03g05290	1.59	3.96e-07	aquaporin protein, putative, expressed
LOC_Os03g05310	0.96	0.00388	pheophorbide a oxygenase, chloroplast precursor, putative, expressed
LOC_Os03g05530	4.42	6.28e-05	nodulin, putative, expressed
LOC_Os03g05560	0.73	0.0246	zinc finger, C3HC4 type domain containing protein, expressed
LOC_Os03g06040	1.14	1.32e-05	expansin precursor, putative, expressed
LOC_Os03g06070	0.65	0.0158	la domain containing protein, putative, expressed
LOC_Os03g06190	0.6	0.0091	3-5 exonuclease family protein, putative, expressed
LOC_Os03g06230	1.18	0.0248	galactose mutarotase-like, putative, expressed
LOC_Os03g06340	0.61	0.0145	XS domain containing protein, expressed
LOC_Os03g06390	0.73	0.00163	expressed protein
LOC_Os03g06410	0.74	0.00767	protein kinase domain containing protein, expressed
LOC_Os03g06490	0.73	0.0257	expressed protein
LOC_Os03g06520	0.77	0.0426	sulfate transporter, putative, expressed
LOC_Os03g06680	0.72	0.00119	plant-specific domain TIGR01615 family protein, expressed
LOC_Os03g06700	0.77	0.00082	3-ketoacyl-CoA synthase, putative, expressed
LOC_Os03g07060	0.6	0.0459	glycerol-3-phosphate acyltransferase, putative, expressed
LOC_Os03g07360	0.78	0.0145	expressed protein
LOC_Os03g07370	0.69	0.00179	HNH endonuclease domain-containing protein, putative, expressed
LOC_Os03g07380	0.62	0.021	expressed protein
LOC_Os03g07440	1.31	0.000285	putativ eribonuclease P, putative, expressed
LOC_Os03g07739	0.69	0.0216	expressed protein
LOC_Os03g07890	0.61	0.000702	mitochondrial carrier protein, putative, expressed
LOC_Os03g07980	0.88	0.0325	expressed protein
LOC_Os03g08220	0.82	0.0376	lipoxygenase protein, putative, expressed
LOC_Os03g08250	0.85	0.00135	expressed protein
LOC_Os03g08284	0.59	0.042	expressed protein
LOC_Os03g08350	1.01	0.03	ubiquitin carboxyl-terminal hydrolase, family 1, putative, expressed
LOC_Os03g08430	0.8	0.0223	SAC domain containing protein, putative, expressed
LOC_Os03g08490	0.84	2.3e-05	AP2 domain containing protein, expressed
LOC_Os03g08500	0.69	7.1e-06	AP2 domain containing protein, expressed
LOC_Os03g08624	1.61	0.00392	dihydroflavonol-4-reductase, putative, expressed
LOC_Os03g08860	0.85	0.00167	GRAM domain containing protein, expressed
LOC_Os03g08880	0.59	0.0354	purine permease, putative, expressed
LOC_Os03g08930	0.75	0.000568	helix-loop-helix DNA-binding protein, putative, expressed
LOC_Os03g08970	0.6	0.00201	expressed protein
LOC_Os03g09900	0.75	0.000989	membrane protein, putative, expressed
LOC_Os03g10040	0.58	0.00769	OsFBX77 - F-box domain containing protein, expressed
LOC_Os03g10050	1.17	0.00146	serine acetyltransferase protein, putative, expressed
LOC_Os03g10090	0.66	0.0118	transporter family protein, putative, expressed
LOC_Os03g10140	0.71	0.00581	ZOS3-04 - C2H2 zinc finger protein, expressed
LOC_Os03g10620	0.64	0.000187	hydrolase, alpha/beta fold family domain containing protein, expressed
LOC_Os03g10650	0.63	0.0442	cyclin, putative, expressed
LOC_Os03g10860	1.08	7.8e-05	expressed protein
LOC_Os03g10880	1.08	7.93e-09	BTBN5 - Bric-a-Brac, Tramtrack, Broad Complex BTB domain with non-phototropic hypocotyl 3 NPH3 and coiled-coil domains, expressed
LOC_Os03g11060	0.89	0.005	MFP1 attachment factor 1, putative, expressed
LOC_Os03g11250	1.54	7.88e-07	expressed protein
LOC_Os03g11680	0.67	0.0337	ZOS3-05 - C2H2 zinc finger protein, expressed
LOC_Os03g11900	0.83	0.0377	transporter family protein, putative, expressed
LOC_Os03g12220	0.81	0.000192	retrotransposon protein, putative, Ty3-gypsy subclass, expressed
LOC_Os03g12260	0.76	0.000235	cytochrome P450 protein, putative, expressed
LOC_Os03g12280	0.58	0.00174	expressed protein
LOC_Os03g12370	0.84	0.0281	HSF-type DNA-binding domain containing protein, expressed
LOC_Os03g12390	0.6	0.00284	STE_MEK_ste7_MAP2K.6 - STE kinases include homologs to sterile 7, sterile 11 and sterile 20 from yeast, expressed
LOC_Os03g12670	0.66	0.0134	expressed protein
LOC_Os03g12760	0.93	0.00069	helix-loop-helix DNA-binding domain containing protein, expressed
LOC_Os03g12815	0.89	0.0493	expressed protein
LOC_Os03g12860	0.67	0.0496	homeobox associated leucine zipper, putative, expressed
LOC_Os03g12945	0.6	0.0387	expressed protein
LOC_Os03g13000	0.87	0.0183	GTP-binding protein, putative, expressed
LOC_Os03g13010	0.73	0.0012	U-box domain containing protein, expressed
LOC_Os03g13370	0.78	0.0189	tetratricopeptide repeat domain containing protein, expressed
LOC_Os03g13450	0.81	0.0403	expressed protein
LOC_Os03g13520	0.94	0.000202	endonuclease/exonuclease/phosphatase family domain containing protein, expressed
LOC_Os03g13590	0.6	0.0098	potyvirus VPg interacting protein, putative, expressed
LOC_Os03g13600	0.82	4.52e-05	ZOS3-07 - C2H2 zinc finger protein, expressed
LOC_Os03g13840	0.74	0.0108	senescence-associated protein, putative, expressed
LOC_Os03g13950	0.72	0.0205	actin-depolymerizing factor, putative, expressed
LOC_Os03g14030	0.67	0.00499	thaumatin, putative, expressed
LOC_Os03g14050	0.63	0.000823	thaumatin-like protein 1 precursor, putative, expressed
LOC_Os03g14080	0.82	0.0425	transmembrane amino acid transporter protein, putative, expressed
LOC_Os03g14420	1.05	0.0355	cytochrome P450, putative, expressed
LOC_Os03g14669	1.12	2.4e-07	core histone H2A/H2B/H3/H4, putative, expressed
LOC_Os03g14710	1.39	0.00148	protein kinase, putative, expressed
LOC_Os03g14730	0.92	0.000352	gibberellin receptor GID1L2, putative, expressed
LOC_Os03g15340	0.7	0.0451	plastocyanin-like domain containing protein, putative, expressed
LOC_Os03g15730	0.72	0.007	S-RNase-binding protein, putative, expressed
LOC_Os03g15770	0.78	0.00793	tyrosine protein kinase domain containing protein, putative, expressed
LOC_Os03g15910	0.67	0.000276	membrane protein, putative, expressed
LOC_Os03g16000	0.79	0.000124	src homology-3 domain protein 3, putative, expressed
LOC_Os03g16040	1.55	0.0325	hsp20/alpha crystallin family protein, putative, expressed
LOC_Os03g16050	1.06	0.000323	fructose-1,6-bisphosphatase, putative, expressed
LOC_Os03g16170	0.75	0.0005	protein phosphatase 2C, putative, expressed
LOC_Os03g16260	0.96	0.00351	protein kinase, putative, expressed
LOC_Os03g16780	1.26	1.82e-07	ankyrin repeat family protein, putative, expressed
LOC_Os03g16800	0.59	0.000306	clathrin assembly protein, putative, expressed
LOC_Os03g16824	0.63	0.0154	spotted leaf 11, putative, expressed
LOC_Os03g16910	0.81	8.22e-07	SLT1 protein, putative, expressed
LOC_Os03g16960	0.74	0.0373	cysteine-rich repeat secretory protein 55 precursor, putative, expressed
LOC_Os03g17010	0.63	0.0238	RNA recognition motif containing protein, putative, expressed
LOC_Os03g17100	2.25	0.00649	Core histone H2A/H2B/H3/H4 domain containing protein, putative, expressed
LOC_Os03g17140	1.15	1.89e-05	expressed protein
LOC_Os03g17230	1.41	0.000238	NAD dependent epimerase/dehydratase family domain containing protein, expressed
LOC_Os03g17240	0.85	7.55e-06	ankyrin repeat-containing protein, putative, expressed
LOC_Os03g17300	0.63	4.54e-06	TKL_IRAK_CrRLK1L-1.7 - The CrRLK1L-1 subfamily has homology to the CrRLK1L homolog, expressed
LOC_Os03g17310	0.79	0.00241	calcium-transporting ATPase, endoplasmic reticulum-type, putative, expressed
LOC_Os03g17580	0.92	0.0173	ribosomal protein L10, putative, expressed
LOC_Os03g17740	0.85	0.000103	transporter, putative, expressed
LOC_Os03g17790	1.57	0.0212	OsRCI2-5 - Putative low temperature and salt responsive protein, expressed
LOC_Os03g18120	0.78	0.0358	proteins of unknown function domain containing protein, expressed
LOC_Os03g18250	0.62	0.0484	expressed protein
LOC_Os03g18430	0.62	0.00936	protein kinase, putative, expressed
LOC_Os03g18600	0.79	5.95e-06	cyclase/dehydrase family protein, putative, expressed
LOC_Os03g18870	0.82	0.000257	heat shock protein DnaJ, putative, expressed
LOC_Os03g19070	0.96	0.0251	long cell-linked locus protein, putative, expressed
LOC_Os03g19200	0.58	0.0172	DNAJ heat shock N-terminal domain-containing protein, putative, expressed
LOC_Os03g19250	1.11	0.0345	AMP-binding enzyme, putative, expressed
LOC_Os03g19990	1.11	0.00314	WD40-like Beta Propeller Repeat family protein, expressed
LOC_Os03g20090	0.63	0.00104	MYB family transcription factor, putative, expressed
LOC_Os03g20100	0.81	0.0284	S1 RNA binding domain containing protein, expressed
LOC_Os03g20230	0.6	0.013	aspartic proteinase nepenthesin-1 precursor, putative, expressed
LOC_Os03g20500	1.22	9.1e-10	OsFBX82 - F-box domain containing protein, expressed
LOC_Os03g20680	0.73	0.0157	late embryogenesis abundant protein 1, putative, expressed
LOC_Os03g20720	0.91	0.000581	GTPase-activating protein, putative, expressed
LOC_Os03g20790	1.11	2.17e-05	ethylene-insensitive 3, putative, expressed
LOC_Os03g20870	0.61	0.00248	zinc finger, C3HC4 type domain containing protein, expressed
LOC_Os03g20940	0.73	0.0021	stress responsive protein, putative, expressed
LOC_Os03g20970	1.3	0.000106	phospholipid-transporting ATPase 1, putative, expressed
LOC_Os03g21030	0.86	1.72e-05	no apical meristem protein, putative, expressed
LOC_Os03g21210	1.1	0.00634	endoglucanase, putative, expressed
LOC_Os03g21320	0.88	0.000328	retrotransposon protein, putative, unclassified, expressed
LOC_Os03g21540	0.83	0.00228	TKL_IRAK_CrRLK1L-1.8 - The CrRLK1L-1 subfamily has homology to the CrRLK1L homolog, expressed
LOC_Os03g21664	1.06	0.000907	expressed protein
LOC_Os03g21870	0.92	0.00576	DUF623 domain containing protein, expressed
LOC_Os03g22010	1.61	0.0152	peroxidase precursor, putative, expressed
LOC_Os03g22060	2.26	3.06e-05	uroporphyrinogen decarboxylase, putative, expressed
LOC_Os03g22080	0.6	0.0347	RING-H2 finger protein, putative, expressed
LOC_Os03g22090	0.63	0.00331	retrotransposon protein, putative, unclassified, expressed
LOC_Os03g22250	1	0.01	POEI48 - Pollen Ole e I allergen and extensin family protein precursor, putative, expressed
LOC_Os03g22259	1.17	0.0158	expressed protein
LOC_Os03g22330	0.91	0.00331	blue-light photoreceptor PHR2, putative, expressed
LOC_Os03g22370	1.89	1.24e-06	ultraviolet-B-repressible protein, putative, expressed
LOC_Os03g22490	0.83	0.000164	heavy metal-associated domain containing protein, expressed
LOC_Os03g22590	1.05	0.00684	nodulin MtN3 family protein, putative, expressed
LOC_Os03g22620	2.09	0.00147	terpene synthase family, metal binding domain containing protein, expressed
LOC_Os03g22950	1.08	0.012	acyl carrier protein, putative, expressed
LOC_Os03g23010	0.81	0.000884	expressed protein
LOC_Os03g24130	0.85	0.000692	CXXC1 - Cysteine-rich protein with CXXC and CXXXC motifs precursor, putative, expressed
LOC_Os03g24200	0.65	0.0138	OsFBX85 - F-box domain containing protein, expressed
LOC_Os03g24300	0.6	0.0304	LTPL1 - Protease inhibitor/seed storage/LTP family protein precursor, expressed
LOC_Os03g24320	0.81	0.00925	transposon protein, putative, unclassified, expressed
LOC_Os03g24440	0.98	0.000242	IPP transferase, putative, expressed
LOC_Os03g24580	0.83	0.0257	transmembrane protein 85, putative, expressed
LOC_Os03g24590	0.63	0.00691	mTERF domain containing protein, expressed
LOC_Os03g24680	1.01	0.0189	terpene synthase, putative, expressed
LOC_Os03g24730	0.8	2.23e-11	expressed protein
LOC_Os03g24950	1.21	5.36e-09	expressed protein
LOC_Os03g25070	0.91	0.00129	CAMK_CAMK_like.18 - CAMK includes calcium/calmodulin depedent protein kinases, expressed
LOC_Os03g25120	1.76	0.000126	HSF-type DNA-binding domain containing protein, expressed
LOC_Os03g25150	0.7	0.00823	transposon protein, putative, unclassified, expressed
LOC_Os03g25340	0.75	0.0037	peroxidase precursor, putative, expressed
LOC_Os03g25360	0.91	0.00313	peroxidase precursor, putative, expressed
LOC_Os03g25400	0.96	0.00947	kinase, putative, expressed
LOC_Os03g25450	1.09	0.031	h/ACA ribonucleoprotein complex subunit 4, putative, expressed
LOC_Os03g25670	3.72	0.0178	expressed protein
LOC_Os03g25680	0.69	0.0452	expressed protein
LOC_Os03g25710	0.7	0.00951	expressed protein
LOC_Os03g25869	0.76	0.00465	amino acid permease family protein, putative, expressed
LOC_Os03g25950	0.68	0.0063	expressed protein
LOC_Os03g26220	0.58	0.0106	expressed protein
LOC_Os03g26430	1.33	0.0416	aldose 1-epimerase, putative, expressed
LOC_Os03g26820	1.3	3.53e-05	LTPL52 - Protease inhibitor/seed storage/LTP family protein precursor, expressed
LOC_Os03g27190	0.87	0.033	ICE-like protease p20 domain containing protein, putative, expressed
LOC_Os03g27210	0.65	0.046	LOL3, putative, expressed
LOC_Os03g27230	1.21	0.000426	phospho-2-dehydro-3-deoxyheptonate aldolase, chloroplast precursor, putative, expressed
LOC_Os03g27850	0.68	0.0112	expressed protein
LOC_Os03g28080	0.66	0.000435	ring-H2 zinc finger protein, putative, expressed
LOC_Os03g28190	0.67	0.0464	dirigent, putative, expressed
LOC_Os03g28990	0.58	0.00433	zinc finger family protein, putative, expressed
LOC_Os03g29270	0.62	0.0321	expressed protein
LOC_Os03g29350	0.75	0.0115	von Willebrand factor type A domain containing protein, expressed
LOC_Os03g29360	1.02	4.42e-06	expressed protein
LOC_Os03g29540	1.13	1.44e-07	ATP-dependent protease, putative, expressed
LOC_Os03g29614	0.72	0.0108	myb-like DNA-binding domain containing protein, putative, expressed
LOC_Os03g29770	1.04	8.15e-07	EF hand family protein, expressed
LOC_Os03g29970	2.5	5.39e-08	histone-like transcription factor and archaeal histone, putative, expressed
LOC_Os03g30160	0.59	0.0319	OsFBK13 - F-box domain and kelch repeat containing protein, expressed
LOC_Os03g30240	0.69	0.0129	expressed protein
LOC_Os03g30300	2.61	0.0102	6-phosphogluconolactonase, putative, expressed
LOC_Os03g30470	0.64	0.00931	CHIT4 - Chitinase family protein precursor, expressed
LOC_Os03g30630	0.66	0.011	expressed protein
LOC_Os03g30640	0.72	0.000935	expressed protein
LOC_Os03g30700	0.79	0.0321	retrotransposon protein, putative, unclassified, expressed
LOC_Os03g31150	0.83	0.0323	expressed protein
LOC_Os03g31410	0.82	0.0194	expressed protein
LOC_Os03g31490	0.65	0.00485	expressed protein
LOC_Os03g31594	1.04	0.046	jmjC domain containing protein, expressed
LOC_Os03g31679	0.84	0.00964	annexin A7, putative, expressed
LOC_Os03g32100	0.77	0.0474	spotted leaf 11, putative, expressed
LOC_Os03g32790	0.81	0.00129	expressed protein
LOC_Os03g35600	0.84	0.0199	serine/threonine-protein kinase receptor precursor, putative, expressed
LOC_Os03g35950	0.66	0.00825	expressed protein
LOC_Os03g36080	0.76	0.00193	expressed protein
LOC_Os03g36110	1.91	0.0492	expressed protein
LOC_Os03g36239	0.58	3.61e-06	retrotransposon protein, putative, Ty3-gypsy subclass, expressed
LOC_Os03g36530	0.64	0.000904	FAD-binding and arabino-lactone oxidase domains containing protein, putative, expressed
LOC_Os03g36960	1.65	0.0202	expressed protein
LOC_Os03g37010	1.02	4.26e-05	glycosyltransferase, putative, expressed
LOC_Os03g37140	0.95	0.0384	expressed protein
LOC_Os03g37570	1.29	0.0462	expressed protein
LOC_Os03g37640	0.71	0.0252	MATE efflux family protein, putative, expressed
LOC_Os03g37680	0.63	0.00788	expressed protein
LOC_Os03g37770	0.93	0.000757	expressed protein
LOC_Os03g37900	0.84	0.0102	scarecrow transcription factor family protein, putative
LOC_Os03g38230	0.91	0.0463	peptidase M50 family protein, putative, expressed
LOC_Os03g38350	0.58	0.0146	expressed protein
LOC_Os03g38359	0.81	0.0157	expressed protein
LOC_Os03g39240	0.64	0.0148	expressed protein
LOC_Os03g39432	0.58	0.00707	CPuORF31 - conserved peptide uORF-containing transcript, expressed
LOC_Os03g39610	1.16	4.94e-05	chlorophyll A-B binding protein, putative, expressed
LOC_Os03g39690	0.97	0.00234	cytochrome P450, putative, expressed
LOC_Os03g39710	1.03	0.023	transporter family protein, putative, expressed
LOC_Os03g40370	0.68	0.000721	OsFBDUF15 - F-box and DUF domain containing protein, expressed
LOC_Os03g40600	0.77	0.0244	cytochrome P450 78A11, putative, expressed
LOC_Os03g40780	1.71	0.0165	transport protein-related, putative, expressed
LOC_Os03g40830	0.9	1.68e-11	OsSub30 - Putative Subtilisin homologue, expressed
LOC_Os03g41030	0.62	0.0147	expressed protein
LOC_Os03g41110	1.19	1.22e-08	ZOS3-14 - C2H2 zinc finger protein, expressed
LOC_Os03g42030	0.68	0.0448	expressed protein
LOC_Os03g42110	1.17	0.0207	semialdehyde dehydrogenase, NAD binding domain containing protein, putative, expressed
LOC_Os03g42130	1	0.0278	gibberellin 20 oxidase 2, putative, expressed
LOC_Os03g42230	1.08	0.00172	B3 DNA binding domain containing protein, expressed
LOC_Os03g42270	0.95	0.000433	retrotransposon protein, putative, unclassified, expressed
LOC_Os03g42420	1.24	0.0349	B3 DNA binding domain containing protein, expressed
LOC_Os03g42500	0.9	0.00315	expressed protein
LOC_Os03g42600	0.84	0.0392	expressed protein
LOC_Os03g42710	1.25	1.16e-05	WD-40 repeat family protein, putative, expressed
LOC_Os03g42830	1.35	0.0377	MATE efflux family protein, putative, expressed
LOC_Os03g42870	1.82	0.0068	hypothetical protein
LOC_Os03g42960	1.13	0.0356	expressed protein
LOC_Os03g43010	1.26	0.0112	expressed protein
LOC_Os03g43060	0.66	0.0371	OsFBX96 - F-box domain containing protein, expressed
LOC_Os03g43350	0.94	0.00983	expressed protein
LOC_Os03g43440	0.8	1.55e-05	CAMK_KIN1/SNF1/Nim1_like.17 - CAMK includes calcium/calmodulin depedent protein kinases, expressed
LOC_Os03g43470	1.19	5.15e-10	pentatricopeptide, putative, expressed
LOC_Os03g43540	1.24	0.000102	expressed protein
LOC_Os03g44140	1.23	0.00241	OsWAK26 - OsWAK receptor-like protein kinase, expressed
LOC_Os03g44310	0.64	0.0495	initiation factor 2 subunit family domain containing protein, expressed
LOC_Os03g44580	0.71	0.0278	DNA binding protein, putative, expressed
LOC_Os03g44740	0.69	0.00344	cytochrome P450, putative, expressed
LOC_Os03g44760	0.68	0.0371	SWI1, putative, expressed
LOC_Os03g44780	0.68	0.0409	elongation factor Tu family protein, putative, expressed
LOC_Os03g44800	0.64	0.0247	DUF593 domain containing protein, expressed
LOC_Os03g44920	0.91	2.21e-05	OsFBX98 - F-box domain containing protein, expressed
LOC_Os03g45120	0.66	0.00261	ribosome inactivating protein, putative, expressed
LOC_Os03g45220	0.77	0.00482	expressed protein
LOC_Os03g45370	0.63	7.14e-08	sodium/calcium exchanger protein, putative, expressed
LOC_Os03g45779	0.81	7.38e-05	expressed protein
LOC_Os03g45930	0.61	0.00176	expressed protein
LOC_Os03g46420	1.02	0.00147	expressed protein
LOC_Os03g46440	0.75	0.00106	BTBA4 - Bric-a-Brac,Tramtrack, Broad Complex BTB domain with Ankyrin repeat region, expressed
LOC_Os03g46460	0.8	0.0108	ubiquitin carboxyl-terminal hydrolase, family 1, putative, expressed
LOC_Os03g46550	0.65	0.0198	RGH1A, putative, expressed
LOC_Os03g47050	1.12	6.63e-06	expressed protein
LOC_Os03g47120	1.52	0.000228	CBS domain containing protein, expressed
LOC_Os03g47420	0.67	0.00218	OsFBX107 - F-box domain containing protein, expressed
LOC_Os03g47500	1.15	2.17e-08	zinc finger, C3HC4 type domain containing protein, expressed
LOC_Os03g47530	0.78	0.000718	glycosyl transferase 8 domain containing protein, putative, expressed
LOC_Os03g47670	1.14	0.00158	ankyrin repeat family protein, putative, expressed
LOC_Os03g47790	1.17	0.0088	transposon protein, putative, unclassified, expressed
LOC_Os03g47830	0.88	0.0125	argonaute, putative, expressed
LOC_Os03g47860	0.69	0.00136	transferase family protein, putative, expressed
LOC_Os03g47896	0.65	0.0145	ribosome inactivating protein, putative, expressed
LOC_Os03g47940	0.71	0.0211	GDSL-like lipase/acylhydrolase, putative, expressed
LOC_Os03g48150	0.7	0.00269	expressed protein
LOC_Os03g48380	0.91	0.00284	expressed protein
LOC_Os03g48560	0.76	0.0185	N-acetylglucosaminyltransferase, putative, expressed
LOC_Os03g48740	0.67	0.017	indole-3-acetate beta-glucosyltransferase, putative, expressed
LOC_Os03g48750	0.78	0.0244	Cupin domain containing protein, expressed
LOC_Os03g48880	0.6	0.0107	receptor protein kinase TMK1 precursor, putative, expressed
LOC_Os03g48920	0.66	0.0365	DUF1517 domain containing protein, putative, expressed
LOC_Os03g48970	0.89	0.000316	nuclear transcription factor Y subunit, putative, expressed
LOC_Os03g49300	0.73	0.0413	THION38 - Plant thionin family protein precursor, putative, expressed
LOC_Os03g49420	0.61	0.0368	HEAT repeat family protein, putative, expressed
LOC_Os03g49440	2.31	1.96e-05	phosphatase, putative, expressed
LOC_Os03g49990	0.69	5.22e-10	GRAS family transcription factor domain containing protein, expressed
LOC_Os03g50090	1.08	0.00603	transposon protein, putative, CACTA, En/Spm sub-class, expressed
LOC_Os03g50160	0.91	0.0193	plastocyanin-like domain containing protein, putative, expressed
LOC_Os03g50270	1.11	0.000214	expressed protein
LOC_Os03g50310	0.73	0.000443	CCT/B-box zinc finger protein, putative, expressed
LOC_Os03g50960	0.75	6.76e-05	LTPL118 - Protease inhibitor/seed storage/LTP family protein precursor, expressed
LOC_Os03g51090	0.8	0.0497	OsFBDUF17 - F-box and DUF domain containing protein, expressed
LOC_Os03g51260	0.75	0.0413	expressed protein
LOC_Os03g51350	1.47	5.15e-10	expressed protein
LOC_Os03g51380	0.6	0.00356	expressed protein
LOC_Os03g52239	0.89	1.56e-11	homeobox domain containing protein, expressed
LOC_Os03g52290	1.57	0.0328	DUF617 domain containing protein, expressed
LOC_Os03g52640	0.95	0.0232	expressed protein
LOC_Os03g52940	1.06	0.000373	expressed protein
LOC_Os03g53060	0.79	0.026	cytochrome P450, putative, expressed
LOC_Os03g53100	1.21	0.00603	response regulator receiver domain containing protein, expressed
LOC_Os03g53140	0.6	0.00948	protein transport protein Sec23B, putative, expressed
LOC_Os03g53390	1.41	0.00136	expressed protein
LOC_Os03g53640	0.75	0.0166	expressed protein
LOC_Os03g53845	0.62	0.0309	expressed protein
LOC_Os03g54100	0.89	0.043	potassium channel protein, putative, expressed
LOC_Os03g54130	1.28	0.00263	cysteine protease 1 precursor, putative, expressed
LOC_Os03g54200	0.71	0.00287	expressed protein
LOC_Os03g54900	0.72	0.000804	phytosulfokine receptor precursor, putative, expressed
LOC_Os03g54920	0.7	0.0472	expressed protein
LOC_Os03g55010	0.6	0.00375	UDP-glucoronosyl and UDP-glucosyl transferase domain containing protein, expressed
LOC_Os03g55180	0.85	0.036	DUF1336 domain containing protein, expressed
LOC_Os03g55250	0.87	0.012	cytochrome P450 81E1, putative, expressed
LOC_Os03g55320	0.63	0.00273	protein phosphatase 2C, putative, expressed
LOC_Os03g55430	0.71	0.0322	expressed protein
LOC_Os03g55530	0.69	0.00446	HLS, putative, expressed
LOC_Os03g55560	0.66	0.0119	STE_MEKK_ste11_MAP3K.15 - STE kinases include homologs to sterile 7, sterile 11 and sterile 20 from yeast, expressed
LOC_Os03g55640	0.68	0.0269	OsSigP2 - Putative Type I Signal Peptidase homologue; employs a putative Ser/Lys catalytic dyad, expressed
LOC_Os03g55670	0.79	0.0438	expressed protein
LOC_Os03g55800	0.59	3.16e-05	cytochrome P450, putative, expressed
LOC_Os03g55850	1.06	0.0152	cold acclimation protein WCOR413, putative, expressed
LOC_Os03g55970	1.54	0.0129	uncharacterized protein ycf44, putative, expressed
LOC_Os03g56050	0.73	0.0256	AP2-like ethylene-responsive transcription factor AINTEGUMENTA, putative, expressed
LOC_Os03g56160	0.71	0.00283	lectin-like receptor kinase 7, putative, expressed
LOC_Os03g56180	0.63	0.00163	legume lectins beta domain containing protein, expressed
LOC_Os03g56250	0.63	0.00712	LRR receptor-like protein kinase, putative, expressed
LOC_Os03g56270	1.29	0.0169	receptor protein kinase CLAVATA1 precursor, putative, expressed
LOC_Os03g56290	0.71	0.00246	expressed protein
LOC_Os03g56470	0.97	0.00182	protein kinase family protein, putative, expressed
LOC_Os03g56710	1.11	0.0135	expressed protein
LOC_Os03g56760	0.62	0.0464	expressed protein
LOC_Os03g56770	1.04	0.0248	expressed protein
LOC_Os03g56869	0.9	0.0113	ribose-5-phosphate isomerase A, putative, expressed
LOC_Os03g57240	0.96	2e-07	ZOS3-19 - C2H2 zinc finger protein, expressed
LOC_Os03g57260	1.43	0.00317	GRF zinc finger family protein, expressed
LOC_Os03g57270	0.67	0.00105	ubiquitin carboxyl-terminal hydrolase, family 1, putative, expressed
LOC_Os03g57349	0.6	0.000139	expressed protein
LOC_Os03g57400	0.87	0.0331	expressed protein
LOC_Os03g57450	0.67	0.0347	CAMK_CAMK_like.2 - CAMK includes calcium/calmodulin depedent protein kinases, expressed
LOC_Os03g57680	0.82	0.00688	aldehyde oxidase, putative, expressed
LOC_Os03g57690	1.08	0.00119	aldehyde oxidase, putative, expressed
LOC_Os03g57910	2.04	0.0255	expressed protein
LOC_Os03g58070	0.99	9.27e-05	frigida, putative, expressed
LOC_Os03g58100	0.96	0.00401	pentatricopeptide, putative, expressed
LOC_Os03g58190	1.47	0.00304	expressed protein
LOC_Os03g58230	0.66	1.19e-05	plant-specific domain TIGR01615 family protein, expressed
LOC_Os03g58250	0.64	0.0231	bZIP transcription factor domain containing protein, expressed
LOC_Os03g58260	1.86	0.00977	indole-3-glycerol phosphate lyase, chloroplast precursor, putative, expressed
LOC_Os03g58300	0.76	0.00982	indole-3-glycerol phosphate lyase, chloroplast precursor, putative, expressed
LOC_Os03g58372	1.33	0.0121	expressed protein
LOC_Os03g58470	0.71	0.00319	retrotransposon protein, putative, Ty3-gypsy subclass, expressed
LOC_Os03g58610	0.58	0.0384	expressed protein
LOC_Os03g58740	0.6	0.00329	expressed protein
LOC_Os03g58790	0.77	0.0112	ATPase, putative, expressed
LOC_Os03g58920	0.67	0.0146	galactosyltransferase family protein, putative, expressed
LOC_Os03g58940	1.16	0.0389	LTPL83 - Protease inhibitor/seed storage/LTP family protein precursor, putative, expressed
LOC_Os03g59090	2.3	3.61e-08	retrotransposon protein, putative, unclassified, expressed
LOC_Os03g59870	0.72	0.00207	EF hand family protein, putative, expressed
LOC_Os03g60030	0.96	0.0332	transposon protein, putative, CACTA, En/Spm sub-class, expressed
LOC_Os03g60100	1.4	0.0213	50S ribosomal protein L17, putative, expressed
LOC_Os03g60430	0.67	0.00142	AP2 domain containing protein, expressed
LOC_Os03g60509	0.62	0.000481	expressed protein
LOC_Os03g60570	1.18	0.000228	ZOS3-22 - C2H2 zinc finger protein, expressed
LOC_Os03g60630	0.68	0.0269	dof zinc finger domain containing protein, putative, expressed
LOC_Os03g60639	0.76	0.0482	expressed protein
LOC_Os03g60780	1.08	0.0246	armadillo/beta-catenin-like repeat containing protein, expressed
LOC_Os03g60840	0.75	0.000102	BBTI13 - Bowman-Birk type bran trypsin inhibitor precursor, expressed
LOC_Os03g61090	1.03	0.0337	expressed protein
LOC_Os03g61760	0.8	0.045	OsSPL6 - SBP-box gene family member, expressed
LOC_Os03g61890	1.41	0.000949	chloroplast protein import component Toc159, putative, expressed
LOC_Os03g62010	0.77	0.00118	harpin-induced protein 1 domain containing protein, expressed
LOC_Os03g62070	1.02	0.0197	hydrolase, putative, expressed
LOC_Os03g62180	0.58	2.71e-06	lectin protein kinase family protein, putative, expressed
LOC_Os03g62270	0.64	0.0362	MATE efflux family protein, putative, expressed
LOC_Os03g62630	1.58	0.0441	ribosomal protein S6, putative, expressed
LOC_Os03g62660	1	0.000355	transposon protein, putative, unclassified, expressed
LOC_Os03g62730	1.23	0.011	transposon protein, putative, unclassified, expressed
LOC_Os03g63360	0.63	0.0362	glutathione S-transferase, putative, expressed
LOC_Os03g63910	0.79	1.6e-06	PPR repeat domain containing protein, putative, expressed
LOC_Os03g63950	1.51	6.4e-05	plastid-specific 30S ribosomal protein 1, chloroplast precursor, putative, expressed
LOC_Os03g64010	0.92	0.000124	expressed protein
LOC_Os03g64020	0.71	0.0304	expressed protein
LOC_Os03g64070	0.58	0.000704	uncharacterized protein PA4923, putative, expressed
LOC_Os03g64170	0.74	0.0252	GDSL-like lipase/acylhydrolase, putative, expressed
LOC_Os04g01340	0.88	0.00041	retrotransposon protein, putative, LINE subclass, expressed
LOC_Os04g01520	0.7	0.000972	expressed protein
LOC_Os04g01950	1.14	0.00275	legume lectins beta domain containing protein, putative, expressed
LOC_Os04g02120	0.69	0.0404	expressed protein
LOC_Os04g02510	0.73	0.00774	ZOS4-01 - C2H2 zinc finger protein, expressed
LOC_Os04g02620	0.69	0.00428	oxidoreductase, short chain dehydrogenase/reductase family, putative, expressed
LOC_Os04g02730	0.67	0.0262	tRNA-dihydrouridine synthase 3-like, putative, expressed
LOC_Os04g02850	0.74	4.71e-07	pentatricopeptide, putative, expressed
LOC_Os04g02870	1.31	0.0428	RNA recognition motif containing protein, putative, expressed
LOC_Os04g02900	4.42	5.25e-07	dehydrogenase E1 component domain containing protein, expressed
LOC_Os04g03579	0.79	0.0351	protein kinase, putative, expressed
LOC_Os04g03810	0.98	0.00881	OsSub38 - Putative Subtilisin homologue, expressed
LOC_Os04g03860	0.62	8.31e-05	expressed protein
LOC_Os04g03980	0.58	0.00251	flavin monooxygenase, putative, expressed
LOC_Os04g04670	1.01	0.0054	protein kinase, putative, expressed
LOC_Os04g04770	0.74	0.008	legume lectins beta domain containing protein, putative, expressed
LOC_Os04g04800	1.38	0.0485	protein kinase domain containing protein, expressed
LOC_Os04g04914	0.62	0.00466	retrotransposon protein, putative, unclassified, expressed
LOC_Os04g04950	0.66	0.00883	copper methylamine oxidase precursor, putative, expressed
LOC_Os04g04980	0.78	0.000623	pyridoxal-dependent decarboxylase protein, putative, expressed
LOC_Os04g05470	0.58	0.0012	protein kinase, putative, expressed
LOC_Os04g06050	0.68	1.06e-05	expressed protein
LOC_Os04g06244	1.59	0.00175	kinase, putative, expressed
LOC_Os04g06290	1.29	0.0111	retrotransposon protein, putative, unclassified, expressed
LOC_Os04g06700	0.62	7.49e-05	expressed protein
LOC_Os04g07250	0.61	0.0264	expressed protein
LOC_Os04g07590	0.6	0.00308	retrotransposon protein, putative, LINE subclass, expressed
LOC_Os04g07600	0.76	4.99e-06	AGAP002737-PA, putative, expressed
LOC_Os04g08280	1.1	0.00324	retrotransposon protein, putative, Ty3-gypsy subclass, expressed
LOC_Os04g08410	0.61	0.0166	ELM2 domain containing protein, putative, expressed
LOC_Os04g08415	1.15	0.00247	expressed protein
LOC_Os04g08510	0.62	0.00614	OsFBX117 - F-box domain containing protein, expressed
LOC_Os04g09350	0.59	0.0184	expressed protein
LOC_Os04g09530	0.6	0.0176	pentatricopeptide, putative, expressed
LOC_Os04g09570	0.98	0.000834	expressed protein
LOC_Os04g09780	0.85	0.00408	cysteine-rich receptor protein kinase, putative, expressed
LOC_Os04g09880	0.69	0.00614	expressed protein
LOC_Os04g09920	0.59	0.00204	cytochrome P450, putative, expressed
LOC_Os04g10000	0.76	6.74e-05	sex determination protein tasselseed-2, putative, expressed
LOC_Os04g10010	0.64	0.00167	sex determination protein tasselseed-2, putative, expressed
LOC_Os04g10060	0.94	0.00304	ent-kaurene synthase, chloroplast precursor, putative, expressed
LOC_Os04g10530	0.89	0.045	amidase, putative, expressed
LOC_Os04g10750	0.75	1.06e-05	inorganic phosphate transporter, putative, expressed
LOC_Os04g11810	0.78	0.00285	transferase family protein, putative, expressed
LOC_Os04g12140	0.78	0.0114	expressed protein
LOC_Os04g12180	0.61	0.00614	TKL_IRAK_DUF26-lc.8 - DUF26 kinases have homology to DUF26 containing loci, expressed
LOC_Os04g12200	1.11	0.0258	hypothetical protein
LOC_Os04g12744	0.92	0.00266	expressed protein
LOC_Os04g12820	0.67	0.00488	expressed protein
LOC_Os04g13060	0.68	0.013	expressed protein
LOC_Os04g14690	0.76	0.048	flavin-containing monooxygenase family protein, putative, expressed
LOC_Os04g15840	0.7	0.00036	expansin precursor, putative, expressed
LOC_Os04g17050	0.84	0.0207	glutaredoxin family protein, expressed
LOC_Os04g17680	0.94	0.0016	expressed protein
LOC_Os04g18090	1.32	7.97e-05	histone H1, putative, expressed
LOC_Os04g18400	0.94	5.94e-06	retrotransposon protein, putative, unclassified, expressed
LOC_Os04g19960	0.89	0.00212	retrotransposon protein, putative, unclassified, expressed
LOC_Os04g19970	0.87	0.00517	retrotransposon, putative, centromere-specific
LOC_Os04g20164	0.74	9.51e-05	amine oxidase precursor, putative, expressed
LOC_Os04g20260	0.86	0.000454	UDP-glucoronosyl and UDP-glucosyl transferase, putative, expressed
LOC_Os04g20700	0.61	0.00429	transposon protein, putative, CACTA, En/Spm sub-class, expressed
LOC_Os04g20920	0.61	0.0109	H-BTB2 - Bric-a-Brac, Tramtrack, Broad Complex BTB domain with H family conserved sequence, expressed
LOC_Os04g21570	0.93	0.0053	fasciclin-like arabinogalactan precursor protein, putative, expressed
LOC_Os04g21840	0.58	0.0142	expressed protein
LOC_Os04g22340	0.74	0.0145	SCP-like extracellular protein, expressed
LOC_Os04g24140	0.69	0.0271	ribose-5-phosphate isomerase A, putative, expressed
LOC_Os04g24340	0.63	0.000156	phytase, putative, expressed
LOC_Os04g24600	0.95	0.00837	cysteine proteinase 1 precursor, putative, expressed
LOC_Os04g25440	0.71	0.000724	cytokinin-O-glucosyltransferase 2, putative, expressed
LOC_Os04g25454	0.74	0.0137	transposon protein, putative, CACTA, En/Spm sub-class, expressed
LOC_Os04g26834	0.86	0.0388	eukaryotic aspartyl protease domain containing protein, expressed
LOC_Os04g26870	2.74	0.00144	oxidoreductase, aldo/keto reductase family protein, putative, expressed
LOC_Os04g26910	1.02	0.0438	oxidoreductase, aldo/keto reductase family protein, putative, expressed
LOC_Os04g26960	1.68	0.0072	terpene synthase, putative, expressed
LOC_Os04g27020	0.62	0.0093	cytochrome P450, putative, expressed
LOC_Os04g27980	0.93	0.00892	glycosyl hydrolase, putative, expressed
LOC_Os04g28074	1.06	0.00179	expressed protein
LOC_Os04g28410	0.88	0.0292	expressed protein
LOC_Os04g28520	1.03	0.023	male sterility protein, putative, expressed
LOC_Os04g28780	0.61	0.00256	serine/threonine-protein kinase receptor precursor, putative, expressed
LOC_Os04g28860	1.47	0.00408	expressed protein
LOC_Os04g29090	0.64	0.00897	FAD-binding and arabino-lactone oxidase domains containing protein, putative, expressed
LOC_Os04g29580	0.66	0.000126	OsWAK37 - OsWAK short gene, expressed
LOC_Os04g30230	0.84	0.0431	F-box/LRR-repeat protein 14, putative, expressed
LOC_Os04g30240	0.63	0.0061	OsWAK60 - OsWAK receptor-like protein kinase, expressed
LOC_Os04g30250	0.7	0.0228	wall-associated receptor kinase-like 5 precursor, putative, expressed
LOC_Os04g30360	1.02	4.22e-06	OsWAK58 - OsWAK receptor-like protein kinase, expressed
LOC_Os04g30410	1.46	0.0173	expressed protein
LOC_Os04g30420	1.18	0.0479	dehydrogenase, putative, expressed
LOC_Os04g30460	0.96	0.0286	expressed protein
LOC_Os04g30490	0.65	0.0191	MATE efflux family protein, putative, expressed
LOC_Os04g30600	0.84	0.000399	expressed protein
LOC_Os04g30750	0.59	0.0123	expressed protein
LOC_Os04g30760	0.88	0.0441	3-oxoacyl-reductase, chloroplast precursor, putative, expressed
LOC_Os04g30780	0.99	0.0343	eukaryotic translation initiation factor 3 subunit H, putative, expressed
LOC_Os04g31540	0.63	0.0029	OsFBX130 - F-box domain containing protein, expressed
LOC_Os04g31550	0.91	0.00454	RALFL22 - Rapid ALkalinization Factor RALF family protein precursor, expressed
LOC_Os04g31700	1.29	0.0238	methylisocitrate lyase 2, putative, expressed
LOC_Os04g32070	1.03	0.00521	dehydrogenase/reductase, putative, expressed
LOC_Os04g32080	0.91	0.038	11-beta-hydroxysteroid dehydrogenase, putative, expressed
LOC_Os04g32090	0.99	0.0359	expressed protein
LOC_Os04g32110	0.77	2.41e-07	ACT domain containing protein, expressed
LOC_Os04g32250	0.93	0.0427	expressed protein
LOC_Os04g32590	0.93	4.11e-08	transcription factor, putative, expressed
LOC_Os04g32810	0.75	0.0422	expressed protein
LOC_Os04g32850	0.64	0.000838	basic proline-rich protein, putative, expressed
LOC_Os04g32920	0.78	0.00777	potassium transporter, putative, expressed
LOC_Os04g33030	1.01	5.6e-05	protein binding protein, putative, expressed
LOC_Os04g33140	0.99	0.0431	expressed protein
LOC_Os04g33200	0.68	0.0218	heparan-alpha-glucosaminide N-acetyltransferase, putative, expressed
LOC_Os04g33240	0.64	0.00833	sex determination protein tasselseed-2, putative, expressed
LOC_Os04g33310	0.69	0.00255	expressed protein
LOC_Os04g33460	2.13	0.00343	1,4-alpha-glucan-branching enzyme 2, chloroplast precursor, putative, expressed
LOC_Os04g33630	0.71	0.0177	2Fe-2S iron-sulfur cluster binding domain containing protein, expressed
LOC_Os04g33640	0.65	0.00344	glycosyl hydrolases family 17, putative, expressed
LOC_Os04g33740	0.73	0.00174	glycosyl hydrolases, putative, expressed
LOC_Os04g33760	0.83	0.00307	DUF584 domain containing protein, putative, expressed
LOC_Os04g33780	0.72	0.0302	OTU-like cysteine protease family protein, putative, expressed
LOC_Os04g33830	1.77	3.82e-06	membrane protein, putative, expressed
LOC_Os04g34050	0.6	0.000184	VQ domain containing protein, putative, expressed
LOC_Os04g34140	0.84	2.3e-10	U-box protein CMPG1, putative, expressed
LOC_Os04g34180	0.7	0.0347	expressed protein
LOC_Os04g34460	1.17	0.0109	PAP fibrillin family domain containing protein, expressed
LOC_Os04g34490	0.72	0.0465	nodulin, putative, expressed
LOC_Os04g34550	0.72	0.0196	expressed protein
LOC_Os04g34610	0.87	0.00172	expressed protein
LOC_Os04g34970	0.63	0.0457	AP2 domain containing protein, expressed
LOC_Os04g35010	0.81	0.0285	helix-loop-helix DNA-binding domain containing protein, expressed
LOC_Os04g35070	0.61	0.0229	expressed protein
LOC_Os04g35160	2	0.00212	CorA-like magnesium transporter protein, putative, expressed
LOC_Os04g35570	0.62	0.0208	Regulator of chromosome condensation domain containing protein, expressed
LOC_Os04g35700	0.59	0.00447	STE_MEKK_ste11_MAP3K.16 - STE kinases include homologs to sterile 7, sterile 11 and sterile 20 from yeast, expressed
LOC_Os04g36050	0.77	0.0366	cleft lip and palate transmembrane protein 1, putative, expressed
LOC_Os04g36054	2.58	1.12e-06	auxin response factor 9, putative, expressed
LOC_Os04g36570	0.7	0.00424	expressed protein
LOC_Os04g36600	0.78	0.00272	DUF538 domain containing protein, putative, expressed
LOC_Os04g36610	0.7	0.0202	endoglucanase, putative, expressed
LOC_Os04g36710	0.85	5.58e-06	methyltransferase domain containing protein, expressed
LOC_Os04g36720	0.62	0.0295	ferric-chelate reductase, putative, expressed
LOC_Os04g36790	0.6	0.0015	transcription factor like protein, putative, expressed
LOC_Os04g37430	0.94	6.8e-07	lipoxygenase protein, putative, expressed
LOC_Os04g37550	0.65	0.000129	aspartic proteinase nepenthesin-2 precursor, putative, expressed
LOC_Os04g37619	1.67	0.019	zeaxanthin epoxidase, chloroplast precursor, putative, expressed
LOC_Os04g37670	0.68	0.00688	steroid nuclear receptor, ligand-binding, putative, expressed
LOC_Os04g37990	1.11	0.0281	transporter family protein, putative, expressed
LOC_Os04g38270	1.63	0.0145	expressed protein
LOC_Os04g38400	1.01	0.00517	ethylene-insensitive 3, putative, expressed
LOC_Os04g38410	0.98	0.000884	chlorophyll A-B binding protein, putative, expressed
LOC_Os04g38450	0.63	0.0302	gamma-glutamyltranspeptidase 1 precursor, putative, expressed
LOC_Os04g38480	0.7	0.0303	BRASSINOSTEROID INSENSITIVE 1-associated receptor kinase 1 precursor, putative, expressed
LOC_Os04g38600	0.8	0.00441	glyceraldehyde-3-phosphate dehydrogenase, putative, expressed
LOC_Os04g38870	1.29	0.0166	14-3-3 protein, putative, expressed
LOC_Os04g38914	0.91	0.00334	expressed protein
LOC_Os04g38920	0.72	0.000193	DUF593 domain containing protein, expressed
LOC_Os04g38930	0.58	0.0331	pentatricopeptide, putative, expressed
LOC_Os04g38940	1.28	0.0214	integral membrane protein, putative, expressed
LOC_Os04g39000	0.64	0.0332	pentatricopeptide, putative, expressed
LOC_Os04g39600	0.75	0.0267	fasciclin domain containing protein, expressed
LOC_Os04g39700	0.85	0.02	60S ribosomal protein L6, putative, expressed
LOC_Os04g40400	0.65	0.00699	eukaryotic translation initiation factor 4B, putative, expressed
LOC_Os04g40530	1.22	4.82e-05	methyltransferase domain containing protein, expressed
LOC_Os04g40560	1.1	6.71e-06	WD domain, G-beta repeat domain containing protein, expressed
LOC_Os04g40600	0.9	0.00951	peptide methionine sulfoxide reductase, putative, expressed
LOC_Os04g40630	0.8	1.23e-05	BTBZ4 - Bric-a-Brac, Tramtrack, Broad Complex BTB domain with TAZ zinc finger and Calmodulin-binding domains, expressed
LOC_Os04g40780	0.69	0.0404	OsFBX145 - F-box domain containing protein, expressed
LOC_Os04g41030	0.6	0.000416	inactive receptor kinase At1g27190 precursor, putative, expressed
LOC_Os04g41550	0.61	0.0349	CRS1/YhbY domain containing protein, putative, expressed
LOC_Os04g41870	0.62	0.0113	expressed protein
LOC_Os04g41930	0.85	1.75e-05	expressed protein
LOC_Os04g41960	0.71	0.00352	NADP-dependent oxidoreductase, putative, expressed
LOC_Os04g42010	1.01	0.0053	RNA binding protein, putative, expressed
LOC_Os04g42020	0.97	9.59e-10	CCT/B-box zinc finger protein, putative, expressed
LOC_Os04g42580	0.58	0.00662	carboxyvinyl-carboxyphosphonate phosphorylmutase, putative, expressed
LOC_Os04g42980	1	0.0053	zinc finger family protein, putative, expressed
LOC_Os04g43200	1.54	0.00025	caleosin related protein, putative, expressed
LOC_Os04g43270	0.94	0.0445	WAX2, putative, expressed
LOC_Os04g43410	0.77	0.04	Os4bglu18 - monolignol beta-glucoside homologue, expressed
LOC_Os04g43560	0.66	0.0221	no apical meristem protein, putative, expressed
LOC_Os04g43580	0.61	0.0018	DUF640 domain containing protein, putative, expressed
LOC_Os04g43730	1.67	0.00249	OsWAK51 - OsWAK receptor-like protein kinase, expressed
LOC_Os04g44320	0.8	0.0192	transposon protein, putative, unclassified, expressed
LOC_Os04g44530	1.81	8.04e-05	expressed protein
LOC_Os04g44590	0.79	0.039	expressed protein
LOC_Os04g44770	1.41	0.0462	expressed protein
LOC_Os04g44850	1.92	3.06e-11	glycosyl transferase 8 domain containing protein, putative, expressed
LOC_Os04g45140	0.83	1.54e-05	DTA2, putative, expressed
LOC_Os04g45270	0.68	0.000245	aspartyl protease family protein, putative, expressed
LOC_Os04g45310	0.58	0.0131	retrotransposon protein, putative, Ty3-gypsy subclass, expressed
LOC_Os04g45470	0.73	0.0446	vacuolar-processing enzyme precursor, putative, expressed
LOC_Os04g45480	0.92	0.00742	heat shock protein STI, putative, expressed
LOC_Os04g45580	0.6	0.0145	kinesin motor domain containing protein, expressed
LOC_Os04g45650	0.71	8.8e-08	expressed protein
LOC_Os04g45670	0.73	0.0399	src homology-3 domain protein 3, putative, expressed
LOC_Os04g45690	0.93	0.000302	B-box zinc finger family protein, putative, expressed
LOC_Os04g45730	0.58	0.0227	protein kinase domain containing protein, expressed
LOC_Os04g45950	0.91	0.0239	amino acid permease family protein, putative, expressed
LOC_Os04g45970	0.95	0.00705	glutamate dehydrogenase protein, putative, expressed
LOC_Os04g46010	1.87	0.00756	PPR repeat domain containing protein, putative, expressed
LOC_Os04g46060	1.08	0.0327	WRKY36, expressed
LOC_Os04g46100	0.73	0.0278	expressed protein
LOC_Os04g46220	0.65	0.000969	ethylene-responsive transcription factor, putative, expressed
LOC_Os04g46260	1.26	0.0439	expressed protein
LOC_Os04g46270	0.85	0.00129	expressed protein
LOC_Os04g46440	1.12	0.00157	AP2 domain containing protein, expressed
LOC_Os04g46460	0.71	0.000445	amino acid kinase, putative, expressed
LOC_Os04g46860	0.78	4.24e-06	scarecrow, putative, expressed
LOC_Os04g47040	0.88	0.00455	anthocyanin regulatory Lc protein, putative, expressed
LOC_Os04g47080	0.76	0.0181	anthocyanin regulatory Lc protein, putative, expressed
LOC_Os04g47140	0.85	0.00181	expressed protein
LOC_Os04g47190	0.88	0.0364	aminotransferase domain containing protein, putative, expressed
LOC_Os04g47770	0.69	0.000116	cis-zeatin O-glucosyltransferase, putative, expressed
LOC_Os04g47780	0.62	0.000359	transmembrane amino acid transporter protein, putative, expressed
LOC_Os04g47840	0.6	0.0333	expressed protein
LOC_Os04g47860	0.75	0.0103	ZOS4-11 - C2H2 zinc finger protein, expressed
LOC_Os04g48020	0.9	0.0107	3-hexulose-6-phosphate isomerase, putative, expressed
LOC_Os04g48150	0.65	0.0303	retrotransposon protein, putative, unclassified, expressed
LOC_Os04g48270	0.73	0.000862	OsFBX148 - F-box domain containing protein, expressed
LOC_Os04g48290	0.93	5.95e-06	MATE efflux family protein, putative, expressed
LOC_Os04g48350	0.95	0.00224	dehydration-responsive element-binding protein, putative, expressed
LOC_Os04g48380	0.97	0.00755	lysM domain containing protein, putative, expressed
LOC_Os04g49110	0.95	1.66e-10	GRAS family transcription factor domain containing protein, expressed
LOC_Os04g49160	0.62	0.00503	zinc finger, C3HC4 type domain containing protein, expressed
LOC_Os04g49170	0.86	0.00959	zinc finger, C3HC4 type domain containing protein, expressed
LOC_Os04g49370	0.95	8.75e-06	expressed protein
LOC_Os04g49500	0.96	0.00969	U-box domain-containing protein, putative, expressed
LOC_Os04g49510	0.69	0.00181	CAMK_CAMK_like.27 - CAMK includes calcium/calmodulin depedent protein kinases, expressed
LOC_Os04g49930	0.65	0.0424	sensitivity to red light reduced protein 1, putative, expressed
LOC_Os04g50120	0.77	8.65e-06	zinc-binding protein, putative, expressed
LOC_Os04g50770	0.73	0.00529	MYB family transcription factor, putative, expressed
LOC_Os04g50810	0.67	0.000577	expressed protein
LOC_Os04g51030	0.6	0.0129	wall-associated kinase 1, putative, expressed
LOC_Os04g51040	0.89	0.00428	OsWAK50 - OsWAK receptor-like protein kinase, expressed
LOC_Os04g51160	0.66	0.00529	transposon protein, putative, unclassified, expressed
LOC_Os04g51172	0.67	0.0208	Disease resistance/zinc finger/chromosome condensation-like region protein, putative, expressed
LOC_Os04g51190	1.52	0.00339	growth-regulating factor, putative, expressed
LOC_Os04g51240	1.09	0.00239	EF hand family protein, putative, expressed
LOC_Os04g51454	1	0.000574	expressed protein
LOC_Os04g51660	1.11	1.26e-05	transferase family protein, putative, expressed
LOC_Os04g51809	0.69	0.00284	expressed protein
LOC_Os04g51830	0.89	0.000198	OsHKT1;4 - Na+ transporter, expressed
LOC_Os04g51990	1.94	0.00486	transferase family domain containing protein, expressed
LOC_Os04g52050	0.86	0.00945	TNP1, putative, expressed
LOC_Os04g52060	0.63	0.0325	transposable element protein, putative, containing Pfam profile: PF03004, Transposase_24, expressed
LOC_Os04g52090	0.6	0.00289	AP2 domain containing protein, expressed
LOC_Os04g52250	0.65	0.0389	LTPL123 - Protease inhibitor/seed storage/LTP family protein precursor, expressed
LOC_Os04g52260	1.94	0.000836	LTPL124 - Protease inhibitor/seed storage/LTP family protein precursor, expressed
LOC_Os04g52530	1.21	0.0239	heavy metal-associated domain containing protein, expressed
LOC_Os04g52560	0.59	0.0425	transposon protein, putative, unclassified, expressed
LOC_Os04g52660	0.89	0.0206	expressed protein
LOC_Os04g53170	0.64	0.00991	bromodomain containing protein, expressed
LOC_Os04g53770	0.6	0.0449	SDA1, putative, expressed
LOC_Os04g53780	1.22	0.0209	leucoanthocyanidin reductase, putative, expressed
LOC_Os04g53800	1.47	0.0217	leucoanthocyanidin reductase, putative, expressed
LOC_Os04g53930	1.05	0.00186	organic cation transporter protein, putative, expressed
LOC_Os04g54430	1.01	0.000242	immediate-early protein RSP40, putative, expressed
LOC_Os04g54590	0.7	0.0497	expressed protein
LOC_Os04g54680	1.02	0.0255	ulp1 protease family protein, putative, expressed
LOC_Os04g55270	1.07	0.00262	expressed protein
LOC_Os04g55370	0.94	0.0361	plant protein of unknown function domain containing protein, expressed
LOC_Os04g55520	0.59	0.000244	AP2 domain containing protein, expressed
LOC_Os04g55650	0.74	0.0479	oryzain alpha chain precursor, putative, expressed
LOC_Os04g55860	0.86	0.0134	peptidyl-tRNA hydrolase, putative, expressed
LOC_Os04g55950	0.71	0.0386	expressed protein
LOC_Os04g56100	0.97	3.21e-05	one cut domain family member 3, putative, expressed
LOC_Os04g56180	0.96	0.0423	peroxidase precursor, putative, expressed
LOC_Os04g56240	0.99	0.0218	lipase, putative, expressed
LOC_Os04g56280	0.68	0.0271	expressed protein
LOC_Os04g56290	1.04	0.0229	aldose 1-epimerase, putative, expressed
LOC_Os04g56430	0.8	0.035	cysteine-rich receptor-like protein kinase, putative, expressed
LOC_Os04g56500	0.58	0.0075	expressed protein
LOC_Os04g56900	0.64	0.0476	transferase family protein, putative, expressed
LOC_Os04g56990	1.22	0.0099	Myb-like DNA-binding domain containing protein, putative, expressed
LOC_Os04g57050	1.11	0.011	jasmonate O-methyltransferase, putative, expressed
LOC_Os04g57400	0.78	0.0259	methylthioribose kinase, putative, expressed
LOC_Os04g57950	1.26	0.0125	dihydroorotate dihydrogenase protein, putative, expressed
LOC_Os04g58280	0.62	0.000189	stem-specific protein TSJT1, putative, expressed
LOC_Os04g58730	1.61	0.0109	AT hook motif domain containing protein, expressed
LOC_Os04g59030	1.07	0.00158	expressed protein
LOC_Os04g59120	0.68	0.00399	auxin-induced protein 5NG4, putative, expressed
LOC_Os04g59190	0.61	0.0118	peroxidase precursor, putative, expressed
LOC_Os04g59200	0.69	0.00149	peroxidase precursor, putative, expressed
LOC_Os04g59590	0.58	0.0465	methyltransferase, putative, expressed
LOC_Os05g01090	0.77	0.039	pex14, putative, expressed
LOC_Os05g01300	0.77	0.000963	expressed protein
LOC_Os05g01940	0.67	0.000121	zinc finger, RING-type, putative, expressed
LOC_Os05g01950	1.21	0.00053	expressed protein
LOC_Os05g02120	0.64	0.031	pectinacetylesterase domain containing protein, expressed
LOC_Os05g02470	1.23	0.0146	expressed protein
LOC_Os05g02510	0.89	0.0129	beta-hexosaminidase precursor, putative, expressed
LOC_Os05g03174	0.61	0.00512	glycosyltransferase family 43 protein, putative, expressed
LOC_Os05g03330	0.58	0.00631	expressed protein
LOC_Os05g03390	1.26	0.0071	expressed protein
LOC_Os05g03450	0.64	0.000166	lectin protein kinase family protein, putative, expressed
LOC_Os05g03530	0.82	0.0326	tetraspanin family protein, putative, expressed
LOC_Os05g03640	1.24	0.00158	flavonol synthase/flavanone 3-hydroxylase, putative, expressed
LOC_Os05g03750	0.93	0.00716	expressed protein
LOC_Os05g03760	0.65	1.03e-08	zinc finger family protein, putative, expressed
LOC_Os05g03830	0.83	0.000612	aminotransferase, putative, expressed
LOC_Os05g03910	0.71	0.0317	RNA polymerase II-associated protein 3, putative, expressed
LOC_Os05g04600	0.69	0.00259	ABC transmembrane transporter domain containing protein, expressed
LOC_Os05g04630	1.21	0.0468	retrotransposon protein, putative, SINE subclass, expressed
LOC_Os05g04850	0.86	0.0167	RNA recognition motif containing protein, putative, expressed
LOC_Os05g04960	0.59	0.0105	phosphoglycerate mutase, putative, expressed
LOC_Os05g05030	0.99	0.0191	expressed protein
LOC_Os05g05060	0.67	0.0315	expressed protein
LOC_Os05g05140	0.95	0.00172	expressed protein
LOC_Os05g05150	1.41	0.000723	SLD5 - Putative GINS complex subunit, expressed
LOC_Os05g05300	1.33	0.000588	CRS1/YhbY domain containing protein, putative, expressed
LOC_Os05g05354	0.98	0.00156	expressed protein
LOC_Os05g05660	0.82	9.1e-10	PWWP domain containing protein, expressed
LOC_Os05g05670	1.19	1.67e-09	1-aminocyclopropane-1-carboxylate oxidase, putative, expressed
LOC_Os05g05680	1.02	1.7e-07	1-aminocyclopropane-1-carboxylate oxidase, putative, expressed
LOC_Os05g05690	1.04	0.000125	DTA2, putative, expressed
LOC_Os05g05800	0.85	0.00959	OsFBL21 - F-box domain and LRR containing protein, expressed
LOC_Os05g05840	0.62	0.0135	tRNA synthetase class II core domain containing protein, expressed
LOC_Os05g05940	1.07	0.00797	stress-related protein, putative, expressed
LOC_Os05g07130	1.29	0.0153	6PF-2-K/Fru-2,6-P2ASE liver isozyme, putative, expressed
LOC_Os05g07600	0.62	0.0244	expressed protein
LOC_Os05g07720	0.86	0.0144	alliin lyase precursor, putative, expressed
LOC_Os05g07940	1.74	0.00109	glyoxalase family protein, putative, expressed
LOC_Os05g08350	1.05	0.0311	OsFBX162 - F-box domain containing protein, expressed
LOC_Os05g08480	0.6	0.0367	cytokinin-O-glucosyltransferase 1, putative, expressed
LOC_Os05g08540	0.99	0.0332	gibberellin 3-beta-dioxygenase 2-2, putative, expressed
LOC_Os05g08750	0.69	1.27e-05	UDP-glucoronosyl and UDP-glucosyl transferase domain containing protein, expressed
LOC_Os05g08810	0.74	0.0456	phosphatidylinositol 3-kinase, root isoform, putative, expressed
LOC_Os05g09480	0.84	0.00213	OsIAA16 - Auxin-responsive Aux/IAA gene family member, expressed
LOC_Os05g09680	1.19	0.0285	acid phosphatase family, putative, expressed
LOC_Os05g09704	0.95	0.0204	HAD superfamily phosphatase, putative, expressed
LOC_Os05g09728	0.72	0.000649	expressed protein
LOC_Os05g10310	0.81	0.0271	acid phosphatase, putative, expressed
LOC_Os05g10414	0.64	0.00112	expressed protein
LOC_Os05g10480	0.86	0.00036	expressed protein
LOC_Os05g10670	0.84	4.49e-06	zinc finger CCCH type family protein, putative, expressed
LOC_Os05g10810	0.86	0.00409	O-acyltransferase, putative, expressed
LOC_Os05g11060	0.91	0.0356	galactosyltransferase family protein, putative, expressed
LOC_Os05g11580	0.95	0.0252	expressed protein
LOC_Os05g11620	1.27	0.000259	expressed protein
LOC_Os05g11970	0.66	0.0175	GDSL-like lipase/acylhydrolase, putative, expressed
LOC_Os05g12140	0.85	0.0468	Leucine Rich Repeat family protein, expressed
LOC_Os05g12210	0.74	0.0177	chalcone synthase, putative, expressed
LOC_Os05g12410	0.67	0.00653	BURP domain containing protein, expressed
LOC_Os05g12560	1.4	0.00561	expressed protein
LOC_Os05g12630	1.09	2.67e-06	expressed protein
LOC_Os05g12680	0.78	0.0293	retrotransposon protein, putative, unclassified, expressed
LOC_Os05g13350	0.65	0.0206	hypothetical protein
LOC_Os05g13850	0.59	0.0347	TsetseEP precursor, putative, expressed
LOC_Os05g14010	0.73	0.000187	ethylene-responsive protein related, putative, expressed
LOC_Os05g14180	0.75	0.00648	OsIAA17 - Auxin-responsive Aux/IAA gene family member, expressed
LOC_Os05g14260	0.7	0.00206	peroxidase precursor, putative, expressed
LOC_Os05g14770	0.73	0.000825	expressed protein
LOC_Os05g14820	0.59	0.0282	transmembrane amino acid transporter protein, putative, expressed
LOC_Os05g15770	0.71	0.00802	glycosyl hydrolase, putative, expressed
LOC_Os05g15850	0.75	0.000398	glycosyl hydrolase, putative, expressed
LOC_Os05g16054	0.59	0.0213	expressed protein
LOC_Os05g16110	0.74	0.00216	expressed protein
LOC_Os05g16140	0.63	0.00181	expressed protein
LOC_Os05g16180	0.74	1.98e-08	NB-ARC domain containing protein, expressed
LOC_Os05g16290	0.7	1.07e-06	transposon protein, putative, unclassified, expressed
LOC_Os05g16300	0.66	1.59e-06	expressed protein
LOC_Os05g16664	0.69	0.00871	expressed protein
LOC_Os05g16900	0.87	0.0284	expressed protein
LOC_Os05g18604	0.69	0.0415	OsSCP28 - Putative Serine Carboxypeptidase homologue, expressed
LOC_Os05g18660	0.87	0.0366	OsFBDUF24 - F-box and DUF domain containing protein, expressed
LOC_Os05g18670	0.91	0.0153	C4-dicarboxylate transporter/malic acid transport protein domain containing protein, expressed
LOC_Os05g18870	1.45	0.04	hypothetical protein
LOC_Os05g18940	0.86	0.0033	STIGL3 - Stigma-specific Stig1 family protein precursor, putative, expressed
LOC_Os05g19380	0.71	0.008	pentatricopeptide, putative, expressed
LOC_Os05g20020	0.65	0.0333	polygalacturonase, putative, expressed
LOC_Os05g20570	0.58	0.0449	invertase/pectin methylesterase inhibitor family protein, putative, expressed
LOC_Os05g22300	0.59	0.0021	transferase family protein, putative, expressed
LOC_Os05g23140	0.72	0.0125	retrotransposon protein, putative, LINE subclass, expressed
LOC_Os05g23194	1.01	0.0172	expressed protein
LOC_Os05g23320	0.61	0.000344	expressed protein
LOC_Os05g23340	0.63	0.0351	expressed protein
LOC_Os05g23420	0.66	0.00403	sugar porter, putative, expressed
LOC_Os05g23470	0.97	0.00591	AN1-like zinc finger domain containing protein, expressed
LOC_Os05g23800	0.9	0.00292	RNA recognition motif containing protein, putative, expressed
LOC_Os05g23810	0.59	0.000871	retrotransposon protein, putative, unclassified, expressed
LOC_Os05g23880	0.75	0.0274	lipoxygenase, putative, expressed
LOC_Os05g23940	1.03	0.0148	transcription initiation factor IIB, putative, expressed
LOC_Os05g24230	0.73	0.00463	hypothetical protein
LOC_Os05g24684	0.65	0.0473	structural constituent of ribosome, putative, expressed
LOC_Os05g24780	0.9	0.00751	OsCML21 - Calmodulin-related calcium sensor protein, expressed
LOC_Os05g25150	0.59	0.00902	transferase family protein, putative, expressed
LOC_Os05g25260	0.74	0.00113	AP2 domain containing protein, expressed
LOC_Os05g25390	0.7	0.000682	tyrosine protein kinase domain containing protein, putative, expressed
LOC_Os05g25490	0.62	0.0116	aminotransferase, classes I and II, domain containing protein, expressed
LOC_Os05g25770	0.89	0.0126	WRKY45, expressed
LOC_Os05g25780	0.75	0.0303	rhodanese-like domain containing protein, putative, expressed
LOC_Os05g26194	0.65	0.0396	expressed protein
LOC_Os05g26940	0.62	0.00803	CAMK_KIN1/SNF1/Nim1_like.23 - CAMK includes calcium/calmodulin depedent protein kinases, expressed
LOC_Os05g27550	0.65	0.00949	OsFBX166 - F-box domain containing protein, expressed
LOC_Os05g27730	0.74	7.46e-08	WRKY53, expressed
LOC_Os05g27780	0.75	7.58e-05	expressed protein
LOC_Os05g28090	1.25	0.0208	expressed protein
LOC_Os05g28210	0.6	0.00625	small hydrophilic plant seed protein, putative, expressed
LOC_Os05g28300	1.16	0.0365	expressed protein
LOC_Os05g28870	0.6	0.045	mitochondrial carrier protein, putative, expressed
LOC_Os05g29150	0.8	0.000798	expressed protein
LOC_Os05g29676	0.73	0.00232	RING-H2 finger protein, putative, expressed
LOC_Os05g29680	1.1	0.000426	expressed protein
LOC_Os05g29710	0.77	0.027	RING-H2 finger protein, putative, expressed
LOC_Os05g29790	1.15	4.67e-05	pectinesterase, putative, expressed
LOC_Os05g29900	0.64	0.0211	expressed protein
LOC_Os05g29920	0.85	0.0112	expressed protein
LOC_Os05g30420	0.85	0.00741	expressed protein
LOC_Os05g30480	0.78	0.02	DnaK family protein, putative, expressed
LOC_Os05g30580	0.74	3.17e-05	OsSub46 - Putative Subtilisin homologue, expressed
LOC_Os05g30620	0.91	0.0457	leucine zipper protein-like, putative, expressed
LOC_Os05g30760	0.81	0.00383	esterase, putative, expressed
LOC_Os05g30770	1.13	0.0283	esterase PIR7, putative, expressed
LOC_Os05g30920	0.97	0.00278	OsFBX167 - F-box domain containing protein, expressed
LOC_Os05g31020	0.76	0.00118	eukaryotic peptide chain release factor subunit 1-1, putative, expressed
LOC_Os05g31140	1.42	4.46e-10	glycosyl hydrolases family 17, putative, expressed
LOC_Os05g31670	1.31	0.000727	AWPM-19-like membrane family protein, putative, expressed
LOC_Os05g31690	0.59	0.00968	expressed protein
LOC_Os05g31750	0.59	0.0273	annexin, putative, expressed
LOC_Os05g31785	0.69	0.0202	expressed protein
LOC_Os05g31970	0.58	0.0381	expressed protein
LOC_Os05g32170	0.97	2.14e-05	TKL_IRAK_CR4L.5 - The CR4L subfamily has homology with Crinkly4, expressed
LOC_Os05g32220	0.89	0.0224	L1P family of ribosomal proteins domain containing protein, expressed
LOC_Os05g32300	0.75	0.0427	expressed protein
LOC_Os05g32380	0.94	0.0144	phospholipase, putative, expressed
LOC_Os05g32544	0.64	2.97e-05	glycosyltransferase, putative, expressed
LOC_Os05g32820	0.72	4.33e-06	peptide-N4-asparagine amidase A, putative, expressed
LOC_Os05g33130	0.59	0.00802	CHIT17 - Chitinase family protein precursor, expressed
LOC_Os05g33430	0.66	0.00136	xyloglucanase inhibitor, putative, expressed
LOC_Os05g33510	0.77	0.018	peptide methionine sulfoxide reductase msrB, putative, expressed
LOC_Os05g33520	1.26	0.00809	expressed protein
LOC_Os05g33580	0.72	0.0169	expressed protein
LOC_Os05g33620	0.78	0.0225	expressed protein
LOC_Os05g33730	0.72	2.75e-08	gibberellin receptor GID1L2, putative, expressed
LOC_Os05g33940	0.58	0.046	alpha/beta hydrolase fold, putative, expressed
LOC_Os05g34050	0.69	0.00661	bZIP transcription factor domain containing protein, expressed
LOC_Os05g34160	0.94	9.99e-08	mTERF domain containing protein, expressed
LOC_Os05g34230	0.71	0.00706	disease resistance protein RGA3, putative, expressed
LOC_Os05g34320	2.08	0.0022	beta-hexosaminidase precursor, putative, expressed
LOC_Os05g34450	0.58	0.0117	DUF260 domain containing protein, putative, expressed
LOC_Os05g34630	0.81	0.00157	hydrolase, alpha/beta fold family domain containing protein, expressed
LOC_Os05g34720	0.95	0.00732	transcriptional regulator, putative, expressed
LOC_Os05g34830	0.75	0.0347	No apical meristem protein, putative, expressed
LOC_Os05g34914	0.67	0.0172	expressed protein
LOC_Os05g35160	0.65	0.00886	clathrin assembly protein, putative, expressed
LOC_Os05g35266	0.64	0.000262	galactosyltransferase, putative, expressed
LOC_Os05g35350	0.69	0.0482	hypothetical protein
LOC_Os05g35440	0.8	0.0129	serine hydroxymethyltransferase, mitochondrial precursor, putative, expressed
LOC_Os05g35444	0.88	8.15e-07	expressed protein
LOC_Os05g35460	0.72	0.00275	patellin protein, putative, expressed
LOC_Os05g35520	0.92	0.0249	deoxynucleoside kinase family, putative, expressed
LOC_Os05g35580	0.63	0.00183	amidophosphoribosyltransferase, chloroplast precursor, putative, expressed
LOC_Os05g35594	0.66	0.013	peptide transporter, putative, expressed
LOC_Os05g35810	0.78	0.00793	expressed protein
LOC_Os05g35830	1.07	0.00129	expressed protein
LOC_Os05g35910	0.9	0.0129	expressed protein
LOC_Os05g35980	0.71	0.0371	expressed protein
LOC_Os05g36010	0.63	0.00296	OsSub47 - Putative Subtilisin homologue, expressed
LOC_Os05g36110	0.6	0.0429	protein of unknown function DUF502 domain containing protein, expressed
LOC_Os05g36310	1.39	4.22e-06	zinc finger, C3HC4 type domain containing protein, expressed
LOC_Os05g36340	0.91	1.12e-06	expressed protein
LOC_Os05g36360	0.67	2.56e-05	U-box domain containing protein, expressed
LOC_Os05g36994	0.75	0.0215	expressed protein
LOC_Os05g37530	0.7	1.32e-05	expressed protein
LOC_Os05g37930	0.59	0.00675	expressed protein
LOC_Os05g37950	0.94	0.00279	guanylyl cyclase, putative, expressed
LOC_Os05g38080	0.66	0.0224	hypothetical protein
LOC_Os05g38120	0.6	0.00644	homeodomain protein, putative, expressed
LOC_Os05g39130	1.1	0.0453	retrotransposon protein, putative, unclassified, expressed
LOC_Os05g39140	1.03	0.0446	expressed protein
LOC_Os05g39220	1.53	0.00655	GDSL-like lipase/acylhydrolase, putative, expressed
LOC_Os05g39230	1.42	0.000376	low photochemical bleaching 1 protein, putative, expressed
LOC_Os05g39240	0.74	0.00107	ammonium transporter protein, putative, expressed
LOC_Os05g39260	0.59	0.0201	zinc finger, C3HC4 type domain containing protein, expressed
LOC_Os05g39500	0.74	0.000845	DUF640 domain containing protein, putative, expressed
LOC_Os05g39680	0.59	0.0137	PX domain containing protein, expressed
LOC_Os05g39800	1.13	3.47e-06	NFD4, putative, expressed
LOC_Os05g40010	0.81	0.0117	LTPL17 - Protease inhibitor/seed storage/LTP family protein precursor, expressed
LOC_Os05g40020	0.58	0.0023	RING-H2 finger protein, putative, expressed
LOC_Os05g40030	1.09	0.000339	expressed protein
LOC_Os05g40040	0.6	0.0175	expressed protein
LOC_Os05g40180	0.58	0.0382	serine/threonine-protein kinase stt7, chloroplast precursor, putative, expressed
LOC_Os05g40212	0.83	0.000124	expressed protein
LOC_Os05g40260	1.09	0.00197	acetyltransferase, GNAT family, putative, expressed
LOC_Os05g40990	0.64	0.0471	NADH-cytochrome b5 reductase, putative, expressed
LOC_Os05g41000	0.76	0.0026	endonuclease/exonuclease/phosphatase family domain containing protein, expressed
LOC_Os05g41010	1.26	0.00799	oxidoreductase, putative, expressed
LOC_Os05g41190	1.03	0.000162	expressed protein
LOC_Os05g41490	0.96	3.65e-10	circadian clock coupling factor ZGT, putative, expressed
LOC_Os05g41510	0.8	0.0046	SH2 motif, putative, expressed
LOC_Os05g41780	0.81	9.43e-06	AP2 domain containing protein, expressed
LOC_Os05g41790	0.97	0.0128	zinc finger C-x8-C-x5-C-x3-H type family protein, expressed
LOC_Os05g42060	0.95	5.01e-06	UDP-glucoronosyl/UDP-glucosyl transferase, putative, expressed
LOC_Os05g42070	0.95	0.0158	UDP-glucose flavonoid-O-glucosyltransferase, putative, expressed
LOC_Os05g42350	2.12	0.00089	ferredoxin--nitrite reductase, putative, expressed
LOC_Os05g43070	1.11	0.0115	expressed protein
LOC_Os05g43390	0.59	0.0322	signal recognition particle 54 kDa protein, putative, expressed
LOC_Os05g43530	0.58	0.0342	CSLC7 - cellulose synthase-like family C, expressed
LOC_Os05g43660	0.58	0.0367	expressed protein
LOC_Os05g43760	1.19	0.0156	TCP family transcription factor, putative, expressed
LOC_Os05g43840	0.62	0.011	CAMK_KIN1/SNF1/Nim1_like.25 - CAMK includes calcium/calmodulin depedent protein kinases, expressed
LOC_Os05g43850	0.63	0.0332	OsFBT9 - F-box and tubby domain containing protein, expressed
LOC_Os05g44020	0.68	0.00236	acetyltransferase, GNAT family, putative, expressed
LOC_Os05g44100	0.75	0.00192	trehalose synthase, putative, expressed
LOC_Os05g44130	1	0.04	gamma-glutamyl hydrolase precursor, putative, expressed
LOC_Os05g44320	0.8	0.0227	WD domain, G-beta repeat domain containing protein, expressed
LOC_Os05g44560	1.15	0.0344	kinesin motor domain containing protein, expressed
LOC_Os05g44630	0.73	0.0127	IQ calmodulin-binding motif family protein, putative, expressed
LOC_Os05g44930	0.71	0.000972	receptor-like protein kinase, putative, expressed
LOC_Os05g44960	0.73	0.01	expressed protein
LOC_Os05g44970	0.72	0.00483	senescence-induced receptor-like serine/threonine-protein kinase precursor, putative, expressed
LOC_Os05g45000	0.59	0.0156	senescence-induced receptor-like serine/threonine-protein kinase precursor, putative, expressed
LOC_Os05g45020	0.6	0.0307	zinc finger/CCCH transcription factor, putative, expressed
LOC_Os05g45030	1.4	3.21e-08	calcium homeostasis regulator CHoR1, putative, expressed
LOC_Os05g45070	1.14	0.000412	harpin-induced protein 1 domain containing protein, expressed
LOC_Os05g45180	0.62	0.0192	anthocyanidin 5,3-O-glucosyltransferase, putative, expressed
LOC_Os05g45400	0.59	0.0388	expressed protein
LOC_Os05g45470	1.18	0.0148	hypothetical protein
LOC_Os05g45490	0.74	0.0446	hydrolase, acting on carbon-nitrogen, putative, expressed
LOC_Os05g45610	0.65	0.0272	expressed protein
LOC_Os05g45660	0.96	0.00959	plasminogen activator inhibitor 1 RNA-binding protein, putative, expressed
LOC_Os05g46340	0.77	0.000113	expressed protein
LOC_Os05g46370	0.89	0.0093	bHelix-loop-helix transcription factor, putative, expressed
LOC_Os05g47620	0.59	0.033	expressed protein
LOC_Os05g47670	1.39	5.83e-05	zinc finger, C3HC4 type domain containing protein, expressed
LOC_Os05g47790	0.66	0.0206	expressed protein
LOC_Os05g47810	0.77	0.00102	expressed protein
LOC_Os05g47850	0.68	0.00728	chloroplastic group IIA intron splicing facilitator CRS1, chloroplast precursor, putative, expressed
LOC_Os05g47890	1.31	0.00552	WD domain, G-beta repeat domain containing protein, expressed
LOC_Os05g48000	0.76	0.038	expressed protein
LOC_Os05g48070	0.71	0.0108	expressed protein
LOC_Os05g48300	0.64	0.0204	purine permease, putative, expressed
LOC_Os05g48930	0.67	0.0143	OsGrx_S2 - glutaredoxin subgroup III, expressed
LOC_Os05g49150	0.58	0.0148	eukaryotic translation initiation factor 3 subunit D, putative, expressed
LOC_Os05g49180	0.64	0.000313	protein of unknown function DUF1296 domain containing protein, expressed
LOC_Os05g49260	0.83	0.0169	transporter family protein, putative, expressed
LOC_Os05g49270	0.71	0.0349	transporter family protein, putative, expressed
LOC_Os05g49320	1.5	0.000491	ribosomal protein L7/L12 C-terminal domain containing protein, expressed
LOC_Os05g49410	0.86	2.54e-05	expressed protein
LOC_Os05g49440	0.71	0.021	DUF1264 domain containing protein, putative, expressed
LOC_Os05g49940	1.2	0.0157	expressed protein
LOC_Os05g50100	0.68	0.0459	expressed protein
LOC_Os05g50190	1.15	0.0149	protein kinase domain containing protein, expressed
LOC_Os05g50230	1.3	1.19e-06	DUF1645 domain containing protein, putative, expressed
LOC_Os05g50300	0.72	1.85e-05	AMP-binding enzyme, putative, expressed
LOC_Os05g50310	0.83	3.41e-05	ZF-HD protein dimerisation region containing protein, expressed
LOC_Os05g50710	1.1	5.62e-05	late embryogenesis abundant protein, putative, expressed
LOC_Os05g50850	1.16	1.76e-05	expressed protein
LOC_Os05g50950	0.86	0.00256	pentatricopeptide repeat protein PPR986-12, putative, expressed
LOC_Os05g50960	1.04	0.0466	polygalacturonase, putative, expressed
LOC_Os05g50990	1.17	0.0309	TTL3, putative, expressed
LOC_Os05g51070	0.64	0.000406	inactive receptor kinase At2g26730 precursor, putative, expressed
LOC_Os05g51240	1.09	0.0254	hydrolase, alpha/beta fold family domain containing protein, expressed
LOC_Os05g51610	0.84	0.0129	sodium/calcium exchanger protein, putative, expressed
LOC_Os05g51754	1.06	0.000591	expressed protein
LOC_Os05g51850	0.91	0.00583	AT hook-containing DNA-binding protein, putative, expressed
LOC_Os06g01210	1.58	6.59e-05	plastocyanin, chloroplast precursor, putative, expressed
LOC_Os06g01220	0.97	6.38e-05	expressed protein
LOC_Os06g01620	0.62	0.00361	scarecrow, putative, expressed
LOC_Os06g01790	1.11	0.0012	expressed protein
LOC_Os06g01850	1.35	0.00209	ferredoxin--NADP reductase, chloroplast precursor, putative, expressed
LOC_Os06g01934	0.77	0.0242	homeobox domain containing protein, expressed
LOC_Os06g01950	0.61	0.000692	phosphoglycerate mutase, putative, expressed
LOC_Os06g02010	1	0.00585	expressed protein
LOC_Os06g02210	0.6	0.0412	bark storage protein A precursor, putative, expressed
LOC_Os06g02480	0.69	0.0016	expressed protein
LOC_Os06g02780	0.67	0.00123	aspartic protease, putative, expressed
LOC_Os06g02800	0.7	0.0228	expressed protein
LOC_Os06g02810	0.59	0.0287	expressed protein
LOC_Os06g03040	0.91	0.0123	expressed protein
LOC_Os06g03059	0.74	0.0175	expressed protein
LOC_Os06g03080	0.59	0.00282	aspartic protease, putative, expressed
LOC_Os06g03099	0.83	0.00606	expressed protein
LOC_Os06g03120	0.67	2.49e-05	aspartic proteinase nepenthesin-2 precursor, putative, expressed
LOC_Os06g03560	1.29	0.000226	oligopeptide transporter, putative, expressed
LOC_Os06g03570	1.24	0.000192	pentatricopeptide, putative, expressed
LOC_Os06g03670	1.53	0.00245	dehydration-responsive element-binding protein, putative, expressed
LOC_Os06g03750	0.62	0.000865	dehydration response related protein, putative, expressed
LOC_Os06g03830	0.89	0.0192	retinol dehydrogenase, putative, expressed
LOC_Os06g03910	0.78	0.0322	hydrolase, NUDIX family, domain containing protein, expressed
LOC_Os06g03990	0.73	0.00513	aminotransferase, classes I and II, domain containing protein, expressed
LOC_Os06g04020	0.98	0.00137	histone H1, putative, expressed
LOC_Os06g04090	0.87	0.0185	no apical meristem protein, putative, expressed
LOC_Os06g04140	0.71	0.00128	expressed protein
LOC_Os06g04150	1.12	1.41e-06	magnesium-protoporphyrin O-methyltransferase, putative, expressed
LOC_Os06g04470	1.11	0.0116	expressed protein
LOC_Os06g04630	0.69	0.0147	expressed protein
LOC_Os06g04670	0.64	0.0214	CAF1 family ribonuclease containing protein, putative, expressed
LOC_Os06g04960	1.15	0.00623	expressed protein
LOC_Os06g05060	0.95	0.00269	ELF3 protein, putative, expressed
LOC_Os06g05350	1.09	0.00573	whirly transcription factor domain containing protein, expressed
LOC_Os06g05440	0.71	0.00649	expressed protein
LOC_Os06g05750	0.66	0.000334	transferase family domain containing protein, expressed
LOC_Os06g05790	0.68	6.83e-05	transferase family domain containing protein, expressed
LOC_Os06g05950	1.65	2.72e-05	expressed protein
LOC_Os06g06130	0.96	0.0325	glutamate receptor, putative, expressed
LOC_Os06g06290	1.9	9.51e-06	GDSL-like lipase/acylhydrolase, putative, expressed
LOC_Os06g06330	0.65	0.0183	expressed protein
LOC_Os06g06720	0.63	0.0405	flavonol synthase/flavanone 3-hydroxylase, putative, expressed
LOC_Os06g06860	0.98	0.00901	MLA1, putative, expressed
LOC_Os06g06980	0.68	0.00697	caffeoyl-CoA O-methyltransferase, putative, expressed
LOC_Os06g07100	0.67	0.0496	RING-H2 finger protein, putative, expressed
LOC_Os06g07360	1.14	0.0124	expressed protein
LOC_Os06g07650	0.89	0.0174	myb-like DNA-binding domain, SHAQKYF class family protein, expressed
LOC_Os06g08090	1.02	0.0225	heparanase-like protein precursor, putative, expressed
LOC_Os06g08250	1.18	0.000315	zinc finger family protein, putative, expressed
LOC_Os06g08570	1.82	1.08e-28	PPR repeat domain containing protein, putative, expressed
LOC_Os06g08600	1.3	1.66e-07	versicolorin reductase, putative, expressed
LOC_Os06g08610	0.91	5.28e-06	transferase family protein, putative, expressed
LOC_Os06g08650	0.76	0.00223	pentatricopeptide, putative, expressed
LOC_Os06g08670	1.14	0.0156	glutathione peroxidase, putative, expressed
LOC_Os06g08830	0.79	8.32e-05	UDP-glucoronosyl and UDP-glucosyl transferase, putative, expressed
LOC_Os06g08900	1.47	0.00268	glutamate receptor 2.6 precursor, putative, expressed
LOC_Os06g09390	0.99	0.0139	AP2 domain containing protein, expressed
LOC_Os06g09610	0.83	0.0143	peroxiredoxin, putative, expressed
LOC_Os06g09810	1.1	0.0286	ethylene-responsive transcription factor, putative, expressed
LOC_Os06g09860	0.7	5.54e-05	expressed protein
LOC_Os06g09900	1.17	6.81e-08	expressed protein
LOC_Os06g10160	0.63	0.0188	tyrosine protein kinase domain containing protein, putative, expressed
LOC_Os06g10310	0.71	0.0186	growth regulating factor protein, putative, expressed
LOC_Os06g10910	1.26	0.00538	xyloglucan fucosyltransferase, putative, expressed
LOC_Os06g10940	0.67	0.0299	expressed protein
LOC_Os06g11010	0.6	2.62e-06	eukaryotic aspartyl protease domain containing protein, expressed
LOC_Os06g11210	0.9	0.00192	12-oxophytodienoate reductase, putative, expressed
LOC_Os06g11260	0.97	0.00236	12-oxophytodienoate reductase 2, putative, expressed
LOC_Os06g11760	1.09	0.025	expressed protein
LOC_Os06g12120	0.65	0.0141	BRASSINOSTEROID INSENSITIVE 1-associated receptor kinase 1 precursor, putative, expressed
LOC_Os06g12360	0.9	0.00644	pentatricopeptide, putative, expressed
LOC_Os06g12460	1	0.0263	CSLA3 - cellulose synthase-like family A; mannan synthase, expressed
LOC_Os06g12490	0.64	0.00952	expressed protein
LOC_Os06g12550	1.32	0.0223	expressed protein
LOC_Os06g12600	5.14	7.22e-05	kinase, pfkB family, putative, expressed
LOC_Os06g12660	1.25	4.87e-10	NHL repeat-containing protein, putative, expressed
LOC_Os06g12680	1.05	6.19e-05	RING-H2 finger protein, putative, expressed
LOC_Os06g12810	0.97	0.0003	proteins of unknown function domain containing protein, expressed
LOC_Os06g12820	0.99	0.0373	proteins of unknown function domain containing protein, expressed
LOC_Os06g13220	0.63	0.0116	expressed protein
LOC_Os06g13280	0.78	0.0135	O-methyltransferase, putative, expressed
LOC_Os06g13310	1.09	0.0375	SAM dependent carboxyl methyltransferase, putative, expressed
LOC_Os06g13350	1.21	0.0327	SAM dependent carboxyl methyltransferase, putative, expressed
LOC_Os06g13360	0.82	0.00966	retrotransposon protein, putative, unclassified, expressed
LOC_Os06g13390	1.95	5.24e-05	SAM dependent carboxyl methyltransferase, putative, expressed
LOC_Os06g13410	1.03	0.00447	OsSCP33 - Putative Serine Carboxypeptidase homologue, expressed
LOC_Os06g13560	2.56	0.0309	SAM dependent carboxyl methyltransferase, putative, expressed
LOC_Os06g13650	0.58	0.0351	alpha-mannosidase 2, putative, expressed
LOC_Os06g13870	0.81	2.56e-05	U-box protein CMPG1, putative, expressed
LOC_Os06g14050	0.77	0.0378	membrane attack complex component/perforin/complement C9, putative, expressed
LOC_Os06g14080	0.71	0.0398	ATMAP70 protein, putative, expressed
LOC_Os06g14280	1.1	2.47e-05	cysteine-rich repeat secretory protein precursor, putative, expressed
LOC_Os06g14390	0.99	0.000107	1-aminocyclopropane-1-carboxylate oxidase homolog 4, putative, expressed
LOC_Os06g14420	0.87	6.2e-06	hydrolase, NUDIX family, domain containing protein, expressed
LOC_Os06g14530	0.76	0.0241	expressed protein
LOC_Os06g15020	0.6	0.00712	3-ketoacyl-CoA synthase, putative, expressed
LOC_Os06g15170	0.85	5.22e-06	3-ketoacyl-CoA synthase, putative, expressed
LOC_Os06g15330	1.21	2.76e-11	CCT/B-box zinc finger protein, putative, expressed
LOC_Os06g16060	0.61	0.0359	zinc finger, C3HC4 type domain containing protein, expressed
LOC_Os06g16150	0.78	5.49e-07	expressed protein
LOC_Os06g16170	0.75	0.02	expressed protein
LOC_Os06g16330	0.62	0.0448	BRASSINOSTEROID INSENSITIVE 1-associated receptor kinase 1 precursor, putative, expressed
LOC_Os06g16480	1.13	0.015	expressed protein
LOC_Os06g16640	0.98	0.0451	carboxyl-terminal peptidase, putative, expressed
LOC_Os06g16760	0.71	0.0272	expressed protein
LOC_Os06g17410	0.69	0.00329	dof zinc finger domain containing protein, putative, expressed
LOC_Os06g17950	0.95	0.0393	NBS-LRR disease resistance protein, putative, expressed
LOC_Os06g18000	0.64	8.56e-06	protein kinase domain containing protein, expressed
LOC_Os06g18010	0.77	1.04e-05	UDP-glucoronosyl and UDP-glucosyl transferase domain containing protein, expressed
LOC_Os06g18780	0.91	0.0214	transposon protein, putative, CACTA, En/Spm sub-class, expressed
LOC_Os06g18790	0.74	0.0165	anthocyanidin 3-O-glucosyltransferase, putative, expressed
LOC_Os06g19120	1.3	0.00625	hypothetical protein
LOC_Os06g19360	1.11	0.0418	cadmium tolerance factor, putative, expressed
LOC_Os06g19500	0.76	0.015	oxidoreductase, short chain dehydrogenase/reductase family domain containing protein, expressed
LOC_Os06g19590	0.61	0.023	estradiol 17-beta-dehydrogenase 12, putative, expressed
LOC_Os06g19780	1.07	0.00036	expressed protein
LOC_Os06g19800	0.72	0.0435	BURP domain containing protein, expressed
LOC_Os06g20610	1.05	0.0223	seven in absentia protein family domain containing protein, expressed
LOC_Os06g20840	0.76	0.000142	retrotransposon protein, putative, unclassified, expressed
LOC_Os06g20870	0.6	0.04	pentatricopeptide repeat protein PPR1106-17, putative, expressed
LOC_Os06g21099	0.8	0.0435	expressed protein
LOC_Os06g21220	0.86	0.000237	glycine rich protein family protein, putative, expressed
LOC_Os06g21330	0.73	0.00777	ABB1 - Ankyrin repeat region with 2 Bric-a-Brac, Tramtrack, Broad Complex BTB domains, expressed
LOC_Os06g21450	0.72	0.00942	transposon protein, putative, unclassified, expressed
LOC_Os06g21580	1.19	0.00126	expressed protein
LOC_Os06g21590	0.89	5.98e-05	chlorophyll A-B binding protein, putative, expressed
LOC_Os06g22030	0.94	7.2e-05	AT hook motif domain containing protein, expressed
LOC_Os06g22090	0.92	0.0278	retrotransposon protein, putative, Ty1-copia subclass, expressed
LOC_Os06g22140	0.69	0.0011	thioredoxin reductase 2, putative, expressed
LOC_Os06g22290	0.61	0.00101	legume lectins beta domain containing protein, expressed
LOC_Os06g22340	0.65	0.000896	cytochrome P450, putative, expressed
LOC_Os06g22440	0.78	0.0185	SAM dependent carboxyl methyltransferase, putative, expressed
LOC_Os06g22450	0.82	0.033	expressed protein
LOC_Os06g22870	0.98	0.0179	OsIAA21 - Auxin-responsive Aux/IAA gene family member, expressed
LOC_Os06g22919	0.85	0.0303	DEFL9 - Defensin and Defensin-like DEFL family, expressed
LOC_Os06g22960	1.27	0.000357	aquaporin protein, putative, expressed
LOC_Os06g23090	0.84	0.000368	retrotransposon protein, putative, unclassified, expressed
LOC_Os06g23140	0.73	0.000624	copper methylamine oxidase precursor, putative, expressed
LOC_Os06g24290	0.82	0.0146	SCP-like extracellular protein, expressed
LOC_Os06g24500	0.92	0.00122	expressed protein
LOC_Os06g27590	2.9	0.00402	expressed protein
LOC_Os06g27850	0.61	0.0075	peroxidase precursor, putative, expressed
LOC_Os06g28050	1.54	0.017	expressed protein
LOC_Os06g28144	0.76	0.0304	expressed protein
LOC_Os06g28950	0.97	5.33e-06	expressed protein
LOC_Os06g29710	0.58	0.00808	OsFBD12 - F-box and FBD domain containing protein, expressed
LOC_Os06g29800	0.61	0.0489	pentatricopeptide, putative, expressed
LOC_Os06g30030	0.8	0.00488	DUF617 domain containing protein, expressed
LOC_Os06g30230	0.64	0.0173	expressed protein
LOC_Os06g30380	0.59	0.0281	GTP binding protein, putative, expressed
LOC_Os06g30640	0.58	0.00196	cytochrome P450, putative, expressed
LOC_Os06g30690	0.65	0.000471	alcohol oxidase-related, putative, expressed
LOC_Os06g30730	0.77	0.00571	ABC-2 type transporter domain containing protein, expressed
LOC_Os06g30930	1.03	1.61e-05	expressed protein
LOC_Os06g30940	0.67	0.017	pentatricopeptide, putative, expressed
LOC_Os06g31060	0.93	0.0409	PROLM23 - Prolamin precursor, expressed
LOC_Os06g31090	0.86	0.0419	GAMYB-binding protein, putative, expressed
LOC_Os06g32720	0.76	0.0145	zinc finger C-x8-C-x5-C-x3-H type family protein, expressed
LOC_Os06g32740	1.55	0.00025	OsSCP35 - Putative Serine Carboxypeptidase homologue, expressed
LOC_Os06g32860	0.71	0.00992	zinc finger C-x8-C-x5-C-x3-H type family protein, expressed
LOC_Os06g32980	0.7	0.0285	peroxidase precursor, putative, expressed
LOC_Os06g33350	0.61	0.046	plant protein of unknown function domain containing protein, expressed
LOC_Os06g33390	0.73	0.00978	avr9/Cf-9 rapidly elicited protein 194, putative, expressed
LOC_Os06g34020	1.11	0.00299	glycosyl hydrolases family 17, putative, expressed
LOC_Os06g34120	1.73	0.0468	GDSL-like lipase/acylhydrolase, putative, expressed
LOC_Os06g34390	1.16	6.93e-05	zinc finger, C3HC4 type domain containing protein, expressed
LOC_Os06g34400	0.76	0.00012	zinc finger, C3HC4 type domain containing protein, expressed
LOC_Os06g34450	0.81	1.89e-05	zinc finger, C3HC4 type domain containing protein, expressed
LOC_Os06g34520	0.81	0.00184	CAF1 family ribonuclease containing protein, putative, expressed
LOC_Os06g34570	0.91	0.0053	retrotransposon protein, putative, unclassified, expressed
LOC_Os06g34660	0.83	0.0386	X8 domain containing protein, expressed
LOC_Os06g34830	0.66	2.42e-05	amino acid permease family protein, putative, expressed
LOC_Os06g35030	0.7	0.049	RNA recognition motif containing protein, putative, expressed
LOC_Os06g35165	0.65	0.00882	expressed protein
LOC_Os06g35320	0.61	0.018	polygalacturonase, putative, expressed
LOC_Os06g35480	0.64	7.77e-05	peroxidase precursor, putative, expressed
LOC_Os06g35490	0.58	0.0451	peroxidase precursor, putative, expressed
LOC_Os06g35520	0.99	7.04e-08	peroxidase precursor, putative, expressed
LOC_Os06g35660	0.85	1.72e-05	reticuline oxidase-like protein precursor, putative, expressed
LOC_Os06g35770	0.9	1.17e-05	expressed protein
LOC_Os06g35830	0.94	0.0331	expressed protein
LOC_Os06g35940	1.23	0.0085	osFTL12 FT-Like12 homologous to Flowering Locus T gene; contains Pfam profile PF01161: Phosphatidylethanolamine-binding protein, expressed
LOC_Os06g36030	0.61	0.00631	SWIM zinc finger family protein, expressed
LOC_Os06g36330	0.58	0.00378	MATE domain containing protein, expressed
LOC_Os06g36390	0.77	0.0315	expressed protein
LOC_Os06g36400	0.78	0.00145	HAD superfamily phosphatase, putative, expressed
LOC_Os06g37080	1.08	0.000641	L-ascorbate oxidase precursor, putative, expressed
LOC_Os06g37190	0.78	0.0109	expressed protein
LOC_Os06g37290	1.57	0.00029	retrotransposon protein, putative, unclassified, expressed
LOC_Os06g37300	1.52	0.0257	cytochrome P450, putative, expressed
LOC_Os06g37390	0.82	0.00132	hypothetical protein
LOC_Os06g37450	0.63	0.00147	GATA zinc finger domain containing protein, expressed
LOC_Os06g37560	1.11	0.0411	beta-galactosidase precursor, putative, expressed
LOC_Os06g37610	1.54	0.0117	Cyclopropane-fatty-acyl-phospholipid synthase, putative, expressed
LOC_Os06g37620	0.96	0.017	protein kinase family protein, putative, expressed
LOC_Os06g37640	0.6	0.0455	expressed protein
LOC_Os06g38040	0.88	0.0075	retrotransposon protein, putative, unclassified, expressed
LOC_Os06g38056	0.61	0.028	expressed protein
LOC_Os06g38210	1.03	4.46e-09	expressed protein
LOC_Os06g38430	0.69	0.000278	expressed protein
LOC_Os06g38450	0.8	0.0247	vignain precursor, putative, expressed
LOC_Os06g39060	0.6	0.0212	glucan endo-1,3-beta-glucosidase precursor, putative, expressed
LOC_Os06g39330	0.73	0.000412	UDP-glucoronosyl and UDP-glucosyl transferase domain containing protein, expressed
LOC_Os06g39370	1.04	6.59e-11	OsFBK16 - F-box domain and kelch repeat containing protein, expressed
LOC_Os06g39590	1.42	0.00743	OsIAA23 - Auxin-responsive Aux/IAA gene family member, expressed
LOC_Os06g39660	0.82	0.0171	FAD binding domain containing protein, expressed
LOC_Os06g39790	1.83	0.00379	retrotransposon protein, putative, unclassified, expressed
LOC_Os06g40190	0.7	0.000281	phospholipase D, putative, expressed
LOC_Os06g40500	2.47	3.33e-06	expressed protein
LOC_Os06g40818	1	0.000321	aspartic proteinase, putative, expressed
LOC_Os06g40880	0.84	0.0498	polygalacturonase, putative, expressed
LOC_Os06g41120	0.86	0.00161	expressed protein
LOC_Os06g41160	0.62	0.0293	expressed protein
LOC_Os06g41720	0.99	2.04e-06	expressed protein
LOC_Os06g42060	0.71	0.0173	expressed protein
LOC_Os06g42310	1.41	0.00207	beta-galactosidase precursor, putative, expressed
LOC_Os06g42440	0.82	0.00177	expressed protein
LOC_Os06g42630	1.8	0.0104	B3 DNA binding domain containing protein, expressed
LOC_Os06g42824	0.77	7.5e-06	expressed protein
LOC_Os06g43430	0.64	0.00236	cytochrome P450, putative, expressed
LOC_Os06g43510	0.8	0.000126	cytochrome P450 71D6, putative, expressed
LOC_Os06g43520	0.62	0.000963	cytochrome P450 71D7, putative, expressed
LOC_Os06g43760	1.38	0.00921	tRNA synthetase class I, putative, expressed
LOC_Os06g43810	1.22	1.32e-05	expressed protein
LOC_Os06g43875	0.61	0.00018	retrotransposon protein, putative, unclassified, expressed
LOC_Os06g43900	1.38	0.00294	ribosomal protein L35, putative, expressed
LOC_Os06g43930	0.86	0.00959	OsProCP2 - Putative Lysosomal Pro-x Carboxypeptidase homologue, expressed
LOC_Os06g44150	0.73	0.000861	CorA-like magnesium transporter protein, putative, expressed
LOC_Os06g44500	0.75	6.79e-06	OsFBK17 - F-box domain and kelch repeat containing protein, expressed
LOC_Os06g44620	0.88	0.000176	AMP-binding domain containing protein, expressed
LOC_Os06g44760	0.81	0.0147	expressed protein
LOC_Os06g44840	1.97	2.14e-05	prenyltransferase, putative, expressed
LOC_Os06g45340	0.89	0.000468	peptidyl-prolyl cis-trans isomerase, FKBP-type, putative, expressed
LOC_Os06g45380	0.8	0.0444	vacuolar-sorting receptor precursor, putative, expressed
LOC_Os06g45540	0.88	0.0143	zinc-binding protein, putative, expressed
LOC_Os06g45570	0.6	0.00555	VQ domain containing protein, putative, expressed
LOC_Os06g45580	0.68	0.0488	RING-H2 finger protein, putative, expressed
LOC_Os06g45620	0.84	5.12e-06	expressed protein
LOC_Os06g45720	0.7	0.0342	BTB/POZ domain containing protein, expressed
LOC_Os06g45770	0.62	0.0305	BTB/POZ domain containing protein, putative, expressed
LOC_Os06g46149	0.58	0.0197	serine/arginine repetitive matrix protein 1, putative, expressed
LOC_Os06g46754	0.59	0.0418	RIC10, putative, expressed
LOC_Os06g46950	0.69	0.0282	EF hand family protein, putative, expressed
LOC_Os06g47310	0.6	0.00545	plant-specific domain TIGR01627 family protein, expressed
LOC_Os06g47400	0.77	7.67e-05	OsFBX204 - F-box domain containing protein, expressed
LOC_Os06g47930	1.84	0.000507	expressed protein
LOC_Os06g47950	0.65	0.000435	tetratricopeptide-like helical, putative, expressed
LOC_Os06g47970	1	0.00142	expressed protein
LOC_Os06g48020	0.73	0.0466	peroxidase precursor, putative, expressed
LOC_Os06g48065	0.65	0.0099	Zinc finger, C3HC4 type domain containing protein, expressed
LOC_Os06g48170	0.98	0.0455	glycosyl hydrolases family 16, putative, expressed
LOC_Os06g48180	0.97	0.000412	glycosyl hydrolases family 16, putative, expressed
LOC_Os06g48190	1.01	0.022	expressed protein
LOC_Os06g48500	1.02	1.11e-10	expressed protein
LOC_Os06g48510	0.99	0.00056	choline monooxygenase, chloroplast precursor, putative, expressed
LOC_Os06g48680	0.62	0.0112	expressed protein
LOC_Os06g48760	0.86	0.0475	UTP--glucose-1-phosphate uridylyltransferase, putative, expressed
LOC_Os06g48770	0.76	0.00754	OsSBeL1 - Putative Serine Beta-Lactamase homologue, expressed
LOC_Os06g49100	0.69	0.0145	retrotransposon protein, putative, unclassified, expressed
LOC_Os06g49170	0.79	0.00815	OsWAK64 - OsWAK receptor-like protein kinase, expressed
LOC_Os06g49220	0.66	0.00644	peptide transporter, putative, expressed
LOC_Os06g49500	1.15	3.53e-07	integral membrane protein, putative, expressed
LOC_Os06g49505	0.63	0.00341	arogenate dehydrogenase 1, chloroplast precursor, putative, expressed
LOC_Os06g49640	0.86	0.00125	uncharacterized UPF0114 domain containing protein, expressed
LOC_Os06g49670	0.69	0.0398	pentatricopeptide, putative, expressed
LOC_Os06g49750	1.15	8.46e-14	kelch motif family protein, expressed
LOC_Os06g49870	0.59	0.0497	tRNA-dihydrouridine synthase, putative, expressed
LOC_Os06g50050	0.71	0.0365	AAA-type ATPase family protein, putative, expressed
[truncated: 4,767 more rows]

## Sheet: Down genes
Gene ID	Fold change	FDR value	Protein description
LOC_Os01g12890	-1.24	0.0101	expressed protein
LOC_Os01g21250	-1.65	0.0103	late embryogenesis abundant protein, putative, expressed
LOC_Os03g13560	-1.03	0.0207	hydroxyproline-rich glycoprotein family protein, putative, expressed
LOC_Os03g51440	-0.82	0.00289	LRR receptor-like protein kinase, putative, expressed
LOC_Os04g58330	-1.49	0.0125	expressed protein
LOC_Os05g49730	-1.38	0.00168	protein phosphatase 2C, putative, expressed
LOC_Os06g03710	-1.01	0.00153	DELLA protein SLR1, putative, expressed
LOC_Os06g13730	-1.14	0.0428	glutamate receptor precursor, putative, expressed
LOC_Os06g50960	-1.15	0.0113	expansin precursor, putative, expressed
LOC_Os07g03020	-0.6	0.0239	expressed protein
LOC_Os07g04040	-1.14	0.00505	expressed protein
LOC_Os08g05620	-1.65	0.0298	cytochrome P450, putative, expressed
LOC_Os09g15670	-0.83	0.000506	protein phosphatase 2C, putative, expressed
LOC_Os09g29100	-1.19	0.0195	cyclin, putative, expressed
LOC_Os09g34290	-4.02	0.000207	transposon protein, putative, CACTA, En/Spm sub-class, expressed
LOC_Os09g18060	-1.31	0.0187	hypothetical protein
LOC_Os09g11610	-1.89	0.0303	retrotransposon protein, putative, Ty3-gypsy subclass, expressed
LOC_Os09g29500	-1.32	0.033	retrotransposon protein, putative, unclassified
LOC_Os03g35970	-5.82	0.00014	retrotransposon protein, putative, unclassified, expressed
LOC_Os05g13520	-1.4	0.0209	white-brown complex homolog protein 12, putative, expressed
LOC_Os08g43270	-0.67	0.0391	BAG domain-containing protein, putative, expressed
LOC_Os12g03040	-1.23	0.0195	no apical meristem protein, putative, expressed
LOC_Os01g08330	-1.89	0.0247	aspartic proteinase nepenthesin-1 precursor, putative, expressed
LOC_Os01g58220	-0.75	0.0106	translation initiation factor SUI1, putative, expressed
LOC_Os04g57360	-2.75	0.00337	expressed protein
LOC_Os05g30070	-1.3	0.0343	retrotransposon protein, putative, unclassified, expressed
LOC_Os05g38300	-1.04	0.015	expressed protein
LOC_Os01g58290	-0.81	0.00381	OsSub9 - Putative Subtilisin homologue, expressed
LOC_Os03g21130	-0.66	0.0167	expressed protein
LOC_Os06g05424	-1.27	0.0431	expressed protein
LOC_Os11g29730	-1.29	0.0181	retrotransposon protein, putative, unclassified
