# Supplementary material for: Regulation of plant immunity through histone H3 β-hydroxybutyrylation-mediated transcriptional control
Source: Nat Commun. 2025 Jul 17;16:6588. doi: 10.1038/s41467-025-61474-x (PMC12271380; doi:10.1038/s41467-025-61474-x)
Supplement: Supplementary file 2 — Supplementary Data 1–14. [file 41467_2025_61474_MOESM2_ESM.zip › Spplementary Data/Spplementary Data 4.xlsx]

## Sheet: Up genes
Gene ID	Log2FoldChange	P value	Protein description
LOC_Os01g01400	1.48802	0.0487769	expressed protein
LOC_Os01g01430	6.62901	3.29e-59	No apical meristem protein, putative, expressed
LOC_Os01g01620	1.02757	2.01e-43	kinase, pfkB family, putative, expressed
LOC_Os01g01680	2.01111	3.58e-06	expressed protein
LOC_Os01g02010	2.0265	1.98e-07	expressed protein
LOC_Os01g02020	2.1845	4.95e-130	acetyl-CoA acetyltransferase, cytosolic, putative, expressed
LOC_Os01g02390	1.14968	2.44e-60	protein kinase domain containing protein, expressed
LOC_Os01g02680	1.53543	0.0018184	protein kinase domain containing protein, expressed
LOC_Os01g02880	1.06924	1.16e-38	fructose-bisphospate aldolase isozyme, putative, expressed
LOC_Os01g02900	1.3754	1.04e-45	glycosyltransferase, putative, expressed
LOC_Os01g02910	1.60368	3.13e-06	glycosyltransferase, putative, expressed
LOC_Os01g02920	2.30102	2.74e-115	glycosyltransferase protein, putative, expressed
LOC_Os01g02930	3.05815	7.45e-44	glycosyltransferase protein, putative, expressed
LOC_Os01g03050	1.19131	1.09e-21	fruit protein PKIWI502, putative, expressed
LOC_Os01g03130	2.13408	6.28e-50	expressed protein
LOC_Os01g03270	5.37584	0.000390171	expressed protein
LOC_Os01g03330	1.83896	4.2e-148	BBTI3 - Bowman-Birk type bran trypsin inhibitor precursor, expressed
LOC_Os01g03340	1.59707	4.93e-253	BBTI4 - Bowman-Birk type bran trypsin inhibitor precursor, expressed
LOC_Os01g03360	3.76639	4.44e-300	BBTI5 - Bowman-Birk type bran trypsin inhibitor precursor, expressed
LOC_Os01g03370	6.86268	1.2e-10	senescence-induced receptor-like serine/threonine-protein kinase precursor, putative, expressed
LOC_Os01g03380	5.66431	0.000103059	BBTI6 - Bowman-Birk type bran trypsin inhibitor precursor, putative, expressed
LOC_Os01g03390	4.29316	0	BBTI7 - Bowman-Birk type bran trypsin inhibitor precursor, expressed
LOC_Os01g03510	1.59032	2.99e-73	WD domain, G-beta repeat domain containing protein, expressed
LOC_Os01g03530	3.10271	2.88e-17	multicopper oxidase domain containing protein, expressed
LOC_Os01g03680	1.16005	5.05e-09	BBTI8 - Bowman-Birk type bran trypsin inhibitor precursor, expressed
LOC_Os01g03720	3.44158	3.72e-27	MYB family transcription factor, putative, expressed
LOC_Os01g03730	3.27047	0	nuclease PA3, putative, expressed
LOC_Os01g03750	1.49811	8.28e-18	expressed protein
LOC_Os01g03900	5.65699	0.00022436	expressed protein
LOC_Os01g03914	2.05542	4.76e-269	cation efflux family protein, putative, expressed
LOC_Os01g04050	1.70956	1.18e-155	BBTI12 - Bowman-Birk type bran trypsin inhibitor precursor, expressed
LOC_Os01g04070	1.02547	0.0207397	verticillium wilt disease resistance protein, putative, expressed
LOC_Os01g04160	1.97574	1.1e-07	expressed protein
LOC_Os01g04200	1.07432	4.03e-20	metallo-beta-lactamase family protein, putative, expressed
LOC_Os01g04220	2.99811	0.00387351	DNA binding protein, putative, expressed
LOC_Os01g04330	1.23634	3.4e-49	OsCML16 - Calmodulin-related calcium sensor protein, expressed
LOC_Os01g04370	2.0814	1.84e-18	hsp20/alpha crystallin family protein, putative, expressed
LOC_Os01g04440	1.08738	0.0341371	expressed protein
LOC_Os01g04580	1.6578	7.81e-32	Ser/Thr protein kinase, putative, expressed
LOC_Os01g04590	2.59852	4.15e-74	expressed protein
LOC_Os01g04640	1.09524	0.00930083	reticulon domain containing protein, putative, expressed
LOC_Os01g04930	1.0928	2.74e-27	MYB family transcription factor, putative, expressed
LOC_Os01g04950	1.16021	1.16e-56	peptide transporter PTR2, putative, expressed
LOC_Os01g05150	1.12716	0.0261397	expressed protein
LOC_Os01g05280	3.59435	0.0316107	expressed protein
LOC_Os01g05630	1.6039	6.9e-50	Core histone H2A/H2B/H3/H4 domain containing protein, putative, expressed
LOC_Os01g05650	1.67908	1.66e-162	metallothionein, putative, expressed
LOC_Os01g05780	1.69882	1.38e-05	expressed protein
LOC_Os01g05810	1.64042	3.3e-84	gamma-glutamyltranspeptidase 1 precursor, putative, expressed
LOC_Os01g05830	1.87652	6.43e-153	expressed protein
LOC_Os01g05960	1.23621	6.95e-14	receptor kinase, putative, expressed
LOC_Os01g06220	2.00279	0.00157247	gibberellin receptor GID1L2, putative, expressed
LOC_Os01g06310	4.20732	0	glycine-rich cell wall structural protein precursor, putative, expressed
LOC_Os01g06340	1.86044	0.0369377	expressed protein
LOC_Os01g06500	1.77108	6.01e-22	PHLOEM 2-LIKE A5, putative, expressed
LOC_Os01g06560	3.89878	8.06e-54	transcription factor HBP-1b, putative, expressed
LOC_Os01g06580	1.72972	2.18e-11	fasciclin domain containing protein, expressed
LOC_Os01g06630	3.48502	0.040525	small hydrophilic plant seed protein, putative, expressed
LOC_Os01g06640	1.59512	1.02e-43	basic helix-loop-helix, putative, expressed
LOC_Os01g06660	1.11543	8.52e-20	thiamine pyrophosphate enzyme, C-terminal TPP binding domain containing protein, expressed
LOC_Os01g06720	3.05041	0.00920857	disease resistance protein SlVe2 precursor, putative, expressed
LOC_Os01g06730	3.12229	3.65e-12	verticillium wilt disease resistance protein, putative, expressed
LOC_Os01g06740	4.87127	0	ribosome inactivating protein, putative, expressed
LOC_Os01g06820	1.61085	0.0173838	hcr2-0B, putative, expressed
LOC_Os01g06980	4.18727	0.0278046	POEI35 - Pollen Ole e I allergen and extensin family protein precursor, putative, expressed
LOC_Os01g07010	4.95423	0.00215347	POEI38 - Pollen Ole e I allergen and extensin family protein precursor, putative, expressed
LOC_Os01g07020	4.19664	0.0250913	POEI39 - Pollen Ole e I allergen and extensin family protein precursor, putative, expressed
LOC_Os01g07120	1.69556	4.58e-79	AP2 domain containing protein, expressed
LOC_Os01g07200	1.44298	3.57e-74	staphylococcal nuclease homologue, putative, expressed
LOC_Os01g07300	1.29909	1.82e-15	uncharacterized 50.6 kDa protein in the 5region of gyrA and gyrB, putative, expressed
LOC_Os01g07530	1.55532	2.01e-146	uncharacterized glycosyltransferase, putative, expressed
LOC_Os01g07780	1.24098	3.69e-24	embryo-specific 3, putative, expressed
LOC_Os01g07910	1.04033	1.03e-16	NADH-cytochrome b5 reductase, putative, expressed
LOC_Os01g07950	1.1469	6.57e-46	OsGrx_S15.2 - glutaredoxin subgroup II, expressed
LOC_Os01g08090	1.25501	5.22e-43	flavonol-3-O-glycoside-7-O-glucosyltransferase 1, putative, expressed
LOC_Os01g08110	1.43212	6.23e-16	flavonol-3-O-glycoside-7-O-glucosyltransferase 1, putative, expressed
LOC_Os01g08130	1.40899	0.00220655	phototropic-responsive NPH3 family protein, putative, expressed
LOC_Os01g08140	1.50824	0.0126356	phototropic-responsive NPH3 family protein, putative, expressed
LOC_Os01g08440	2.75162	3.06e-57	UDP-glucoronosyl and UDP-glucosyl transferase domain containing protein, expressed
LOC_Os01g08470	2.55037	3.42e-15	retrotransposon protein, putative, unclassified, expressed
LOC_Os01g08520	2.01862	3.69e-05	DUF581 domain containing protein, expressed
LOC_Os01g08680	1.21011	2.59e-12	myb/SANT domain protein, putative, expressed
LOC_Os01g08810	2.13006	9.63e-16	cytochrome P450, putative, expressed
LOC_Os01g08860	1.34532	1.16e-26	hsp20/alpha crystallin family protein, putative, expressed
LOC_Os01g09010	1.21845	4.46e-79	transferase family protein, putative, expressed
LOC_Os01g09020	1.13332	7.09e-48	WD domain, G-beta repeat domain containing protein, expressed
LOC_Os01g09080	1.34416	1.64e-06	WRKY107, expressed
LOC_Os01g09220	1.15582	2.01e-38	transposon protein, putative, CACTA, En/Spm sub-class, expressed
LOC_Os01g09260	9.23341	2.03e-14	cytokinin dehydrogenase precursor, putative, expressed
LOC_Os01g09300	1.29545	8.29e-67	oxidoreductase, putative, expressed
LOC_Os01g09360	2.29836	0.0245239	expressed protein
LOC_Os01g09460	1.77859	8.27e-12	hexokinase, putative, expressed
LOC_Os01g09640	1.80859	2.01e-126	Myb transcription factor, putative, expressed
LOC_Os01g09665	1.08597	0.000216199	expressed protein
LOC_Os01g09700	1.05406	0.00149675	aminotransferase, classes I and II, domain containing protein, expressed
LOC_Os01g09850	1.91454	8.72e-46	ZOS1-04 - C2H2 zinc finger protein, expressed
LOC_Os01g09870	1.16206	0.0266595	expressed protein
LOC_Os01g10040	1.38779	9.83e-13	cytochrome P450, putative, expressed
LOC_Os01g10180	3.39567	1.27e-07	avr9/Cf-9 rapidly elicited protein 146, putative, expressed
LOC_Os01g10250	1.72146	2.49e-68	hydrolase, alpha/beta fold family domain containing protein, expressed
LOC_Os01g10320	3.03435	1.85e-32	class III HD-Zip protein 8, putative, expressed
LOC_Os01g10440	2.18813	8.09e-48	xylosyltransferase, putative, expressed
LOC_Os01g11150	1.83779	0.0159205	gibberellin 2-beta-dioxygenase, putative, expressed
LOC_Os01g11460	2.87226	2.63e-09	zinc finger, C3HC4 type domain containing protein, expressed
LOC_Os01g11570	1.90032	6.73e-60	GDSL-like lipase/acylhydrolase, putative, expressed
LOC_Os01g11600	3.48129	1.99e-191	expressed protein
LOC_Os01g11650	1.91995	9.57e-116	GDSL-like lipase/acylhydrolase, putative, expressed
LOC_Os01g11750	2.09466	7.14e-05	GDSL-like lipase/acylhydrolase, putative, expressed
LOC_Os01g11810	1.33111	1.73e-08	powdery mildew resistant protein 5, putative, expressed
LOC_Os01g11860	2.5164	1.64e-09	DJ-1 family protein, putative, expressed
LOC_Os01g11910	2.1039	5.99e-59	basic helix-loop-helix, putative, expressed
LOC_Os01g12000	2.83442	4.35e-08	expressed protein
LOC_Os01g12100	1.07885	3.35e-17	expressed protein
LOC_Os01g12240	3.33263	0.00474506	hypothetical protein
LOC_Os01g12381	1.13099	7.16e-05	GDSL-like lipase/acylhydrolase, putative, expressed
LOC_Os01g12410	2.76717	2.92e-12	receptor-like protein kinase, putative, expressed
LOC_Os01g12420	2.89517	8.29e-22	receptor-like protein kinase, putative, expressed
LOC_Os01g12430	2.55541	3.32e-34	receptor-like protein kinase, putative, expressed
LOC_Os01g12464	1.05291	0.0223675	CHCH domain containing protein, expressed
LOC_Os01g12470	1.15131	1.61e-16	mitochondrial carrier protein, putative, expressed
LOC_Os01g12520	5.12736	2.04e-44	mitochondrial carrier protein, putative, expressed
LOC_Os01g12580	2.63073	5.87e-18	late embryogenesis abundant protein, putative, expressed
LOC_Os01g12660	4.45406	7.72e-19	AAA-type ATPase family protein, putative, expressed
LOC_Os01g12710	1.41655	7.64e-125	oxidoreductase, short chain dehydrogenase/reductase family domain containing protein, expressed
LOC_Os01g12820	3.1939	4.34e-21	harpin-induced protein, putative, expressed
LOC_Os01g13070	2.62049	0.0201903	expressed protein
LOC_Os01g13130	4.06934	3.08e-27	aquaporin protein, putative, expressed
LOC_Os01g13210	1.28325	2.02e-177	salt stress root protein RS1, putative, expressed
LOC_Os01g13280	2.19803	2.08e-20	ubiquitin conjugating enzyme protein, putative, expressed
LOC_Os01g13360	5.44385	0.000337705	phosphatidylinositol 3- and 4-kinase family protein, putative, expressed
LOC_Os01g13420	1.31564	1.46e-24	SOUL heme-binding protein, putative, expressed
LOC_Os01g14080	1.25601	1.08e-08	lipase class 3 family protein, putative, expressed
LOC_Os01g14100	1.31192	9.14e-46	BT1 family protein, putative, expressed
LOC_Os01g14410	1.50983	0.00237354	early light-induced protein, chloroplast precursor, putative, expressed
LOC_Os01g14530	4.23607	2.21e-10	AWPM-19-like membrane family protein, putative, expressed
LOC_Os01g14960	1.70174	0.0243386	expressed protein
LOC_Os01g14970	1.54067	0.00442669	expressed protein
LOC_Os01g14990	3.1301	0.000649435	GCRP6 - Glycine and cysteine rich family protein precursor, putative, expressed
LOC_Os01g15000	1.44452	2.37e-134	lipase, putative, expressed
LOC_Os01g15270	1.86564	2.44e-07	expressed protein
LOC_Os01g15340	2.76147	2.5e-10	flowering promoting factor-like 1, putative, expressed
LOC_Os01g15900	1.5292	1.36e-14	expressed protein
LOC_Os01g15920	1.58935	0.039975	expressed protein
LOC_Os01g16170	1.72579	2.78e-256	PQ loop repeat domain containing protein, expressed
LOC_Os01g16230	2.41466	4.22e-08	TKL_IRAK_CR4L.2 - The CR4L subfamily has homology with Crinkly4, expressed
LOC_Os01g16350	1.93408	1.61e-130	hydroxymethylglutaryl-CoA lyase, putative, expressed
LOC_Os01g16380	2.63464	0.0177146	expressed protein
LOC_Os01g16660	1.71933	0.0097402	transposon protein, putative, unclassified, expressed
LOC_Os01g16810	3.00945	1.26e-05	MYB family transcription factor, putative, expressed
LOC_Os01g16920	2.05971	0.000205188	embryonic protein DC-8, putative, expressed
LOC_Os01g17160	3.74235	1.01e-14	OsSubt1 - Putative Subtilisin homologue, expressed
LOC_Os01g17190	1.29661	7.9e-81	OsCam3 - Calmodulin, expressed
LOC_Os01g18080	1.93111	8.91e-155	retrotransposon protein, putative, unclassified, expressed
LOC_Os01g18110	5.50744	1.08e-06	cinnamoyl CoA reductase, putative, expressed
LOC_Os01g18120	3.79217	2.91e-12	cinnamoyl CoA reductase, putative, expressed
LOC_Os01g18170	5.59451	1.64e-20	Cupin domain containing protein, expressed
LOC_Os01g18220	2.92187	8.49e-78	expressed protein
LOC_Os01g18230	1.42698	5.68e-07	FAD-linked oxidoreductase protein, putative, expressed
LOC_Os01g18360	1.36532	0.00521973	OsIAA4 - Auxin-responsive Aux/IAA gene family member, expressed
LOC_Os01g18530	5.71099	8.4e-05	expressed protein
LOC_Os01g18584	1.08216	9.27e-21	WRKY9, expressed
LOC_Os01g18744	1.68683	8.18e-20	transferase family protein, putative, expressed
LOC_Os01g19130	1.18571	1.25e-82	protein phosphatase 2C, putative, expressed
LOC_Os01g19170	2.29319	5.05e-45	polygalacturonase, putative, expressed
LOC_Os01g19260	1.86974	2.22e-23	ATPase, putative, expressed
LOC_Os01g19270	2.65581	1.63e-09	expressed protein
LOC_Os01g19280	4.84723	0.00324274	expressed protein
LOC_Os01g19290	5.54553	5.43e-10	integral membrane protein DUF6 containing protein, expressed
LOC_Os01g19330	1.23616	0.000385039	MYB family transcription factor, putative, expressed
LOC_Os01g19390	1.43127	3.53e-10	glycerol-3-phosphate acyltransferase, putative, expressed
LOC_Os01g19630	1.15255	5.13e-07	expressed protein
LOC_Os01g19770	5.16524	4.14e-17	mitochondrial import inner membrane translocase subunit Tim17, putative, expressed
LOC_Os01g19800	1.57518	3.65e-17	zinc finger, C3HC4 type, putative, expressed
LOC_Os01g19820	1.87522	5.02e-60	universal stress protein domain containing protein, putative, expressed
LOC_Os01g19940	1.96922	2.05e-127	expressed protein
LOC_Os01g20030	2.92963	8.69e-05	expressed protein
LOC_Os01g20204	6.92681	1.02e-07	expressed protein
LOC_Os01g20206	4.26898	0	methyltransferase, putative, expressed
LOC_Os01g20730	3.3532	0.000124684	expressed protein
LOC_Os01g20780	7.71491	7.93e-10	anther-specific protein SF18 precursor, putative, expressed
LOC_Os01g20930	1.18455	6.75e-11	RING-H2 finger protein, putative, expressed
LOC_Os01g20980	2.54812	9.65e-17	pectinesterase, putative, expressed
LOC_Os01g21100	4.0041	0.0404149	expressed protein
LOC_Os01g21120	1.18778	2.68e-23	AP2 domain containing protein, expressed
LOC_Os01g21144	2.66055	2.58e-23	expressed protein
LOC_Os01g21160	1.78325	5.1e-163	2-oxo acid dehydrogenases acyltransferase domain containing protein, expressed
LOC_Os01g21250	2.29025	1.18e-191	late embryogenesis abundant protein, putative, expressed
LOC_Os01g21320	1.16617	3.33e-94	NAD dependent epimerase/dehydratase family domain containing protein, expressed
LOC_Os01g21590	3.31382	6.37e-27	homeodomain, putative, expressed
LOC_Os01g21620	2.39747	8.86e-05	expressed protein
LOC_Os01g21630	2.82407	4.6e-49	pectinacetylesterase domain containing protein, expressed
LOC_Os01g22230	1.93775	1.78e-10	peroxidase precursor, putative, expressed
LOC_Os01g22336	2.78399	4.39e-06	peroxidase precursor, putative, expressed
LOC_Os01g22352	3.0932	1.55e-158	peroxidase precursor, putative, expressed
LOC_Os01g22370	1.86991	2e-103	peroxidase precursor, putative, expressed
LOC_Os01g23530	4.21467	0.0371858	terpene synthase, putative, expressed
LOC_Os01g23580	1.22666	0.00490765	inorganic H+ pyrophosphatase, putative, expressed
LOC_Os01g23850	1.16147	0.0116345	transposon protein, putative, CACTA, En/Spm sub-class, expressed
LOC_Os01g24420	1.18204	2.78e-13	expressed protein
LOC_Os01g24430	1.06961	0.00422189	expressed protein
LOC_Os01g24470	4.18306	0.0302845	PHS1, putative, expressed
LOC_Os01g24480	1.3706	1.09e-44	DUF1399 containing protein, putative, expressed
LOC_Os01g24680	1.47546	3.45e-184	3-hydroxyacyl-CoA dehydrogenase, putative, expressed
LOC_Os01g24710	8.31982	0	jacalin-like lectin domain containing protein, expressed
LOC_Os01g24720	2.85125	4.21e-11	expressed protein
LOC_Os01g24820	4.06184	0.0392388	NB-ARC domain containing protein, expressed
LOC_Os01g25080	3.23526	0.021412	expressed protein
LOC_Os01g25100	7.26699	1.31e-08	glutathione S-transferase, putative, expressed
LOC_Os01g25540	1.66099	1.54e-16	RALFL6 - Rapid ALkalinization Factor RALF family protein precursor, expressed
LOC_Os01g25560	1.43339	8.96e-05	RALFL7 - Rapid ALkalinization Factor RALF family protein precursor, expressed
LOC_Os01g25970	3.4521	0.0467422	retrotransposon protein, putative, Ty1-copia subclass
LOC_Os01g25980	4.52449	0.0108275	retrotransposon protein, putative, Ty1-copia subclass, expressed
LOC_Os01g25990	2.3211	7.09e-235	expressed protein
LOC_Os01g26390	1.33794	0.000211493	TKL_IRAK_DUF26-lh.1 - DUF26 kinases have homology to DUF26 containing loci, expressed
LOC_Os01g27160	1.61605	0.0294963	cullin, putative, expressed
LOC_Os01g27200	2.24815	0.00282357	retrotransposon protein, putative, unclassified, expressed
LOC_Os01g27210	2.32317	1.02e-104	glutathione S-transferase, putative, expressed
LOC_Os01g27240	1.30859	0.00495548	12-oxophytodienoate reductase, putative, expressed
LOC_Os01g27340	3.01176	5.53e-05	glutathione S-transferase, putative, expressed
LOC_Os01g27360	1.25815	2.95e-11	glutathione S-transferase, putative, expressed
LOC_Os01g27449	1.86025	9.57e-10	expressed protein
LOC_Os01g27630	6.33674	3.99e-06	glutathione S-transferase, putative, expressed
LOC_Os01g27700	2.78035	0.000549534	laccase precursor protein, putative, expressed
LOC_Os01g27750	1.11107	3.45e-23	bifunctional 3-dehydroquinate dehydratase/shikimate dehydrogenase,chloroplast precursor, putative, expressed
LOC_Os01g27860	2.25245	0.0034571	expressed protein
LOC_Os01g28500	3.92554	9.88e-130	SCP-like extracellular protein, expressed
LOC_Os01g28690	1.27818	0.00153026	nucleoporin autopeptidase domain containing protein, expressed
LOC_Os01g28840	2.86592	3.02e-23	C4-dicarboxylate transporter/malic acid transport protein, expressed
LOC_Os01g28950	5.28294	0.00104833	retrotransposon protein, putative, Ty3-gypsy subclass, expressed
LOC_Os01g28960	6.45708	1.98e-09	retrotransposon protein, putative, Ty3-gypsy subclass, expressed
LOC_Os01g28970	4.59566	6.16e-11	retrotransposon protein, putative, Ty3-gypsy subclass, expressed
LOC_Os01g29280	1.51135	2.65e-06	expressed protein
LOC_Os01g29860	4.48186	0.00267283	expressed protein
LOC_Os01g29870	5.3475	3.37e-11	multidrug resistance protein 9, putative, expressed
LOC_Os01g31370	1.87724	1.16e-21	glycosyltransferase, putative, expressed
LOC_Os01g31450	2.49126	6.9e-18	retrotransposon protein, putative, unclassified, expressed
LOC_Os01g31460	2.99048	0.0482979	retrotransposon protein, putative, unclassified, expressed
LOC_Os01g32120	3.48986	7.04e-09	OsCML11 - Calmodulin-related calcium sensor protein, expressed
LOC_Os01g32380	1.74384	3.51e-09	expressed protein
LOC_Os01g32490	1.63902	0.0244642	hypothetical protein
LOC_Os01g32670	1.03958	0.000183908	expressed protein
LOC_Os01g32770	3.215	0	DUF260 domain containing protein, putative, expressed
LOC_Os01g32780	3.58151	0	universal stress protein domain containing protein, putative, expressed
LOC_Os01g33770	1.01532	0.000723188	expressed protein
LOC_Os01g33784	1.13557	6.87e-45	lipase family protein, putative, expressed
LOC_Os01g34010	3.42368	5.84e-27	expressed protein
LOC_Os01g34020	3.81615	0.00378979	retrotransposon protein, putative, unclassified, expressed
LOC_Os01g34450	4.90107	2.76e-05	expressed protein
LOC_Os01g34460	4.53214	0.0101091	expressed protein
LOC_Os01g34560	1.5608	0.0402313	3-ketoacyl-CoA synthase, putative, expressed
LOC_Os01g34840	4.43501	0.0228073	retrotransposon protein, putative, Ty1-copia subclass, expressed
LOC_Os01g34880	2.63237	7.3e-43	callose synthase, putative, expressed
LOC_Os01g34890	2.78396	5.59e-45	GLUCAN SYNTHASE-LIKE protein, putative, expressed
LOC_Os01g34900	2.66445	0.00177511	GLUCAN SYNTHASE-LIKE protein, putative, expressed
LOC_Os01g35470	2.32521	0.0132494	retrotransposon protein, putative, Ty3-gypsy subclass, expressed
LOC_Os01g36240	1.6104	0.00241219	peroxidase precursor, putative, expressed
LOC_Os01g36790	3.34276	5.7e-89	TKL_IRAK_DUF26-lf.2 - DUF26 kinases have homology to DUF26 containing loci, expressed
LOC_Os01g37000	8.20334	2.9e-15	carboxyl-terminal peptidase, putative, expressed
LOC_Os01g37200	6.60966	1.52e-07	retrotransposon protein, putative, Ty3-gypsy subclass, expressed
LOC_Os01g37470	1.26181	3.37e-35	asp/Glu racemase, putative, expressed
LOC_Os01g37810	2.34963	3.82e-19	expressed protein
LOC_Os01g37920	1.37502	9.2e-15	expressed protein
LOC_Os01g37950	2.55443	9.32e-41	expressed protein
LOC_Os01g38110	2.15791	7.15e-10	cytochrome P450, putative, expressed
LOC_Os01g38580	2.72536	2.1e-14	beta,beta-carotene 9,10-dioxygenase, putative, expressed
LOC_Os01g38990	1.65248	1.01e-48	mitochondrial carrier protein, putative, expressed
LOC_Os01g39020	1.98061	1.82e-08	HSF-type DNA-binding domain containing protein, expressed
LOC_Os01g39040	3.81683	0.0184576	DUF260 domain containing protein, putative, expressed
LOC_Os01g39136	4.13927	5.63e-20	retrotransposon protein, putative, unclassified, expressed
LOC_Os01g39860	2.20085	3.42e-38	1-aminocyclopropane-1-carboxylate oxidase protein, putative, expressed
LOC_Os01g39890	1.09231	2.34e-22	transposon protein, putative, unclassified, expressed
LOC_Os01g39990	2.46534	0.00459226	expressed protein
LOC_Os01g40020	4.17934	0.0260979	expressed protein
LOC_Os01g40070	1.1058	4.99e-45	expressed protein
LOC_Os01g40094	2.22719	1.63e-289	protein phosphatase 2C, putative, expressed
LOC_Os01g40190	1.64908	6.55e-17	retrotransposon protein, putative, unclassified, expressed
LOC_Os01g40280	3.22656	6.55e-129	integral membrane protein, putative, expressed
LOC_Os01g40330	1.09104	1.15e-65	DUF630/DUF632 domains containing protein, putative, expressed
LOC_Os01g40430	3.18751	6.69e-31	WRKY27, expressed
LOC_Os01g40550	4.04214	7.34e-07	hsp20/alpha crystallin family protein, putative, expressed
LOC_Os01g40570	1.62649	5.95e-41	outer mitochondrial membrane porin, putative, expressed
LOC_Os01g40580	2.14413	3.4e-08	hypersensitive-induced response protein, putative, expressed
LOC_Os01g40950	6.93425	2.49e-08	expressed protein
LOC_Os01g41160	2.03989	1.26e-31	FAD dependent oxidoreductase domain containing protein, expressed
LOC_Os01g41220	1.1713	1.21e-26	DUF538 domain containing protein, putative, expressed
LOC_Os01g41430	1.9503	5.69e-43	UDP-glucoronosyl and UDP-glucosyl transferase, putative, expressed
LOC_Os01g41510	2.93584	3.84e-11	calcineurin B, putative, expressed
LOC_Os01g41720	1.191	0.0368133	expressed protein
LOC_Os01g42090	2.20456	1.21e-39	nodulin MtN3 family protein, putative, expressed
LOC_Os01g42110	4.70506	2.61e-51	nodulin MtN3 family protein, putative, expressed
LOC_Os01g42200	3.01077	0.0382158	expressed protein
LOC_Os01g42234	1.32858	5.53e-26	amino acid permease family protein, putative, expressed
LOC_Os01g42370	1.22845	0.00173342	pleiotropic drug resistance protein, putative, expressed
LOC_Os01g42380	1.20665	2.24e-101	pleiotropic drug resistance protein, putative, expressed
LOC_Os01g42410	1.12353	1.74e-70	pleiotropic drug resistance protein, putative, expressed
LOC_Os01g42690	1.02609	2.25e-08	OsPOP2 - Putative Prolyl Oligopeptidase homologue, expressed
LOC_Os01g42850	1.35425	3.01e-115	ThiF family domain containing protein, putative, expressed
LOC_Os01g42860	3.8913	0	inhibitor I family protein, putative, expressed
LOC_Os01g42900	5.90348	3.17e-05	ABC-2 type transporter domain containing protein, expressed
LOC_Os01g43080	1.80089	1.08e-05	exonuclease, putative, expressed
LOC_Os01g43320	1.02432	7.54e-05	transmembrane amino acid transporter protein, putative, expressed
LOC_Os01g43650	1.83014	3.93e-16	WRKY11, expressed
LOC_Os01g43710	1.23875	1.15e-88	cytochrome P450 72A1, putative, expressed
LOC_Os01g43720	2.42637	0.000133312	cytochrome P450 72A1, putative, expressed
LOC_Os01g43740	1.6543	6.53e-17	cytochrome P450 72A1, putative, expressed
LOC_Os01g43774	2.96604	9.22e-18	cytochrome P450 72A1, putative, expressed
LOC_Os01g43851	2.54688	1.81e-70	cytochrome P450 72A1, putative, expressed
LOC_Os01g43950	3.00456	0.00128592	expressed protein
LOC_Os01g44090	3.36789	1.1e-21	X8 domain containing protein, expressed
LOC_Os01g44120	2.62251	1e-14	expressed protein
LOC_Os01g44250	1.83956	6.91e-12	CBS domain containing membrane protein, putative, expressed
LOC_Os01g44360	4.28908	1.08e-06	CBS domain containing membrane protein, putative, expressed
LOC_Os01g44960	4.93189	2.93e-11	hydrolase, alpha/beta fold family domain containing protein, expressed
LOC_Os01g45110	3.56106	3.26e-93	anthocyanin 3-O-beta-glucosyltransferase, putative, expressed
LOC_Os01g45200	1.32229	2.77e-14	cinnamoyl-CoA reductase-related, putative, expressed
LOC_Os01g45350	2.53064	0.0111075	exostosin family protein, putative, expressed
LOC_Os01g45450	1.16355	6.32e-07	AAA family ATPase, putative, expressed
LOC_Os01g45460	3.56266	3e-82	serine esterase, putative, expressed
LOC_Os01g45640	3.27259	0	tat pathway signal sequence family protein, expressed
LOC_Os01g45650	4.07752	0.0484115	OsFBX19 - F-box domain containing protein, expressed
LOC_Os01g45659	4.5213	2.44e-30	expressed protein
LOC_Os01g45670	1.49598	4.02e-06	expressed protein
LOC_Os01g45700	3.1933	3.44e-27	expressed protein
LOC_Os01g45900	1.61718	1.15e-51	OsFBX20 - F-box domain containing protein, expressed
LOC_Os01g45990	1.63725	5.32e-100	potassium channel AKT1, putative, expressed
LOC_Os01g46080	1.33351	1.77e-46	GDSL-like lipase/acylhydrolase, putative, expressed
LOC_Os01g46250	3.80184	0.021752	lipase, putative, expressed
LOC_Os01g46290	4.24298	4.35e-10	lipase, putative, expressed
LOC_Os01g46370	4.53102	2.72e-55	lipase class 3 family protein, putative, expressed
LOC_Os01g46430	2.72309	0.0363135	glycosyl transferase, group 1 domain containing protein, expressed
LOC_Os01g46440	3.22412	4.97e-19	VQ domain containing protein, putative, expressed
LOC_Os01g46900	2.15961	0.0286894	transposon protein, putative, Mariner sub-class, expressed
LOC_Os01g46910	3.83451	0.019814	microneme protein Sm70, putative, expressed
LOC_Os01g46970	2.7166	1.37e-113	transcription factor, putative, expressed
LOC_Os01g47262	1.85084	2.03e-178	AMSH-like protease, putative, expressed
LOC_Os01g47290	6.72161	3.04e-36	expressed protein
LOC_Os01g47300	5.48283	2.85e-99	retrotransposon protein, putative, unclassified, expressed
LOC_Os01g47490	2.08966	3.88e-192	Lg106, putative, expressed
LOC_Os01g47560	1.24234	6.19e-18	WRKY16, expressed
LOC_Os01g47610	1.37411	0.000257271	lipase class 3 family protein, putative, expressed
LOC_Os01g47690	1.9541	6.44e-108	metallo-beta-lactamase family protein, putative, expressed
LOC_Os01g48000	2.50269	2.21e-149	S-locus-like receptor protein kinase, putative, expressed
LOC_Os01g48130	2.50742	1.69e-48	no apical meristem protein, putative, expressed
LOC_Os01g48446	1.4348	2.49e-21	no apical meristem protein, putative, expressed
LOC_Os01g48790	1.17049	1.92e-59	YT521-B-like family domain containing protein, expressed
LOC_Os01g48910	2.00413	1.53e-85	AMP-binding enzyme, putative, expressed
LOC_Os01g48960	1.62326	6.39e-129	glutamate synthase, chloroplast precursor, putative, expressed
LOC_Os01g49024	1.50539	0.0200357	phosphatidylserine synthase, putative, expressed
LOC_Os01g49030	2.39196	1.06e-41	expressed protein
LOC_Os01g49280	2.35952	1.36e-09	zinc finger family protein, putative, expressed
LOC_Os01g49380	1.06652	5.56e-06	lipase, putative, expressed
LOC_Os01g49710	3.61214	2.03e-123	glutathione S-transferase, putative, expressed
LOC_Os01g49720	3.39191	3.46e-142	glutathione S-transferase, putative, expressed
LOC_Os01g49920	1.5193	1.12e-53	protein kinase, putative, expressed
LOC_Os01g50160	2.16055	1.32e-166	MDR-like ABC transporter, putative, expressed
LOC_Os01g50350	1.08739	0.0225714	expressed protein
LOC_Os01g50370	1.96485	1.69e-28	STE_MEKK_ste11_MAP3K.4 - STE kinases include homologs to sterile 7, sterile 11 and sterile 20 from yeast, expressed
LOC_Os01g50400	2.59878	2.34e-44	STE_MEKK_ste11_MAP3K.5 - STE kinases include homologs to sterile 7, sterile 11 and sterile 20 from yeast, expressed
LOC_Os01g50410	1.5215	1.16e-51	STE_MEKK_ste11_MAP3K.6 - STE kinases include homologs to sterile 7, sterile 11 and sterile 20 from yeast, expressed
LOC_Os01g50420	1.44115	1.44e-42	STE_MEKK_ste11_MAP3K.7 - STE kinases include homologs to sterile 7, sterile 11 and sterile 20 from yeast, expressed
LOC_Os01g50440	4.49312	7.3e-36	AWPM-19-like membrane family protein, putative, expressed
LOC_Os01g50450	1.94519	4.04e-108	expressed protein
LOC_Os01g50460	1.59436	2.9e-07	nodulin MtN3 family protein, putative, expressed
LOC_Os01g50520	3.68743	3.82e-05	cytochrome P450 monooxygenase CYP711A12, putative, expressed
LOC_Os01g50530	2.89068	1.45e-08	cytochrome P450, putative, expressed
LOC_Os01g50700	1.86645	0.00131403	dehydrin family protein, expressed
LOC_Os01g50870	1.02129	0.00183805	expressed protein
LOC_Os01g50900	2.47033	3.13e-05	Cupin domain containing protein, expressed
LOC_Os01g50910	5.66223	1.32e-128	late embryogenesis abundant protein, group 3, putative, expressed
LOC_Os01g50940	1.67599	6.44e-24	helix-loop-helix DNA-binding domain containing protein, expressed
LOC_Os01g51030	5.01581	3.39e-50	expressed protein
LOC_Os01g51040	1.9307	8.23e-25	transmembrane protein 16K, putative, expressed
LOC_Os01g51050	1.7834	8.82e-08	jacalin-like lectin domain containing protein, expressed
LOC_Os01g51140	2.41885	1.23e-97	helix-loop-helix DNA-binding domain containing protein, expressed
LOC_Os01g51210	2.14025	3.86e-47	uncharacterized protein PA4923, putative, expressed
LOC_Os01g51230	3.14916	0.00356559	IQ calmodulin-binding motif domain containing protein, expressed
LOC_Os01g51380	1.52445	1.59e-86	ATP synthase, putative, expressed
LOC_Os01g51420	2.27342	1.17e-78	calcineurin B, putative, expressed
LOC_Os01g51540	3.40335	2.79e-116	cytidine/deoxycytidylate deaminase, putative, expressed
LOC_Os01g51670	1.01026	2.02e-37	expressed protein
LOC_Os01g51770	1.79427	0.00727298	outer mitochondrial membrane porin, putative, expressed
LOC_Os01g51870	1.78438	4.95e-83	methyltransferase, putative, expressed
LOC_Os01g52030	1.11401	1.82e-08	zinc finger A20 and AN1 domain-containing stress-associated protein, putative, expressed
LOC_Os01g52060	4.85336	6.27e-09	expressed protein
LOC_Os01g52100	2.30222	6.64e-07	DUF581 domain containing protein, expressed
LOC_Os01g52130	3.983	0	sulfate transporter, putative, expressed
LOC_Os01g52260	1.93463	2.16e-18	serine acetyltransferase protein, putative, expressed
LOC_Os01g52290	1.50136	5.44e-34	expressed protein
LOC_Os01g52330	2.33625	9.23e-09	NB-ARC domain containing protein, expressed
LOC_Os01g52340	1.7585	7.41e-08	NB-ARC domain containing protein, expressed
LOC_Os01g52480	1.78749	2.34e-12	senescence-associated protein, putative, expressed
LOC_Os01g52630	1.46354	2.05e-70	regulator of chromosome condensation, putative, expressed
LOC_Os01g52690	2.0046	0.0293429	retrotransposon protein, putative, unclassified, expressed
LOC_Os01g52730	1.85533	1.7e-43	DUF584 domain containing protein, putative, expressed
LOC_Os01g52740	3.50097	5.77e-54	expressed protein
LOC_Os01g52830	3.64762	7.75e-06	DUF1264 domain containing protein, putative, expressed
LOC_Os01g52980	1.17706	1.33e-13	OsFBX23 - F-box domain containing protein, expressed
LOC_Os01g53090	1.39881	3.23e-06	pathogen-related protein, putative, expressed
LOC_Os01g53260	5.75332	8.39e-37	WRKY23, expressed
LOC_Os01g53470	1.67044	0.00674266	harpin-induced protein 1 domain containing protein, expressed
LOC_Os01g53680	1.26061	9.52e-17	6-phosphofructokinase, putative, expressed
LOC_Os01g53810	1.28424	3.61e-93	peptidase, putative, expressed
LOC_Os01g53820	1.59833	8.01e-11	expressed protein
LOC_Os01g53940	1.36607	0.00256055	expressed protein
LOC_Os01g53980	1.48104	1.38e-06	IQ calmodulin-binding motif family protein, expressed
LOC_Os01g53990	4.21567	0.0261198	pectinesterase, putative, expressed
LOC_Os01g54030	1.34737	9.19e-07	NADP-dependent malic enzyme, putative, expressed
LOC_Os01g54270	4.01405	6.4e-09	transposon protein, putative, unclassified, expressed
LOC_Os01g54460	4.15408	0.0299192	expressed protein
LOC_Os01g54890	1.63562	0.00174994	ethylene-responsive transcription factor 2, putative, expressed
LOC_Os01g54950	1.16184	0.0258236	expressed protein
LOC_Os01g55100	2.10019	1.09e-30	slTCP3, putative, expressed
LOC_Os01g55160	2.73701	2.25e-11	expressed protein
LOC_Os01g55240	1.41168	2.25e-64	gibberellin 2-beta-dioxygenase, putative, expressed
LOC_Os01g55340	3.73789	9.33e-45	dof zinc finger domain containing protein, putative, expressed
LOC_Os01g55370	1.12132	0.00727631	expressed protein
LOC_Os01g55540	2.11344	0	aminotransferase, classes I and II, domain containing protein, expressed
LOC_Os01g55650	1.02116	5.11e-33	phospholipase, patatin family, putative, expressed
LOC_Os01g55780	1.07888	8.46e-55	glycerophosphoryl diester phosphodiesterase family protein, putative, expressed
LOC_Os01g55940	2.56623	9.02e-30	OsGH3.2 - Probable indole-3-acetic acid-amido synthetase, expressed
LOC_Os01g56070	1.06579	2.24e-20	RING finger protein, putative, expressed
LOC_Os01g56080	1.04028	0.00666813	expressed protein
LOC_Os01g56180	1.59451	3.48e-76	expressed protein
LOC_Os01g56235	1.43582	0.040575	expressed protein
LOC_Os01g56240	1.85392	8.31e-23	OsSAUR2 - Auxin-responsive SAUR gene family member, expressed
LOC_Os01g56560	1.21364	1.07e-31	cyclase/dehydrase family protein, expressed
LOC_Os01g56570	2.26515	0.00193291	xylosyltransferase, putative, expressed
LOC_Os01g56690	3.1889	1.65e-22	helix-loop-helix DNA-binding domain containing protein, expressed
LOC_Os01g56750	3.46488	0.0434977	OsFBDUF8 - F-box and DUF domain containing protein, expressed
LOC_Os01g56810	1.26746	7e-06	cytokinin dehydrogenase precursor, putative, expressed
LOC_Os01g57250	1.84156	1.77e-126	expressed protein
LOC_Os01g57370	2.70013	3.14e-06	cyclic nucleotide-gated ion channel 2, putative, expressed
LOC_Os01g57440	1.19267	0.000897646	DNA repair metallo-beta-lactamase, putative, expressed
LOC_Os01g57450	1.93122	9.42e-99	universal stress protein domain containing protein, putative, expressed
LOC_Os01g57770	3.14017	1.08e-68	OsPOP4 - Putative Prolyl Oligopeptidase homologue, expressed
LOC_Os01g57840	1.54074	1.37e-16	expressed protein
LOC_Os01g57854	2.54217	2.68e-48	pectinesterase, putative, expressed
LOC_Os01g57880	2.41445	7.85e-08	plastocyanin-like domain containing protein, putative, expressed
LOC_Os01g57890	2.00284	1.75e-08	Homeobox domain containing protein, expressed
LOC_Os01g58130	2.10756	1.17e-22	expressed protein
LOC_Os01g58140	1.13898	4.65e-13	expressed protein
LOC_Os01g58150	2.4706	7.28e-24	expressed protein
LOC_Os01g58170	2.34562	0.00784944	expressed protein
LOC_Os01g58194	2.99364	8.29e-131	protein disulfide isomerase, putative, expressed
LOC_Os01g58230	3.67034	0.000740104	expressed protein
LOC_Os01g58290	3.12414	7.41e-155	OsSub9 - Putative Subtilisin homologue, expressed
LOC_Os01g58320	3.46114	3.87e-43	expressed protein
LOC_Os01g58370	1.75065	0.0335782	expressed protein
LOC_Os01g58380	1.20315	2.2e-108	3-hydroxybutyryl-CoA dehydrogenase, putative, expressed
LOC_Os01g58420	1.13522	5.4e-28	AP2 domain containing protein, expressed
LOC_Os01g58610	2.47707	0.00193312	phosphoglycerate kinase protein, putative, expressed
LOC_Os01g58620	1.48919	2e-36	expressed protein
LOC_Os01g58640	2.15982	1.98e-116	nucleotide pyrophosphatase/phosphodiesterase, putative, expressed
LOC_Os01g58740	1.49705	1.49e-37	glycerol-3-phosphate dehydrogenase, putative, expressed
LOC_Os01g58850	2.98501	5.07e-05	circadian clock coupling factor-related, putative, expressed
LOC_Os01g58960	1.91618	0.0245238	cytochrome P450, putative, expressed
LOC_Os01g59000	1.28559	1.15e-21	cytochrome P450, putative, expressed
LOC_Os01g59100	1.07252	1.81e-11	cytokinin-N-glucosyltransferase 1, putative, expressed
LOC_Os01g59160	1.61336	4.54e-23	UBA/TS-N domain containing protein, expressed
LOC_Os01g59180	1.51111	1.28e-50	OsFBX27 - F-box domain containing protein, expressed
LOC_Os01g59670	1.20713	1.48e-24	expressed protein
LOC_Os01g59740	2.24605	1.99e-141	expressed protein
LOC_Os01g59950	1.92468	1.94e-21	pentatricopeptide repeat-containing protein, putative, expressed
LOC_Os01g59970	1.11229	1.8e-23	expressed protein
LOC_Os01g60420	1.55915	3.78e-36	expressed protein
LOC_Os01g60430	1.06179	0.000475716	pentatricopeptide repeat-containing protein, putative, expressed
LOC_Os01g60640	1.71931	2.76e-18	WRKY21, expressed
LOC_Os01g60670	1.44322	0.0136256	receptor-like protein kinase precursor, putative, expressed
LOC_Os01g60690	3.09267	6.58e-06	expressed protein
LOC_Os01g60700	1.58227	2.63e-98	serine/threonine-protein kinase NAK, putative, expressed
LOC_Os01g60800	1.64635	1.76e-06	expressed protein
LOC_Os01g60960	1.71092	0.0193021	DUF260 domain containing protein, putative, expressed
LOC_Os01g61044	1.01595	1.62e-27	transmembrane amino acid transporter protein, putative, expressed
LOC_Os01g61070	2.73608	2.35e-105	heavy metal-associated domain containing protein, expressed
LOC_Os01g61080	1.34463	9.93e-88	WRKY24, expressed
LOC_Os01g61160	4.87966	4.03e-07	laccase precursor protein, putative, expressed
LOC_Os01g61380	2.20146	7.01e-20	lactate/malate dehydrogenase, putative, expressed
LOC_Os01g61440	1.57822	2e-64	expressed protein
LOC_Os01g61460	1.10836	1.01e-41	leaf senescence related protein, putative, expressed
LOC_Os01g61610	3.20027	1.6e-38	flavonol synthase/flavanone 3-hydroxylase, putative, expressed
LOC_Os01g61680	1.27985	1.75e-46	expressed protein
LOC_Os01g61760	2.86502	2.09e-63	myosin heavy chain-related, putative, expressed
LOC_Os01g62130	1.1458	0.00136393	ZOS1-14 - C2H2 zinc finger protein, expressed
LOC_Os01g62190	4.16697	2.49e-115	ZOS1-15 - C2H2 zinc finger protein, expressed
LOC_Os01g62260	2.15684	2.05e-06	thaumatin, putative, expressed
LOC_Os01g62290	1.54746	3.4e-59	DnaK family protein, putative, expressed
LOC_Os01g62370	1.15025	5.96e-12	ENTH domain containing protein, expressed
LOC_Os01g62420	1.44295	7.08e-50	triosephosphate isomerase, cytosolic, putative, expressed
LOC_Os01g62490	2.85501	3.59e-33	laccase precursor protein, putative, expressed
LOC_Os01g62600	7.88614	3.07e-10	laccase precursor protein, putative, expressed
LOC_Os01g62610	2.96449	1.31e-25	peptidyl-prolyl cis-trans isomerase, FKBP-type, putative, expressed
LOC_Os01g62660	1.13655	3.11e-05	MYB family transcription factor, putative, expressed
LOC_Os01g62670	1.81088	8.39e-71	avr9/Cf-9 rapidly elicited protein, putative, expressed
LOC_Os01g62770	1.70996	5.56e-11	expressed protein
LOC_Os01g62810	1.40034	1.65e-06	regulator of chromosome condensation, putative, expressed
LOC_Os01g62830	1.48095	1.01e-10	expressed protein
LOC_Os01g62850	1.64056	9.06e-11	membrane associated DUF588 domain containing protein, putative, expressed
LOC_Os01g62870	1.39736	7.43e-24	oxidoreductase, aldo/keto reductase family protein, putative, expressed
LOC_Os01g62970	1.02223	3.97e-26	expressed protein
LOC_Os01g62980	3.27816	1.77e-06	LTPL101 - Protease inhibitor/seed storage/LTP family protein precursor, expressed
LOC_Os01g63060	1.53643	1.05e-101	phosphatidic acid phosphatase-related, putative, expressed
LOC_Os01g63210	1.43285	1.09e-28	SOUL heme-binding protein, putative, expressed
LOC_Os01g63260	1.59984	1.16e-10	3-oxo-5-alpha-steroid 4-dehydrogenase, putative, expressed
LOC_Os01g63580	1.15892	0.00466867	glycerol-3-phosphate acyltransferase, putative, expressed
LOC_Os01g63854	1.6748	9.94e-40	transmembrane amino acid transporter protein, putative, expressed
LOC_Os01g63980	3.39047	8.42e-34	ZOS1-17 - C2H2 zinc finger protein, expressed
LOC_Os01g64000	5.49142	8.97e-17	bZIP transcription factor, putative, expressed
LOC_Os01g64100	1.43191	0.0111584	glycosyl hydrolase, putative, expressed
LOC_Os01g64170	1.89176	6.27e-250	glycosyl hydrolases family 17, putative, expressed
LOC_Os01g64470	1.4293	1.19e-61	harpin-induced protein 1 domain containing protein, expressed
LOC_Os01g64570	1.45883	0.0151285	U-box domain-containing protein, putative, expressed
LOC_Os01g64620	1.75957	7.9e-05	zinc finger, C3HC4 type domain containing protein, expressed
LOC_Os01g64670	1.08086	0.000547887	soluble inorganic pyrophosphatase, putative, expressed
LOC_Os01g64730	1.79118	1.1e-114	bZIP transcription factor domain containing protein, expressed
LOC_Os01g64750	1.07858	1.78e-31	sterol 3-beta-glucosyltransferase, putative, expressed
LOC_Os01g64790	1.42799	2.93e-27	AP2 domain containing protein, expressed
LOC_Os01g64910	2.28884	0.00514242	anthocyanidin 5,3-O-glucosyltransferase, putative, expressed
LOC_Os01g65110	4.12357	1.08e-11	POT family protein, expressed
LOC_Os01g65380	1.1244	1.96e-45	patellin protein, putative, expressed
LOC_Os01g65500	2.92622	2.36e-05	chloride channel protein, putative, expressed
LOC_Os01g65510	4.15561	1.94e-50	OsFBX31 - F-box domain containing protein, expressed
LOC_Os01g65520	1.90296	1.4e-156	Sad1 / UNC-like C-terminal domain containing protein, putative, expressed
LOC_Os01g65620	1.62523	0.00594763	expressed protein
LOC_Os01g65650	1.04506	1.62e-26	receptor-like protein kinase HAIKU2 precursor, putative, expressed
LOC_Os01g65660	2.22097	1.21e-35	amino acid transporter, putative, expressed
LOC_Os01g65700	1.28522	4.39e-14	expressed protein
LOC_Os01g65710	2.06163	1.86e-05	expressed protein
LOC_Os01g65760	4.6614	3.09e-08	retrotransposon protein, putative, unclassified, expressed
LOC_Os01g65790	1.02126	2.34e-08	pectinesterase, putative, expressed
LOC_Os01g65830	4.54299	0.00197935	acyl-desaturase, chloroplast precursor, putative, expressed
LOC_Os01g66120	1.21594	3.05e-151	No apical meristem protein, putative, expressed
LOC_Os01g66240	1.5156	1.35e-22	mitochondrion protein, putative, expressed
LOC_Os01g66250	2.30252	1.99e-11	S-locus-like receptor protein kinase, putative, expressed
LOC_Os01g66530	1.29646	1.85e-05	ARGOS, putative, expressed
LOC_Os01g66544	2.12169	5.64e-63	expressed protein
LOC_Os01g66590	1.41814	3.14e-06	DUF260 domain containing protein, putative, expressed
LOC_Os01g66710	4.36745	2.39e-08	polygalacturonase, putative, expressed
LOC_Os01g66990	1.81487	0.000955662	expressed protein
LOC_Os01g67010	4.41909	0.00304668	expressed protein
LOC_Os01g67030	4.35329	0.00375641	auxin-responsive protein, putative, expressed
LOC_Os01g67310	3.0327	2.53e-19	patatin, putative, expressed
LOC_Os01g67364	2.17358	0.0105302	retrotransposon protein, putative, Ty3-gypsy subclass, expressed
LOC_Os01g67420	1.26128	3.7e-15	lipase, putative, expressed
LOC_Os01g67750	1.11713	3.56e-11	expressed protein
LOC_Os01g67860	1.09595	4.85e-91	fructose-bisphospate aldolase isozyme, putative, expressed
LOC_Os01g68290	2.07063	1.68e-60	expressed protein
LOC_Os01g68570	2.55629	1.18e-09	expressed protein
LOC_Os01g69010	1.53511	0.000507576	MATE efflux protein, putative, expressed
LOC_Os01g69140	2.30746	2.01e-10	regulatory protein, putative, expressed
LOC_Os01g69830	1.95297	3.3e-93	OsSPL2 - SBP-box gene family member, expressed
LOC_Os01g70050	1.41518	0.00347973	OsSAUR3 - Auxin-responsive SAUR gene family member, expressed
LOC_Os01g70110	2.11836	5.24e-87	No apical meristem protein, putative, expressed
LOC_Os01g70170	1.24392	4.46e-134	transaldolase, putative, expressed
LOC_Os01g70230	2.78847	0.00222457	transcription factor, putative, expressed
LOC_Os01g70240	1.39396	2.58e-17	expressed protein
LOC_Os01g70500	3.56067	5.29e-36	expressed protein
LOC_Os01g70540	1.2668	1.72e-06	retrotransposon protein, putative, unclassified, expressed
LOC_Os01g70550	1.59322	1.9e-166	heparan-alpha-glucosaminide N-acetyltransferase, putative, expressed
LOC_Os01g70590	5.69745	5.73e-07	DUF567 domain containing protein, putative, expressed
LOC_Os01g70770	1.14033	1.24e-31	glutathione S-transferase, putative, expressed
LOC_Os01g70780	1.15001	1.64e-42	WD40-like domain containing protein, putative, expressed
LOC_Os01g70790	1.10396	2.39e-28	SRC2 protein, putative, expressed
LOC_Os01g70820	1.90907	1.53e-42	lumenal PsbP, putative, expressed
LOC_Os01g70850	1.32524	5.72e-14	esterase, putative, expressed
LOC_Os01g70860	2.26308	2.18e-10	esterase, putative, expressed
LOC_Os01g71090	2.02239	1.6e-09	xylanase inhibitor, putative, expressed
LOC_Os01g71310	2.56936	7.5e-96	cytokinin dehydrogenase precursor, putative, expressed
LOC_Os01g71624	5.42014	0	expressed protein
LOC_Os01g71670	4.78122	1.63e-274	glycosyl hydrolases family 17, putative, expressed
LOC_Os01g71680	4.34571	0.000712128	glycosyl hydrolases family 17, putative, expressed
LOC_Os01g71690	2.15302	4.65e-173	recA protein, expressed
LOC_Os01g71700	2.67051	0.00265717	amino acid permease family protein, putative, expressed
LOC_Os01g71740	2.31604	0.00282994	amino acid permease family protein, putative, expressed
LOC_Os01g71760	2.50457	3.68e-09	amino acid permease family protein, putative, expressed
LOC_Os01g71820	7.36804	2.4e-12	glycosyl hydrolases family 17, putative, expressed
LOC_Os01g71830	4.63994	4.78e-23	glycosyl hydrolases family 17, putative, expressed
LOC_Os01g71860	7.49198	2.16e-18	glycosyl hydrolases family 17, putative, expressed
LOC_Os01g71970	1.90715	2.3e-63	GRAS family transcription factor containing protein, expressed
LOC_Os01g72009	1.88585	0	expressed protein
LOC_Os01g72120	1.9465	2.32e-46	glutathione S-transferase, putative, expressed
LOC_Os01g72130	1.20584	1.51e-25	glutathione S-transferase, putative, expressed
LOC_Os01g72150	2.02054	0.000307524	glutathione S-transferase, putative, expressed
LOC_Os01g72160	2.61941	1.46e-06	glutathione S-transferase, putative, expressed
LOC_Os01g72210	2.28192	1.41e-20	early-responsive to dehydration protein-related, putative, expressed
LOC_Os01g72270	8.52671	2.42e-125	cytochrome P450, putative, expressed
LOC_Os01g72460	3.65913	1.09e-179	NADPH quinone oxidoreductase, putative, expressed
LOC_Os01g72490	2.6389	2.03e-143	LRP1, putative, expressed
LOC_Os01g72520	1.56708	7.16e-41	phosphoesterase family protein, putative, expressed
LOC_Os01g72530	2.62129	4.88e-245	OsCML31 - Calmodulin-related calcium sensor protein, expressed
LOC_Os01g72560	1.62201	0.0255648	expressed protein
LOC_Os01g72570	2.00891	1.73e-130	expressed protein
LOC_Os01g72600	2.04214	5.75e-16	spotted leaf 11, putative, expressed
LOC_Os01g72630	2.90905	0.00614213	expressed protein
LOC_Os01g72700	3.20813	1.69e-05	expressed protein
LOC_Os01g72740	3.58999	0.00735661	cytochrome P450, putative, expressed
LOC_Os01g72760	2.31479	6.54e-05	cytochrome P450, putative, expressed
LOC_Os01g72810	4.75684	2.09e-18	secreted glycoprotein, putative, expressed
LOC_Os01g72860	1.10076	1.12e-56	MAC/Perforin domain containing protein, putative, expressed
LOC_Os01g72900	2.09257	2.6e-42	abscisic stress-ripening, putative, expressed
LOC_Os01g72970	1.272	3.99e-28	DUF630/DUF632 domains containing protein, putative, expressed
LOC_Os01g73000	1.17415	3.6e-101	copine, putative, expressed
LOC_Os01g73024	1.98063	1e-06	expressed protein
LOC_Os01g73040	2.20431	2.31e-55	CBS domain-containing protein, putative, expressed
LOC_Os01g73110	2.52587	3.17e-80	expressed protein
LOC_Os01g73120	1.08824	5.1e-35	expressed protein
LOC_Os01g73130	4.29593	0.00497317	vacuolar ATP synthase, putative, expressed
LOC_Os01g73170	1.40463	8.94e-80	peroxidase precursor, putative, expressed
LOC_Os01g73380	1.95416	0.0266165	retrotransposon protein, putative, Ty1-copia subclass, expressed
LOC_Os01g73500	1.34751	4.92e-42	expressed protein
LOC_Os01g74320	2.26834	1.17e-89	ubiquitin ligase, putative, expressed
LOC_Os01g74370	1.31982	2.32e-11	domain of unknown function DUF966 domain containing protein, expressed
LOC_Os01g74480	1.21101	0.00740014	cupin domain containing protein, expressed
LOC_Os01g74490	3.97315	4.77e-132	heavy metal-associated domain containing protein, expressed
LOC_Os02g01100	2.2024	5.63e-205	transmembrane amino acid transporter protein, putative, expressed
LOC_Os02g01190	3.98897	0.0115073	POEI25 - Pollen Ole e I allergen and extensin family protein precursor, expressed
LOC_Os02g01590	3.04737	2.74e-215	glycosyl hydrolases, putative, expressed
LOC_Os02g01700	2.37016	1.59e-18	RNA recognition motif containing protein, putative, expressed
LOC_Os02g01730	1.26397	1.4e-10	serine/threonine-protein kinase At1g18390 precursor, putative, expressed
LOC_Os02g01940	1.06672	1.58e-07	transcription factor jumonji, putative, expressed
LOC_Os02g02010	1.67506	0.0280659	expressed protein
LOC_Os02g02210	8.9694	6.21e-43	aminotransferase, putative, expressed
LOC_Os02g02230	9.48853	2.9e-15	cytochrome P450, putative, expressed
LOC_Os02g02320	4.59155	0	OsSCP6 - Putative Serine Carboxypeptidase homologue, expressed
LOC_Os02g02340	3.22821	6.54e-76	glycerol-3-phosphate acyltransferase, putative, expressed
LOC_Os02g02600	1.04808	6.4e-50	serine/threonine-protein kinase Cx32, chloroplast precursor, putative, expressed
LOC_Os02g02730	2.56307	1e-10	expressed protein
LOC_Os02g02780	1.8076	2.02e-43	protein kinase family protein, putative, expressed
LOC_Os02g02830	1.06034	7.16e-28	ubiquitin-conjugating enzyme, putative, expressed
LOC_Os02g03270	1.41859	0.00146444	AT hook motif domain containing protein, expressed
LOC_Os02g03840	1.16403	2.79e-96	expressed protein
LOC_Os02g04110	1.16351	0.0250041	expressed protein
LOC_Os02g04130	1.34102	6.52e-22	DUF1645 domain containing protein, putative, expressed
LOC_Os02g04160	1.47835	2.55e-70	transcription elongation factor 1, putative, expressed
LOC_Os02g04240	1.70981	0.00764251	wee1-like protein kinase, putative, expressed
LOC_Os02g04340	1.23439	4.69e-14	NIN-like protein 2, putative, expressed
LOC_Os02g04369	1.36914	9.63e-09	expressed protein
LOC_Os02g04380	2.19803	0.000106453	expressed protein
LOC_Os02g04430	1.30523	0.0216443	STRUBBELIG-RECEPTOR FAMILY 1 precursor, putative, expressed
LOC_Os02g04640	2.7699	0	Myb-like DNA-binding domain containing protein, putative, expressed
LOC_Os02g04780	3.89011	6.13e-18	expressed protein
LOC_Os02g04840	1.31028	4.15e-90	GHMP kinases ATP-binding protein, putative, expressed
LOC_Os02g05710	1.03392	2.23e-52	expressed protein
LOC_Os02g05830	1.23204	2.48e-17	ribulose bisphosphate carboxylase small chain, chloroplast precursor, putative, expressed
LOC_Os02g06070	1.69626	1.01e-07	phytosulfokine receptor precursor, putative, expressed
LOC_Os02g06090	1.25959	0.0151731	phytosulfokine receptor precursor, putative, expressed
LOC_Os02g06130	5.11923	1.28e-14	phytosulfokine receptor precursor, putative, expressed
LOC_Os02g06170	1.17115	1.06e-20	expressed protein
LOC_Os02g06410	2.88486	0.0117287	CBS domain containing membrane protein, putative, expressed
LOC_Os02g06560	1.7736	5.9e-17	wound induced protein, putative, expressed
LOC_Os02g06580	1.20357	4.96e-07	formin, putative, expressed
LOC_Os02g06630	2.34234	0.00298006	peroxidase precursor, putative, expressed
LOC_Os02g06640	1.92653	0	ubiquitin family protein, putative, expressed
LOC_Os02g06820	1.18255	7.52e-07	transposon protein, putative, unclassified, expressed
LOC_Os02g06950	8.14792	4.53e-15	no apical meristem protein, putative, expressed
LOC_Os02g07160	3.74612	0	glyoxalase family protein, putative, expressed
LOC_Os02g07170	4.35738	7.65e-66	MYB family transcription factor, putative, expressed
LOC_Os02g07200	1.13746	2.15e-36	protein-O-fucosyltransferase 1, putative, expressed
LOC_Os02g07210	1.43024	3.09e-50	OTU-like cysteine protease family protein, putative, expressed
LOC_Os02g07730	3.37443	1.9e-23	haloacid dehalogenase-like hydrolase domain-containing protein 3, putative, expressed
LOC_Os02g07850	2.88478	6.28e-05	DUF630/DUF632 domains containing protein, putative, expressed
LOC_Os02g07930	1.63224	3.65e-15	B-box zinc finger family protein, putative, expressed
LOC_Os02g08170	3.11861	0.000314479	GDU1, putative, expressed
LOC_Os02g08230	1.4852	1.12e-50	WAX2, putative, expressed
LOC_Os02g08270	2.56131	2.56e-11	class I glutamine amidotransferase, putative, expressed
LOC_Os02g08320	1.12909	0.000600816	haemolysin-III, putative, expressed
LOC_Os02g08470	4.76999	0.00553934	expressed protein
LOC_Os02g09050	1.62447	1.64e-25	expressed protein
LOC_Os02g09220	1.39086	9.97e-08	cytochrome P450, putative, expressed
LOC_Os02g09250	2.14682	4e-53	cytochrome P450 71D10, putative, expressed
LOC_Os02g09640	2.85781	1.1e-06	expressed protein
LOC_Os02g09650	2.04312	6.26e-15	AP2 domain containing protein, expressed
LOC_Os02g09660	3.02081	3.08e-17	expressed protein
LOC_Os02g09810	2.58979	0	amino acid transporter, putative, expressed
LOC_Os02g09830	5.34836	5.9e-33	bZIP transcription factor domain containing protein, expressed
LOC_Os02g09850	1.1235	0.00173115	expressed protein
LOC_Os02g09980	1.31908	9.19e-05	expressed protein
LOC_Os02g09990	1.27667	2.42e-16	expressed protein
LOC_Os02g10140	1.34623	2.92e-06	bZIP transcription factor domain containing protein, expressed
LOC_Os02g10150	1.74529	7.29e-06	bZIP transcription factor, putative, expressed
LOC_Os02g10310	1.81585	5.03e-242	fumarylacetoacetase, putative, expressed
LOC_Os02g10470	1.66191	2.22e-22	EF hand family protein, putative, expressed
LOC_Os02g10500	1.33996	2.03e-15	expressed protein
LOC_Os02g10510	1.06231	4.56e-57	Ubiquitin family domain containing protein, expressed
LOC_Os02g10550	2.10764	7.46e-09	expressed protein
LOC_Os02g10850	1.04104	0.00187065	OsFBK3 - F-box domain and kelch repeat containing protein, expressed
LOC_Os02g10880	1.53257	5.16e-32	UDP-glucoronosyl and UDP-glucosyl transferase domain containing protein, expressed
LOC_Os02g11020	1.4047	5.54e-05	cytochrome P450 72A1, putative, expressed
LOC_Os02g11070	1.04632	3.09e-42	3-ketoacyl-CoA synthase, putative, expressed
LOC_Os02g11760	1.56481	5.97e-54	pleiotropic drug resistance protein, putative, expressed
LOC_Os02g11859	1.2271	6.77e-22	expressed protein
LOC_Os02g11870	2.57783	2.58e-12	expressed protein
LOC_Os02g11980	1.3438	2.39e-07	receptor-like protein kinase precursor, putative, expressed
LOC_Os02g11990	4.15408	0.0299192	expressed protein
LOC_Os02g12010	1.65404	3.08e-12	receptor-like protein kinase precursor, putative, expressed
LOC_Os02g12070	1.41235	0.000687943	expressed protein
LOC_Os02g12080	1.96795	7.73e-14	expressed protein
LOC_Os02g12090	1.73475	3.79e-11	expressed protein
LOC_Os02g12350	2.01345	1.06e-12	histone deacetylase, putative, expressed
LOC_Os02g12380	2.48217	2.63e-79	histone deacetylase, putative, expressed
LOC_Os02g12560	2.19932	0.000154099	expressed protein
LOC_Os02g12650	1.13088	8.24e-113	puromycin-sensitive aminopeptidase, putative, expressed
LOC_Os02g12680	10.2468	9.79e-18	cytochrome P450, putative, expressed
LOC_Os02g12750	1.42669	2.69e-12	tetraspanin family protein, putative, expressed
LOC_Os02g12870	1.01801	2.16e-44	expressed protein
LOC_Os02g13220	2.48956	0.0164266	F-box family protein, putative, expressed
LOC_Os02g13300	1.13527	1.84e-45	mitochondrial carrier protein, putative, expressed
LOC_Os02g13380	1.77342	7.08e-114	early nodulin 93 ENOD93 protein, putative, expressed
LOC_Os02g13600	3.16039	4.33e-07	expressed protein
LOC_Os02g13610	5.6069	0.000143992	retrotransposon protein, putative, unclassified
LOC_Os02g13630	1.01887	0.00771266	expressed protein
LOC_Os02g13800	3.21518	1.64e-17	HSF-type DNA-binding domain containing protein, expressed
LOC_Os02g13810	1.13624	1.91e-08	DNA binding protein, putative, expressed
LOC_Os02g13840	1.28919	7.38e-121	citrate synthase, putative, expressed
LOC_Os02g13870	1.51207	5.13e-58	aquaporin protein, putative, expressed
LOC_Os02g13900	2.26097	7.73e-10	BES1/BZR1 homolog protein, putative, expressed
LOC_Os02g14190	1.54042	0.00813459	spermidine synthase, putative, expressed
LOC_Os02g14480	1.0482	2.6e-24	receptor-like kinase, putative, expressed
LOC_Os02g14630	2.11283	6.34e-06	hydroquinone glucosyltransferase, putative, expressed
LOC_Os02g14760	1.63677	2.52e-130	CID11, putative, expressed
LOC_Os02g14770	1.04903	2.28e-80	phosphoenolpyruvate carboxylase, putative, expressed
LOC_Os02g14980	1.43979	4.16e-36	calcium-binding EF hand family protein, putative, expressed
LOC_Os02g14990	1.13117	8.75e-08	zinc finger, C3HC4 type domain containing protein, expressed
LOC_Os02g15200	5.18797	0.000859135	expressed protein
LOC_Os02g15250	5.39991	1.88e-06	late embryogenesis abundant domain-containing protein, putative, expressed
LOC_Os02g15440	2.70867	0.0201618	hypothetical protein
LOC_Os02g15460	1.98063	2.71e-06	expressed protein
LOC_Os02g15550	1.31089	1.13e-122	spermidine synthase, putative, expressed
LOC_Os02g15560	3.46207	2.01e-64	transposon protein, putative, Mutator sub-class, expressed
LOC_Os02g15700	2.55544	1.16e-06	expressed protein
LOC_Os02g15740	2.64373	0.0163184	expressed protein
LOC_Os02g15860	3.97374	0	expressed protein
LOC_Os02g15930	2.35766	4.62e-13	expressed protein
LOC_Os02g16040	2.20539	5.55e-188	ubiquitin-conjugating enzyme, putative, expressed
LOC_Os02g16050	3.81686	2.84e-13	transposon protein, putative, unclassified, expressed
LOC_Os02g16680	1.88147	1.62e-52	bZIP transcription factor domain containing protein, expressed
LOC_Os02g16690	1.11486	1.04e-06	expressed protein
LOC_Os02g16940	2.09687	1.28e-25	OsSub13 - Putative Subtilisin homologue, expressed
LOC_Os02g17000	1.9487	7.87e-09	OsSub14 - Putative Subtilisin homologue, expressed
LOC_Os02g17080	5.75475	7.39e-05	OsSub16 - Putative Subtilisin homologue, expressed
LOC_Os02g17380	1.49625	1.81e-33	EMB1303, putative, expressed
LOC_Os02g17390	1.98081	0	3-hydroxyacyl-CoA dehydrogenase, putative, expressed
LOC_Os02g17480	3.17381	0.0249073	expressed protein
LOC_Os02g17500	1.55282	5.66e-160	transporter family protein, putative, expressed
LOC_Os02g19140	1.18647	5.1e-51	seven in absentia protein family domain containing protein, expressed
LOC_Os02g19450	5.14233	0.000259362	ATPase, AAA family protein, expressed
LOC_Os02g19470	1.14627	2.49e-09	expressed protein
LOC_Os02g19530	1.12569	0.00244189	lectin-like receptor kinase, putative, expressed
LOC_Os02g19720	4.90673	0.000539027	retrotransposon protein, putative, unclassified, expressed
LOC_Os02g20360	1.89256	1.66e-65	tyrosine aminotransferase, putative, expressed
LOC_Os02g20960	1.42076	0.0294762	hypothetical protein
LOC_Os02g20970	1.33973	9.67e-74	C2 domain containing protein, putative, expressed
LOC_Os02g21040	1.5355	6.37e-46	aspartic proteinase nepenthesin precursor, putative, expressed
LOC_Os02g21300	2.27779	8.89e-10	transposon protein, putative, unclassified, expressed
LOC_Os02g21530	1.89417	0.00437285	expressed protein
LOC_Os02g21700	2.10108	7.3e-07	STE_MEKK_ste11_MAP3K.8 - STE kinases include homologs to sterile 7, sterile 11 and sterile 20 from yeast, expressed
LOC_Os02g21890	1.50799	1.29e-09	expressed protein
LOC_Os02g21950	4.20263	0.0275125	retrotransposon protein, putative, unclassified
LOC_Os02g22160	1.36707	7.36e-44	DNA binding protein, putative, expressed
LOC_Os02g24000	3.48339	0.0442114	retrotransposon, putative, centromere-specific
LOC_Os02g25150	4.88699	0.00424998	expressed protein
LOC_Os02g25610	1.0937	0.0466269	expressed protein
LOC_Os02g25780	1.31994	1.32e-07	expressed protein
LOC_Os02g26190	2.55415	1.22e-14	transposon protein, putative, CACTA, En/Spm sub-class, expressed
LOC_Os02g26260	4.01025	0.00183444	expressed protein
LOC_Os02g26280	5.37799	7.75e-05	retrotransposon protein, putative, unclassified, expressed
LOC_Os02g26370	1.10435	1.56e-24	wiskott-Aldrich syndrome protein family member 2, putative, expressed
LOC_Os02g26430	3.67384	3e-43	WRKY42, expressed
LOC_Os02g26470	2.83286	7.4e-16	expressed protein
LOC_Os02g26480	3.90083	0.01457	OsSCP7 - Putative Serine Carboxypeptidase homologue, expressed
LOC_Os02g26670	1.39001	0.000105697	F-box/Kelch-repeat protein, putative, expressed
LOC_Os02g26720	8.68855	6.89e-116	Inositol 1, 3, 4-trisphosphate 5/6-kinase, putative, expressed
LOC_Os02g26770	1.23489	0.0024754	cytochrome P450, putative, expressed
LOC_Os02g26794	2.17137	3.19e-08	expressed protein
LOC_Os02g27000	2.0364	8.02e-43	ATP-binding region, ATPase-like domain containing protein, expressed
LOC_Os02g27260	4.36782	0.00378951	hypothetical protein
LOC_Os02g27350	2.59224	0.00299656	expressed protein
LOC_Os02g27360	1.90302	1.59e-115	aspartic proteinase-like protein 2 precursor, putative, expressed
LOC_Os02g27800	3.18014	0.0298454	expressed protein
LOC_Os02g28040	1.76936	1.54e-128	lipase, putative, expressed
LOC_Os02g28110	4.80744	4.14e-21	ornithine decarboxylase, putative, expressed
LOC_Os02g28170	2.64972	5.2e-53	transferase family protein, putative, expressed
LOC_Os02g28220	3.73132	1.02e-43	transferase family protein, putative, expressed
LOC_Os02g29150	1.53775	0.0016315	OsFBO11 - F-box and other domain containing protein, expressed
LOC_Os02g30060	1.89178	7.15e-05	3-oxoacyl-reductase, chloroplast precursor, putative, expressed
LOC_Os02g30100	5.60404	1.07e-25	cytochrome P450, putative, expressed
LOC_Os02g30470	2.30132	3e-38	expressed protein
LOC_Os02g30610	5.6069	0.000143992	expressed protein
LOC_Os02g30714	1.32365	7.64e-08	dehydrogenase/reductase, putative, expressed
LOC_Os02g30790	6.26391	7.22e-06	SAR DNA-binding protein-like, putative, expressed
LOC_Os02g30810	2.61909	0.00199979	OsSAUR10 - Auxin-responsive SAUR gene family member, expressed
LOC_Os02g30910	3.40138	7.59e-112	nodulin MtN3 family protein, putative, expressed
LOC_Os02g31220	1.12874	5.61e-84	expressed protein
LOC_Os02g31230	5.39323	6.53e-05	expressed protein
LOC_Os02g32110	1.53881	6.41e-68	exostosin family domain containing protein, expressed
LOC_Os02g32140	3.47538	1.55e-50	AP2 domain containing protein, expressed
LOC_Os02g32320	2.00074	0.0030211	expressed protein
LOC_Os02g32520	2.3165	0	ERD1 protein, chloroplast precursor, putative, expressed
LOC_Os02g32580	2.117	7.98e-19	expressed protein
LOC_Os02g32620	1.26106	2.6e-06	PAN domain-containing protein At5g03700 precursor, putative, expressed
LOC_Os02g32690	2.206	0.0015272	pleiotropic drug resistance protein 15, putative, expressed
LOC_Os02g32840	3.46649	3e-33	zinc finger A20 and AN1 domain-containing stress-associated protein, putative, expressed
LOC_Os02g32950	1.11458	0.0353519	RCN2 Centroradialis-like1 homologous to TFL1 gene; contains Pfam profile PF01161: Phosphatidylethanolamine-binding protein, expressed
LOC_Os02g32970	1.9651	1.54e-89	hydrolase, alpha/beta fold family protein, putative, expressed
LOC_Os02g33330	1.41128	6.42e-33	expressed protein
LOC_Os02g33460	3.43872	9.09e-05	transposon protein, putative, Mutator sub-class, expressed
LOC_Os02g33470	4.62791	0.00817403	transposon protein, putative, Pong sub-class, expressed
LOC_Os02g33590	1.82066	4.97e-05	U-box domain-containing protein, putative, expressed
LOC_Os02g33670	3.13066	2.33e-18	expressed protein
LOC_Os02g34250	2.58984	0.00216064	expressed protein
LOC_Os02g34320	5.14033	0.00176633	basic helix-loop-helix, putative, expressed
LOC_Os02g34490	2.4684	0.00522543	Leucine Rich Repeat family protein, expressed
LOC_Os02g34600	1.58134	3.55e-145	CAMK_CAMK_like.13 - CAMK includes calcium/calmodulin depedent protein kinases, expressed
LOC_Os02g34610	2.18074	1.65e-05	expressed protein
LOC_Os02g34730	1.37485	6.33e-38	transposon protein, putative, Mariner sub-class, expressed
LOC_Os02g34970	5.08862	1.25e-93	no apical meristem protein, putative, expressed
LOC_Os02g35020	2.41207	9.93e-11	glycosyl transferase, putative, expressed
LOC_Os02g35039	1.2346	5.32e-45	NAD dependent epimerase/dehydratase family protein, putative, expressed
LOC_Os02g35070	1.00318	6.14e-38	SPRY-domain containing protein, putative, expressed
LOC_Os02g35760	1.42277	0.00500424	STRUBBELIG-RECEPTOR FAMILY 7 precursor, putative, expressed
LOC_Os02g35770	1.00477	2.5e-15	homeobox associated leucine zipper, putative, expressed
LOC_Os02g35870	1.85472	6.07e-56	galactosyltransferase, putative, expressed
LOC_Os02g35940	2.76976	2.83e-20	gibberellin receptor GID1L2, putative, expressed
LOC_Os02g36020	5.61741	4.94e-29	transposon protein, putative, CACTA, En/Spm sub-class, expressed
LOC_Os02g36300	1.98203	0.00610519	zinc finger, C3HC4 type domain containing protein, expressed
LOC_Os02g36320	1.99231	0.0113953	RING-H2 finger protein ATL3B precursor, putative, expressed
LOC_Os02g36330	1.15393	1.06e-08	RING-H2 finger protein ATL1O, putative, expressed
LOC_Os02g36350	2.13235	0.0126965	expressed protein
LOC_Os02g36490	2.90595	7.77e-227	expressed protein
LOC_Os02g36530	1.67029	5.88e-44	expressed protein
LOC_Os02g36590	2.7572	2.07e-31	CPuORF19 - conserved peptide uORF-containing transcript, expressed
LOC_Os02g36619	1.60725	2.94e-25	exo70 exocyst complex subunit, putative, expressed
LOC_Os02g36870	1.20576	7.94e-09	YGL010w, putative, expressed
LOC_Os02g36880	1.69527	5.06e-40	No apical meristem protein, putative, expressed
LOC_Os02g37000	1.83447	3.93e-20	mitochondrial prohibitin complex protein 1, putative, expressed
LOC_Os02g37010	5.92417	5.1e-05	flavin-containing monooxygenase family protein, putative, expressed
LOC_Os02g37250	4.75868	0.00436125	hypothetical protein
LOC_Os02g37480	4.95834	2.26e-21	glycine-rich cell wall structural protein precursor, putative, expressed
LOC_Os02g37930	1.48674	4.79e-55	hypoxia-responsive family protein, putative, expressed
LOC_Os02g37970	2.15519	8.41e-26	DUF581 domain containing protein, expressed
LOC_Os02g38000	1.92971	0.0127648	retrotransposon protein, putative, unclassified, expressed
LOC_Os02g38574	1.0687	0.00116531	EMB2423, putative, expressed
LOC_Os02g38890	1.12177	0.0155366	expressed protein
LOC_Os02g38920	1.7281	7.63e-163	glyceraldehyde-3-phosphate dehydrogenase, putative, expressed
LOC_Os02g39020	1.92062	0.00523818	transposon protein, putative, unclassified, expressed
LOC_Os02g39580	1.09136	1.47e-24	ZOS2-12 - C2H2 zinc finger protein, expressed
LOC_Os02g39790	1.46137	2.77e-100	CPuORF9 - conserved peptide uORF-containing transcript, expressed
LOC_Os02g39930	1.37646	2.68e-113	OsTIL-1 Temperature-induced lipocalin-1, expressed
LOC_Os02g40530	1.424	0.000507239	MYB family transcription factor, putative, expressed
LOC_Os02g40620	4.98139	4.18e-05	expressed protein
LOC_Os02g40664	1.39723	5.3e-09	zinc finger family protein, putative, expressed
LOC_Os02g40700	1.19074	5.53e-18	enzyme of the cupin superfamily protein, putative, expressed
LOC_Os02g40784	3.75454	1.03e-244	WAX2, putative, expressed
LOC_Os02g40800	2.69576	3.22e-08	expressed protein
LOC_Os02g40900	1.09271	1.65e-17	RNA recognition motif containing protein, putative, expressed
LOC_Os02g41450	3.2722	1.79e-10	no apical meristem protein, putative, expressed
LOC_Os02g41510	1.33862	1.22e-24	MYB family transcription factor, putative, expressed
LOC_Os02g41820	1.29337	4.08e-103	expressed protein
LOC_Os02g41830	1.77611	3.21e-10	expressed protein
LOC_Os02g41840	1.10512	2.38e-17	DUF584 domain containing protein, putative, expressed
LOC_Os02g41940	6.83983	2.61e-07	retrotransposon protein, putative, unclassified, expressed
LOC_Os02g41954	4.20727	1.03e-104	gibberellin 2-beta-dioxygenase 7, putative, expressed
LOC_Os02g41961	4.12476	0.00836812	expressed protein
LOC_Os02g42000	1.21039	0.00271969	expressed protein
LOC_Os02g42450	4.05049	3.82e-116	RIPER1 - Ripening-related family protein precursor, expressed
LOC_Os02g42585	1.81733	6.79e-23	AP2 domain containing protein, expressed
LOC_Os02g42780	2.98862	6.54e-09	lectin receptor-type protein kinase, putative, expressed
LOC_Os02g42940	1.26706	4.45e-41	MSP domain containing protein, expressed
LOC_Os02g42990	3.34745	3.94e-20	OsSAUR11 - Auxin-responsive SAUR gene family member, expressed
LOC_Os02g43250	2.50452	0.00181662	receptor-like protein kinase precursor, putative, expressed
LOC_Os02g43300	3.30754	1.95e-68	expressed protein
LOC_Os02g43330	6.56738	1.36e-180	homeobox associated leucine zipper, putative, expressed
LOC_Os02g43370	2.54738	1.84e-23	transposon protein, putative, unclassified, expressed
LOC_Os02g43470	2.52243	8.76e-34	glutamate dehydrogenase protein, putative, expressed
LOC_Os02g43540	2.21729	4.67e-13	retrotransposon protein, putative, unclassified, expressed
LOC_Os02g43560	1.68439	3.17e-05	WRKY34, expressed
LOC_Os02g43660	2.09594	3.02e-05	plastocyanin-like domain containing protein, putative, expressed
LOC_Os02g43820	1.60745	0.000117613	AP2 domain containing protein, expressed
LOC_Os02g43850	1.07614	2.37e-52	serine esterase family protein, putative, expressed
LOC_Os02g43980	4.0082	0.0415564	expressed protein
LOC_Os02g44136	4.22148	0.0264008	retrotransposon protein, putative, Ty1-copia subclass, expressed
LOC_Os02g44500	1.01347	7.82e-48	glutathione peroxidase, putative, expressed
LOC_Os02g44670	3.08163	2.94e-07	harpin-induced protein 1 domain containing protein, expressed
LOC_Os02g44730	5.0662	1.88e-69	tetracycline transporter protein, putative, expressed
LOC_Os02g44770	1.0275	0.00152301	uncharacterized mscS family protein, putative, expressed
LOC_Os02g44870	3.28029	0	dehydrin, putative, expressed
LOC_Os02g44880	1.41629	2.32e-30	expressed protein
LOC_Os02g44910	1.02934	8.35e-23	transmembrane protein, putative, expressed
LOC_Os02g44930	1.43632	6.86e-33	HMG1/2, putative, expressed
LOC_Os02g44990	1.32407	2.11e-41	OsFBDUF13 - F-box and DUF domain containing protein, expressed
LOC_Os02g45040	3.41934	1.36e-111	retrotransposon protein, putative, unclassified, expressed
LOC_Os02g45100	1.63654	0.00296209	mitochondrial import inner membrane translocase subunit Tim17, putative, expressed
LOC_Os02g45200	1.17082	3.93e-13	dof zinc finger domain containing protein, putative, expressed
LOC_Os02g45380	9.32603	9.03e-15	MATE domain containing protein, expressed
LOC_Os02g45780	3.42104	1.04e-185	zinc finger, C3HC4 type domain containing protein, expressed
LOC_Os02g46030	3.48532	1.35e-42	MYB family transcription factor, putative, expressed
LOC_Os02g46360	2.24236	0.0026456	invertase/pectin methylesterase inhibitor family protein, putative, expressed
LOC_Os02g46480	1.6407	5.18e-46	expressed protein
LOC_Os02g46500	4.95805	2.15e-05	U-box, putative, expressed
LOC_Os02g46620	1.52598	1.26e-15	expressed protein
LOC_Os02g46680	2.6415	0.000520166	multidrug resistance protein, putative, expressed
LOC_Os02g46690	1.43154	0.000543108	OsFBD8 - F-box and FBD domain containing protein, expressed
LOC_Os02g46910	1.95397	1.5e-51	glycosyl hydrolases family 16, putative, expressed
LOC_Os02g47320	1.94631	9.42e-49	vacuolar ATPase G subunit, putative, expressed
LOC_Os02g47370	2.48725	3.95e-17	transcription factor TF2, putative, expressed
LOC_Os02g47650	2.2455	3.89e-142	universal stress protein domain containing protein, putative, expressed
LOC_Os02g47660	2.04387	4.36e-73	basic helix-loop-helix, putative, expressed
LOC_Os02g47780	2.37636	0.0038448	hydrolase, alpha/beta fold family domain containing protein, expressed
LOC_Os02g47790	1.57556	0.00226427	monodehydroascorbate reductase, putative, expressed
LOC_Os02g47810	2.42212	7.13e-21	dof zinc finger domain containing protein, putative, expressed
LOC_Os02g47840	2.72284	3.05e-101	universal stress protein domain containing protein, putative, expressed
LOC_Os02g47950	5.59049	8.69e-07	expressed protein
LOC_Os02g48080	1.21955	3.42e-29	cysteine-rich receptor-like protein kinase 7 precursor, putative, expressed
LOC_Os02g48150	1.55326	0.000478159	expressed protein
LOC_Os02g48170	2.1993	4.01e-37	class E vacuolar protein-sorting machinery protein HSE1, putative, expressed
LOC_Os02g48184	1.08086	3.32e-16	expressed protein
LOC_Os02g48190	2.87286	6.33e-198	expressed protein
LOC_Os02g48320	1.21071	1.78e-11	DNA binding protein, putative, expressed
LOC_Os02g48330	1.91452	1.48e-11	3-hydroxy-3-methylglutaryl-coenzyme A reductase, putative, expressed
LOC_Os02g48630	3.65696	0	expressed protein
LOC_Os02g48670	1.54544	9.21e-11	slowmo homolog, putative, expressed
LOC_Os02g48710	1.8354	2.06e-11	expressed protein
LOC_Os02g48770	1.89638	1.64e-32	SAM dependent carboxyl methyltransferase, putative, expressed
LOC_Os02g48860	2.08955	1.59e-66	aspartic proteinase nepenthesin-2 precursor, putative, expressed
LOC_Os02g48870	1.15168	2.62e-31	aspartic proteinase nepenthesin-2 precursor, putative, expressed
LOC_Os02g49260	3.82915	5.37e-27	transporter-related, putative, expressed
LOC_Os02g49340	5.33499	8.82e-05	nitrate-induced NOI protein, putative, expressed
LOC_Os02g49600	1.19242	7.72e-09	BRASSINOSTEROID INSENSITIVE 1-associated receptor kinase 1 precursor, putative, expressed
LOC_Os02g49710	1.16433	0.00852355	RING finger protein, putative, expressed
LOC_Os02g49720	2.80213	2.29e-114	aldehyde dehydrogenase, putative, expressed
LOC_Os02g49860	1.7292	6.03e-91	AWPM-19-like membrane family protein, putative, expressed
LOC_Os02g49980	1.12869	2.93e-26	ADP-ribosylation factor, putative, expressed
LOC_Os02g50110	2.52925	7.76e-92	expressed protein
LOC_Os02g50140	1.79698	1.96e-08	caleosin related protein, putative, expressed
LOC_Os02g50340	1.51268	1.2e-21	membrane attack complex component/perforin/complement C9, putative, expressed
LOC_Os02g50350	4.02101	0	dihydroorotate dihydrogenase protein, putative, expressed
LOC_Os02g50390	2.63067	0.0224793	expressed protein
LOC_Os02g50450	1.0201	1.06e-05	hypothetical protein
LOC_Os02g50490	1.10618	2.1e-20	endoglucanase, putative, expressed
LOC_Os02g50600	1.87826	1.48e-78	glycosyl transferase 8 domain containing protein, putative, expressed
LOC_Os02g50690	5.13163	2.21e-19	GDSL-like lipase/acylhydrolase, putative, expressed
LOC_Os02g50700	4.09146	1.02e-106	expressed protein
LOC_Os02g50710	2.24734	3.62e-47	expressed protein
LOC_Os02g50730	3.54774	6.14e-201	metalloendoproteinase 1 precursor, putative, expressed
LOC_Os02g50805	1.49258	1.87e-05	transposon protein, putative, CACTA, En/Spm sub-class, expressed
LOC_Os02g50900	2.11872	4.12e-07	expressed protein
LOC_Os02g50940	1.43422	1.28e-12	NHL repeat-containing protein, putative, expressed
LOC_Os02g51290	3.64086	9.45e-94	HVA22, putative, expressed
LOC_Os02g51440	7.09049	3.67e-21	laccase precursor protein, putative, expressed
LOC_Os02g51730	4.78325	0.00104503	dnaJ homolog subfamily C member 7, putative, expressed
LOC_Os02g51740	2.31178	5.26e-09	VQ domain containing protein, putative, expressed
LOC_Os02g51750	2.51055	8.24e-276	annexin, putative, expressed
LOC_Os02g51890	2.75574	1.81e-146	RNA recognition motif containing protein, putative, expressed
LOC_Os02g51930	4.8601	0	cytokinin-O-glucosyltransferase 2, putative, expressed
LOC_Os02g52130	1.23322	1.27e-14	OsFBX61 - F-box domain containing protein, expressed
LOC_Os02g52150	1.55469	8.38e-23	heat shock 22 kDa protein, mitochondrial precursor, putative, expressed
LOC_Os02g52180	2.46518	8.14e-13	plastocyanin-like domain containing protein, putative, expressed
LOC_Os02g52314	1.52489	6.5e-41	BTB1 - Bric-a-Brac,Tramtrack, Broad Complex BTB domain, expressed
LOC_Os02g52370	1.31828	5.4e-08	armadillo/beta-catenin repeat family protein, putative, expressed
LOC_Os02g52380	2.54431	1.25e-09	DUF1645 domain containing protein, putative, expressed
LOC_Os02g52490	3.23205	3.13e-38	expressed protein
LOC_Os02g52540	2.59891	0.00574307	EF hand family protein, putative, expressed
LOC_Os02g52560	1.52563	4.67e-115	xyloglucan fucosyltransferase, putative, expressed
LOC_Os02g52580	6.34657	3.2e-06	retrotransposon protein, putative, unclassified, expressed
LOC_Os02g52590	5.34115	3.08e-11	xyloglucan fucosyltransferase, putative, expressed
LOC_Os02g52670	3.13501	5.24e-26	AP2 domain containing protein, expressed
LOC_Os02g52780	2.05273	4.97e-182	bZIP transcription factor, putative, expressed
LOC_Os02g52830	1.22799	1e-16	lipase, putative, expressed
LOC_Os02g52850	5.90589	3.82e-05	receptor-like protein kinase like protein, putative, expressed
LOC_Os02g52870	5.21128	3.34e-15	zinc finger, C3HC4 type domain containing protein, expressed
LOC_Os02g53000	2.64206	0.00112631	lysM domain-containing GPI-anchored protein precursor, putative, expressed
LOC_Os02g53030	3.07913	1.63e-10	mitogen-activated protein kinase kinase kinase 1, putative, expressed
LOC_Os02g53100	4.52347	9.14e-38	WRKY32, expressed
LOC_Os02g53130	3.44193	3.51e-26	nitrate reductase, putative, expressed
LOC_Os02g53160	3.03284	2.62e-19	tyrosine phosphatase family protein, putative, expressed
LOC_Os02g53380	1.09887	1.36e-05	expressed protein
LOC_Os02g53410	3.52609	4.96e-175	expressed protein
LOC_Os02g53470	1.49289	0.018627	retrotransposon protein, putative, unclassified, expressed
LOC_Os02g53690	1.19362	0.0150396	growth regulating factor protein, putative, expressed
LOC_Os02g53810	2.50466	5.13e-44	expressed protein
LOC_Os02g53870	3.35086	2.13e-05	expressed protein
LOC_Os02g54100	2.56943	4.69e-19	expressed protein
LOC_Os02g54140	2.36052	6.9e-14	hsp20/alpha crystallin family protein, putative, expressed
LOC_Os02g54180	1.66718	6.5e-10	expressed protein
LOC_Os02g54240	5.70569	8.84e-05	OsFBX62 - F-box domain containing protein, expressed
LOC_Os02g54254	4.73157	0	saccharopine dehydrogenase, putative, expressed
LOC_Os02g54720	4.15143	4.41e-29	expressed protein
LOC_Os02g54780	1.03928	5.17e-27	CYPRO4, putative, expressed
LOC_Os02g54940	1.02801	0.00012356	expressed protein
LOC_Os02g54980	1.19909	3.11e-67	pheophorbide a oxygenase, chloroplast precursor, putative, expressed
LOC_Os02g55030	1.40369	8.43e-65	hydrolase, NUDIX family, domain containing protein, expressed
LOC_Os02g55134	2.61212	4.14e-26	cytochrome c oxidase copper chaperone, putative, expressed
LOC_Os02g55140	1.37082	9.49e-132	leucine aminopeptidase, chloroplast precursor, putative, expressed
LOC_Os02g55150	1.06987	7.71e-24	formin, putative, expressed
LOC_Os02g55330	1.75104	1.77e-19	OsPOP6 - Putative Prolyl Oligopeptidase homologue, expressed
LOC_Os02g55340	1.11524	9.99e-63	WD domain and HEAT domain containing protein, putative, expressed
LOC_Os02g55890	3.23082	3.66e-39	inorganic H+ pyrophosphatase, putative, expressed
LOC_Os02g55970	1.39705	9.43e-39	ANTH, putative, expressed
LOC_Os02g56140	1.43755	5.47e-14	helix-loop-helix DNA-binding domain containing protein, expressed
LOC_Os02g56160	1.5067	0.0198774	kelch repeat protein, putative, expressed
LOC_Os02g56440	1.74345	5.71e-13	expressed protein
LOC_Os02g56460	2.25933	0.00250848	dehydrogenase, putative, expressed
LOC_Os02g56500	7.55844	2.28e-09	expressed protein
LOC_Os02g56510	2.23932	3.2e-28	phosphate transporter 1, putative, expressed
LOC_Os02g56600	4.27178	2.31e-87	no apical meristem protein, putative, expressed
LOC_Os02g56690	3.18314	0.00148665	dihydroflavonol-4-reductase, putative, expressed
LOC_Os02g56700	2.90131	1.16e-08	dehydrogenase, putative, expressed
LOC_Os02g56820	1.78456	2.89e-06	OsFBX69 - F-box domain containing protein, expressed
LOC_Os02g56830	1.82196	0.00736597	transposon protein, putative, CACTA, En/Spm sub-class, expressed
LOC_Os02g56850	1.2298	1.49e-121	glutathione reductase, putative, expressed
LOC_Os02g56860	5.07324	1.66e-15	3-ketoacyl-CoA synthase, putative, expressed
LOC_Os02g56890	5.38338	0.000399456	CXXXC10 - Cysteine-rich protein with paired CXXXC motifs precursor, putative, expressed
LOC_Os02g56900	2.12989	1.46e-178	thioredoxin family protein, putative, expressed
LOC_Os02g56950	1.17755	4.24e-06	expressed protein
LOC_Os02g57060	2.77816	1.09e-12	OsCttP2 - Putative C-terminal processing peptidase homologue, expressed
LOC_Os02g57240	1.3222	1.75e-23	oxidoreductase, aldo/keto reductase family protein, putative, expressed
LOC_Os02g57260	1.22212	1.04e-131	3-ketoacyl-CoA thiolase, peroxisomal precursor, putative, expressed
LOC_Os02g57400	1.3602	3.02e-47	2-phosphoglycerate kinase-related, putative, expressed
LOC_Os02g57720	2.13159	9.14e-100	aquaporin protein, putative, expressed
LOC_Os02g57790	1.82828	9.21e-13	ZOS2-19 - C2H2 zinc finger protein, expressed
LOC_Os02g57810	5.23313	6.11e-22	cytochrome P450, putative, expressed
LOC_Os02g57840	4.80397	6.97e-87	remorin C-terminal domain containing protein, putative, expressed
LOC_Os02g57854	1.03216	1.91e-14	vacuolar ATP synthase subunit F, putative, expressed
LOC_Os02g58100	2.82538	4.29e-12	expressed protein
LOC_Os02g58310	1.33588	6.02e-26	expressed protein
LOC_Os03g01270	4.33465	9.44e-14	expansin precursor, putative, expressed
LOC_Os03g01740	1.38156	1.01e-43	expressed protein
LOC_Os03g01870	4.18886	0.0268615	no apical meristem protein, putative, expressed
LOC_Os03g02050	5.7075	1.56e-45	LTPL151 - Protease inhibitor/seed storage/LTP family protein precursor, expressed
LOC_Os03g02070	1.98879	3.17e-31	heavy-metal-associated domain-containing protein, putative, expressed
LOC_Os03g02090	1.2998	9.95e-26	expressed protein
LOC_Os03g02280	2.34231	0.00169479	DUF584 domain containing protein, putative, expressed
LOC_Os03g02300	1.06859	0.00628295	expressed protein
LOC_Os03g02390	1.44501	1.87e-57	mitochondrial import inner membrane translocase subunit Tim17, putative, expressed
LOC_Os03g02514	1.15626	4.38e-63	hydrolase, alpha/beta fold family protein, putative, expressed
LOC_Os03g02530	2.10425	9.36e-27	OsRhmbd7 - Putative Rhomboid homologue, expressed
LOC_Os03g02560	1.36588	8.57e-62	cyclin-like F-box, putative, expressed
LOC_Os03g02685	1.05382	4.9e-12	lysM domain containing protein, putative, expressed
LOC_Os03g02800	1.80678	3.31e-07	no apical meristem protein, putative, expressed
LOC_Os03g02874	6.27519	1.91e-185	retrotransposon protein, putative, Ty3-gypsy subclass, expressed
LOC_Os03g02920	1.50168	3e-18	peroxidase precursor, putative, expressed
LOC_Os03g03370	2.6726	2.01e-85	fatty acid hydroxylase, putative, expressed
LOC_Os03g03500	1.9645	1.99e-41	heavy metal-associated domain containing protein, expressed
LOC_Os03g03510	1.18402	1.37e-119	CAMK_KIN1/SNF1/Nim1_like.15 - CAMK includes calcium/calmodulin depedent protein kinases, expressed
LOC_Os03g03700	1.575	1.67e-67	MLO domain containing protein, putative, expressed
LOC_Os03g03810	3.64228	1.51e-95	DEF8 - Defensin and Defensin-like DEFL family, expressed
LOC_Os03g03980	1.20041	0.000684446	coiled-coil domain-containing protein 124, putative, expressed
LOC_Os03g04010	3.5	0.00144297	hypothetical protein
LOC_Os03g04080	4.23278	3.11e-11	expressed protein
LOC_Os03g04190	4.12275	2.04e-46	cytochrome P450, putative, expressed
LOC_Os03g04240	1.2422	0.0133413	glutathione S-transferase, putative, expressed
LOC_Os03g04370	1.60977	1.17e-34	protein-methionine-S-oxide reductase, putative, expressed
LOC_Os03g04410	1.38126	6.59e-149	aconitate hydratase protein, putative, expressed
LOC_Os03g04680	1.42594	3.69e-15	cytochrome P450, putative, expressed
LOC_Os03g04770	2.32174	9.35e-269	beta-amylase, putative, expressed
LOC_Os03g04780	3.74411	1.29e-07	RNA recognition motif containing protein, putative, expressed
LOC_Os03g04890	3.51625	3.34e-68	zinc finger family protein, putative, expressed
LOC_Os03g04920	1.74963	4.85e-153	multidrug resistance-associated protein, putative, expressed
LOC_Os03g05280	1.66931	1.42e-93	ras-related protein, putative, expressed
LOC_Os03g05310	1.34879	1.48e-105	pheophorbide a oxygenase, chloroplast precursor, putative, expressed
LOC_Os03g05370	2.5361	0.000132315	expressed protein
LOC_Os03g05440	5.36636	1.88e-23	DUF677 domain containing protein, putative, expressed
LOC_Os03g05700	1.67165	0.000935852	expressed protein
LOC_Os03g05880	3.55527	3.61e-60	monooxygenase, putative, expressed
LOC_Os03g05900	1.81003	1.22e-61	expressed protein
LOC_Os03g06080	3.76017	0.000495069	heavy metal-associated domain containing protein, expressed
LOC_Os03g06090	1.78525	2.84e-54	high-affinity nickel-transport family protein, putative, expressed
LOC_Os03g06170	3.12749	2.09e-14	hsp20/alpha crystallin family protein, putative, expressed
LOC_Os03g06290	1.38979	6.02e-07	OsSub27 - Putative Subtilisin homologue, expressed
LOC_Os03g06330	1.09626	1.84e-64	tyrosine protein kinase domain containing protein, putative, expressed
LOC_Os03g06520	1.2789	8.98e-103	sulfate transporter, putative, expressed
LOC_Os03g06580	1.5216	5.82e-112	MTN26L2 - MtN26 family protein precursor, expressed
LOC_Os03g06600	1.02203	0.0119147	expressed protein
LOC_Os03g06890	1.06709	0.00139351	DUF593 domain containing protein, expressed
LOC_Os03g06900	1.04085	9.73e-06	DNA topoisomerase 3 protein, putative, expressed
LOC_Os03g07140	1.4906	4.96e-10	male sterility protein, putative, expressed
LOC_Os03g07180	2.61498	2.11e-67	embryonic protein DC-8, putative, expressed
LOC_Os03g07190	1.18519	2.38e-68	expressed protein
LOC_Os03g07200	5.12605	0	expressed protein
LOC_Os03g07270	1.88777	0.000996246	glycine-rich cell wall protein, putative, expressed
LOC_Os03g07480	1.259	6.81e-114	sucrose transporter, putativ, expressed
LOC_Os03g08090	2.4325	0.00950207	hydrolase, alpha/beta fold family protein, putative, expressed
LOC_Os03g08110	1.79137	1.03e-18	hydrolase protein, putative, expressed
LOC_Os03g08200	3.79442	1.69e-26	DUF567 domain containing protein, putative, expressed
LOC_Os03g08310	1.42843	5.96e-17	ZIM domain containing protein, putative, expressed
LOC_Os03g08320	3.06854	0	ZIM domain containing protein, putative, expressed
LOC_Os03g08470	2.6143	0	AP2 domain containing protein, expressed
LOC_Os03g08490	1.11439	3.52e-50	AP2 domain containing protein, expressed
LOC_Os03g08540	2.72223	2.12e-05	expressed protein
LOC_Os03g08550	1.78442	5.56e-95	STRUBBELIG-RECEPTOR FAMILY 6 precursor, putative, expressed
LOC_Os03g08600	1.00099	1.68e-11	glycosyl transferase, putative, expressed
LOC_Os03g08660	1.92251	0.0355493	serine acetyltransferase protein, putative, expressed
LOC_Os03g08900	1.71371	4.94e-12	MATE efflux family protein, putative, expressed
LOC_Os03g08920	2.4546	2.11e-06	Zinc finger, C3HC4 type domain containing protein, expressed
LOC_Os03g08940	1.33031	3.49e-16	expressed protein
LOC_Os03g08960	1.08361	2.5e-16	homeobox associated leucine zipper, putative, expressed
LOC_Os03g09140	1.46154	4.63e-49	ras-related protein, putative, expressed
LOC_Os03g09160	4.36008	0.00366142	hydroxyproline-rich glycoprotein family protein, putative, expressed
LOC_Os03g09170	2.88407	7.02e-44	ethylene-responsive transcription factor, putative, expressed
LOC_Os03g09230	1.3591	1.19e-15	LTPL69 - Protease inhibitor/seed storage/LTP family protein precursor, expressed
LOC_Os03g09250	1.59608	4.57e-122	inositol-3-phosphate synthase, putative, expressed
LOC_Os03g09880	1.05535	4.12e-08	AIR12, putative, expressed
LOC_Os03g09910	2.59714	1.94e-30	aminotransferase, classes I and II, domain containing protein, expressed
LOC_Os03g09980	1.30387	0.00843621	sulfate transporter, putative, expressed
LOC_Os03g10100	2.08528	1.24e-41	transporter family protein, putative, expressed
LOC_Os03g10110	4.39422	3.33e-08	cupin domain containing protein, expressed
LOC_Os03g10210	5.902	7.83e-57	homeobox domain containing protein, expressed
LOC_Os03g10240	2.21341	2.31e-60	DUF677 domain containing protein, putative, expressed
LOC_Os03g10320	3.6095	2.52e-146	expressed protein
LOC_Os03g10440	2.94906	0.00197867	glycosyl hydrolase family 10 protein, putative, expressed
LOC_Os03g10478	2.30028	5.34e-16	glycosyl hydrolase family 10 protein, putative, expressed
LOC_Os03g10800	1.54944	7.09e-05	BTBN4 - Bric-a-Brac, Tramtrack, Broad Complex BTB domain with non-phototropic hypocotyl 3 NPH3 domain, expressed
LOC_Os03g10810	1.52335	1.46e-13	HLS, putative, expressed
LOC_Os03g10950	1.11708	2.2e-45	protein phosphatase 2C, putative, expressed
LOC_Os03g11420	4.67532	3.36e-143	Os3bglu6 - beta-glucosidase/beta-fucosidase/beta-galactosidase, expressed
LOC_Os03g11490	1.42171	2.56e-11	expressed protein
LOC_Os03g11550	1.20197	8.12e-16	protein of unknown function DUF1675 domain containing protein, expressed
LOC_Os03g11590	1.50355	2.82e-115	integral membrane protein, putative, expressed
LOC_Os03g11734	2.42944	2.03e-54	MATE efflux protein, putative, expressed
LOC_Os03g11770	1.18632	0.015281	expressed protein
LOC_Os03g11900	1.99361	0	transporter family protein, putative, expressed
LOC_Os03g12230	1.2445	0.0104895	caleosin related protein, putative, expressed
LOC_Os03g12510	3.70279	4.56e-19	non-symbiotic hemoglobin 2, putative, expressed
LOC_Os03g12820	4.53946	0	ATP8, putative, expressed
LOC_Os03g12860	1.61095	5.51e-17	homeobox associated leucine zipper, putative, expressed
LOC_Os03g12890	2.8566	0	aminotransferase domain containing protein, putative, expressed
LOC_Os03g13050	1.82483	1.6e-09	E2F-related protein, putative, expressed
LOC_Os03g13140	3.12937	3.53e-08	non-symbiotic hemoglobin 2, putative, expressed
LOC_Os03g13180	2.20269	0.0416698	peroxidase precursor, putative, expressed
LOC_Os03g13250	1.56581	6.43e-11	peptide transporter PTR2, putative, expressed
LOC_Os03g13300	1.16201	7.8e-55	glutamate decarboxylase, putative, expressed
LOC_Os03g13450	2.52503	5.66e-07	expressed protein
LOC_Os03g13540	2.60269	4.77e-193	Ser/Thr protein phosphatase family protein, putative, expressed
LOC_Os03g13550	1.00717	1.28e-07	oxidoreductase, putative, expressed
LOC_Os03g13560	1.43454	7.94e-43	hydroxyproline-rich glycoprotein family protein, putative, expressed
LOC_Os03g13570	2.93942	2.74e-10	glycosyl hydrolases family 16, putative, expressed
LOC_Os03g13740	1.65926	5.94e-08	immediate-early fungal elicitor protein CMPG1, putative, expressed
LOC_Os03g13820	1.06382	8.7e-33	protein kinase family protein, putative, expressed
LOC_Os03g13870	1.14198	5.98e-32	expressed protein
LOC_Os03g13940	2.69949	0.00797834	transposon protein, putative, unclassified, expressed
LOC_Os03g13950	2.08535	8.75e-226	actin-depolymerizing factor, putative, expressed
LOC_Os03g14000	1.03517	4.89e-39	acyl CoA binding protein, putative, expressed
LOC_Os03g14050	2.62948	2.49e-273	thaumatin-like protein 1 precursor, putative, expressed
LOC_Os03g14090	1.39681	4.91e-10	armadillo/beta-catenin repeat family protein, putative, expressed
LOC_Os03g14270	3.71422	1.19e-10	DUF260 domain containing protein, putative, expressed
LOC_Os03g14300	1.01697	0.0234542	THION29 - Plant thionin family protein precursor, expressed
LOC_Os03g14370	1.44426	9.68e-62	ACT domain containing protein, expressed
LOC_Os03g14400	1.54009	1.58e-42	cytochrome P450, putative, expressed
LOC_Os03g14560	3.34785	0.0199947	cytochrome P450, putative, expressed
LOC_Os03g14590	1.22632	9.27e-142	calcium-binding EF hand family protein, putative, expressed
LOC_Os03g14950	1.347	7.28e-13	PLA IIIA/PLP7, putative, expressed
LOC_Os03g15020	1.99132	6.98e-235	beta-galactosidase precursor, putative, expressed
LOC_Os03g15080	1.19663	1.19e-45	expressed protein
LOC_Os03g15220	3.01211	0.000202557	DUF292 domain containing protein, expressed
LOC_Os03g15270	2.02925	1.51e-54	gibberellin receptor GID1L2, putative, expressed
LOC_Os03g15850	1.1164	2.09e-14	josephin, putative, expressed
LOC_Os03g15860	1.75144	3.85e-112	mitochondrial carrier protein, putative, expressed
LOC_Os03g15890	1.01238	4.04e-48	RNA recognition motif containing protein, expressed
LOC_Os03g16020	3.16351	1.5e-30	hsp20/alpha crystallin family protein, putative, expressed
LOC_Os03g16030	2.29053	1.1e-13	hsp20/alpha crystallin family protein, putative, expressed
LOC_Os03g16150	1.22109	5.97e-25	mannose-1-phosphate guanyltransferase, putative, expressed
LOC_Os03g16170	1.79691	3.43e-85	protein phosphatase 2C, putative, expressed
LOC_Os03g16270	1.92971	0.000795703	expressed protein
LOC_Os03g16334	1.74498	8.2e-102	fringe-related protein, putative, expressed
LOC_Os03g16350	1.57997	5.95e-78	DNA binding protein, putative, expressed
LOC_Os03g16400	1.02674	1.31e-33	expressed protein
LOC_Os03g16410	3.79029	4.33e-10	expressed protein
LOC_Os03g16450	1.03345	0.0311576	pentatricopeptide, putative, expressed
LOC_Os03g16610	3.00822	6.56e-26	laccase precursor protein, putative, expressed
LOC_Os03g16670	3.35376	0	haloacid dehalogenase-like hydrolase family protein, putative, expressed
LOC_Os03g16860	1.33472	1.12e-103	DnaK family protein, putative, expressed
LOC_Os03g16900	3.00299	0.00410325	rab GDP dissociation inhibitor alpha, putative, expressed
LOC_Os03g16920	2.06779	8.64e-40	DnaK family protein, putative, expressed
LOC_Os03g16940	1.96896	0.000237876	glyoxalase family protein, putative, expressed
LOC_Os03g16960	4.69049	2.7e-67	cysteine-rich repeat secretory protein 55 precursor, putative, expressed
LOC_Os03g17164	1.25558	0.000364917	kinesin-related protein, putative, expressed
LOC_Os03g17200	2.00561	4.37e-17	plant-specific domain TIGR01589 family protein, expressed
LOC_Os03g17250	1.80654	0.0011377	ankyrin repeat-containing protein, putative, expressed
LOC_Os03g17350	4.74383	4.9e-12	white-brown complex homolog protein, putative, expressed
LOC_Os03g17460	1.65701	0.0237087	IN2-1 protein, putative, expressed
LOC_Os03g17660	1.25425	8.55e-51	expressed protein
LOC_Os03g17790	4.69595	0	OsRCI2-5 - Putative low temperature and salt responsive protein, expressed
LOC_Os03g17800	2.32291	1.09e-88	phosphatidylinositol transfer protein alpha isoform, putative, expressed
LOC_Os03g17810	2.31082	8e-18	DUF260 domain containing protein, putative, expressed
LOC_Os03g17870	5.53612	0	metallothionein, putative, expressed
LOC_Os03g17990	1.06345	2.07e-18	Yip1 domain containing protein, expressed
LOC_Os03g18030	2.19548	2.38e-106	leucoanthocyanidin dioxygenase, putative, expressed
LOC_Os03g18110	1.14525	0.0131133	proteins of unknown function domain containing protein, putative, expressed
LOC_Os03g18130	1.51513	3.87e-132	asparagine synthetase, putative, expressed
LOC_Os03g18180	1.01007	2.37e-20	ranBP1 domain containing protein, expressed
LOC_Os03g18220	1.14852	1.5e-38	pyruvate decarboxylase isozyme 2, putative, expressed
LOC_Os03g18490	4.55745	2.54e-40	RPGR, putative, expressed
LOC_Os03g18530	4.04482	0.0389907	ECAGL1 - ECA1 gametogenesis related family protein precursor, expressed
LOC_Os03g18680	1.0784	2.79e-26	membrane associated DUF588 domain containing protein, putative, expressed
LOC_Os03g18740	1.53857	1.81e-22	oxidoreductase, short chain dehydrogenase/reductase family, putative, expressed
LOC_Os03g18790	1.35545	9.32e-22	SAG20, putative, expressed
LOC_Os03g18850	1.65641	1.23e-92	pathogenesis-related Bet v I family protein, putative, expressed
LOC_Os03g18970	2.10809	3.03e-12	protein phosphotase protein, putative, expressed
LOC_Os03g19000	2.42529	0.0459772	peroxisomal biogenesis factor 11, putative, expressed
LOC_Os03g19010	2.10495	1.83e-74	peroxisomal biogenesis factor 11, putative, expressed
LOC_Os03g19290	3.18234	7.29e-101	mitochondrial import inner membrane translocase subunit Tim17, putative, expressed
LOC_Os03g19580	1.17747	2.36e-45	expressed protein
LOC_Os03g19940	1.1285	0.000165733	expressed protein
LOC_Os03g20020	1.70507	1.21e-97	plant neutral invertase domain containing protein, expressed
LOC_Os03g20120	1.6548	1.09e-104	glycosyl transferase 8 domain containing protein, putative, expressed
LOC_Os03g20420	1.81453	7.02e-161	alpha-N-arabinofuranosidase A, putative, expressed
LOC_Os03g20550	1.6027	4.32e-46	WRKY55, expressed
LOC_Os03g20600	1.78124	0.00150031	expressed protein
LOC_Os03g20680	5.02975	8.46e-38	late embryogenesis abundant protein 1, putative, expressed
LOC_Os03g20760	1.4512	0.0179406	LTPL66 - Protease inhibitor/seed storage/LTP family protein precursor, expressed
LOC_Os03g20870	1.26523	4.99e-26	zinc finger, C3HC4 type domain containing protein, expressed
LOC_Os03g20910	4.66052	0.00130393	homeobox domain containing protein, expressed
LOC_Os03g21030	1.50199	5.95e-149	no apical meristem protein, putative, expressed
LOC_Os03g21040	2.03232	4.47e-148	stress responsive protein, putative, expressed
LOC_Os03g21060	4.25486	0	No apical meristem protein, putative, expressed
LOC_Os03g21260	1.50723	0.00178081	2,3-bisphosphoglycerate-independent phosphoglycerate mutase, putative, expressed
LOC_Os03g21380	1.2356	2.53e-30	OsCML27 - Calmodulin-related calcium sensor protein, expressed
LOC_Os03g21510	1.33138	2.22e-08	inactive receptor kinase At2g26730 precursor, putative, expressed
LOC_Os03g21620	1.94031	1.87e-182	AGC_AGC_other_RS6K_like.1 - ACG kinases include homologs to PKA, PKG and PKC, expressed
LOC_Os03g21650	4.21449	0.000848827	expressed protein
LOC_Os03g21800	1.50279	1.19e-17	bZIP transcription factor family protein, putative, expressed
LOC_Os03g21950	1.04776	8.39e-49	fumarate hydratase, mitochondrial precursor, putative, expressed
LOC_Os03g21970	2.75246	4.28e-06	basic helix-loop-helix domain containing protein, expressed
LOC_Os03g22120	1.41249	2.26e-188	sucrose synthase, putative, expressed
LOC_Os03g22170	3.29525	5.95e-05	AP2 domain containing protein, expressed
LOC_Os03g22200	1.88234	8.07e-43	nodulin MtN3 family protein, putative, expressed
LOC_Os03g22210	1.78588	2.34e-27	POEI46 - Pollen Ole e I allergen and extensin family protein precursor, expressed
LOC_Os03g22390	2.92056	1.12e-07	universal stress protein domain containing protein, putative, expressed
LOC_Os03g22470	5.72982	2.29e-07	desiccation-related protein PCC13-62 precursor, putative, expressed
LOC_Os03g22680	4.79471	5.82e-207	RING finger and CHY zinc finger domain-containing protein 1, putative, expressed
LOC_Os03g22790	2.33834	1.04e-85	beta-amylase, putative, expressed
LOC_Os03g22800	1.05065	4.17e-36	OsFBT5 - F-box and tubby domain containing protein, expressed
LOC_Os03g22820	1.66867	2.2e-07	expressed protein
LOC_Os03g22990	3.20142	0.00669251	OsFBX84 - F-box domain containing protein, expressed
LOC_Os03g23940	2.52296	0.0219815	expressed protein
LOC_Os03g24040	1.95371	2.23e-62	seven in absentia protein family domain containing protein, expressed
LOC_Os03g24070	2.29609	0.0359847	rhythmically expressed gene 2 protein, putative, expressed
LOC_Os03g24100	1.28281	1.68e-05	expressed protein
LOC_Os03g24380	1.10954	8.52e-72	glutathione peroxidase domain containing protein, expressed
LOC_Os03g24560	4.20587	1.36e-23	ompA/MotB, putative, expressed
LOC_Os03g24610	1.50997	2.6e-06	endonuclease/exonuclease/phosphatase family domain containing protein, expressed
LOC_Os03g24760	4.97023	8.85e-34	terpene synthase, putative, expressed
LOC_Os03g24820	2.36187	1.36e-83	expressed protein
LOC_Os03g25130	1.06994	0.00441396	OB-fold nucleic acid binding domain containing protein, putative, expressed
LOC_Os03g25270	1.12851	1.52e-75	pyrrolidone-carboxylate peptidase, putative, expressed
LOC_Os03g25440	3.95003	1.25e-158	expressed protein
LOC_Os03g25490	3.22204	7.85e-19	cytochrome P450 72A1, putative, expressed
LOC_Os03g25610	3.78107	8.18e-05	heavy metal-associated domain containing protein, expressed
LOC_Os03g25750	1.34802	3.79e-34	SNARE associated Golgi protein, putative, expressed
LOC_Os03g25760	2.31516	0.00288921	calmodulin-binding protein, putative, expressed
LOC_Os03g25790	2.83981	7.95e-70	glycosyl hydrolases family 17 protein, expressed
LOC_Os03g25920	1.08499	2.31e-09	amino acid permease family protein, putative, expressed
LOC_Os03g26210	1.2203	1.38e-11	helix-loop-helix DNA-binding domain containing protein, expressed
LOC_Os03g26490	1.31518	5.96e-07	expressed protein
LOC_Os03g26830	3.99735	0.0430065	expressed protein
LOC_Os03g26870	1.36424	1.33e-92	WD-40 repeat family protein, putative, expressed
LOC_Os03g26910	2.97098	3.38e-59	uncharacterized glycosyl hydrolase Rv2006/MT2062, putative, expressed
LOC_Os03g26990	2.51398	4.56e-10	VQ domain containing protein, putative, expressed
LOC_Os03g27110	6.61014	6.78e-07	hydrolase protein, putative, expressed
LOC_Os03g27280	1.6515	1.01e-127	CAMK_CAMK_like.19 - CAMK includes calcium/calmodulin depedent protein kinases, expressed
LOC_Os03g27370	1.20299	0.00745944	phospholipase D, putative, expressed
LOC_Os03g27590	1.00764	1.09e-21	OsSCP18 - Putative Serine Carboxypeptidase homologue, expressed
LOC_Os03g27980	3.86502	1.67e-37	glucan endo-1,3-beta-glucosidase precursor, putative, expressed
LOC_Os03g27990	1.85974	2.65e-147	STRUBBELIG-RECEPTOR FAMILY 7 precursor, putative, expressed
LOC_Os03g28090	7.56835	2.01e-09	pectinesterase, putative, expressed
LOC_Os03g30130	1.88995	4.55e-27	phospholipase C, putative, expressed
LOC_Os03g30470	2.3803	2.5e-08	CHIT4 - Chitinase family protein precursor, expressed
LOC_Os03g30630	4.67516	0.00579321	expressed protein
LOC_Os03g31430	3.15531	0.0330736	terpene synthase, N-terminal domain containing protein, expressed
LOC_Os03g32230	1.86689	2.08e-58	ZOS3-12 - C2H2 zinc finger protein, expressed
LOC_Os03g32420	3.42684	9.68e-52	expressed protein
LOC_Os03g33090	1.75361	3.18e-10	DUF260 domain containing protein, putative, expressed
LOC_Os03g33520	3.00021	4.2e-05	exo70 exocyst complex subunit, putative, expressed
LOC_Os03g33580	1.2351	1.22e-38	mitotic checkpoint protein, putative, expressed
LOC_Os03g33610	4.42726	0.0217994	retrotransposon, putative, centromere-specific, expressed
LOC_Os03g33920	2.28233	0.00869279	conserved hypothetical protein
LOC_Os03g35640	3.38327	1.8e-42	retrotransposon protein, putative, unclassified, expressed
LOC_Os03g36260	3.09499	0.0340888	expressed protein
LOC_Os03g36270	6.22115	6.87e-06	retrotransposon protein, putative, unclassified, expressed
LOC_Os03g36279	5.18253	4.48e-77	retrotransposon protein, putative, Ty3-gypsy subclass, expressed
LOC_Os03g37090	1.26975	0.000579908	expressed protein
LOC_Os03g37490	2.37239	8.43e-147	MATE efflux family protein, putative, expressed
LOC_Os03g38800	1.61644	5e-05	AAA family ATPase, putative, expressed
LOC_Os03g39650	4.22899	2.42e-06	cytochrome P450, putative, expressed
LOC_Os03g39690	2.487	4.19e-07	cytochrome P450, putative, expressed
LOC_Os03g40170	1.13933	0.00460195	zinc finger, C3HC4 type domain containing protein, expressed
LOC_Os03g40194	1.64989	1.97e-48	disease resistance RPP13-like protein 1, putative, expressed
LOC_Os03g40210	1.57986	9.61e-06	expressed protein
LOC_Os03g41060	1.70923	3.06e-05	GASR2 - Gibberellin-regulated GASA/GAST/Snakin family protein precursor, putative, expressed
LOC_Os03g42080	2.66533	0.0184439	expressed protein
LOC_Os03g42464	1.41208	1.41e-83	expressed protein
LOC_Os03g42520	6.23443	6.06e-16	expressed protein
LOC_Os03g42600	2.18377	6.52e-60	expressed protein
LOC_Os03g42710	1.67634	6.66e-15	WD-40 repeat family protein, putative, expressed
LOC_Os03g42810	2.00597	1.29e-37	endonuclease/exonuclease/phosphatase family domain containing protein, expressed
LOC_Os03g42820	1.10206	7.48e-42	LIM domain-containing protein, putative, expressed
LOC_Os03g42830	1.51645	4.47e-19	MATE efflux family protein, putative, expressed
LOC_Os03g43590	1.56003	0.000559524	LSTK-1-like kinase, putative, expressed
LOC_Os03g43710	1.95385	0.0237604	expressed protein
LOC_Os03g43720	2.76084	0	transporter family protein, putative, expressed
LOC_Os03g43750	5.81841	8.58e-127	retrotransposon, putative, centromere-specific, expressed
LOC_Os03g43770	1.90651	8.01e-05	OsFBX97 - F-box domain containing protein, expressed
LOC_Os03g44140	3.45957	4.44e-13	OsWAK26 - OsWAK receptor-like protein kinase, expressed
LOC_Os03g44150	2.23288	9.45e-235	aminotransferase, putative, expressed
LOC_Os03g44200	1.40367	9.77e-76	beclin-1, putative, expressed
LOC_Os03g44380	2.97577	3.6e-96	9-cis-epoxycarotenoid dioxygenase 1, chloroplast precursor, putative, expressed
LOC_Os03g44450	1.22621	1.86e-06	expressed protein
LOC_Os03g44636	1.93553	0.012153	zinc finger, C3HC4 type domain containing protein, expressed
LOC_Os03g44810	3.71574	1.53e-152	expressed protein
LOC_Os03g45194	1.51029	2.08e-95	oxidoreductase, short chain dehydrogenase/reductase family domain containing protein, expressed
LOC_Os03g45210	7.44402	2.17e-39	2-aminoethanethiol dioxygenase, putative, expressed
LOC_Os03g45250	3.2135	0.000318598	2-aminoethanethiol dioxygenase, putative, expressed
LOC_Os03g45340	4.31315	2.37e-52	hsp20/alpha crystallin family protein, putative, expressed
LOC_Os03g45390	1.22812	1.47e-16	glucan endo-1,3-beta-glucosidase precursor, putative, expressed
LOC_Os03g45720	1.45492	3.41e-22	glyoxalase family protein, putative, expressed
LOC_Os03g45730	1.54817	1.61e-78	DNA-binding protein-like, putative, expressed
LOC_Os03g45800	2.59535	0.0300507	OsSAUR14 - Auxin-responsive SAUR gene family member, expressed
LOC_Os03g45960	4.29227	3.25e-231	thaumatin, putative, expressed
LOC_Os03g46060	2.8119	7.5e-08	thaumatin family domain containing protein, expressed
LOC_Os03g46070	1.47589	2.15e-35	thaumatin, putative, expressed
LOC_Os03g46660	1.48078	1.42e-45	glucan endo-1,3-beta-glucosidase precursor, putative, expressed
LOC_Os03g47016	1.31057	0.0118224	homeobox protein knotted-1-like 10, putative, expressed
LOC_Os03g47034	3.61212	2.46e-35	expressed protein
LOC_Os03g47160	2.31357	8.17e-10	expressed protein
LOC_Os03g47230	1.37104	0.0261759	phytosulfokines precursor, putative, expressed
LOC_Os03g47270	1.64719	2.62e-34	GCRP4 - Glycine and cysteine rich family protein precursor, expressed
LOC_Os03g47280	1.6874	0.000884988	VQ domain containing protein, putative, expressed
LOC_Os03g48310	3.17499	1.04e-246	plasma membrane ATPase, putative, expressed
LOC_Os03g48320	1.89801	1.13e-06	disease resistance RPP13-like protein 1, putative, expressed
LOC_Os03g48430	1.17282	2.35e-19	1-aminocyclopropane-1-carboxylate oxidase homolog 4, putative, expressed
LOC_Os03g48626	1.16748	1.33e-50	expressed protein
LOC_Os03g48660	1.6065	1.13e-122	DUF1336 domain containing protein, expressed
LOC_Os03g48710	1.57206	9.25e-55	expressed protein
LOC_Os03g48750	5.34914	1.92e-158	Cupin domain containing protein, expressed
LOC_Os03g48760	5.13495	3.8e-23	Cupin domain containing protein, expressed
LOC_Os03g48770	3.71964	0.00500052	Cupin domain containing protein, expressed
LOC_Os03g48780	2.20577	3.94e-99	Cupin domain containing protein, expressed
LOC_Os03g48810	1.11427	0.00907629	nucleobase-ascorbate transporter, putative, expressed
LOC_Os03g49350	2.27624	4.06e-14	lipozygenase protein, putative, expressed
LOC_Os03g49380	3.69555	0	lipoxygenase, putative, expressed
LOC_Os03g49430	1.09052	0.000289858	pre-mRNA-splicing factor, putative, expressed
LOC_Os03g49524	3.3303	2.05e-08	anthocyanidin 3-O-glucosyltransferase, putative, expressed
LOC_Os03g49770	1.02051	2.56e-44	oxysterol-binding protein, putative, expressed
LOC_Os03g50040	1.14725	2.33e-66	phytanoyl-CoA dioxygenase, putative, expressed
LOC_Os03g50160	1.74552	1.2e-23	plastocyanin-like domain containing protein, putative, expressed
LOC_Os03g50180	2.81239	0.000178023	retrotransposon protein, putative, unclassified, expressed
LOC_Os03g50490	4.47746	8.34e-06	glutamine synthetase, catalytic domain containing protein, expressed
LOC_Os03g50820	2.04177	0.0161572	cytochrome b561, putative, expressed
LOC_Os03g50880	1.30106	2.63e-29	class I glutamine amidotransferase, putative, expressed
LOC_Os03g50960	2.7256	1.02e-223	LTPL118 - Protease inhibitor/seed storage/LTP family protein precursor, expressed
LOC_Os03g51050	1.82123	5.93e-214	peptide transporter PTR2, putative, expressed
LOC_Os03g51080	1.26813	7.47e-76	glutamate decarboxylase, putative, expressed
LOC_Os03g51240	1.00497	3.9e-08	glycosyl hydrolases family 17, putative, expressed
LOC_Os03g51350	4.81527	5.97e-242	expressed protein
LOC_Os03g51390	1.76116	1.43e-56	expressed protein
LOC_Os03g51440	2.72558	5.51e-180	LRR receptor-like protein kinase, putative, expressed
LOC_Os03g51450	6.16208	9.75e-06	expressed protein
LOC_Os03g51470	2.39452	2.79e-07	expressed protein
LOC_Os03g51479	1.16627	1.17e-15	maf, putative, expressed
LOC_Os03g51580	1.33023	4.41e-26	helix-loop-helix DNA-binding domain containing protein, expressed
LOC_Os03g51740	1.94082	0.000213655	aminotransferase, classes I and II, domain containing protein, expressed
LOC_Os03g51920	1.62916	3.95e-74	peptidase, M50 family, putative, expressed
LOC_Os03g51980	5.22015	2.18e-12	expressed protein
LOC_Os03g51990	4.55116	0.00331412	ACT domain containing protein, expressed
LOC_Os03g52284	4.61009	4.38e-24	expressed protein
LOC_Os03g52370	2.5632	2.12e-177	PIII4 - Proteinase inhibitor II family protein precursor, expressed
LOC_Os03g52380	3.00859	1.26e-63	PIII5 - Proteinase inhibitor II family protein precursor, expressed
LOC_Os03g52390	2.92804	3.34e-278	PIII1 - Proteinase inhibitor II family protein precursor, expressed
LOC_Os03g52680	1.3031	5.41e-13	expressed protein
LOC_Os03g52860	2.96024	8e-29	lipoxygenase, putative, expressed
LOC_Os03g53030	5.72025	8.85e-05	hypothetical protein
LOC_Os03g53220	2.59746	0.00254008	U5 small nuclear ribonucleoprotein 200 kDa helicase, putative, expressed
LOC_Os03g53340	4.54378	4.08e-06	HSF-type DNA-binding domain containing protein, expressed
LOC_Os03g53350	2.20479	0.0296318	anthocyanin 3-O-beta-glucosyltransferase, putative, expressed
LOC_Os03g53390	1.9651	1.67e-68	expressed protein
LOC_Os03g53400	1.51869	0.00645279	transmembrane BAX inhibitor motif-containing protein, putative, expressed
LOC_Os03g53520	1.31635	2.65e-17	expressed protein
LOC_Os03g53660	1.13128	4.23e-24	Myosin head domain containing protein, expressed
LOC_Os03g53900	1.54957	0.000113934	universal stress protein domain containing protein, putative, expressed
LOC_Os03g53920	1.16155	2.87e-05	kinesin motor domain containing protein, putative, expressed
LOC_Os03g54050	1.66605	7.15e-30	anther-specific proline-rich protein APG precursor, putative, expressed
LOC_Os03g54130	5.08446	1.7e-11	cysteine protease 1 precursor, putative, expressed
LOC_Os03g54760	1.08673	3.89e-50	mitochondrial carrier protein, putative, expressed
LOC_Os03g54930	1.80916	0.00122217	VIP4, putative, expressed
LOC_Os03g55100	1.63261	1.13e-67	cyclic nucleotide-gated ion channel 2, putative, expressed
LOC_Os03g55240	1.53809	5.43e-165	cytochrome P450, putative, expressed
LOC_Os03g55260	1.3763	8.69e-05	cytochrome P450, putative, expressed
LOC_Os03g55350	1.66717	5.88e-31	OsSub31 - Putative Subtilisin homologue, expressed
LOC_Os03g55380	1.62164	2.27e-12	oxidoreductase, putative, expressed
LOC_Os03g55420	2.5332	3.89e-55	peroxidase precursor, putative, expressed
LOC_Os03g55430	1.58777	1.32e-22	expressed protein
LOC_Os03g55850	1.77384	3.82e-121	cold acclimation protein WCOR413, putative, expressed
LOC_Os03g55870	1.82786	3.52e-58	membrane associated DUF588 domain containing protein, putative, expressed
LOC_Os03g55990	1.48738	3.67e-47	homeobox domain containing protein, expressed
LOC_Os03g56060	2.32469	6.28e-47	CSLC9 - cellulose synthase-like family C, expressed
LOC_Os03g56070	1.94851	0.000286313	expressed protein
LOC_Os03g56080	3.02234	0.00632621	hypothetical protein
LOC_Os03g56090	2.13127	6.2e-05	MYB family transcription factor, putative, expressed
LOC_Os03g56190	1.04085	5.9e-06	cytochrome c oxidase-related, putative, expressed
LOC_Os03g56260	1.21915	2e-15	kinesin motor domain containing protein, putative, expressed
LOC_Os03g56500	1.80556	5.93e-15	expressed protein
LOC_Os03g56540	1.3147	1.09e-17	heat shock protein DnaJ, putative, expressed
LOC_Os03g56860	1.43264	3.82e-24	expressed protein
LOC_Os03g57145	1.00177	2.65e-10	expressed protein
LOC_Os03g57200	1.06316	5.29e-05	glutathione S-transferase, putative, expressed
LOC_Os03g57310	1.87634	2.75e-48	syntaxin, putative, expressed
LOC_Os03g57520	2.54698	0.00136742	VQ domain containing protein, putative, expressed
LOC_Os03g57640	4.76414	3.86e-298	gibberellin receptor GID1L2, putative, expressed
LOC_Os03g57720	2.98947	4.81e-13	aldehyde oxidase 2, putative, expressed
LOC_Os03g57880	2.68833	1.32e-199	glucan endo-1,3-beta-glucosidase precursor, putative, expressed
LOC_Os03g57980	3.25605	0.000294487	LTPL99 - Protease inhibitor/seed storage/LTP family protein precursor, expressed
LOC_Os03g57990	4.69456	2.07e-06	LTPL74 - Protease inhibitor/seed storage/LTP family protein precursor, expressed
LOC_Os03g58010	1.31171	1.18e-14	acetyltransferase, GNAT family, putative, expressed
LOC_Os03g58030	3.28809	0.0357925	acetyltransferase, GNAT family, putative, expressed
LOC_Os03g58350	2.51205	2.06e-07	OsIAA14 - Auxin-responsive Aux/IAA gene family member, expressed
LOC_Os03g58500	6.42442	4.11e-07	expressed protein
LOC_Os03g58600	2.04945	0.00798587	PAZ domain containing protein, putative, expressed
LOC_Os03g58630	1.48743	3.56e-61	thioredoxin, putative, expressed
LOC_Os03g58764	3.04079	2.3e-112	OsFBDUF18 - F-box and DUF domain containing protein, expressed
LOC_Os03g58800	3.48315	1.2e-10	ATPase, putative, expressed
LOC_Os03g58870	4.21567	0.0261198	expressed protein
LOC_Os03g58890	1.61323	1.97e-11	oxidoreductase, putative, expressed
LOC_Os03g58900	1.75725	9.74e-15	galactosyltransferase family protein, putative, expressed
LOC_Os03g58910	1.14421	2.44e-64	expressed protein
LOC_Os03g58940	1.75546	2.43e-29	LTPL83 - Protease inhibitor/seed storage/LTP family protein precursor, putative, expressed
LOC_Os03g59010	6.39141	4.22e-13	Cupin domain containing protein, expressed
LOC_Os03g59030	3.04103	0.0431536	UDP-rhamnose rhamnosyltransferase, putative, expressed
LOC_Os03g59040	1.97292	4.29e-70	squalene synthetase, putative, expressed
LOC_Os03g59180	1.46041	5.72e-66	expressed protein
LOC_Os03g59280	3.07866	8.95e-08	plastocyanin-like domain containing protein, putative, expressed
LOC_Os03g59320	2.13711	1.12e-226	expressed protein
LOC_Os03g59370	2.93919	0.00542477	ubiquitin family protein, putative, expressed
LOC_Os03g59460	1.34036	0.0423663	transcription factor, putative, expressed
LOC_Os03g59570	2.53331	0.0254865	IPP transferase, putative, expressed
LOC_Os03g60210	1.398	0.0166675	DUF567 domain containing protein, putative, expressed
LOC_Os03g60220	1.12789	1.86e-18	DUF567 domain containing protein, putative, expressed
LOC_Os03g60260	2.06975	5.05e-151	ANT1, putative, expressed
LOC_Os03g60370	2.97678	9.05e-281	histidine acid phosphatase, putative, expressed
LOC_Os03g60520	1.07837	1.36e-26	expressed protein
LOC_Os03g60560	3.04972	6.33e-147	ZOS3-21 - C2H2 zinc finger protein, expressed
LOC_Os03g60570	2.1706	1.35e-07	ZOS3-22 - C2H2 zinc finger protein, expressed
LOC_Os03g60580	5.18216	0	actin-depolymerizing factor, putative, expressed
LOC_Os03g61100	2.13933	0.0036753	GDP-mannose transporter, putative, expressed
LOC_Os03g61150	1.676	1.03e-23	expressed protein
LOC_Os03g61160	4.28316	0	expressed protein
LOC_Os03g61240	1.31111	1.55e-10	expressed protein
LOC_Os03g61270	5.79341	1.37e-107	OsMan04 - Endo-Beta-Mannanase, expressed
LOC_Os03g61290	1.99047	0.00520358	ATCHX, putative, expressed
LOC_Os03g61330	1.57489	3.53e-58	fumarylacetoacetase, putative, expressed
LOC_Os03g61360	4.59823	2.16e-176	hydrolase, alpha/beta fold family domain containing protein, expressed
LOC_Os03g61470	2.0964	0.00137083	uncharacterized Cys-rich domain containing protein, putative, expressed
LOC_Os03g61480	2.91366	0.047519	uncharacterized Cys-rich domain containing protein, putative, expressed
LOC_Os03g61490	3.16109	2.33e-61	expressed protein
LOC_Os03g61500	7.23956	2.99e-78	uncharacterized Cys-rich domain containing protein, putative, expressed
LOC_Os03g61510	6.71028	5.63e-07	pectinesterase inhibitor domain containing protein, expressed
LOC_Os03g61530	1.94831	0.0342909	invertase/pectin methylesterase inhibitor family protein, putative, expressed
LOC_Os03g61550	4.45478	0.0117993	heat shock protein DnaJ, putative, expressed
LOC_Os03g61670	1.63987	0.000208271	calreticulin precursor, putative, expressed
LOC_Os03g61920	2.48177	2.84e-165	electron transfer flavoprotein subunit alpha, mitochondrial precursor, putative, expressed
LOC_Os03g62020	4.54008	0.00246528	harpin-induced protein 1 domain containing protein, expressed
LOC_Os03g62080	1.37466	0.0418909	mRNA-decapping enzyme, putative, expressed
LOC_Os03g62230	4.78053	3.04e-34	ZOS3-24 - C2H2 zinc finger protein, expressed
LOC_Os03g62480	3.50622	1.26e-30	anthocyanidin 5,3-O-glucosyltransferase, putative, expressed
LOC_Os03g62490	1.42346	9.02e-29	prohibitin-2, putative, expressed
LOC_Os03g62600	1.05192	2.24e-47	ras-related protein, putative, expressed
LOC_Os03g62620	1.22013	5.81e-56	late embryogenesis abundant protein, putative, expressed
LOC_Os03g63270	2.56246	1.78e-136	regulatory protein, putative, expressed
LOC_Os03g63280	3.42738	1.95e-15	regulatory protein, putative, expressed
LOC_Os03g63580	5.18964	1.2e-99	phosphoesterase family protein, putative, expressed
LOC_Os03g63620	1.09025	0.0218674	tetraspanin family protein, putative, expressed
LOC_Os03g63760	1.35297	5.72e-23	glycosyl hydrolases family 16, putative, expressed
LOC_Os03g64100	1.10374	0.00744371	expressed protein
LOC_Os03g64130	2.41154	1.78e-05	avr9/Cf-9 rapidly elicited protein, putative, expressed
LOC_Os03g64260	3.992	1.33e-16	AP2 domain containing protein, expressed
LOC_Os04g01230	1.1547	1.27e-49	phosphoglycerate mutase, putative, expressed
LOC_Os04g01354	3.06806	0.000721497	chalcone synthase, putative, expressed
LOC_Os04g01490	1.2023	7.8e-58	zinc finger, C3HC4 type, domain containing protein, expressed
LOC_Os04g01500	4.16575	2.65e-79	expressed protein
LOC_Os04g01590	2.58247	1.79e-215	arginase, putative, expressed
LOC_Os04g01710	2.69153	0.00111579	cysteine proteinase At4g11310 precursor, putative, expressed
LOC_Os04g01740	1.77334	1.14e-10	heat shock protein, putative, expressed
LOC_Os04g01810	12.5791	1.77e-26	terpene synthase, putative, expressed
LOC_Os04g01890	1.34685	0.00386591	protein kinase, putative, expressed
LOC_Os04g01950	3.00351	2.48e-08	legume lectins beta domain containing protein, putative, expressed
LOC_Os04g01960	1.5511	0.000312853	expressed protein
LOC_Os04g02050	1.22358	1.61e-64	bifunctional 3-phosphoadenosine 5-phosphosulfate synthetase, putative, expressed
LOC_Os04g02310	3.14525	0.0435692	retrotransposon protein, putative, Ty1-copia subclass, expressed
LOC_Os04g02520	4.20423	0.0274286	Leucine Rich Repeat family protein, expressed
LOC_Os04g02550	3.7428	0.026071	expressed protein
LOC_Os04g02650	1.41429	0.0169498	expressed protein
LOC_Os04g02670	1.04003	7.58e-06	expressed protein
LOC_Os04g02900	1.37377	8e-145	dehydrogenase E1 component domain containing protein, expressed
LOC_Os04g04060	1.44995	4.97e-06	dynamin family protein, putative, expressed
LOC_Os04g05650	1.96634	3.35e-187	expressed protein
LOC_Os04g06590	3.09038	4.32e-78	expressed protein
LOC_Os04g07830	1.55958	3.46e-06	expressed protein
LOC_Os04g08550	1.23023	5.57e-26	oxidoreductase, aldo/keto reductase family protein, putative, expressed
LOC_Os04g08828	2.94616	6.85e-31	cytochrome P450, putative, expressed
LOC_Os04g09430	3.03417	0.00414598	cytochrome P450, putative, expressed
LOC_Os04g09590	5.28001	0.000818257	transferase family protein, putative, expressed
LOC_Os04g10350	2.05143	9.7e-130	1-aminocyclopropane-1-carboxylate oxidase homolog 2, putative, expressed
LOC_Os04g10400	1.37677	9.82e-41	electron transfer flavoprotein subunit beta, putative, expressed
LOC_Os04g10530	1.2368	7.3e-21	amidase, putative, expressed
LOC_Os04g10690	5.73213	2.49e-51	inorganic phosphate transporter, putative, expressed
LOC_Os04g11524	1.27488	0.000296274	retrotransposon protein, putative, unclassified, expressed
LOC_Os04g11810	3.91517	0.0163125	transferase family protein, putative, expressed
LOC_Os04g12370	2.7853	1.67e-21	expressed protein
LOC_Os04g12540	1.15525	8.2e-24	receptor-like protein kinase, putative, expressed
LOC_Os04g12960	1.85123	8.45e-30	UDP-glucoronosyl/UDP-glucosyl transferase, putative, expressed
LOC_Os04g12970	5.09939	8.81e-29	UDP-glucoronosyl/UDP-glucosyl transferase, putative, expressed
LOC_Os04g12980	1.29931	4.32e-62	UDP-glucoronosyl/UDP-glucosyl transferase, putative, expressed
LOC_Os04g13140	3.52983	1.25e-06	vignain precursor, putative, expressed
LOC_Os04g13220	1.08856	3.33e-27	ABC transporter family protein, putative, expressed
LOC_Os04g13590	1.66244	0.00191059	expressed protein
LOC_Os04g14670	4.01487	0.0381453	retrotransposon protein, putative, unclassified, expressed
LOC_Os04g14690	1.56581	6.92e-73	flavin-containing monooxygenase family protein, putative, expressed
LOC_Os04g15800	3.8123	0.0228818	expressed protein
LOC_Os04g17100	1.77978	1.19e-159	heavy metal-associated domain containing protein, expressed
LOC_Os04g17650	2.86537	2.34e-05	sucrose synthase, putative, expressed
LOC_Os04g18884	4.56913	0.00211229	retrotransposon protein, putative, Ty3-gypsy subclass
LOC_Os04g19114	5.52551	1.97e-25	retrotransposon protein, putative, Ty3-gypsy subclass, expressed
LOC_Os04g19670	4.598	0.000148012	retrotransposon protein, putative, Ty3-gypsy subclass, expressed
LOC_Os04g19740	2.22453	1.73e-63	transketolase, chloroplast precursor, putative, expressed
LOC_Os04g19960	5.3752	8.04e-05	retrotransposon protein, putative, unclassified, expressed
LOC_Os04g20290	3.93441	5.3e-10	retrotransposon protein, putative, unclassified, expressed
LOC_Os04g20400	1.99713	0.00126558	cytokinin-O-glucosyltransferase 1, putative, expressed
LOC_Os04g20749	5.5481	1.53e-40	expressed protein
LOC_Os04g21110	1.07466	2.26e-44	phosphoribulokinase/Uridine kinase family protein, expressed
LOC_Os04g21130	5.67161	6.32e-10	F-box protein PP2-B1, putative, expressed
LOC_Os04g22080	1.5988	3.21e-33	retrotransposon protein, putative, unclassified, expressed
LOC_Os04g22470	6.15686	1.52e-08	SHR5-receptor-like kinase, putative, expressed
LOC_Os04g23580	1.2108	1.04e-53	xylosyltransferase, putative, expressed
LOC_Os04g24160	1.28367	0.00187028	expressed protein
LOC_Os04g24430	3.09607	1.23e-18	sucrose synthase, putative, expressed
LOC_Os04g24600	2.52711	6.53e-100	cysteine proteinase 1 precursor, putative, expressed
LOC_Os04g24804	1.91106	2.22e-21	expressed protein
LOC_Os04g26330	4.22337	0.000437221	expressed protein
LOC_Os04g27060	1.1828	1.16e-12	oxidoreductase, aldo/keto reductase family protein, putative, expressed
LOC_Os04g27190	1.86525	6.86e-115	terpene synthase, putative, expressed
LOC_Os04g27340	2.89491	1.21e-37	terpene synthase, putative, expressed
LOC_Os04g27430	2.29752	3.62e-24	terpene synthase, putative, expressed
LOC_Os04g27660	5.84592	1.16e-05	retrotransposon protein, putative, unclassified, expressed
LOC_Os04g27670	6.80239	0	terpene synthase family, metal binding domain containing protein, expressed
LOC_Os04g27750	1.34503	6.19e-05	expressed protein
LOC_Os04g27800	3.47319	4.64e-27	expressed protein
LOC_Os04g27810	3.14813	1.11e-44	retrotransposon protein, putative, Ty3-gypsy subclass, expressed
LOC_Os04g28160	8.402	7.85e-12	response regulator receiver domain containing protein, expressed
LOC_Os04g28250	2.61774	2.01e-34	cysteine proteinase inhibitor precursor, putative, expressed
LOC_Os04g28310	3.01254	0.000156167	expressed protein
LOC_Os04g28320	4.56745	0.00229275	expressed protein
LOC_Os04g28330	4.34265	0.0170385	expressed protein
LOC_Os04g28360	3.43258	0.0173919	expressed protein
LOC_Os04g28390	2.02539	0.00291011	expressed protein
LOC_Os04g28420	1.82589	0.000107608	peptidyl-prolyl isomerase, putative, expressed
LOC_Os04g28570	4.76357	0.00525779	fatty acyl coA reductase, putative, expressed
LOC_Os04g28580	3.45295	0.000649793	transposon protein, putative, unclassified, expressed
LOC_Os04g28820	5.32534	8.84e-05	retrotransposon protein, putative, unclassified, expressed
LOC_Os04g28850	4.95762	0.00216497	RALFL36 - Rapid ALkalinization Factor RALF family protein precursor, expressed
LOC_Os04g30010	1.2528	9.45e-35	OsWAK45 - OsWAK receptor-like protein kinase, expressed
LOC_Os04g30490	1.03019	2.68e-11	MATE efflux family protein, putative, expressed
LOC_Os04g31350	1.72883	0.000731301	expressed protein
LOC_Os04g31710	2.83628	2.19e-07	expressed protein
LOC_Os04g32320	1.76158	5.01e-05	glycerophosphoryl diester phosphodiesterase family protein, putative, expressed
LOC_Os04g32404	2.24067	5.12e-10	expressed protein
LOC_Os04g32480	1.39698	1.49e-23	zinc-finger protein, putative, expressed
LOC_Os04g32620	2.74576	2.01e-302	ethylene-responsive transcription factor ERF114, putative, expressed
LOC_Os04g32800	1.30218	0.000656387	basic proline-rich protein, putative, expressed
LOC_Os04g32980	1.51134	5.12e-87	protein binding protein, putative, expressed
LOC_Os04g33150	7.72743	1.4e-13	desiccation-related protein PCC13-62 precursor, putative, expressed
LOC_Os04g33240	2.59275	5.03e-135	sex determination protein tasselseed-2, putative, expressed
LOC_Os04g33490	1.55708	2.34e-56	neutral/alkaline invertase, putative, expressed
LOC_Os04g33530	3.38141	1.01e-10	Ser/Thr protein phosphatase family protein, putative, expressed
LOC_Os04g33820	3.15987	1.36e-20	OsFBX132 - F-box domain containing protein, expressed
LOC_Os04g33870	3.70776	0.00505888	DUF623 domain containing protein, expressed
LOC_Os04g33880	1.96807	3.25e-50	HVA22, putative, expressed
LOC_Os04g33920	8.18244	2.68e-101	LTPL102 - Protease inhibitor/seed storage/LTP family protein precursor, expressed
LOC_Os04g34100	1.13689	8.59e-43	expressed protein
LOC_Os04g34180	2.6003	5.27e-24	expressed protein
LOC_Os04g34390	4.28305	1.03e-06	serine/threonine-protein kinase receptor precursor, putative, expressed
LOC_Os04g34490	3.05194	1.7e-08	nodulin, putative, expressed
LOC_Os04g34970	2.21333	0.00745557	AP2 domain containing protein, expressed
LOC_Os04g35060	1.21277	1.71e-53	nicotinate phosphoribosyltransferase family domain containing protein, expressed
LOC_Os04g35100	2.52545	7.53e-52	phospholipase C, putative, expressed
LOC_Os04g35130	1.31288	3.81e-50	expressed protein
LOC_Os04g35140	2.2768	5.75e-70	OsSub41 - Putative Subtilisin homologue, expressed
LOC_Os04g35160	2.52055	0.000457942	CorA-like magnesium transporter protein, putative, expressed
LOC_Os04g35240	1.40471	9.8e-29	CAMK_CAMK_like.25 - CAMK includes calcium/calmodulin depedent protein kinases, expressed
LOC_Os04g35250	1.51504	0.0126435	MONOCULM 1, putative, expressed
LOC_Os04g35270	4.2484	2.82e-05	alpha-1,4-fucosyltransferase, putative, expressed
LOC_Os04g35380	1.07731	1.08e-28	expressed protein
LOC_Os04g35390	3.83025	6.57e-06	expressed protein
LOC_Os04g35490	3.22538	0.0227157	expressed protein
LOC_Os04g35520	1.5212	5.16e-76	OsAPx7 - Stromal Ascorbate Peroxidase encoding gene 5,8, expressed
LOC_Os04g35534	1.11978	0.0221594	expressed protein
LOC_Os04g35540	1.22138	2.82e-16	amino acid permease family protein, putative, expressed
LOC_Os04g35580	1.85102	0.0196083	expressed protein
LOC_Os04g35680	1.50459	0.000273133	U-box domain containing protein, expressed
LOC_Os04g35840	1.27526	1.05e-104	T-complex protein 11, putative, expressed
LOC_Os04g35890	1.92764	6.26e-16	TKL_IRAK_CR4L.3 - The CR4L subfamily has homology with Crinkly4, expressed
LOC_Os04g36600	1.42024	3.02e-11	DUF538 domain containing protein, putative, expressed
LOC_Os04g36610	2.68002	0.041548	endoglucanase, putative, expressed
LOC_Os04g36670	2.82727	2.8e-10	expressed protein
LOC_Os04g37490	3.05639	3.33e-127	oxidoreductase, aldo/keto reductase family protein, putative, expressed
LOC_Os04g37500	3.56656	7.05e-73	glutamate decarboxylase, putative, expressed
LOC_Os04g37550	1.46558	8.87e-15	aspartic proteinase nepenthesin-2 precursor, putative, expressed
LOC_Os04g37570	1.69475	0.0018502	aspartic proteinase nepenthesin precursor, putative, expressed
LOC_Os04g37700	2.40138	4.03e-14	expressed protein
LOC_Os04g37730	1.06423	8.21e-07	RING-H2 finger protein ATL3B precursor, putative, expressed
LOC_Os04g37760	3.99717	2.89e-164	expressed protein
LOC_Os04g37770	3.95735	3.53e-05	transposon protein, putative, CACTA, En/Spm sub-class, expressed
LOC_Os04g38680	3.11323	5.96e-250	transmembrane amino acid transporter protein, putative, expressed
LOC_Os04g38720	1.03605	8.62e-19	no apical meristem protein, putative, expressed
LOC_Os04g39020	1.25421	4.48e-45	aldehyde dehydrogenase, putative, expressed
LOC_Os04g39030	3.11088	0.000609726	peptide transporter PTR2, putative, expressed
LOC_Os04g39210	1.20297	8.89e-46	agmatine deiminase, putative, expressed
LOC_Os04g39340	3.82413	4.22e-05	expressed protein
LOC_Os04g39380	1.78473	1.69e-11	heavy metal transport/detoxification protein, putative, expressed
LOC_Os04g39420	1.38247	1.5e-15	6-phosphofructokinase 2, putative, expressed
LOC_Os04g39440	1.12988	2.59e-69	ras-related protein, putative, expressed
LOC_Os04g39540	1.14781	2.62e-33	expressed protein
LOC_Os04g39600	4.65593	0.00693139	fasciclin domain containing protein, expressed
LOC_Os04g39900	1.59583	2.16e-167	Os4bglu13 - beta-glucosidase homologue, similar to Os4Bglu12 exoglucanase/b-glucosidase, expressed
LOC_Os04g39980	2.13226	2.33e-55	gibberellin 20 oxidase 2, putative, expressed
LOC_Os04g40040	1.36275	2.66e-61	copper methylamine oxidase precursor, putative, expressed
LOC_Os04g40070	3.89373	3.02e-41	GRAM and C2 domains containing protein, putative, expressed
LOC_Os04g40310	1.75122	4.15e-135	dehydrogenase, putative, expressed
LOC_Os04g40410	2.12906	1.65e-08	high affinity nitrate transporter, putative, expressed
LOC_Os04g40470	1.29537	1.62e-06	cytochrome P450, putative, expressed
LOC_Os04g40900	1.56823	6.61e-17	exonuclease, putative, expressed
LOC_Os04g40910	1.17206	4.98e-64	OsFBX146 - F-box domain containing protein, expressed
LOC_Os04g40920	2.69872	0.0140733	expressed protein
LOC_Os04g40990	3.43431	0	malate synthase, glyoxysomal, putative, expressed
LOC_Os04g41229	1.00934	2.01e-21	helix-loop-helix DNA-binding domain containing protein, expressed
LOC_Os04g41260	1.1064	3.54e-26	amine oxidase, flavin-containing, domain containing protein, expressed
LOC_Os04g41620	5.24945	0	CHIT2 - Chitinase family protein precursor, expressed
LOC_Os04g41640	5.40721	1.96e-184	HEV2 - Hevein family protein precursor, expressed
LOC_Os04g41670	4.78696	0.0063462	transposon protein, putative, CACTA, En/Spm sub-class, expressed
LOC_Os04g41680	4.78966	9.73e-195	CHIT3 - Chitinase family protein precursor, expressed
LOC_Os04g41810	2.66933	4.44e-24	expressed protein
LOC_Os04g41860	1.2088	0.00426935	expressed protein
LOC_Os04g41970	2.06057	5.21e-35	endoglucanase, putative, expressed
LOC_Os04g42240	4.92791	0.000487399	expressed protein
LOC_Os04g42650	2.8053	2e-09	plant protein of unknown function domain containing protein, expressed
LOC_Os04g42700	1.3616	3.77e-36	receptor-like protein kinase precursor, putative, expressed
LOC_Os04g42760	1.98074	3.54e-06	sialyltransferase family domain containing protein, expressed
LOC_Os04g42770	2.63251	3.6e-117	expressed protein
LOC_Os04g42830	4.27821	0.0323435	transferase family protein, putative, expressed
LOC_Os04g42950	2.87543	0.00243554	MYB family transcription factor, putative, expressed
LOC_Os04g42980	2.34026	5.99e-189	zinc finger family protein, putative, expressed
LOC_Os04g43200	4.3033	0	caleosin related protein, putative, expressed
LOC_Os04g43390	3.14997	0	Os4bglu16 - monolignol beta-glucoside homologue, expressed
LOC_Os04g43410	2.51881	3.7e-77	Os4bglu18 - monolignol beta-glucoside homologue, expressed
LOC_Os04g43550	1.88186	1.22e-44	MazG nucleotide pyrophosphohydrolase domain containing protein, expressed
LOC_Os04g43560	4.20895	4.99e-51	no apical meristem protein, putative, expressed
LOC_Os04g43680	1.40144	1.09e-76	MYB family transcription factor, putative, expressed
LOC_Os04g44020	5.16015	0.00105414	expressed protein
LOC_Os04g44100	1.74731	1.04e-05	expressed protein
LOC_Os04g44230	2.80138	6.97e-14	cytokinin dehydrogenase precursor, putative, expressed
LOC_Os04g44240	3.08606	1.75e-13	cytokinin-O-glucosyltransferase 3, putative, expressed
LOC_Os04g44250	4.72244	7.2e-05	cytokinin-O-glucosyltransferase 3, putative, expressed
LOC_Os04g44410	1.78011	0.00223297	OsSCP25 - Putative Serine Carboxypeptidase homologue, expressed
LOC_Os04g44530	1.90405	3.34e-192	expressed protein
LOC_Os04g44550	1.33813	3.88e-27	CHCH domain containing protein, expressed
LOC_Os04g44600	2.06361	0.0175653	CRP1 - Cysteine-rich family protein precursor, expressed
LOC_Os04g44670	2.46546	3.82e-18	AP2 domain containing protein, expressed
LOC_Os04g44870	1.31909	1.11e-12	C2 domain containing protein, putative, expressed
LOC_Os04g44900	1.15952	1.92e-27	lectin-like receptor kinase, putative, expressed
LOC_Os04g44910	1.04337	3.09e-42	receptor like protein kinase, putative, expressed
LOC_Os04g44950	1.30102	4.98e-53	short-chain dehydrogenase/reductase, putative, expressed
LOC_Os04g45130	1.17365	1.78e-12	heavy-metal-associated domain-containing protein, putative, expressed
LOC_Os04g45160	1.08011	2.56e-27	DTA2, putative, expressed
LOC_Os04g45510	7.71572	6.95e-10	expressed protein
LOC_Os04g45520	2.00179	4.75e-20	integral membrane protein, putative, expressed
LOC_Os04g45590	1.44083	0.0265795	glyoxalase family protein, putative, expressed
LOC_Os04g45750	1.66017	2.24e-45	expressed protein
LOC_Os04g45810	4.50393	0	homeobox associated leucine zipper, putative, expressed
LOC_Os04g45821	1.17188	0.0108465	expressed protein
LOC_Os04g45890	2.22007	1.66e-12	retrotransposon protein, putative, unclassified, expressed
LOC_Os04g45920	2.73403	2.41e-23	protein kinase domain containing protein, expressed
LOC_Os04g45940	1.8375	7.42e-74	transcription factor like protein, putative, expressed
LOC_Os04g45950	3.16236	8.83e-25	amino acid permease family protein, putative, expressed
LOC_Os04g45970	1.31084	1.53e-118	glutamate dehydrogenase protein, putative, expressed
LOC_Os04g46060	2.10225	3.37e-05	WRKY36, expressed
LOC_Os04g46250	4.58678	0.00858654	AP2 domain containing protein, expressed
LOC_Os04g46320	1.66215	1.26e-10	inactive receptor kinase At2g26730 precursor, putative, expressed
LOC_Os04g46470	1.21835	0.00073897	carotenoid cleavage dioxygenase 7, chloroplast precursor, putative, expressed
LOC_Os04g46480	1.1492	6.28e-30	expressed protein
LOC_Os04g46630	5.68997	0.000124588	expansin precursor, putative, expressed
LOC_Os04g46940	1.75122	2.82e-31	copper-transporting ATPase 3, putative, expressed
LOC_Os04g46970	1.08423	1.95e-16	glucosyltransferase, putative, expressed
LOC_Os04g47170	1.90826	0.0079733	ATROPGEF7/ROPGEF7, putative, expressed
LOC_Os04g47200	1.00323	2.97e-05	expressed protein
LOC_Os04g47220	1.04999	6.14e-62	aquaporin protein, putative, expressed
LOC_Os04g47310	1.08051	4.85e-57	expressed protein
LOC_Os04g47320	1.94877	5.84e-17	uncharacterized mscS family protein, putative, expressed
LOC_Os04g47360	5.34809	8.47e-193	OsPOP9 - Putative Prolyl Oligopeptidase homologue, expressed
LOC_Os04g47620	1.96868	0.0102117	protein kinase APK1B, chloroplast precursor, putative, expressed
LOC_Os04g47700	1.49097	9.97e-73	expressed protein
LOC_Os04g47720	3.749	3.04e-11	cis-zeatin O-glucosyltransferase, putative, expressed
LOC_Os04g47750	4.5605	0.00854645	transposon protein, putative, Pong sub-class, expressed
LOC_Os04g47760	3.06697	0.0367897	transposon protein, putative, Pong sub-class, expressed
LOC_Os04g47890	1.25045	1.84e-06	MYB family transcription factor, putative, expressed
LOC_Os04g48010	1.01039	5.53e-21	WD-40 repeat family protein, putative, expressed
LOC_Os04g48070	1.89478	1.58e-28	homeobox and START domains containing protein, putative, expressed
LOC_Os04g48200	1.96429	1.14e-09	cytochrome P450, putative, expressed
LOC_Os04g48260	1.47526	1.25e-13	zinc RING finger protein, putative, expressed
LOC_Os04g48270	1.19089	1.52e-76	OsFBX148 - F-box domain containing protein, expressed
LOC_Os04g48360	1.54877	1.98e-05	expressed protein
LOC_Os04g48390	3.67533	0	uncharacterized membrane protein, putative, expressed
LOC_Os04g48490	2.2854	9.22e-11	fasciclin-like arabinogalactan protein, putative, expressed
LOC_Os04g48850	2.61506	6.38e-79	aminotransferase, classes I and II, domain containing protein, expressed
LOC_Os04g49000	2.56504	5.06e-23	zinc finger, C3HC4 type domain containing protein, expressed
LOC_Os04g49160	1.01255	4.69e-09	zinc finger, C3HC4 type domain containing protein, expressed
LOC_Os04g49260	2.81011	0.00058646	heavy metal-associated domain containing protein, expressed
LOC_Os04g49360	4.05809	6.82e-82	OsFBX149 - F-box domain containing protein, expressed
LOC_Os04g49450	2.29328	4.36e-51	MYB family transcription factor, putative, expressed
LOC_Os04g49460	1.66742	6.24e-05	protein kinase domain containing protein, expressed
LOC_Os04g49670	1.77087	9.1e-37	DUF581 domain containing protein, expressed
LOC_Os04g49680	2.63153	1.18e-31	DUF581 domain containing protein, expressed
LOC_Os04g49950	1.05108	8.97e-06	OsFBX150 - F-box domain containing protein, expressed
LOC_Os04g49980	4.97584	8.47e-92	late embryogenesis abundant group 1, putative, expressed
LOC_Os04g50212	3.18692	0.000985886	expressed protein
LOC_Os04g50730	1.21065	1.28e-07	RWD domain containing protein, expressed
LOC_Os04g50850	4.62782	0.00184254	aspartyl protease family, putative, expressed
LOC_Os04g51070	6.64553	2.83e-35	helix-loop-helix DNA-binding domain containing protein, expressed
LOC_Os04g51140	1.09652	0.00353338	E2F-related protein, putative, expressed
LOC_Os04g51150	2.81831	0	transposon protein, putative, unclassified, expressed
LOC_Os04g51160	2.9139	3.16e-58	transposon protein, putative, unclassified, expressed
LOC_Os04g51270	1.10239	7.94e-64	vacuolar ATPase G subunit, putative, expressed
LOC_Os04g51410	2.09211	9.21e-42	expressed protein
LOC_Os04g51440	1.12822	0.0158652	villin protein, putative, expressed
LOC_Os04g51520	5.23883	0.000139477	glycosyl hydrolases family 16, putative, expressed
LOC_Os04g51560	1.0705	7.42e-44	WRKY68, expressed
LOC_Os04g51600	4.19085	0.024368	expressed protein
LOC_Os04g51610	1.3067	1.34e-105	calcium-transporting ATPase, plasma membrane-type, putative, expressed
LOC_Os04g51796	5.42978	1.61e-36	DNA repair ATPase-related, putative, expressed
LOC_Os04g51830	1.59823	3.15e-14	OsHKT1;4 - Na+ transporter, expressed
LOC_Os04g52090	1.21212	1.56e-41	AP2 domain containing protein, expressed
LOC_Os04g52110	4.12002	6.11e-11	late embryogenesis abundant protein, group 3, putative, expressed
LOC_Os04g52240	1.4839	0.0380236	terpene synthase, putative, expressed
LOC_Os04g52340	1.20307	2.75e-16	expressed protein
LOC_Os04g52440	7.52421	1.58e-46	aminotransferase, putative, expressed
LOC_Os04g52450	1.85732	3.74e-269	aminotransferase, putative, expressed
LOC_Os04g52460	1.20382	1.22e-58	retrotransposon protein, putative, unclassified, expressed
LOC_Os04g52500	2.49232	0	lecithine cholesterol acyltransferase, putative, expressed
LOC_Os04g52504	1.62505	2.04e-63	adhesive/proline-rich protein, putative, expressed
LOC_Os04g52550	1.58724	1.35e-05	PAZ domain-containing protein, putative, expressed
LOC_Os04g52590	1.64749	9.42e-11	protein kinase domain containing protein, expressed
LOC_Os04g52700	1.30795	1.18e-09	expressed protein
LOC_Os04g52730	1.70822	1.94e-148	NAD dependent epimerase/dehydratase family domain containing protein, expressed
LOC_Os04g52760	1.26066	1.34e-52	gamma-soluble NSF attachment protein, putative, expressed
LOC_Os04g52780	1.71868	3.54e-10	leucine-rich repeat receptor protein kinase EXS precursor, putative, expressed
LOC_Os04g52800	1.94504	7.8e-05	expressed protein
LOC_Os04g52810	3.78661	1.04e-83	no apical meristem protein, putative, expressed
LOC_Os04g52840	1.08755	9.22e-68	tyrosine protein kinase domain containing protein, putative, expressed
LOC_Os04g53210	2.89398	8.9e-276	hydroxyacid oxidase 1, putative, expressed
LOC_Os04g53240	1.22422	8.11e-69	autophagy-related protein, putative, expressed
LOC_Os04g53300	5.18326	0.000870999	polyphenol oxidase, putative, expressed
LOC_Os04g53340	1.06079	0.0276246	expressed protein
LOC_Os04g53370	1.34603	0.000414053	acyltransferase, putative, expressed
LOC_Os04g53606	1.22753	0.00167047	expressed protein
LOC_Os04g53720	1.31593	3.35e-35	SNF2 family N-terminal domain containing protein, expressed
LOC_Os04g53990	1.82837	1.01e-45	ethylene-responsive protein related, putative, expressed
LOC_Os04g53994	2.59533	5.54e-120	kinase, putative, expressed
LOC_Os04g54210	1.52102	4.15e-23	expressed protein
LOC_Os04g54220	5.37237	2.37e-16	expressed protein
LOC_Os04g54230	4.20049	3.92e-12	wound induced protein, putative, expressed
LOC_Os04g54300	2.63086	2.32e-87	wound induced protein, putative, expressed
LOC_Os04g54310	1.86361	9.3e-72	expressed protein
LOC_Os04g54390	1.91548	4.98e-17	nuclease PA3, putative, expressed
LOC_Os04g54474	1.12187	7.55e-35	transcription factor, putative, expressed
LOC_Os04g54830	1.82051	1.85e-188	expressed protein
LOC_Os04g55100	1.3571	0.00600417	expressed protein
LOC_Os04g55200	2.72601	3.18e-26	coatomer subunit epsilon, putative, expressed
LOC_Os04g55240	3.01087	1.68e-21	VQ domain containing protein, putative, expressed
LOC_Os04g55600	3.49739	2.26e-13	expressed protein
LOC_Os04g55610	1.36486	1.71e-05	expressed protein
LOC_Os04g55650	2.21719	0	oryzain alpha chain precursor, putative, expressed
LOC_Os04g55660	4.5516	0.00874804	GDSL-like lipase/acylhydrolase, putative, expressed
LOC_Os04g55740	1.69856	0.00355739	peroxidase precursor, putative, expressed
LOC_Os04g55850	2.95711	4.62e-212	nuclease PA3, putative, expressed
LOC_Os04g55950	5.10251	0.0012177	expressed protein
LOC_Os04g56030	1.66682	5.43e-15	glycine-rich cell wall structural protein precursor, putative, expressed
LOC_Os04g56040	2.54856	8.08e-75	glycine rich protein family protein, putative, expressed
LOC_Os04g56120	3.12855	1.48e-14	protein kinase domain containing protein, expressed
LOC_Os04g56309	4.05335	0.00973802	expressed protein
LOC_Os04g56420	2.38931	0.0347784	retrotransposon protein, putative, unclassified, expressed
LOC_Os04g56430	3.5384	1.28e-78	cysteine-rich receptor-like protein kinase, putative, expressed
LOC_Os04g56470	2.93448	5.87e-10	amino acid transporter, putative, expressed
LOC_Os04g56570	4.80624	8.18e-07	heavy metal-associated domain containing protein, expressed
LOC_Os04g56580	1.1645	2.05e-36	inositol 1,3,4,5,6-pentakisphosphate 2-kinase, putative, expressed
LOC_Os04g56700	1.92589	0.00596749	naringenin,2-oxoglutarate 3-dioxygenase, putative, expressed
LOC_Os04g56900	2.0287	1.07e-09	transferase family protein, putative, expressed
LOC_Os04g57160	3.11354	0.00714134	flavonol synthase/flavanone 3-hydroxylase, putative, expressed
LOC_Os04g57180	1.3425	1.32e-10	flavonol synthase/flavanone 3-hydroxylase, putative, expressed
LOC_Os04g57340	1.09644	3.65e-20	AP2 domain containing protein, expressed
LOC_Os04g57350	4.52009	2.9e-31	EH domain-containing protein 1, putative, expressed
LOC_Os04g57380	1.68331	1.18e-15	acyl-protein thioesterase, putative, expressed
LOC_Os04g57440	3.23807	1.75e-294	oryzain beta chain precursor, putative, expressed
LOC_Os04g57540	1.1643	2.54e-66	adenylate kinase, putative, expressed
LOC_Os04g57550	1.99182	6.13e-264	amine oxidase, flavin-containing, domain containing protein, expressed
LOC_Os04g57750	2.49456	0.0344059	plastocyanin-like domain containing protein, putative, expressed
LOC_Os04g57760	1.94307	5.31e-90	expressed protein
LOC_Os04g57810	1.52596	2.99e-123	GA18008-PA, putative, expressed
LOC_Os04g58030	2.68916	1.17e-10	expressed protein
LOC_Os04g58080	5.70367	9.03e-05	polygalacturonase inhibitor 3 precursor, putative, expressed
LOC_Os04g58090	3.28653	4.77e-67	harpin-induced protein 1 domain containing protein, expressed
LOC_Os04g58100	3.47345	7.62e-42	expressed protein
LOC_Os04g58190	2.27937	1.91e-30	dof zinc finger domain containing protein, putative, expressed
LOC_Os04g58330	1.36274	3.25e-40	expressed protein
LOC_Os04g58390	1.08069	3.53e-19	allantoinase, putative, expressed
LOC_Os04g58400	1.32281	0.00527067	tRNA synthetase, putative, expressed
LOC_Os04g58840	1.37253	0.00794698	Eukaryotic aspartyl protease domain containing protein, expressed
LOC_Os04g58850	1.66865	1.59e-27	harpin-induced protein 1 domain containing protein, expressed
LOC_Os04g58920	1.25148	0.00035898	U-box domain-containing protein, putative, expressed
LOC_Os04g58960	1.45758	7.96e-09	regulator of chromosome condensation, putative, expressed
LOC_Os04g59020	1.33609	0.00126906	integral membrane protein, putative, expressed
LOC_Os04g59040	1.3782	1.39e-55	soluble inorganic pyrophosphatase, putative, expressed
LOC_Os04g59370	3.54137	1.25e-05	thaumatin, putative, expressed
LOC_Os04g59420	3.11152	9.25e-13	expressed protein
LOC_Os04g59540	4.70236	1.83e-174	phosphatidylinositol-4-phosphate 5-Kinase, putative, expressed
LOC_Os05g01200	1.35321	1.68e-10	exonuclease, putative, expressed
LOC_Os05g01240	1.00398	1.33e-50	AML1, putative, expressed
LOC_Os05g01330	1.14215	0.0324169	expressed protein
LOC_Os05g01380	3.42596	3.81e-18	polygalacturonase inhibitor precursor, putative, expressed
LOC_Os05g01444	2.50771	1.55e-13	polygalacturonase inhibitor precursor, putative, expressed
LOC_Os05g01460	1.16698	4.49e-31	STIP1 homology and U box-containing protein 1, putative, expressed
LOC_Os05g01580	2.03931	0.0193205	integral membrane protein DUF6 containing protein, expressed
LOC_Os05g01680	4.67516	0.00579321	RCLEA7 - Root cap and Late embryogenesis related family protein precursor, expressed
LOC_Os05g01760	1.05027	3.8e-49	lysine ketoglutarate reductase trans-splicing related 1, putative, expressed
LOC_Os05g02010	1.49853	5.85e-110	expressed protein
LOC_Os05g02060	1.6042	6.01e-56	mitochondrial import inner membrane translocase subunit Tim17, putative, expressed
LOC_Os05g02130	1.63154	3.48e-111	ankyrin repeat domain-containing protein 28, putative, expressed
LOC_Os05g02140	1.72154	8.79e-16	clathrin assembly protein, putative, expressed
LOC_Os05g02200	1.89579	1.84e-41	cysteine-rich repeat secretory protein 55 precursor, putative, expressed
LOC_Os05g02350	5.47611	0.000301224	endonuclease/exonuclease/phosphatase family domain containing protein, expressed
LOC_Os05g02390	9.14082	3.6e-14	ZOS5-02 - C2H2 zinc finger protein, expressed
LOC_Os05g02450	4.62578	4.63e-146	expressed protein
LOC_Os05g02754	1.28522	1.93e-05	expressed protein
LOC_Os05g02760	1.95262	7.34e-30	expressed protein
LOC_Os05g02770	1.9423	4.8e-135	glycine-rich cell wall structural protein precursor, putative, expressed
LOC_Os05g02890	3.11345	7.42e-148	white-brown complex homolog protein 16, putative, expressed
LOC_Os05g02920	6.42109	2.12e-06	expressed protein
LOC_Os05g03070	1.15367	4.44e-08	transporter, putative, expressed
LOC_Os05g03130	5.03512	2.13e-51	OsRCI2-7 - Putative low temperature and salt responsive protein, expressed
LOC_Os05g03160	3.75394	0.00104444	DUF260 domain containing protein, putative, expressed
LOC_Os05g03210	1.01786	0.00137604	OsFBDUF23 - F-box and DUF domain containing protein, expressed
LOC_Os05g03450	1.7283	3.07e-15	lectin protein kinase family protein, putative, expressed
LOC_Os05g03460	2.39818	7.61e-25	protein kinase, putative, expressed
LOC_Os05g03480	1.83757	1.43e-221	acyl-coenzyme A dehydrogenase, mitochondrial precursor, putative, expressed
LOC_Os05g03500	4.44599	7.65e-05	expressed protein
LOC_Os05g03520	1.37366	0.0144479	expressed protein
LOC_Os05g03590	1.34809	1.14e-13	expressed protein
LOC_Os05g03620	1.51364	5.76e-40	TKL_IRAK_CR4L.4 - The CR4L subfamily has homology with Crinkly4, expressed
LOC_Os05g03630	2.15491	5.47e-45	dnaJ domain containing protein, expressed
LOC_Os05g03740	1.44952	1.37e-11	transcription factor TF2, putative, expressed
LOC_Os05g03884	1.86413	0.0255161	homeobox protein knotted-1-like 6, putative, expressed
LOC_Os05g03920	2.83134	9.29e-229	TKL_IRAK_DUF26-lf.3 - DUF26 kinases have homology to DUF26 containing loci, expressed
LOC_Os05g03960	2.2101	6.82e-123	expressed protein
LOC_Os05g04000	1.85681	2.11e-78	expressed protein
LOC_Os05g04210	2.91812	9.09e-07	MYB family transcription factor, putative, expressed
LOC_Os05g04490	2.96126	2.57e-11	peroxidase precursor, putative, expressed
LOC_Os05g04584	1.09748	1.48e-23	transferase family protein, putative, expressed
LOC_Os05g04690	2.92121	0.00225745	CHIT11 - Chitinase family protein precursor, expressed
LOC_Os05g04870	4.51705	0.00246682	oxidoreductase, short chain dehydrogenase/reductase family protein, putative, expressed
LOC_Os05g05020	1.52822	1.41e-44	expressed protein
LOC_Os05g05890	2.19045	0.0315207	retrotransposon protein, putative, Ty3-gypsy subclass, expressed
LOC_Os05g05930	4.45248	2.97e-12	peripheral-type benzodiazepine receptor, putative, expressed
LOC_Os05g06380	5.30534	0.000580253	transferase family protein, putative, expressed
LOC_Os05g06390	3.7948	9.81e-08	retrotransposon protein, putative, unclassified, expressed
LOC_Os05g06399	1.72828	5.27e-33	expressed protein
LOC_Os05g06710	1.24379	1.1e-48	GDSL-like lipase/acylhydrolase, putative, expressed
LOC_Os05g06780	1.18339	1.3e-24	LTPL104 - Protease inhibitor/seed storage/LTP family protein precursor, expressed
LOC_Os05g06970	2.36315	4.65e-15	peroxidase precursor, putative, expressed
LOC_Os05g06990	1.07265	1.72e-14	TKL_IRAK_CrRLK1L-1.10 - The CrRLK1L-1 subfamily has homology to the CrRLK1L homolog, expressed
LOC_Os05g07090	1.98664	1.04e-211	acyl-coenzyme A dehydrogenase, mitochondrial precursor, putative, expressed
LOC_Os05g07450	3.95211	2.38e-21	S-domain receptor-like protein kinase, putative, expressed
LOC_Os05g07710	1.90532	3.59e-19	WD40-like domain containing protein, putative, expressed
LOC_Os05g07810	3.07732	7.86e-29	universal stress protein domain containing protein, putative, expressed
LOC_Os05g07890	1.83659	4.54e-11	embryo-specific 3, putative, expressed
LOC_Os05g07940	1.16798	4.92e-84	glyoxalase family protein, putative, expressed
LOC_Os05g08414	1.48522	2.06e-28	expressed protein
LOC_Os05g08440	1.39368	0.0143302	OsFBX163 - F-box domain containing protein, expressed
LOC_Os05g08450	1.86833	0.0294064	expressed protein
LOC_Os05g08620	1.50822	1.82e-12	expressed protein
LOC_Os05g08830	2.62351	2.19e-16	expressed protein
LOC_Os05g08850	2.7226	2.88e-10	cytochrome P450, putative, expressed
LOC_Os05g09540	5.35805	0.000489746	expressed protein
LOC_Os05g10550	3.111	0.0305466	expressed protein
LOC_Os05g10620	1.74043	1.64e-23	no apical meristem protein, putative, expressed
LOC_Os05g10650	1.18792	3.33e-06	6-phosphofructokinase, putative, expressed
LOC_Os05g10730	1.30777	4.6e-107	ABC transporter, ATP-binding protein, putative, expressed
LOC_Os05g10930	2.83132	8.15e-55	OsGrx_C15 - glutaredoxin subgroup III, expressed
LOC_Os05g10940	1.13327	1.51e-12	metal cation transporter, putative, expressed
LOC_Os05g11130	1.11399	5.14e-06	cytochrome P450, putative, expressed
LOC_Os05g11160	2.61568	8.04e-08	expressed protein
LOC_Os05g11250	1.55165	0.013583	lachrymatory factor synthase, putative, expressed
LOC_Os05g11600	5.45722	4.98e-05	expressed protein
LOC_Os05g11610	7.63648	1.66e-09	expressed protein
LOC_Os05g11620	10.1873	1.31e-17	expressed protein
LOC_Os05g11720	1.06284	0.0143811	zinc finger, C3HC4 type domain containing protein, expressed
LOC_Os05g11780	1.40275	3.56e-104	mitochondrial carrier protein, putative, expressed
LOC_Os05g11910	3.19754	1.09e-148	GDSL-like lipase/acylhydrolase, putative, expressed
LOC_Os05g12030	2.01789	0.0449813	expressed protein
LOC_Os05g12040	3.96336	1.18e-06	cytochrome P450 51, putative, expressed
LOC_Os05g12090	2.73114	0.00113484	VQ domain containing protein, putative
LOC_Os05g12550	1.14589	0.0307896	retrotransposon, putative, centromere-specific, expressed
LOC_Os05g13970	5.45288	7.36e-62	phosphorylase domain containing protein, putative, expressed
LOC_Os05g14820	3.47217	0.00196418	transmembrane amino acid transporter protein, putative, expressed
LOC_Os05g15230	2.71575	0.0190972	plant protein of unknown function domain containing protein, expressed
LOC_Os05g15490	4.96275	0.00325478	retrotransposon protein, putative, Ty3-gypsy subclass, expressed
LOC_Os05g15530	2.85239	3.27e-90	aminotransferase domain containing protein, putative, expressed
LOC_Os05g15630	3.56635	4.5e-06	membrane associated DUF588 domain containing protein, putative, expressed
LOC_Os05g15770	1.89689	7.86e-153	glycosyl hydrolase, putative, expressed
LOC_Os05g15880	6.73576	1e-52	glycosyl hydrolase, putative, expressed
LOC_Os05g15920	3.12218	0.0325356	glycosyl hydrolase, putative, expressed
LOC_Os05g16420	1.19233	1.41e-11	SHR5-receptor-like kinase, putative, expressed
LOC_Os05g16980	4.05516	0.0363106	terpene synthase 8, putative, expressed
LOC_Os05g17800	5.11473	0.0013519	SHR5-receptor-like kinase, putative, expressed
LOC_Os05g17810	7.86332	2.65e-10	SHR5-receptor-like kinase, putative, expressed
LOC_Os05g19110	1.00114	1.03e-11	expressed protein
LOC_Os05g19440	3.03196	0.0153084	transposon protein, putative, unclassified
LOC_Os05g20100	3.25432	0.000329035	glycerol-3-phosphate acyltransferase, putative, expressed
LOC_Os05g20430	2.03784	0.0193593	retrotransposon protein, putative, unclassified, expressed
LOC_Os05g20560	2.79867	0.000599164	retrotransposon protein, putative, unclassified, expressed
LOC_Os05g23130	2.08634	4.44e-186	expressed protein
LOC_Os05g23350	7.87493	2.5e-10	glycosyl hydrolase family 10 protein, putative, expressed
LOC_Os05g23410	2.25653	2.84e-05	expressed protein
LOC_Os05g23440	2.40558	1.83e-138	solute carrier family 35 member F1, putative, expressed
LOC_Os05g23650	4.17182	0.0287671	expressed protein
LOC_Os05g23924	4.69605	9.55e-22	glycosyl hydrolase family 10 protein, putative, expressed
LOC_Os05g24170	4.59572	0.00164668	retrotransposon protein, putative, unclassified, expressed
LOC_Os05g24550	1.18819	4.21e-144	Papain family cysteine protease domain containing protein, expressed
LOC_Os05g24770	1.06389	0.00210181	reticulon domain containing protein, putative, expressed
LOC_Os05g25040	2.44766	4.31e-19	expressed protein
LOC_Os05g25390	1.00236	8.33e-12	tyrosine protein kinase domain containing protein, putative, expressed
LOC_Os05g25480	2.47363	7.1e-15	OsMan06 - Endo-Beta-Mannanase, expressed
LOC_Os05g25640	2.00045	3.93e-207	cytochrome P450, putative, expressed
LOC_Os05g25650	1.66544	1.86e-10	expressed protein
LOC_Os05g25784	2.39208	1.1e-17	expressed protein
LOC_Os05g25840	1.14637	3.05e-112	ELMO/CED-12 family protein, putative, expressed
LOC_Os05g25850	1.09957	1.66e-44	superoxide dismutase, mitochondrial precursor, putative, expressed
LOC_Os05g25920	2.5154	9.44e-75	expressed protein
LOC_Os05g26660	2.24036	2.94e-22	NADH-ubiquinone oxidoreductase, mitochondrial precursor, putative, expressed
LOC_Os05g26840	1.2531	2e-38	permease domain containing protein, putative, expressed
LOC_Os05g27010	1.88253	9.46e-55	peptide transporter PTR3-A, putative, expressed
LOC_Os05g27050	1.60419	2.49e-16	peptide transporter, putative, expressed
LOC_Os05g27210	3.89603	0.0176058	retrotransposon protein, putative, Ty3-gypsy subclass, expressed
LOC_Os05g27340	1.55768	2.53e-30	expressed protein
LOC_Os05g27580	1.73893	9.62e-05	wound-induced protein WI12, putative, expressed
LOC_Os05g27790	1.82185	2.94e-41	membrane associated DUF588 domain containing protein, putative, expressed
LOC_Os05g28040	4.44015	1.04e-08	DUF640 domain containing protein, putative, expressed
LOC_Os05g28210	3.18742	0.000166947	small hydrophilic plant seed protein, putative, expressed
LOC_Os05g28830	1.85426	0.0101905	PMR5, putative, expressed
LOC_Os05g29030	1.61347	8.95e-22	protein phosphatase 2C, putative, expressed
LOC_Os05g29790	2.3673	6.13e-08	pectinesterase, putative, expressed
LOC_Os05g29900	1.75068	2.6e-40	expressed protein
LOC_Os05g29990	1.23323	7.91e-66	NAD dependent epimerase/dehydratase family domain containing protein, expressed
LOC_Os05g30510	3.70309	0.000113088	expressed protein
LOC_Os05g30660	2.42097	7.09e-06	leucine zipper protein-like, putative, expressed
LOC_Os05g30760	2.06046	1.3e-05	esterase, putative, expressed
LOC_Os05g30980	1.33181	1.23e-34	RNA recognition motif containing protein, putative, expressed
LOC_Os05g31020	3.66939	2.54e-204	eukaryotic peptide chain release factor subunit 1-1, putative, expressed
LOC_Os05g31140	1.26159	1.04e-44	glycosyl hydrolases family 17, putative, expressed
LOC_Os05g31470	2.95827	0.0150244	expressed protein
LOC_Os05g31620	1.09024	8.57e-20	OsCML15 - Calmodulin-related calcium sensor protein, expressed
LOC_Os05g31670	3.69408	4.45e-56	AWPM-19-like membrane family protein, putative, expressed
LOC_Os05g31740	1.28508	1.75e-08	cytochrome P450 86A2, putative, expressed
LOC_Os05g32070	4.8033	4.58e-05	LRP1, putative, expressed
LOC_Os05g32440	2.14443	0.00244021	expressed protein
LOC_Os05g32530	1.02305	9.26e-29	mannosylglycoprotein endo-beta-mannosidase, putative, expressed
LOC_Os05g32630	1.75787	1.1e-170	mitochondrial carrier protein, putative, expressed
LOC_Os05g33030	1.75926	2.54e-12	kinesin motor domain containing protein, putative, expressed
LOC_Os05g33130	8.35702	6.2e-23	CHIT17 - Chitinase family protein precursor, expressed
LOC_Os05g33140	4.29939	2.5e-24	CHIT5 - Chitinase family protein precursor, expressed
LOC_Os05g33220	2.56647	6.4e-12	AWPM-19-like membrane family protein, putative, expressed
LOC_Os05g33310	1.76855	8.34e-67	oxidoreductase, 2OG-Fe oxygenase family protein, putative, expressed
LOC_Os05g33320	1.68801	1.65e-11	expressed protein
LOC_Os05g33380	1.41078	1.54e-57	fructose-bisphospate aldolase isozyme, putative, expressed
LOC_Os05g33400	2.63654	3.7e-41	basic 7S globulin precursor, putative, expressed
LOC_Os05g33410	2.59605	3.99e-08	xylanase inhibitor, putative, expressed
LOC_Os05g33610	1.32266	8.76e-115	expressed protein
LOC_Os05g33644	1.30092	1.44e-26	inosine-uridine preferring nucleoside hydrolase family protein, putative, expressed
LOC_Os05g33860	2.40004	2.88e-05	expressed protein
LOC_Os05g33940	1.96916	6.53e-102	alpha/beta hydrolase fold, putative, expressed
LOC_Os05g33960	3.90421	1.67e-23	peptide transporter PTR2, putative, expressed
LOC_Os05g34150	1.38105	2.35e-05	glutathione S-transferase, putative, expressed
LOC_Os05g34450	1.6079	1.38e-10	DUF260 domain containing protein, putative, expressed
LOC_Os05g34500	1.21004	7.66e-10	expressed protein
LOC_Os05g34770	1.34104	2.75e-78	cytochrome c, putative, expressed
LOC_Os05g34830	2.50547	2.19e-174	No apical meristem protein, putative, expressed
LOC_Os05g34854	1.40218	3.07e-09	gibberellin 20 oxidase 2, putative, expressed
LOC_Os05g35190	1.1839	4.1e-45	powdery mildew resistant protein 5, putative, expressed
LOC_Os05g35480	1.34011	0.0181728	anthranilate phosphoribosyltransferase, putative, expressed
LOC_Os05g35930	1.27744	1.63e-05	expressed protein
LOC_Os05g35970	1.83305	0.00762825	expressed protein
LOC_Os05g36100	3.90532	2.78e-06	AP2 domain containing protein, expressed
LOC_Os05g36260	2.75899	1.57e-18	soluble inorganic pyrophosphatase, putative, expressed
LOC_Os05g36290	2.39695	8.74e-304	actin, putative, expressed
LOC_Os05g36930	1.22741	2.18e-32	histone deacetylase, putative, expressed
[truncated: 1,899 more rows]

## Sheet: Down genes
Gene ID	Log2FoldChange	P value	Protein description
LOC_Os01g01120	-2.50423	7.71e-148	enolase-phosphatase E1, putative, expressed
LOC_Os01g01280	-1.79169	6e-80	expressed protein
LOC_Os01g01302	-2.11249	1.08e-191	shikimate kinase, putative, expressed
LOC_Os01g01340	-1.70371	1.81e-140	light-induced protein 1-like, putative, expressed
LOC_Os01g01350	-1.17991	4.4e-16	SNF7 domain containing protein, putative, expressed
LOC_Os01g01650	-4.09242	2.38e-72	isoflavone reductase homolog IRL, putative, expressed
LOC_Os01g01660	-2.00104	1.07e-27	isoflavone reductase, putative, expressed
LOC_Os01g01710	-1.44793	1.95e-130	1-deoxy-D-xylulose 5-phosphate reductoisomerase, chloroplast precursor, putative, expressed
LOC_Os01g01840	-1.07906	6.08e-15	helix-loop-helix DNA-binding domain containing protein, expressed
LOC_Os01g01890	-2.85251	4.09e-06	expressed protein
LOC_Os01g01910	-1.09326	1.38e-09	expressed protein
LOC_Os01g02000	-1.93256	1.74e-12	phosphate transporter 1, putative, expressed
LOC_Os01g02070	-4.21388	0.00583474	invertase/pectin methylesterase inhibitor family protein, putative, expressed
LOC_Os01g02080	-3.13881	7.3e-104	peptidyl-prolyl cis-trans isomerase, putative, expressed
LOC_Os01g02310	-1.47839	6.94e-07	expressed protein
LOC_Os01g02370	-2.08373	4.42e-44	receptor-like kinase ARK1AS, putative, expressed
LOC_Os01g02440	-1.83806	1.14e-06	Ser/Thr receptor-like kinase, putative, expressed
LOC_Os01g02560	-1.25713	2.91e-51	Ser/Thr receptor-like kinase, putative, expressed
LOC_Os01g02570	-2.1843	1.61e-33	protein kinase domain containing protein, expressed
LOC_Os01g02580	-1.43489	4.56e-18	protein kinase domain containing protein, expressed
LOC_Os01g02730	-2.1303	0.00890817	TAK14, putative, expressed
LOC_Os01g02760	-1.30012	3.06e-14	receptor-like kinase, putative, expressed
LOC_Os01g02770	-1.66867	7.97e-57	resistance-related receptor-like kinase, putative, expressed
LOC_Os01g02780	-3.23822	5.75e-161	TAK33, putative, expressed
LOC_Os01g02790	-2.02778	1.38e-79	protein kinase domain containing protein, expressed
LOC_Os01g02830	-1.36298	6.72e-16	receptor-like kinase ARK1AS, putative, expressed
LOC_Os01g02840	-1.6475	6.49e-07	resistance-related receptor-like kinase, putative, expressed
LOC_Os01g02850	-2.30683	1.36e-05	expressed protein
LOC_Os01g03020	-1.30953	7.16e-93	tRNA synthetase class I, putative, expressed
LOC_Os01g03040	-1.25969	9.18e-47	expressed protein
LOC_Os01g03290	-1.62263	0.000141549	seven in absentia protein family domain containing protein, expressed
LOC_Os01g03310	-1.78194	9.93e-233	BBTI1 - Bowman-Birk type bran trypsin inhibitor precursor, expressed
LOC_Os01g03320	-1.92736	1.04e-232	BBTI2 - Bowman-Birk type bran trypsin inhibitor precursor, expressed
LOC_Os01g03549	-1.84962	4.95e-75	multi-copper oxidase type I family protein, putative, expressed
LOC_Os01g03660	-1.70599	1.22e-45	MYB family transcription factor, putative, expressed
LOC_Os01g04260	-1.92938	3.33e-85	fatty acid hydroxylase, putative, expressed
LOC_Os01g04300	-1.34113	2.74e-05	glycosyl hydrolase family 10 protein, putative, expressed
LOC_Os01g04324	-1.93246	1.95e-15	expressed protein
LOC_Os01g04530	-1.93803	3.68e-05	expressed protein
LOC_Os01g04540	-2.02677	7.54e-49	serine/threonine-protein kinase At1g18390 precursor, putative, expressed
LOC_Os01g04550	-1.74422	1.28e-98	expressed protein
LOC_Os01g04720	-1.0757	3.05e-05	leucine-rich repeat protein-related, putative, expressed
LOC_Os01g04860	-1.32798	2.95e-69	DUF647 domain containing protein, putative, expressed
LOC_Os01g04900	-1.86174	2.56e-149	peptidase M50 family protein, putative, expressed
LOC_Os01g05080	-1.72321	3.38e-85	thylakoid lumenal protein, putative, expressed
LOC_Os01g05210	-2.37786	0.00222217	hypothetical protein
LOC_Os01g05220	-1.74189	0.00109228	expressed protein
LOC_Os01g05260	-1.75753	1.61e-16	expressed protein
LOC_Os01g05744	-1.35561	1.42e-09	expressed protein
LOC_Os01g05800	-1.26674	7.65e-121	inner membrane protein, putative, expressed
LOC_Os01g05840	-2.10886	5.06e-20	oxidoreductase, short chain dehydrogenase/reductase family domain containing family, expressed
LOC_Os01g06020	-1.07403	2.25e-50	aspartyl-tRNA synthetase, putative, expressed
LOC_Os01g06150	-1.62555	0.00349607	expressed protein
LOC_Os01g06836	-1.31504	0.000211453	disease resistance protein SlVe2 precursor, putative, expressed
LOC_Os01g06870	-1.35745	2.57e-11	resistance protein SlVe1 precursor, putative, expressed
LOC_Os01g06876	-1.45172	0.0157872	Cf-2, putative, expressed
LOC_Os01g07090	-1.42605	1.91e-93	5-azacytidine resistance protein azr1, putative, expressed
LOC_Os01g07240	-1.67514	0.00603382	expressed protein
LOC_Os01g07260	-1.64315	1.48e-20	expressed protein
LOC_Os01g07270	-1.41895	0.00283018	transposon protein, putative, unclassified, expressed
LOC_Os01g07630	-1.40553	1.73e-20	BRASSINOSTEROID INSENSITIVE 1-associated receptor kinase 1 precursor, putative, expressed
LOC_Os01g07900	-2.0985	0.0282344	expressed protein
LOC_Os01g07990	-1.97129	0.0123645	retrotransposon protein, putative, unclassified, expressed
LOC_Os01g08020	-2.38399	6.85e-20	boron transporter protein, putative, expressed
LOC_Os01g08300	-1.05558	7.51e-05	expressed protein
LOC_Os01g08310	-1.14053	7.11e-09	serine/threonine protein phosphatase 2A 59 kDa regulatory subunit Bgamma isoform, putative, expressed
LOC_Os01g08460	-1.24131	4.23e-42	TMS membrane protein/tumour differentially expressed protein, putative, expressed
LOC_Os01g08510	-2.29639	4.63e-148	MAR-binding filament-like protein 1, putative, expressed
LOC_Os01g08840	-2.24857	0.00023849	expressed protein
LOC_Os01g08930	-1.1407	9.74e-55	DEAD-box ATP-dependent RNA helicase, putative, expressed
LOC_Os01g09150	-1.22605	0.000200269	expressed protein
LOC_Os01g09180	-3.5169	1.27e-14	transposon protein, putative, unclassified
LOC_Os01g09190	-1.69267	1.97e-21	expressed protein
LOC_Os01g09290	-1.74958	0.0251917	transposon protein, putative, unclassified, expressed
LOC_Os01g09370	-1.10239	6.77e-49	ankyrin repeat domain-containing protein 28, putative, expressed
LOC_Os01g09430	-1.29539	6.87e-42	expressed protein
LOC_Os01g09450	-1.39361	9.04e-42	OsIAA2 - Auxin-responsive Aux/IAA gene family member, expressed
LOC_Os01g09540	-1.61627	4.66e-154	HAD superfamily phosphatase, putative, expressed
LOC_Os01g09620	-1.81296	8.1e-131	zinc finger/CCCH transcription factor, putative, expressed
LOC_Os01g09750	-1.17176	7.21e-23	RNA methyltransferase protein, putative, expressed
LOC_Os01g09880	-1.90376	5.4e-17	harpin-induced protein 1 domain containing protein, expressed
LOC_Os01g09930	-4.75089	0.000943431	helix-loop-helix DNA-binding domain containing protein, expressed
LOC_Os01g10030	-1.77183	0.0356756	expressed protein
LOC_Os01g10210	-1.52267	1.31e-20	lachrymatory factor synthase, putative, expressed
LOC_Os01g10580	-1.06124	8.33e-35	B-box zinc finger family protein, putative, expressed
LOC_Os01g10800	-1.59849	1.42e-31	pentatricopeptide, putative, expressed
LOC_Os01g10810	-2.89416	3.61e-41	rho termination factor, N-terminal domain containing protein, expressed
LOC_Os01g11010	-1.91848	0.0095264	peptide-N4-asparagine amidase A, putative, expressed
LOC_Os01g11020	-1.32795	0.0152668	expressed protein
LOC_Os01g11054	-1.61583	1.04e-143	phosphoenolpyruvate carboxylase, putative, expressed
LOC_Os01g11130	-1.42556	0.00358624	RNA recognition motif containing protein, putative, expressed
LOC_Os01g11160	-1.84569	9.36e-71	amino acid permease family protein, putative, expressed
LOC_Os01g11340	-1.14095	9.05e-09	cytochrome P450, putative, expressed
LOC_Os01g11620	-1.05397	6.25e-13	GDSL-like lipase/acylhydrolase, putative, expressed
LOC_Os01g11670	-1.60377	4.6e-08	OsSCP2 - Putative Serine Carboxypeptidase homologue, expressed
LOC_Os01g11700	-1.7874	0.0220709	GDSL-like lipase/acylhydrolase, putative, expressed
LOC_Os01g11710	-1.40372	0.0232756	GDSL-like lipase/acylhydrolase, putative, expressed
LOC_Os01g11720	-6.71287	6.6e-07	transposable element protein, putative, containing Pfam profile: PF03004, Transposase_24, expressed
LOC_Os01g11730	-1.54371	4.05e-07	GDSL-like lipase/acylhydrolase, putative, expressed
LOC_Os01g12130	-2.12957	4.26e-05	nodulin MtN3 family protein, putative, expressed
LOC_Os01g12160	-1.59887	9.77e-72	OsGH3.3 - Probable indole-3-acetic acid-amido synthetase, expressed
LOC_Os01g12210	-1.2391	1.47e-54	aluminum-activated malate transporter, putative, expressed
LOC_Os01g12220	-2.58553	8.64e-92	uncharacterized protein family UPF0016 domain containing protein, expressed
LOC_Os01g12230	-1.04546	2.07e-12	peptidase C45, acyl-coenzyme A/6-aminopenicillanic acid acyl-transferase, putative, expressed
LOC_Os01g12560	-1.30222	1.38e-20	3-methyl-2-oxobutanoate hydroxymethyltransferase, putative, expressed
LOC_Os01g12590	-1.21196	0.0139087	retrotransposon protein, putative, unclassified, expressed
LOC_Os01g12770	-2.30872	6.5e-47	cytochrome P450, putative, expressed
LOC_Os01g12900	-1.29404	2.08e-06	ras-related protein, putative, expressed
LOC_Os01g13120	-4.48129	9.67e-63	aquaporin protein, putative, expressed
LOC_Os01g13390	-1.00332	4.23e-10	expressed protein
LOC_Os01g13520	-1.27577	3.83e-14	auxin response factor 1, putative, expressed
LOC_Os01g13530	-1.33078	0.0114942	ABIL2, putative, expressed
LOC_Os01g13560	-3.20387	4.07e-10	membrane associated DUF588 domain containing protein, putative, expressed
LOC_Os01g13570	-1.87843	8.04e-181	phosphoglycerate mutase, putative, expressed
LOC_Os01g13690	-2.46096	0	ligA, putative, expressed
LOC_Os01g13770	-1.41801	1.55e-25	DUF250 domain containing protein, putative, expressed
LOC_Os01g13780	-2.15694	3.47e-11	expressed protein
LOC_Os01g14514	-1.19721	2.39e-19	expressed protein
LOC_Os01g14520	-2.54342	1.2e-10	C4-dicarboxylate transporter/malic acid transport protein domain containing protein, expressed
LOC_Os01g14550	-1.0785	0.00676711	pathogen-related protein, putative, expressed
LOC_Os01g14670	-1.35107	8.55e-38	Cupin domain containing protein, expressed
LOC_Os01g14810	-1.52278	1.35e-129	5-nucleotidase domain-containing protein, putative, expressed
LOC_Os01g14890	-2.43331	7.46e-49	expressed protein
LOC_Os01g15100	-1.6521	7.5e-05	expressed protein
LOC_Os01g15240	-1.78275	0.0170119	expressed protein
LOC_Os01g15540	-1.74434	9.6e-05	kinesin motor domain containing protein, putative, expressed
LOC_Os01g15830	-1.18924	1.32e-08	peroxidase precursor, putative, expressed
LOC_Os01g16060	-1.03176	1.57e-07	expressed protein
LOC_Os01g16070	-1.1172	0.0459198	expressed protein
LOC_Os01g16124	-1.09387	1.09e-45	retrotransposon protein, putative, unclassified, expressed
LOC_Os01g16130	-1.22874	8.06e-51	retrotransposon protein, putative, unclassified, expressed
LOC_Os01g16290	-1.4836	1.48e-96	DNA gyrase subunit B, chloroplast/mitochondrial precursor, putative, expressed
LOC_Os01g16340	-1.31111	3.95e-30	expressed protein
LOC_Os01g16450	-1.03283	1.45e-06	peroxidase precursor, putative, expressed
LOC_Os01g16714	-1.20449	0.00080795	flavin monooxygenase, putative, expressed
LOC_Os01g17150	-1.85171	1.13e-101	plastid-specific 50S ribosomal protein 5, chloroplast precursor, putative, expressed
LOC_Os01g17170	-2.1393	0	magnesium-protoporphyrin IX monomethyl ester cyclase,chloroplast precursor, putative, expressed
LOC_Os01g17214	-3.64995	8.83e-222	major facilitator superfamily antiporter, putative, expressed
LOC_Os01g17470	-3.12665	2.72e-46	plastocyanin-like domain containing protein, putative, expressed
LOC_Os01g18280	-1.11769	1.91e-10	SNF7 domain containing protein, putative, expressed
LOC_Os01g18320	-2.81831	5.07e-191	protoporphyrinogen oxidase, chloroplast precursor, putative, expressed
LOC_Os01g19140	-1.90761	6.83e-81	O-sialoglycoprotein endopeptidase, putative, expressed
LOC_Os01g19190	-3.21238	0.0280663	retrotransposon protein, putative, unclassified, expressed
LOC_Os01g19210	-2.7798	0.0372182	transposon protein, putative, unclassified, expressed
LOC_Os01g19220	-5.88148	1.04e-07	beta-D-xylosidase, putative, expressed
LOC_Os01g19480	-2.83099	0.00640311	kelch motif family protein, putative, expressed
LOC_Os01g19670	-1.60332	0.00899377	expressed protein
LOC_Os01g20110	-1.76372	1.11e-158	expressed protein
LOC_Os01g20160	-4.59033	4.35e-06	OsHKT1;5 - Na+ transporter, expressed
LOC_Os01g20830	-1.77693	7.82e-107	heavy metal-associated domain containing protein, expressed
LOC_Os01g20890	-1.00819	3.57e-45	expressed protein
LOC_Os01g21034	-4.21836	3.43e-05	pectinesterase, putative, expressed
LOC_Os01g21070	-1.43941	0.0280939	endoglucanase, putative, expressed
LOC_Os01g21780	-2.2289	0.0274983	expressed protein
LOC_Os01g21820	-1.35701	3.5e-95	preprotein translocase subunit secA, chloroplast precursor, putative, expressed
LOC_Os01g21990	-1.29159	4.44e-64	CRS2-associated factor 2, chloroplast precursor, putative, expressed
LOC_Os01g22000	-1.81082	0.000112308	expressed protein
LOC_Os01g22450	-1.47755	7.19e-05	expressed protein
LOC_Os01g22560	-4.8993	6.05e-20	glycerol-3-phosphate acyltransferase 1, putative, expressed
LOC_Os01g22570	-4.50949	1.21e-16	glycerol-3-phosphate acyltransferase, putative, expressed
LOC_Os01g22640	-2.48966	3.88e-19	GDSL-like lipase/acylhydrolase, putative, expressed
LOC_Os01g22710	-6.14185	1.84e-06	organic cation transporter-related, putative, expressed
LOC_Os01g22780	-2.00852	0.00124856	GDSL-like lipase/acylhydrolase, putative, expressed
LOC_Os01g22980	-3.30631	0	OsSCP3 - Putative Serine Carboxypeptidase homologue, expressed
LOC_Os01g23680	-1.10497	8.76e-62	rossmann fold nucleotide-binding protein involved in DNA uptake, putative, expressed
LOC_Os01g23970	-2.21711	0.0158366	cysteine-rich receptor protein kinase, putative, expressed
LOC_Os01g23980	-2.71302	0.012912	retrotransposon protein, putative, Ty3-gypsy subclass, expressed
LOC_Os01g24030	-1.50297	0.00550451	AMP-binding enzyme, putative, expressed
LOC_Os01g24090	-1.65306	2.1e-31	TPR repeat, putative, expressed
LOC_Os01g24764	-1.20837	3.59e-40	expressed protein
LOC_Os01g24770	-2.0775	2.46e-18	expressed protein
LOC_Os01g25010	-1.16879	3.25e-16	flavonol synthase/flavanone 3-hydroxylase, putative, expressed
LOC_Os01g25240	-1.11445	8.38e-11	expressed protein
LOC_Os01g25484	-1.09733	8.09e-56	ferredoxin--nitrite reductase, putative, expressed
LOC_Os01g25500	-1.7542	4.15e-06	sterol carrier protein-2, putative, expressed
LOC_Os01g25600	-2.06592	1.41e-143	tetratricopeptide repeat domain containing protein, expressed
LOC_Os01g25810	-1.07229	9.95e-12	powdery mildew resistance protein PM3A, putative, expressed
LOC_Os01g25820	-1.42065	7.28e-131	respiratory burst oxidase, putative, expressed
LOC_Os01g26210	-3.01502	1.55e-10	OsWAK6 - OsWAK receptor-like protein kinase, expressed
LOC_Os01g26224	-1.71387	0.0272371	transposon protein, putative, CACTA, En/Spm sub-class, expressed
LOC_Os01g26240	-1.71352	8.82e-18	retrotransposon protein, putative, Ty1-copia subclass, expressed
LOC_Os01g26270	-1.19179	0.00271313	OsWAK7 - OsWAK receptor-like protein kinase, expressed
LOC_Os01g26290	-3.58851	0.0343482	expressed protein
LOC_Os01g26300	-1.71702	0.000123869	OsWAK9 - OsWAK receptor-like cytoplasmic kinase OsWAK-RLCK, expressed
LOC_Os01g27050	-1.4046	0.000420897	flavin-containing monooxygenase family protein, putative, expressed
LOC_Os01g27770	-2.14425	7.52e-05	expressed protein
LOC_Os01g27880	-1.0965	1.88e-24	sucrose-phosphatase, putative, expressed
LOC_Os01g28030	-2.02858	1.16e-17	peroxidase precursor, putative, expressed
LOC_Os01g28450	-2.02614	5.51e-09	SCP-like extracellular protein, expressed
LOC_Os01g28540	-1.71837	3.85e-124	stress regulated protein, putative, expressed
LOC_Os01g29150	-2.00752	2.25e-07	cytochrome P450 72A1, putative, expressed
LOC_Os01g29830	-1.05974	1.27e-25	expressed protein
LOC_Os01g31110	-1.33101	1.62e-95	CRS2-associated factor 1, chloroplast precursor, putative, expressed
LOC_Os01g31610	-1.27654	1.97e-38	tyrosyl-tRNA synthetase, putative, expressed
LOC_Os01g31690	-2.24613	0	oxygen-evolving enhancer protein 1, chloroplast precursor, putative, expressed
LOC_Os01g31870	-1.6227	8.54e-132	natural resistance-associated macrophage protein, putative, expressed
LOC_Os01g31890	-2.40971	5.27e-15	transposon protein, putative, unclassified, expressed
LOC_Os01g31910	-1.20698	0.000959658	expressed protein
LOC_Os01g31920	-2.01052	0.0215473	expressed protein
LOC_Os01g32610	-1.85446	0.00074012	expressed protein
LOC_Os01g32730	-1.56973	6.32e-103	tetratricopeptide repeat containing protein, putative, expressed
LOC_Os01g32830	-2.15125	2.94e-201	expressed protein
LOC_Os01g32849	-1.17693	0.00467287	expressed protein
LOC_Os01g33710	-1.49001	5.41e-06	expressed protein
LOC_Os01g33720	-1.76868	0.000160981	hypothetical protein
LOC_Os01g34050	-3.01885	0.000172866	expressed protein
LOC_Os01g34790	-2.3275	2.82e-87	expressed protein
LOC_Os01g35330	-1.66614	7.84e-31	circumsporozoite protein precursor, putative, expressed
LOC_Os01g35590	-1.49997	0.000578479	expressed protein
LOC_Os01g36280	-4.2308	0.000711085	transposon protein, putative, CACTA, En/Spm sub-class, expressed
LOC_Os01g36294	-1.51829	6.18e-32	cytochrome P450, putative, expressed
LOC_Os01g36390	-1.67839	0.017493	MCM4 - Putative minichromosome maintenance MCM complex subunit 4, expressed
LOC_Os01g36460	-3.14811	1.02e-09	MYB family transcription factor, putative, expressed
LOC_Os01g36500	-6.34312	7.52e-06	TKL_IRAK_DUF26-lh.5 - DUF26 kinases have homology to DUF26 containing loci, expressed
LOC_Os01g36580	-1.67677	0.00267425	auxin-induced protein 5NG4, putative, expressed
LOC_Os01g37050	-1.23714	4.34e-31	ribonuclease III domain protein, putative, expressed
LOC_Os01g37460	-1.32149	2.45e-11	zinc finger family protein, putative, expressed
LOC_Os01g37510	-1.26567	3.49e-11	peptide deformylase, putative, expressed
LOC_Os01g37690	-1.08903	3.98e-73	sodium/calcium exchanger protein, putative, expressed
LOC_Os01g37710	-2.02268	9.19e-09	expressed protein
LOC_Os01g37820	-1.20647	2.01e-34	oxidoreductase/ transition metal ion binding protein, putative, expressed
LOC_Os01g37870	-1.13927	6.74e-44	PPR repeat domain containing protein, putative, expressed
LOC_Os01g38960	-2.36086	0.0419652	expressed protein
LOC_Os01g39270	-1.16093	1.07e-25	NAD binding domain of 6-phosphogluconate dehydrogenase containing protein, expressed
LOC_Os01g39960	-1.32952	7.31e-72	lycopene epsilon cyclase, chloroplast precursor, putative, expressed
LOC_Os01g40120	-1.21235	0.000617971	expressed protein
LOC_Os01g40310	-1.63103	4.18e-17	expressed protein
LOC_Os01g40630	-1.11874	1.5e-91	uncharacterized protein PA4923, putative, expressed
LOC_Os01g40640	-1.2424	4.1e-43	S1 RNA binding domain containing protein, expressed
LOC_Os01g40710	-1.26017	1.23e-08	high light inducible protein, putative, expressed
LOC_Os01g41710	-3.43989	2.28e-118	chlorophyll A-B binding protein, putative, expressed
LOC_Os01g41730	-1.98688	5.45e-07	serine/threonine-protein kinase, putative, expressed
LOC_Os01g41820	-1.30631	3.28e-17	cytochrome P450 72A1, putative, expressed
LOC_Os01g41850	-2.23035	0.00133388	transposon protein, putative, unclassified, expressed
LOC_Os01g41900	-1.85328	1.06e-29	Myb transcription factor, putative, expressed
LOC_Os01g41910	-1.11519	1.54e-06	receptor-like protein kinase 5 precursor, putative, expressed
LOC_Os01g41980	-2.38028	0.000410847	retrotransposon protein, putative, unclassified, expressed
LOC_Os01g42160	-3.05871	0.00903015	MEGL14 - Maternally expressed gene MEG family protein precursor, putative, expressed
LOC_Os01g42280	-2.11391	2.49e-52	pentatricopeptide, putative, expressed
LOC_Os01g42550	-1.03782	0.00252943	expressed protein
LOC_Os01g42960	-1.0989	0.000581027	TTL1, putative, expressed
LOC_Os01g43070	-1.21749	1.96e-74	psbP-related thylakoid lumenal protein 4, chloroplast precursor, putative, expressed
LOC_Os01g43100	-1.19512	5.22e-37	protein phosphatase 2C, putative, expressed
LOC_Os01g43120	-1.90807	1.2e-195	DEAD/DEAH box helicase, putative, expressed
LOC_Os01g43150	-1.65511	4.51e-128	OsFtsH9 FtsH protease, homologue of AtFtsH11, expressed
LOC_Os01g43230	-2.83046	3.91e-29	expressed protein
LOC_Os01g43270	-1.37991	1.3e-07	hydroquinone glucosyltransferase, putative, expressed
LOC_Os01g43390	-1.33985	3.12e-55	uroporphyrinogen decarboxylase, putative, expressed
LOC_Os01g43500	-5.37664	0.000477458	expressed protein
LOC_Os01g43750	-1.56643	7.52e-17	cytochrome P450 72A1, putative, expressed
LOC_Os01g43760	-1.22035	8.74e-34	cytochrome P450 72A1, putative, expressed
LOC_Os01g44110	-2.50323	3.65e-32	serine/threonine-protein kinase, putative, expressed
LOC_Os01g44130	-3.7967	2.12e-14	aspartic proteinase oryzasin-1 precursor, putative, expressed
LOC_Os01g44210	-1.21621	3.63e-89	50S ribosomal protein L31, putative, expressed
LOC_Os01g44390	-4.51648	6.79e-113	MYB family transcription factor, putative, expressed
LOC_Os01g45140	-2.66524	0.000389018	anthocyanin 3-O-beta-glucosyltransferase, putative, expressed
LOC_Os01g45274	-3.60947	0	carbonic anhydrase, chloroplast precursor, putative, expressed
LOC_Os01g45370	-1.31776	4.72e-31	radical SAM enzyme, putative, expressed
LOC_Os01g45760	-1.36127	0.00627455	YUC4, putative, expressed
LOC_Os01g45914	-4.40663	0.000363176	expressed protein
LOC_Os01g46140	-1.08859	7.42e-07	expressed protein
LOC_Os01g46820	-4.03397	4.14e-09	expressed protein
LOC_Os01g46840	-1.15291	4.46e-07	expressed protein
LOC_Os01g46860	-4.44259	0.0128013	inorganic phosphate transporter, putative, expressed
LOC_Os01g47330	-1.30413	2.52e-08	ribosomal protein L7/L12 C-terminal domain containing protein, expressed
LOC_Os01g47350	-1.63966	4.38e-64	enoyl-CoA hydratase/isomerase family protein, putative, expressed
LOC_Os01g47370	-3.89494	0.0155077	MYB family transcription factor, putative, expressed
LOC_Os01g47450	-1.16045	3.18e-58	OsCttP1 - Putative C-terminal processing peptidase homologue, expressed
LOC_Os01g47530	-1.04978	5.3e-80	CGMC_MAPKCMGC_2.6 - CGMC includes CDA, MAPK, GSK3, and CLKC kinases, expressed
LOC_Os01g47580	-2.08808	6.64e-08	lipid phosphatase protein, putative, expressed
LOC_Os01g47630	-1.40832	1.37e-24	expressed protein
LOC_Os01g47810	-1.7578	3.38e-09	S-locus-like receptor protein kinase, putative, expressed
LOC_Os01g47900	-1.45151	8.95e-18	S-locus-like receptor protein kinase, putative, expressed
LOC_Os01g48300	-1.08385	2.47e-99	ATP synthase protein I related, putative, expressed
LOC_Os01g48380	-1.06832	4.1e-77	PPR repeat domain containing protein, putative, expressed
LOC_Os01g48620	-1.08828	7.98e-36	expressed protein
LOC_Os01g48690	-1.71295	7.49e-138	ribosomal protein rpS20, putative, expressed
LOC_Os01g48800	-1.44815	0.0342772	purine permease, putative, expressed
LOC_Os01g48874	-1.02659	1.86e-49	wax synthase, putative, expressed
LOC_Os01g49120	-1.13716	1.15e-21	MATE efflux family protein, putative, expressed
LOC_Os01g49210	-1.46863	0.000839322	expressed protein
LOC_Os01g49330	-1.15247	7e-20	formyl transferase, putative, expressed
LOC_Os01g49430	-2.85989	0.0071477	DnaK family protein, putative, expressed
LOC_Os01g49740	-1.17371	7.74e-53	expressed protein
LOC_Os01g49890	-1.12478	4.3e-74	threonine synthase, chloroplast precursor, putative, expressed
LOC_Os01g50070	-1.58591	0.0186724	multidrug resistance protein 1, putative, expressed
LOC_Os01g50470	-1.33408	0.00505133	regulator of chromosome condensation, putative, expressed
LOC_Os01g50622	-1.3319	3.91e-153	DNA-binding protein DSP1, putative, expressed
LOC_Os01g50680	-4.31508	0.0298257	OsSub2 - Putative Subtilisin homologue, expressed
LOC_Os01g50730	-1.06135	1.7e-07	expressed protein
LOC_Os01g50930	-1.04308	4.03e-40	expressed protein
LOC_Os01g51360	-1.63022	3.78e-183	lipase, putative, expressed
LOC_Os01g51410	-1.63365	2.13e-279	glycine dehydrogenase, putative, expressed
LOC_Os01g51450	-3.66162	5.48e-07	NAP domain containing protein, putative, expressed
LOC_Os01g51530	-1.16655	4.13e-26	methyltransferase domain containing protein, expressed
LOC_Os01g51570	-2.02258	1.04e-225	glycosyl hydrolases family 17, putative, expressed
LOC_Os01g51840	-2.553	1.49e-28	IQ calmodulin-binding motif family protein, putative, expressed
LOC_Os01g51890	-1.50957	1.18e-105	endonuclease/exonuclease/phosphatase family domain containing protein, expressed
LOC_Os01g51980	-2.63016	3.79e-107	alliin lyase precursor, putative, expressed
LOC_Os01g52170	-2.11389	1.46e-176	expressed protein
LOC_Os01g52180	-3.70551	0.0288275	lipase, putative, expressed
LOC_Os01g52230	-1.32649	7.04e-34	phosphoethanolamine/phosphocholine phosphatase, putative, expressed
LOC_Os01g52410	-3.05866	0.0398075	myb-like DNA-binding domain containing protein, putative, expressed
LOC_Os01g52710	-2.04136	3.31e-11	glycosyl transferase 8 domain containing protein, putative, expressed
LOC_Os01g52750	-1.3097	1.62e-22	OsSub3 - Putative Subtilisin homologue, expressed
LOC_Os01g53020	-1.5828	6.57e-158	heat shock protein DnaJ, putative, expressed
LOC_Os01g53060	-1.37601	2.54e-40	peroxisomal membrane protein, putative, expressed
LOC_Os01g53150	-1.22699	5.77e-66	GTPase of unknown function domain containing protein, putative, expressed
LOC_Os01g53330	-3.71672	8.54e-87	anthocyanidin 5,3-O-glucosyltransferase, putative, expressed
LOC_Os01g53370	-4.14135	0.00769767	anthocyanidin 5,3-O-glucosyltransferase, putative, expressed
LOC_Os01g53640	-2.8375	4.77e-12	retrotransposon protein, putative, unclassified, expressed
LOC_Os01g53860	-1.45955	0.00342614	expressed protein
LOC_Os01g54020	-1.83296	2.81e-73	tRNA synthetase, putative, expressed
LOC_Os01g54050	-1.58184	2.36e-51	histidine-containing phosphotransfer protein, putative, expressed
LOC_Os01g54080	-1.01	9.72e-09	kinesin motor protein-related, putative, expressed
LOC_Os01g54170	-4.31166	0.0188307	expressed protein
LOC_Os01g54190	-1.05371	4.88e-20	expressed protein
LOC_Os01g54540	-1.86906	2.64e-165	ribosomal protein L13, putative, expressed
LOC_Os01g54590	-1.01736	1.98e-08	ras-related protein, putative, expressed
LOC_Os01g54620	-1.54533	2.2e-44	CESA4 - cellulose synthase, expressed
LOC_Os01g54990	-1.20435	1.15e-16	auxin response factor, putative, expressed
LOC_Os01g55000	-3.14108	5.73e-12	expressed protein
LOC_Os01g55290	-1.04072	1.38e-57	PPR repeat domain containing protein, putative, expressed
LOC_Os01g55350	-2.90692	4.83e-12	phosphoenolpyruvate carboxylase, putative, expressed
LOC_Os01g55570	-2.51042	0	expressed protein
LOC_Os01g55660	-2.40952	3.58e-109	retrotransposon protein, putative, Ty1-copia subclass, expressed
LOC_Os01g55670	-2.0046	1.3e-37	expressed protein
LOC_Os01g55690	-1.13399	0.0202859	glutelin, putative, expressed
LOC_Os01g55750	-1.54441	3.61e-46	TCP family transcription factor, putative, expressed
LOC_Os01g55880	-1.26417	6.75e-42	hemimethylated DNA binding domain containing protein, expressed
LOC_Os01g55950	-1.25155	6.8e-77	acetamidase, putative, expressed
LOC_Os01g56620	-1.29366	3.07e-17	pseudouridylate synthase, putative, expressed
LOC_Os01g56730	-1.16047	1.17e-07	expressed protein
LOC_Os01g56764	-3.08707	0.00257101	expressed protein
LOC_Os01g56870	-1.00341	0.000437271	expressed protein
LOC_Os01g57410	-1.7349	7.41e-52	pentatricopeptide repeat domain containing protein, putative, expressed
LOC_Os01g57560	-2.2506	3.67e-121	serine/threonine-protein kinase receptor precursor, putative, expressed
LOC_Os01g57599	-1.30322	2.79e-66	retrotransposon protein, putative, unclassified, expressed
LOC_Os01g57954	-3.18738	0.00677798	translation initiation factor IF-1, chloroplast, putative, expressed
LOC_Os01g57962	-4.34939	0.00420678	photosystem I P700 chlorophyll a apoprotein A2, putative, expressed
LOC_Os01g58020	-1.64556	0.00471348	ribulose bisphosphate carboxylase large chain precursor, putative, expressed
LOC_Os01g58022	-2.13438	2.77e-13	NADPH-dependent oxidoreductase, putative, expressed
LOC_Os01g58024	-3.98728	0.0204953	NADPH-dependent oxidoreductase, putative, expressed
LOC_Os01g58035	-2.19645	0.0364773	expressed protein
LOC_Os01g58390	-1.01237	8.67e-17	haloacid dehalogenase, putative, expressed
LOC_Os01g58470	-2.21394	5.12e-147	expressed protein
LOC_Os01g58550	-1.45996	9.23e-12	methyladenine glycosylase, putative, expressed
LOC_Os01g58680	-1.1285	2.8e-11	apurinic endonuclease-redox protein, putative, expressed
LOC_Os01g58760	-1.93623	3.91e-11	bZIP transcription factor domain containing protein, expressed
LOC_Os01g58910	-1.04856	0.00252778	auxin-induced protein 5NG4, putative, expressed
LOC_Os01g59060	-1.74375	4.67e-88	50S ribosomal protein, putative, expressed
LOC_Os01g59090	-2.06701	3.6e-143	thylakoid lumenal 20 kDa protein, putative, expressed
LOC_Os01g59110	-1.08909	2.83e-05	indole-3-acetate beta-glucosyltransferase, putative, expressed
LOC_Os01g59150	-1.54023	4.01e-78	tubulin/FtsZ domain containing protein, putative, expressed
LOC_Os01g59300	-2.64928	0.0213001	expressed protein
LOC_Os01g59350	-1.46536	6.58e-51	transcription factor, putative, expressed
LOC_Os01g59510	-1.29474	4.12e-79	chloroplast ribonuclease III domain protein, putative, expressed
LOC_Os01g59530	-1.03195	6.18e-69	OsCML1 - Calmodulin-related calcium sensor protein, expressed
LOC_Os01g59819	-3.20227	5.27e-25	Os1bglu2 - beta-glucosidase homologue, similar to G. max isohydroxyurate hydrolase, expressed
LOC_Os01g59840	-3.29595	2.35e-151	Os1bglu3 - beta-glucosidase homologue, similar to G. max isohydroxyurate hydrolase, expressed
LOC_Os01g59880	-1.17348	0.00304622	inositol-1, 4, 5-trisphosphate 5-phosphatase, putative, expressed
LOC_Os01g59920	-2.08945	1.44e-41	cysteine synthase, chloroplast precursor, putative, expressed
LOC_Os01g60340	-1.66413	0.00674189	NTMC2Type1.1 protein, putative, expressed
LOC_Os01g60870	-1.81441	0.000246627	expressed protein
LOC_Os01g61120	-1.04028	5.54e-44	expressed protein
LOC_Os01g61320	-1.28435	3.2e-45	thioredoxin, putative, expressed
LOC_Os01g61370	-1.47013	0.0453159	expressed protein
LOC_Os01g61630	-2.17809	1.6e-34	expressed protein
LOC_Os01g61880	-2.79148	2.9e-37	respiratory burst oxidase, putative, expressed
LOC_Os01g62010	-1.43824	0.00287285	hydrolase, alpha/beta fold family domain containing protein, expressed
LOC_Os01g62440	-1.40902	2.53e-111	ribonuclease protein, putative, expressed
LOC_Os01g62480	-2.14654	2.03e-07	laccase precursor protein, putative, expressed
LOC_Os01g63180	-1.22361	0.000732988	laccase-6 precursor, putative, expressed
LOC_Os01g63190	-1.10538	4.23e-40	laccase precursor protein, putative, expressed
LOC_Os01g63870	-3.15801	1.05e-104	nucleobase-ascorbate transporter, putative, expressed
LOC_Os01g63880	-1.10316	0.000120889	expressed protein
LOC_Os01g64310	-2.96167	2.15e-286	no apical meristem protein, putative, expressed
LOC_Os01g64540	-1.31105	1.45e-10	anthocyanidin 3-O-glucosyltransferase, putative, expressed
LOC_Os01g64660	-2.14308	5.19e-209	fructose-1,6-bisphosphatase, putative, expressed
LOC_Os01g64860	-4.86605	1.4e-23	OsSub11 - Putative Subtilisin homologue, expressed
LOC_Os01g64960	-2.69589	0	chlorophyll A-B binding protein, putative, expressed
LOC_Os01g65010	-1.8845	0.0352764	serine/threonine-protein kinase receptor precursor, putative, expressed
LOC_Os01g65030	-1.67891	2.31e-09	S-locus-specific glycoprotein precursor, putative, expressed
LOC_Os01g65210	-1.40994	2.94e-29	proton-dependent oligopeptide transport, putative, expressed
LOC_Os01g65240	-1.28497	0.000289709	transposon protein, putative, Pong sub-class, expressed
LOC_Os01g65260	-1.10853	1.96e-24	amidophosphoribosyltransferase, chloroplast precursor, putative, expressed
LOC_Os01g65400	-1.19746	1.87e-51	DNA polymerase I, putative, expressed
LOC_Os01g65630	-1.5995	2.19e-28	expressed protein
LOC_Os01g65690	-4.94626	0	4,5-DOPA dioxygenase extradiol, putative, expressed
LOC_Os01g65904	-1.96424	5.02e-29	expressed protein
LOC_Os01g65970	-1.783	1.7e-07	transcription factor HBP-1b, putative, expressed
LOC_Os01g66000	-2.65719	3.96e-122	NADH dehydrogenase I subunit N, putative, expressed
LOC_Os01g66040	-2.73239	0.0263192	receptor kinase, putative, expressed
LOC_Os01g66310	-1.59934	0.00011397	expressed protein
LOC_Os01g66360	-1.1461	1.2e-17	2-C-methyl-D-erythritol 4-phosphate cytidylyltransferase, putative, expressed
LOC_Os01g66500	-1.23957	3.07e-97	phosphoribosylformylglycinamidine synthase, putative, expressed
LOC_Os01g66600	-1.36097	1.74e-51	rhodanese-like, putative, expressed
LOC_Os01g66620	-1.90937	0.0284607	glucosyltransferase, putative, expressed
LOC_Os01g66680	-3.22238	9.56e-18	S-domain receptor-like protein kinase, putative, expressed
LOC_Os01g66740	-1.00633	0.033808	inactive receptor kinase At1g27190 precursor, putative, expressed
LOC_Os01g66760	-1.50771	8.35e-16	inactive receptor kinase At2g26730 precursor, putative, expressed
LOC_Os01g66810	-1.31496	1.36e-10	expressed protein
LOC_Os01g66890	-1.43035	4.64e-69	BTBZ1 - Bric-a-Brac, Tramtrack, and Broad Complex BTB domain with TAZ zinc finger and Calmodulin-binding domains, expressed
LOC_Os01g66980	-2.24983	1.41e-158	expressed protein
LOC_Os01g67120	-2.23866	0	rhodanese-like domain containing protein, putative, expressed
LOC_Os01g67190	-1.48147	1.99e-08	ribonuclease T2 family domain containing protein, expressed
LOC_Os01g67260	-1.80179	0.0356316	expressed protein
LOC_Os01g67390	-4.02778	0.0370352	POEI32 - Pollen Ole e I allergen and extensin family protein precursor, expressed
LOC_Os01g67570	-1.11384	1.07e-82	PDE312/PTAC10, putative, expressed
LOC_Os01g67590	-1.02255	3.58e-19	oligopeptidase, putative, expressed
LOC_Os01g67720	-1.06023	1.56e-29	ABC1 family domain containing protein, putative, expressed
LOC_Os01g67810	-1.382	1.4e-29	transposon protein, putative, unclassified, expressed
LOC_Os01g67950	-1.35005	2.25e-06	ubiquitin family protein, putative, expressed
LOC_Os01g68020	-1.17481	1.06e-85	BTBZ2 - Bric-a-Brac, Tramtrack, and Broad Complex BTB domain with TAZ zinc finger and Calmodulin-binding domains, expressed
LOC_Os01g68050	-4.71855	3.22e-75	transmembrane amino acid transporter protein, putative, expressed
LOC_Os01g68140	-2.85864	6.03e-55	expressed protein
LOC_Os01g68269	-1.53105	1.48e-113	expressed protein
LOC_Os01g68450	-2.81295	0	expressed protein
LOC_Os01g68460	-3.03019	6.73e-19	DC1, putative, expressed
LOC_Os01g68470	-1.60422	0.00155965	expressed protein
LOC_Os01g68480	-1.43914	4.5e-43	thioredoxin, putative, expressed
LOC_Os01g68598	-1.00607	0.00872298	expressed protein
LOC_Os01g68700	-1.08784	5.28e-50	BHLH transcription factor, putative, expressed
LOC_Os01g68720	-1.20032	3.65e-19	keratin, type I cytoskeletal 9, putative, expressed
LOC_Os01g68730	-1.43073	1.28e-06	RNA-binding protein FUS, putative, expressed
LOC_Os01g68740	-2.34212	5.16e-41	keratin, type I cytoskeletal 9, putative, expressed
LOC_Os01g69060	-1.87553	9.83e-158	hydrolase, alpha/beta fold family domain containing protein, expressed
LOC_Os01g69070	-1.61589	6.13e-51	auxin efflux carrier component, putative, expressed
LOC_Os01g69080	-1.84201	4.57e-135	acyl-desaturase, chloroplast precursor, putative, expressed
LOC_Os01g69120	-1.36751	3.77e-135	uncharacterized RNA methyltransferase pc1998, putative, expressed
LOC_Os01g69290	-3.67668	0.00081301	antifreeze glycoprotein, putative, expressed
LOC_Os01g69840	-4.31988	8.64e-280	expressed protein
LOC_Os01g69950	-1.65792	6.03e-122	ribosomal protein L27, putative, expressed
LOC_Os01g70340	-5.56518	2.97e-05	expressed protein
LOC_Os01g70400	-2.73818	8.77e-264	expressed protein
LOC_Os01g70460	-1.19774	5.65e-23	expressed protein
LOC_Os01g70520	-1.20972	2.48e-92	Os1bglu5 - beta-glucosidase homologue, similar to G. max isohydroxyurate hydrolase, expressed
LOC_Os01g70730	-1.64547	5.56e-13	flowering promoting factor-like 1, putative, expressed
LOC_Os01g71190	-2.55164	3.21e-98	photosystem II reaction center PSB28 protein, chloroplast precursor, putative, expressed
LOC_Os01g71240	-1.24875	0.0267504	calcium-transporting ATPase, plasma membrane-type, putative, expressed
LOC_Os01g71330	-1.56605	2.67e-22	expressed protein
LOC_Os01g71720	-1.78908	5.8e-112	amino acid permease family protein, putative, expressed
LOC_Os01g71800	-2.6407	0.00349509	lecithin cholesterol acyltransferase, putative, expressed
LOC_Os01g71950	-1.28093	0.00937001	expressed protein
LOC_Os01g72205	-1.99866	4.6e-51	proline synthetase co-transcribed bacterial homolog protein, putative, expressed
LOC_Os01g72230	-1.54795	1.52e-08	stromal membrane-associated protein, putative, expressed
LOC_Os01g72290	-4.07254	1.24e-11	expressed protein
LOC_Os01g72680	-1.53525	0.0103678	disease resistance protein RPS2, putative, expressed
LOC_Os01g72800	-1.8571	1.09e-93	signal recognition particle receptor, putative, expressed
LOC_Os01g72950	-1.88822	2.94e-100	expressed protein
LOC_Os01g72980	-1.0802	4.29e-38	tRNA uridine 5-carboxymethylaminomethyl modification enzyme gidA, putative, expressed
LOC_Os01g73070	-1.00217	0.0170576	expressed protein
LOC_Os01g73234	-1.15117	1.98e-52	thioredoxin, putative, expressed
LOC_Os01g73280	-1.47771	2.95e-05	expressed protein
LOC_Os01g73290	-1.708	2.95e-07	expressed protein
LOC_Os01g73430	-1.16146	5.56e-08	RNA polymerase IV largest subunit, putative, expressed
LOC_Os01g73540	-2.20233	4.16e-64	YGGT family protein, putative, expressed
LOC_Os01g73580	-1.09457	8.82e-49	glycosyl hydrolases, putative, expressed
LOC_Os01g73830	-1.97241	6.76e-08	expressed protein
LOC_Os01g73980	-4.80085	1.31e-29	xylem cysteine proteinase 2 precursor, putative, expressed
LOC_Os01g74170	-3.03056	1.5e-05	expressed protein
LOC_Os01g74190	-1.42932	4.88e-105	radical SAM enzyme, putative, expressed
LOC_Os01g74300	-1.26992	7.71e-85	metallothionein, putative, expressed
LOC_Os01g74410	-1.53701	8.48e-58	MYB family transcription factor, putative, expressed
LOC_Os01g74650	-1.25278	2.22e-136	cysteine synthase, mitochondrial precursor, putative, expressed
LOC_Os01g74670	-1.00524	6.65e-06	expressed protein
LOC_Os02g01150	-1.69083	5.62e-293	erythronate-4-phosphate dehydrogenase domain containing protein, expressed
LOC_Os02g01210	-1.59222	6.39e-40	amino acid transporter, putative, expressed
LOC_Os02g01220	-2.75544	6.42e-41	rhodanese-like domain containing protein, putative, expressed
LOC_Os02g01270	-4.02172	0.0375152	START domain containing protein, expressed
LOC_Os02g01340	-2.28047	0	ferredoxin--NADP reductase, chloroplast precursor, putative, expressed
LOC_Os02g01765	-1.19037	1.63e-07	expressed protein
LOC_Os02g01840	-2.16783	0.00127275	retrotransposon protein, putative, unclassified, expressed
LOC_Os02g01970	-1.12137	4.35e-11	expressed protein
LOC_Os02g02000	-2.49125	6.56e-106	cytochrome P450, putative, expressed
LOC_Os02g02390	-1.33343	4.4e-86	S1 RNA binding domain containing protein, expressed
LOC_Os02g02520	-1.70963	3.63e-136	expressed protein
LOC_Os02g02540	-1.11487	1.55e-06	glutamate receptor, putative, expressed
LOC_Os02g02550	-1.6605	9.35e-44	peptidyl-prolyl cis-trans isomerase, FKBP-type, putative, expressed
LOC_Os02g02590	-1.04431	2.36e-15	PPR repeat domain containing protein, putative, expressed
LOC_Os02g02640	-1.01001	0.00756604	NBS-LRR disease resistance protein, putative, expressed
LOC_Os02g02770	-1.65907	1.31e-45	PPR repeat domain containing protein, putative, expressed
LOC_Os02g02910	-1.88243	1.31e-138	expressed protein
LOC_Os02g03010	-1.05069	3.81e-45	expressed protein
LOC_Os02g03050	-1.75465	1.14e-80	dimethyladenosine transferase, putative, expressed
LOC_Os02g03130	-2.41232	3.87e-13	expressed protein
LOC_Os02g03230	-1.76238	9.01e-160	membrane related protein CP5, putative, expressed
LOC_Os02g03240	-2.10068	0.000227589	transposon protein, putative, unclassified, expressed
LOC_Os02g03250	-1.06278	2.34e-24	expressed protein
LOC_Os02g03294	-3.20987	2.18e-11	cyclin, putative, expressed
LOC_Os02g03460	-1.06703	2.34e-13	phosphatidate cytidylyltransferase, putative, expressed
LOC_Os02g03580	-1.08205	6.99e-41	transcription factor, putative, expressed
LOC_Os02g03670	-2.63269	0	expressed protein
LOC_Os02g03710	-3.09904	3.73e-67	UP-9A, putative, expressed
LOC_Os02g03720	-1.61943	9.64e-62	expressed protein
LOC_Os02g03960	-1.44135	2.22e-65	CPuORF1 - conserved peptide uORF-containing transcript, expressed
LOC_Os02g04460	-1.52527	2.07e-142	ribosomal protein L3, putative, expressed
LOC_Os02g04550	-4.31142	0.0188416	expressed protein
LOC_Os02g04755	-2.31238	8.31e-06	transposon protein, putative, unclassified, expressed
LOC_Os02g04760	-3.07657	2.27e-15	cycloartenol synthase, putative, expressed
LOC_Os02g04880	-2.93413	0.0175873	expressed protein
LOC_Os02g04900	-2.06727	0.043663	expressed protein
LOC_Os02g04945	-1.5784	1.18e-05	phosphatidate cytidylyltransferase family protein, putative, expressed
LOC_Os02g05230	-2.59176	0.0175958	retrotransposon protein, putative, unclassified, expressed
LOC_Os02g05470	-2.40492	0	CCT motif family protein, expressed
LOC_Os02g05640	-1.78359	0.00143763	homeobox associated leucine zipper, putative, expressed
LOC_Os02g05890	-1.58716	2.16e-81	EMB1303, putative, expressed
LOC_Os02g06140	-2.08804	6.21e-07	retrotransposon protein, putative, unclassified, expressed
LOC_Os02g06150	-1.62971	2.77e-06	brassinosteroid LRR receptor kinase precursor, putative, expressed
LOC_Os02g06300	-1.87869	6.69e-143	GTP-binding protein lepA, putative, expressed
LOC_Os02g06350	-3.50758	0.00993728	expressed protein
LOC_Os02g06380	-1.0243	0.000953635	plant-specific domain TIGR01627 family protein, expressed
LOC_Os02g06605	-1.79732	3.91e-14	expressed protein
LOC_Os02g06610	-1.98033	3.71e-11	expressed protein
LOC_Os02g06790	-1.02094	1.24e-25	expressed protein
LOC_Os02g07230	-1.11824	3.67e-60	porphobilinogen deaminase, chloroplast precursor, putative, expressed
LOC_Os02g07250	-1.01171	1.16e-19	peptidase, cysteine peptidase active site, putative, expressed
LOC_Os02g07350	-1.43552	4.02e-77	inositol-1-monophosphatase, putative, expressed
LOC_Os02g07360	-1.9107	5.46e-210	pentatricopeptide containing protein, putative, expressed
LOC_Os02g07370	-4.94082	0.00250068	retrotransposon protein, putative, unclassified, expressed
LOC_Os02g07380	-1.59137	0.00179892	retrotransposon protein, putative, unclassified, expressed
LOC_Os02g07390	-2.01122	0.0218299	retrotransposon, putative, centromere-specific, expressed
LOC_Os02g07400	-1.54068	1.16e-05	retrotransposon protein, putative, unclassified, expressed
LOC_Os02g07680	-1.15657	2.59e-51	cytochrome P450, putative, expressed
LOC_Os02g07740	-1.0529	5.76e-23	RNA binding protein, putative, expressed
LOC_Os02g08140	-1.23757	0.000147848	CAMK_KIN1/SNF1/Nim1_like.14 - CAMK includes calcium/calmodulin depedent protein kinases, expressed
LOC_Os02g08260	-1.33737	1.17e-48	HD domain containing protein 2, putative, expressed
LOC_Os02g09100	-1.72864	4.74e-10	isoleucyl-tRNA synthetase, cytoplasmic, putative, expressed
LOC_Os02g09150	-1.39816	1.73e-165	inorganic H+ pyrophosphatase, putative, expressed
LOC_Os02g09320	-1.77181	0.0369536	cytochrome P450, putative, expressed
LOC_Os02g09440	-1.34475	3.2e-30	expressed protein
LOC_Os02g09480	-2.27873	3.45e-154	myb-like DNA-binding domain containing protein, putative, expressed
LOC_Os02g09590	-1.7452	5.15e-108	ribosome, putative, expressed
LOC_Os02g09750	-1.08688	4.67e-36	lycopene beta cyclase, chloroplast precursor, putative, expressed
LOC_Os02g09940	-3.29035	1.09e-257	peroxiredoxin, putative, expressed
LOC_Os02g10000	-2.18551	0.0361746	zinc-binding protein, putative, expressed
LOC_Os02g10110	-1.79445	0.0022689	Leucine Rich Repeat family protein, expressed
LOC_Os02g10390	-1.79563	3.72e-211	chlorophyll A-B binding protein, putative, expressed
LOC_Os02g10450	-3.35895	4.16e-18	expressed protein
LOC_Os02g10590	-1.33096	3.17e-19	peptidyl-prolyl cis-trans isomerase, FKBP-type, putative, expressed
LOC_Os02g10630	-1.22175	1.33e-09	GRAM and C2 domains containing protein, putative, expressed
LOC_Os02g10710	-1.05229	0.000679307	hsp20/alpha crystallin family protein, putative, expressed
LOC_Os02g11700	-7.52737	2.56e-09	cytokinin-O-glucosyltransferase 3, putative, expressed
LOC_Os02g11960	-1.29528	3.87e-14	ABC transporter, ATP-binding protein, putative, expressed
LOC_Os02g12220	-1.15285	0.000935985	retrotransposon protein, putative, unclassified, expressed
LOC_Os02g12510	-1.02448	0.023847	expressed protein
LOC_Os02g12730	-4.57825	4e-14	beta-galactosidase precursor, putative, expressed
LOC_Os02g12760	-1.11329	1.03e-59	integral membrane protein, putative, expressed
LOC_Os02g12790	-1.67903	8.57e-33	GATA zinc finger domain containing protein, expressed
LOC_Os02g13170	-1.08179	2.23e-64	mitochondrial carrier protein, putative, expressed
LOC_Os02g13350	-2.54839	8.07e-50	hydrolase, NUDIX family, domain containing protein, expressed
LOC_Os02g13980	-2.44054	4.76e-07	expressed protein
LOC_Os02g14020	-1.14572	6.02e-12	expressed protein
LOC_Os02g14170	-1.24321	1.79e-12	peroxidase precursor, putative, expressed
LOC_Os02g14440	-3.29288	0	peroxidase precursor, putative, expressed
LOC_Os02g14490	-1.22932	0.00182318	MYB family transcription factor, putative, expressed
LOC_Os02g14670	-4.17353	0.0259853	expressed protein
LOC_Os02g14680	-1.89652	0.00138909	UDP-glucoronosyl and UDP-glucosyl transferase domain containing protein, expressed
LOC_Os02g15050	-1.51452	0.0473322	expressed protein
LOC_Os02g15100	-1.40661	0.0440014	zinc finger, C3HC4 type domain containing protein, expressed
LOC_Os02g15280	-1.26477	3.72e-09	VQ domain containing protein, putative, expressed
LOC_Os02g15660	-2.05838	0	tetratricopeptide repeat, putative, expressed
LOC_Os02g15670	-1.24778	0.0286976	expressed protein
LOC_Os02g15750	-3.3024	0	expressed protein
LOC_Os02g15900	-1.94313	4.67e-188	50S ribosomal protein L21, chloroplast precursor, putative, expressed
LOC_Os02g16030	-2.31149	4.6e-05	harpin-induced protein 1 domain containing protein, expressed
LOC_Os02g16709	-1.23949	7.96e-32	peptidase, putative, expressed
LOC_Os02g17330	-2.23206	2.23e-78	aminotransferase domain containing protein, putative, expressed
LOC_Os02g17360	-1.42681	6.13e-80	PPR repeat domain containing protein, putative, expressed
LOC_Os02g17780	-2.89042	8.37e-30	ent-kaurene synthase, chloroplast precursor, putative, expressed
LOC_Os02g17920	-3.22767	0	glyoxalase family protein, putative, expressed
LOC_Os02g17940	-2.16277	2.46e-18	leucoanthocyanidin dioxygenase, putative, expressed
LOC_Os02g18140	-1.63635	0.00837658	NBS type disease resistance protein, putative, expressed
LOC_Os02g18150	-1.59412	7.43e-11	expressed protein
LOC_Os02g18450	-2.84097	0	GTP-binding protein typA/bipA, putative, expressed
LOC_Os02g18540	-1.03622	0.00157117	uncharacterized Cys-rich domain containing protein, putative, expressed
LOC_Os02g18612	-1.14728	5.45e-08	expressed protein
LOC_Os02g18620	-4.31776	0.018043	expressed protein
LOC_Os02g18990	-3.93517	0.000242158	GDSL-like lipase/acylhydrolase, putative, expressed
LOC_Os02g19640	-2.35364	0.000304427	IQ calmodulin-binding motif family protein, putative, expressed
LOC_Os02g19650	-1.00487	5.6e-18	hydrolase, alpha/beta fold family domain containing protein, expressed
LOC_Os02g19950	-1.52256	2.17e-64	expressed protein
LOC_Os02g19970	-1.16314	4.53e-16	aminotransferase, classes I and II, domain containing protein, expressed
LOC_Os02g19980	-3.07217	0.0330121	expressed protein
LOC_Os02g20490	-1.67908	5.35e-65	expressed protein
LOC_Os02g20560	-5.68517	4.99e-109	fasciclin domain containing protein, expressed
LOC_Os02g20934	-1.15553	1.43e-20	expressed protein
LOC_Os02g21009	-1.99118	7.45e-38	sodium/calcium exchanger protein, putative, expressed
LOC_Os02g21580	-1.29298	4.18e-07	PPR repeat containing protein, expressed
LOC_Os02g21590	-4.89859	4.34e-05	retrotransposon, putative, centromere-specific, expressed
LOC_Os02g21630	-1.30072	2.27e-43	SEC14 cytosolic factor family protein, putative, expressed
LOC_Os02g21780	-1.05099	0.04879	retrotransposon protein, putative, unclassified, expressed
LOC_Os02g21790	-1.29505	0.000552446	retrotransposon protein, putative, unclassified, expressed
LOC_Os02g22020	-1.23762	8.01e-11	MYB family transcription factor, putative, expressed
LOC_Os02g22100	-1.8399	6.82e-206	OsRhmbd6 - Putative Rhomboid homologue, expressed
LOC_Os02g22110	-2.40108	0.0139664	expressed protein
LOC_Os02g22260	-1.67527	2.11e-153	fruit protein PKIWI502, putative, expressed
LOC_Os02g22570	-1.15593	4.12e-05	retrotransposon protein, putative, unclassified, expressed
LOC_Os02g23960	-1.66403	4.57e-09	expressed protein
LOC_Os02g24100	-1.63107	1.05e-15	expressed protein
LOC_Os02g24270	-3.24147	2.33e-05	retrotransposon protein, putative, unclassified, expressed
LOC_Os02g24576	-4.76004	0.00608639	chloroplast 30S ribosomal protein S7, putative, expressed
LOC_Os02g24632	-1.82767	9.03e-05	photosystem II 44 kDa reaction center protein, putative, expressed
LOC_Os02g24634	-1.08233	0.00940127	photosystem II D2 protein, putative, expressed
LOC_Os02g24636	-1.74748	0.0107187	expressed protein
LOC_Os02g24642	-2.07401	5.47e-23	photosystem II reaction center protein K precursor, putative, expressed
LOC_Os02g24720	-1.39811	2.66e-07	LTPL21 - Protease inhibitor/seed storage/LTP family protein precursor, expressed
LOC_Os02g25630	-5.42055	4.96e-09	expressed protein
LOC_Os02g25640	-6.29759	0.0111372	glutelin, putative, expressed
LOC_Os02g26014	-6.13747	1.18e-05	terpene synthase, putative, expressed
LOC_Os02g26160	-2.2334	7.29e-05	receptor lectin kinase like protein, putative, expressed
LOC_Os02g26400	-1.8223	7.74e-39	nuclease, EndA/NucM family protein, expressed
LOC_Os02g26700	-1.4022	9.48e-112	cation transport regulator-like protein 1, putative, expressed
LOC_Os02g26890	-1.0449	1.6e-05	PPR repeat containing protein, expressed
LOC_Os02g27070	-1.34863	5.22e-35	PPR repeat domain containing protein, putative, expressed
LOC_Os02g27100	-2.26118	2.65e-10	expressed protein
LOC_Os02g27200	-2.2575	0.000707846	expressed protein
LOC_Os02g27490	-1.3335	4.02e-61	bile acid sodium symporter family protein, putative, expressed
LOC_Os02g27592	-1.06318	1.14e-21	expressed protein
LOC_Os02g28310	-1.08832	0.0470447	expressed protein
LOC_Os02g28470	-2.44026	0.00916704	transferase family protein, putative, expressed
LOC_Os02g28820	-1.16231	1.76e-11	expressed protein
LOC_Os02g29500	-1.02617	3.43e-17	expressed protein
LOC_Os02g29510	-1.17496	1.02e-15	DUF803 domain containing, putative, expressed
LOC_Os02g30190	-1.04872	0.000664806	expressed protein
LOC_Os02g30540	-1.09316	0.000848136	protein kinase, putative, expressed
LOC_Os02g31030	-2.01158	1.84e-139	glycerophosphoryl diester phosphodiesterase family protein, putative, expressed
LOC_Os02g31070	-1.33108	1.62e-72	expressed protein
LOC_Os02g31845	-6.54783	2.61e-07	expressed protein
LOC_Os02g32250	-1.62511	3.69e-203	retrotransposon protein, putative, unclassified, expressed
LOC_Os02g32380	-1.62632	8.41e-05	expressed protein
LOC_Os02g32650	-2.41018	0.00014855	expressed protein
LOC_Os02g32680	-2.25039	0.0294914	lectin receptor-type protein kinase, putative, expressed
LOC_Os02g32780	-2.54033	1.02e-62	pentatricopeptide, putative, expressed
LOC_Os02g32850	-2.52775	0.0257491	expressed protein
LOC_Os02g33010	-1.1723	5.51e-59	expressed protein
LOC_Os02g33240	-1.36575	0.00791118	OsFBX51 - F-box domain containing protein, expressed
LOC_Os02g33380	-2.32576	0.001268	pectinesterase inhibitor domain containing protein, putative, expressed
LOC_Os02g33450	-1.69349	3.1e-169	peroxiredoxin, putative, expressed
LOC_Os02g33500	-1.5175	1.47e-96	threonyl-tRNA synthetase, putative, expressed
LOC_Os02g33550	-4.65369	1.75e-169	harpin-induced protein 1 domain containing protein, expressed
LOC_Os02g33944	-2.66288	2.56e-06	transposon protein, putative, CACTA, En/Spm sub-class, expressed
LOC_Os02g34380	-3.20283	0.000361429	retrotransposon protein, putative, LINE subclass, expressed
LOC_Os02g34390	-3.38882	0.000494713	expressed protein
LOC_Os02g34430	-1.36562	0.000157823	serine/threonine-protein kinase, putative, expressed
LOC_Os02g34810	-1.99561	1.03e-307	OsAPx8 - Thylakoid-bound Ascorbate Peroxidase encoding gene 5,8, expressed
LOC_Os02g34930	-1.87484	2.13e-19	expressed protein
LOC_Os02g35090	-1.4867	2.89e-52	expressed protein
LOC_Os02g35180	-2.84022	1.08e-127	OsRR2 type-A response regulator, expressed
LOC_Os02g35440	-1.19149	0.000168869	RING-H2 finger protein ATL4O precursor, putative, expressed
LOC_Os02g35620	-1.05006	3.42e-29	expressed protein
LOC_Os02g35750	-1.03113	5.71e-21	pentatricopeptide repeat domain containing protein, putative, expressed
LOC_Os02g35900	-1.45017	5e-64	thioredoxin, putative, expressed
LOC_Os02g35970	-1.09376	0.0325304	BTBN2 - Bric-a-Brac, Tramtrack, Broad Complex BTB domain with non-phototropic hypocotyl 3 NPH3 and coiled-coil domains, expressed
LOC_Os02g36110	-1.00872	2.23e-17	cytochrome P450, putative, expressed
LOC_Os02g36264	-1.97183	0.00830757	terpene synthase, putative, expressed
LOC_Os02g36380	-1.06558	1.13e-56	FAD binding domain of DNA photolyase domain containing protein, expressed
LOC_Os02g36414	-1.26917	1.5e-05	transporter family protein, putative, expressed
LOC_Os02g36570	-1.3573	4.01e-107	ABC1 family domain containing protein, putative, expressed
LOC_Os02g36770	-1.02392	4.56e-22	galactosyltransferase family protein, putative, expressed
LOC_Os02g36780	-1.04812	2.51e-05	mTERF domain containing protein, expressed
LOC_Os02g36830	-1.38979	0.000435718	cytokinin-O-glucosyltransferase 2, putative, expressed
LOC_Os02g36850	-3.00154	2.42e-81	oxygen evolving enhancer protein 3, identical, putative, expressed
LOC_Os02g37060	-2.77194	1.42e-192	photosystem II 5 kDa protein, chloroplast precursor, putative, expressed
LOC_Os02g37580	-1.61592	9.5e-12	fimbrin-like protein 2, putative, expressed
LOC_Os02g37600	-2.26773	5.53e-29	expressed protein
LOC_Os02g37654	-1.42078	2.48e-07	lecithin:cholesterol acyltransferase, putative, expressed
LOC_Os02g38020	-2.37343	5.81e-241	inorganic phosphate transporter 2-1, chloroplast precursor, putative, expressed
LOC_Os02g38160	-1.23905	1.58e-102	glycosyl transferase family 17 protein, putative, expressed
LOC_Os02g38170	-1.30977	0.00548822	expressed protein
LOC_Os02g38180	-1.21088	5.03e-14	expressed protein
LOC_Os02g38210	-1.58844	8.1e-235	elongation factor Tu, putative, expressed
LOC_Os02g38240	-1.84501	1.54e-155	rhodanese family protein, putative, expressed
LOC_Os02g38450	-2.83375	0.00836584	expressed protein
LOC_Os02g38700	-1.11361	0.0189683	transposon protein, putative, Ac/Ds sub-class, expressed
LOC_Os02g38740	-3.28066	4.85e-16	expressed protein
LOC_Os02g38820	-1.54797	2.51e-121	expressed protein
LOC_Os02g38910	-1.28966	0.00974541	expressed protein
LOC_Os02g39040	-1.02703	2.58e-48	mTERF domain containing protein, expressed
LOC_Os02g39160	-1.05477	2.41e-66	hydroxymethylbutenyl 4-diphosphate synthase, putative, expressed
LOC_Os02g39410	-1.07521	1.44e-10	protein phosphatase 2C, putative, expressed
LOC_Os02g39510	-4.30773	0.0207618	expressed protein
LOC_Os02g39560	-1.09383	2.94e-43	non-receptor tyrosine kinase spore lysis A, putative, expressed
LOC_Os02g39600	-1.64912	1.44e-87	outer envelope protein, putative, expressed
LOC_Os02g39660	-1.06982	1.99e-08	receptor kinase, putative, expressed
LOC_Os02g39740	-1.49456	3.7e-86	psaB translation factor, putative, expressed
LOC_Os02g39900	-1.21393	0.011897	transposon protein, putative, unclassified, expressed
LOC_Os02g40010	-1.50998	0.000106192	phosphoribosyl transferase, putative, expressed
LOC_Os02g40020	-5.17521	0.000941568	expressed protein
LOC_Os02g40100	-3.74674	6.27e-169	plant protein of unknown function DUF869 domain containing protein, expressed
LOC_Os02g40240	-1.22063	1.75e-89	receptor kinase, putative, expressed
LOC_Os02g40260	-2.80692	0.021732	uncharacterized protein At4g06744 precursor, putative, expressed
LOC_Os02g40410	-1.65694	0.00547291	expressed protein
LOC_Os02g40450	-1.18115	2.22e-05	DEAD/DEAH box helicase domain containing protein, expressed
LOC_Os02g41710	-1.67886	3.83e-08	cyclic nucleotide-gated ion channel, putative, expressed
LOC_Os02g41780	-1.06427	0.0041939	transporter-related, putative, expressed
LOC_Os02g41800	-1.76651	1.17e-19	auxin response factor, putative, expressed
LOC_Os02g42150	-1.13912	6.27e-52	OsWAK14 - OsWAK receptor-like protein kinase, expressed
LOC_Os02g42190	-1.28282	2.85e-25	OsWAK16 - OsWAK receptor-like protein kinase, expressed
LOC_Os02g42406	-1.05737	1.75e-43	DEAD-box ATP-dependent RNA helicase, putative, expressed
LOC_Os02g42430	-3.24988	5.47e-06	GEM, putative, expressed
LOC_Os02g42570	-1.69584	1.73e-117	ferredoxin-thioredoxin reductase, variable chain, putative, expressed
LOC_Os02g42610	-2.81154	4.64e-11	expressed protein
LOC_Os02g42620	-2.32306	4.61e-76	protein kinase, putative, expressed
LOC_Os02g42630	-2.48138	0.000128497	expressed protein
LOC_Os02g42740	-1.60779	5.44e-07	cytochrome b5-like Heme/Steroid binding domain containing protein, expressed
LOC_Os02g42810	-1.9631	4.75e-101	oxidoreductase, short chain dehydrogenase/reductase family domain containing protein, expressed
LOC_Os02g42870	-1.86629	0.00543605	MYB family transcription factor, putative, expressed
LOC_Os02g42960	-1.15358	1.99e-61	thylakoid lumenal protein, putative, expressed
LOC_Os02g42970	-2.02551	0.0246685	NAC domain containing protein, putative, expressed
LOC_Os02g43194	-2.83868	3.22e-68	aldehyde dehydrogenase, putative, expressed
LOC_Os02g43280	-3.75134	2.7e-195	aldehyde dehydrogenase, putative, expressed
LOC_Os02g43350	-1.02288	8.15e-53	OsFtsH7 FtsH protease, homologue of AtFtsH7, expressed
LOC_Os02g43500	-1.21789	6.93e-100	OR, putative, expressed
LOC_Os02g43600	-2.31009	6.99e-288	50S ribosomal protein L19, chloroplast precursor, putative, expressed
LOC_Os02g43900	-2.43548	0.00349822	expressed protein
LOC_Os02g44155	-3.72806	6.6e-08	expressed protein
LOC_Os02g44320	-8.94955	2.26e-26	LTPL113 - Protease inhibitor/seed storage/LTP family protein precursor, expressed
LOC_Os02g44720	-1.0321	7.66e-06	expressed protein
LOC_Os02g45010	-1.11873	0.0413544	ethylene-responsive protein related, putative, expressed
LOC_Os02g45070	-1.21046	1.22e-61	PINHEAD, putative, expressed
LOC_Os02g45120	-1.22745	2.01e-29	expressed protein
LOC_Os02g45170	-1.51198	1.79e-87	helix-loop-helix DNA-binding protein, putative, expressed
LOC_Os02g45310	-1.88629	3.29e-19	dehydration response related protein, putative, expressed
LOC_Os02g45450	-2.26527	9.65e-57	dehydration-responsive element-binding protein, putative, expressed
LOC_Os02g45460	-2.81742	1.54e-156	expressed protein
LOC_Os02g45520	-3.30796	0	uncharacterized membrane protein, putative, expressed
LOC_Os02g45540	-1.7036	2.92e-64	synthase, putative, expressed
LOC_Os02g45860	-4.76867	1.56e-08	expressed protein
LOC_Os02g46260	-1.91349	3.82e-56	OsSCP9 - Putative Serine Carboxypeptidase homologue, expressed
LOC_Os02g46740	-1.6115	0.00229368	RWD domain containing protein, expressed
LOC_Os02g46750	-2.00998	3.34e-132	expressed protein
LOC_Os02g46810	-1.10437	1.02e-05	amino acid transporter, putative, expressed
LOC_Os02g46830	-1.87998	3.91e-11	expressed protein
LOC_Os02g46970	-2.75774	7.05e-13	AMP-binding domain containing protein, expressed
LOC_Os02g46980	-2.05634	5.11e-102	pentatricopeptide, putative, expressed
LOC_Os02g47020	-2.76775	0	phosphoribulokinase/Uridine kinase family protein, expressed
LOC_Os02g47130	-1.18883	0.0138666	expressed protein
LOC_Os02g47390	-1.98786	8.36e-47	expressed protein
LOC_Os02g47470	-1.16099	8.56e-128	cytochrome P450, putative, expressed
LOC_Os02g47510	-1.69917	9.48e-200	9-cis-epoxycarotenoid dioxygenase 1, chloroplast precursor, putative, expressed
LOC_Os02g47600	-1.36655	1.71e-93	soluble inorganic pyrophosphatase, putative, expressed
LOC_Os02g47744	-1.0151	5.52e-21	MYB family transcription factor, putative, expressed
LOC_Os02g47800	-1.2395	8.49e-79	monodehydroascorbate reductase, putative, expressed
LOC_Os02g47880	-1.86472	4.34e-95	tetratricopeptide repeat domain containing protein, expressed
LOC_Os02g48470	-2.52161	4.08e-50	expressed protein
LOC_Os02g48560	-1.45794	3.16e-148	fatty acid desaturase, putative, expressed
LOC_Os02g49130	-1.04944	4.28e-05	expressed protein
LOC_Os02g49326	-1.53761	3.22e-113	SET domain-containing protein, putative, expressed
LOC_Os02g49510	-1.41949	0.0430742	amino acid transporter, putative, expressed
LOC_Os02g49520	-1.43474	6.92e-36	armadillo/beta-catenin repeat family protein, putative, expressed
LOC_Os02g49555	-1.50715	0.000508263	expressed protein
LOC_Os02g49560	-1.30941	0.0010196	bZIP transcription factor domain containing protein, expressed
LOC_Os02g49570	-1.50218	7.39e-65	OsProtIV1 - Putative Protease IV homologue; Domain 2 is a SPH, expressed
LOC_Os02g49680	-2.6172	3.72e-238	arsenate reductase, putative, expressed
LOC_Os02g49820	-1.55741	2.23e-65	RNA recognition motif family protein, expressed
LOC_Os02g49840	-1.01838	3.54e-23	OsMADS57 - MADS-box family gene with MIKCc type-box, expressed
LOC_Os02g49850	-1.72701	1e-19	plastocyanin-like domain containing protein, putative, expressed
LOC_Os02g49870	-2.54477	2.59e-40	expressed protein
LOC_Os02g49880	-1.61706	4.21e-71	CCT/B-box zinc finger protein, putative, expressed
LOC_Os02g49950	-2.11608	3.67e-25	spotted leaf 11, putative, expressed
LOC_Os02g50280	-2.07767	1.28e-78	pentatricopeptide, putative, expressed
LOC_Os02g50330	-1.46296	1.32e-21	RNA-dependent RNA polymerase, putative, expressed
LOC_Os02g50560	-1.8612	1.51e-232	DSHCT domain containing protein, expressed
LOC_Os02g50630	-2.1036	0.0349506	E2F family transcription factor protein, putative, expressed
LOC_Os02g50640	-2.24787	1.32e-18	HEAT repeat family protein, putative, expressed
LOC_Os02g50740	-3.51195	2.02e-18	WD domain, G-beta repeat domain containing protein, expressed
LOC_Os02g51020	-3.0605	0	expressed protein
LOC_Os02g51060	-1.66997	4.76e-28	CSLA6 - cellulose synthase-like family A; mannan synthase, expressed
LOC_Os02g51070	-2.0305	2.46e-176	starch synthase, putative, expressed
LOC_Os02g51080	-1.87279	1.69e-256	FAD binding domain containing protein, expressed
LOC_Os02g51280	-1.60783	2.29e-05	TCP-domain protein, putative, expressed
LOC_Os02g51450	-1.49701	3.76e-43	mTERF family protein, expressed
LOC_Os02g51470	-2.03964	7.31e-271	ATP synthase F1, delta subunit family protein, putative, expressed
LOC_Os02g51480	-1.35472	2.64e-44	PPR repeat domain containing protein, putative, expressed
LOC_Os02g51570	-2.85514	6.4e-306	peptidyl-prolyl cis-trans isomerase, FKBP-type, putative, expressed
LOC_Os02g51620	-1.03518	0.00562772	glycosyl hydrolase family 3 protein, putative, expressed
LOC_Os02g51790	-1.65406	9.8e-62	ribosomal protein L29, putative, expressed
LOC_Os02g51820	-1.22135	1.73e-09	expressed protein
LOC_Os02g51830	-1.25935	1.15e-28	tRNA synthetase class II core domain containing protein, expressed
LOC_Os02g51900	-2.43591	1.63e-10	cytokinin-O-glucosyltransferase 2, putative, expressed
LOC_Os02g51910	-1.95858	1.03e-34	cytokinin-O-glucosyltransferase 2, putative, expressed
LOC_Os02g51920	-1.87683	0.00127186	expressed protein
LOC_Os02g51950	-1.27811	1.68e-14	expressed protein
LOC_Os02g52040	-1.57975	6.25e-15	phosphate-induced protein 1 conserved region domain containing protein, expressed
LOC_Os02g52280	-1.6151	1.76e-09	expressed protein
LOC_Os02g52420	-1.21172	1.96e-40	peptidase, M24 family protein, putative, expressed
LOC_Os02g52450	-1.29861	4.9e-33	regulator of ribonuclease, putative, expressed
LOC_Os02g52620	-1.26093	9.35e-05	expressed protein
LOC_Os02g52650	-2.52097	1.18e-136	chlorophyll A-B binding protein, putative, expressed
LOC_Os02g52930	-4.17502	0.0262942	integral membrane protein DUF6 containing protein, expressed
LOC_Os02g52934	-2.12669	0.00121808	expressed protein
LOC_Os02g53180	-1.0109	5.8e-45	1-aminocyclopropane-1-carboxylate oxidase protein, putative, expressed
LOC_Os02g53200	-1.76382	1.28e-15	glucan endo-1,3-beta-glucosidase precursor, putative, expressed
LOC_Os02g53250	-2.48584	0.000212088	expressed protein
LOC_Os02g53350	-1.68635	8.99e-64	expressed protein
LOC_Os02g53400	-1.28148	9.39e-75	thioredoxin, putative, expressed
LOC_Os02g53620	-1.20419	4.2e-06	nuclear transcription factor Y subunit, putative, expressed
LOC_Os02g53720	-1.04619	0.000103345	phytosulfokine receptor precursor, putative, expressed
LOC_Os02g53770	-1.29169	4.51e-140	tRNA synthetase class I, putative, expressed
LOC_Os02g53840	-3.63721	0.000985085	subtilisin N-terminal Region family protein, expressed
LOC_Os02g53850	-2.70223	0.0365738	OsSub21 - Putative Subtilisin homologue, expressed
LOC_Os02g54030	-1.01731	4.17e-07	polygalacturonase, putative, expressed
LOC_Os02g54060	-4.91302	8.08e-59	chaperonin, putative, expressed
LOC_Os02g54350	-1.49795	0.0225004	hypothetical protein
LOC_Os02g54640	-1.63008	7.27e-80	glutamate receptor, putative, expressed
LOC_Os02g54710	-1.26381	8.95e-22	expressed protein
LOC_Os02g54730	-1.26221	1.11e-76	transmembrane amino acid transporter protein, putative, expressed
LOC_Os02g54920	-1.45386	0.0208806	expressed protein
LOC_Os02g55120	-1.76448	8.93e-135	translation initiation factor IF-3, putative, expressed
LOC_Os02g55250	-1.14433	1.32e-06	BHLH transcription factor, putative, expressed
LOC_Os02g55630	-1.15987	1.42e-99	COBW domain containing protein, putative, expressed
LOC_Os02g55870	-2.05051	1.7e-12	heparanase-like protein precursor, putative, expressed
LOC_Os02g56030	-1.63404	1.84e-28	expressed protein
LOC_Os02g56040	-1.02531	1.88e-30	chaperone protein dnaJ, putative, expressed
LOC_Os02g56050	-1.11872	1.47e-08	rhodanese-like domain containing protein, putative, expressed
LOC_Os02g56060	-1.34497	2.11e-05	retrotransposon protein, putative, unclassified
LOC_Os02g56200	-1.43451	1.33e-103	ELMO/CED-12 family protein, putative, expressed
LOC_Os02g56920	-7.28411	3.45e-17	WAX2, putative, expressed
LOC_Os02g56940	-1.11674	6.25e-29	expressed protein
LOC_Os02g56970	-1.16099	5.66e-12	uncharacterized protein yqjG, putative, expressed
LOC_Os02g57010	-2.9316	6.32e-108	RNA recognition motif containing protein, putative, expressed
LOC_Os02g57020	-2.3463	1.19e-73	YCF37, putative, expressed
LOC_Os02g57030	-1.82556	4.34e-169	expressed protein
LOC_Os02g57110	-1.30146	5.08e-08	GDSL-like lipase/acylhydrolase, putative, expressed
LOC_Os02g57120	-4.72	0	HEAT repeat family protein, putative, expressed
LOC_Os02g57250	-1.00817	1.86e-40	OsIAA10 - Auxin-responsive Aux/IAA gene family member, expressed
LOC_Os02g57290	-1.58805	8.23e-57	cytochrome P450, putative, expressed
LOC_Os02g57670	-1.82761	1.37e-170	ribosomal L9, putative, expressed
LOC_Os02g57700	-1.59847	1.9e-08	protein kinase, putative, expressed
LOC_Os02g57740	-1.1628	0.0357196	expressed protein
LOC_Os02g58120	-1.72362	4.54e-50	oxidoreductase/ transition metal ion binding protein, putative, expressed
LOC_Os02g58210	-1.32247	0.0119408	jmjC domain containing protein, expressed
LOC_Os02g58370	-1.87497	0.00153367	expressed protein
LOC_Os02g58390	-3.48295	0.000518467	inactive receptor kinase At2g26730 precursor, putative, expressed
LOC_Os02g58450	-1.21602	9.97e-17	uncharacterized ACR, COG1399 family protein, expressed
LOC_Os02g58620	-1.10016	2.52e-27	pentatricopeptide, putative, expressed
LOC_Os02g58720	-7.42802	1.61e-12	peroxidase precursor, putative, expressed
LOC_Os02g58790	-2.32086	1.76e-198	cell division inhibitor, putative, expressed
LOC_Os02g58800	-1.83635	0.00037901	expressed protein
LOC_Os03g01018	-2.32333	8.96e-21	phosphoribosyl transferase, putative, expressed
LOC_Os03g01020	-1.77185	2.24e-55	pectinesterase inhibitor domain containing protein, putative, expressed
LOC_Os03g01200	-1.79616	2.71e-102	SNF2 family N-terminal domain containing protein, expressed
LOC_Os03g01300	-1.12853	3.02e-50	LTPL114 - Protease inhibitor/seed storage/LTP family protein precursor, expressed
LOC_Os03g01614	-4.59218	0.00201024	expressed protein
LOC_Os03g01800	-4.92918	3.08e-07	glycosyl hydrolases family 16, putative, expressed
LOC_Os03g01830	-1.11464	4.71e-89	DEAD-box ATP-dependent RNA helicase, putative, expressed
LOC_Os03g01920	-1.44375	1.95e-50	expressed protein
LOC_Os03g01930	-1.68003	7.04e-24	retrotransposon protein, putative, unclassified, expressed
LOC_Os03g02020	-1.28955	2.9e-116	stress responsive A/B Barrel domain containing protein, expressed
LOC_Os03g02040	-1.6751	1.62e-12	remorin, putative, expressed
LOC_Os03g02190	-2.99373	5.23e-24	protein kinase domain containing protein, expressed
LOC_Os03g02430	-1.81721	7.97e-24	PPR repeat domain containing protein, putative, expressed
LOC_Os03g02590	-1.57506	2.93e-263	peroxisomal biogenesis factor 11, putative, expressed
LOC_Os03g02640	-1.62572	1.45e-53	methylthioribose kinase, putative, expressed
LOC_Os03g02660	-3.0227	8.47e-07	expressed protein
LOC_Os03g02690	-2.5717	8.14e-180	dihydrodipicolinate reductase, putative, expressed
LOC_Os03g02860	-3.16872	6.91e-50	heavy metal-associated domain containing protein, expressed
LOC_Os03g02960	-1.42176	1.85e-11	nascent polypeptide-associated complex subunit alpha, putative, expressed
LOC_Os03g03020	-1.90318	2.93e-120	L11 domain containing ribosomal protein, putative, expressed
LOC_Os03g03164	-2.05207	1.17e-34	homeobox protein knotted-1, putative, expressed
LOC_Os03g03360	-1.54323	9.23e-90	ribosomal protein L5, putative, expressed
LOC_Os03g03470	-1.81716	5.64e-69	expressed protein
LOC_Os03g03600	-1.89328	8.55e-28	fasciclin-like arabinogalactan protein, putative, expressed
LOC_Os03g03670	-2.54154	8.88e-76	expressed protein
LOC_Os03g03720	-1.69329	1.65e-198	glyceraldehyde-3-phosphate dehydrogenase, putative, expressed
LOC_Os03g03730	-1.09714	1.36e-11	regulatory protein, putative, expressed
LOC_Os03g03750	-1.29094	0.0404271	expressed protein
LOC_Os03g03790	-1.19936	2.1e-18	AMP-binding domain containing protein, expressed
LOC_Os03g03910	-1.03388	5.12e-57	catalase domain containing protein, expressed
LOC_Os03g03990	-2.45738	1.88e-74	signal recognition particle 43 kDa protein, chloroplast precursor, putative, expressed
LOC_Os03g04250	-2.14327	0.000628154	glutathione S-transferase, putative, expressed
LOC_Os03g04260	-1.71677	1.65e-118	glutathione S-transferase, putative, expressed
LOC_Os03g04340	-1.02381	3.48e-41	C-methyltransferase, putative, expressed
LOC_Os03g04470	-1.96826	1.13e-46	expressed protein
LOC_Os03g04560	-1.87636	0.000666711	expressed protein
LOC_Os03g04570	-1.78325	5.99e-99	peptide transporter PTR3-A, putative, expressed
LOC_Os03g04580	-1.94044	3.3e-40	expressed protein
LOC_Os03g04720	-4.60633	0.000112292	retrotransposon protein, putative, unclassified, expressed
LOC_Os03g04740	-1.13648	0.00164092	expressed protein
LOC_Os03g04760	-4.31664	0.0180911	expressed protein
LOC_Os03g05250	-1.27482	0.0110004	expressed protein
LOC_Os03g05270	-1.79331	3.77e-42	RING finger and CHY zinc finger domain-containing protein 1, putative, expressed
LOC_Os03g05300	-1.43574	3.64e-35	cyclin-dependent kinases regulatory subunit 1, putative, expressed
LOC_Os03g05334	-3.06208	2.42e-11	expressed protein
LOC_Os03g05530	-2.61762	1.42e-30	nodulin, putative, expressed
LOC_Os03g05560	-2.9019	0.000681034	zinc finger, C3HC4 type domain containing protein, expressed
LOC_Os03g05640	-1.83903	0.0390849	inorganic phosphate transporter, putative, expressed
LOC_Os03g05806	-1.10397	1.11e-40	pseudouridine synthase family protein, putative, expressed
LOC_Os03g06230	-2.17443	3.25e-101	galactose mutarotase-like, putative, expressed
LOC_Os03g06630	-1.70233	7.17e-36	heat stress transcription factor, putative, expressed
LOC_Os03g06670	-1.70241	0.0429783	Core histone H2A/H2B/H3/H4 domain containing protein, putative, expressed
LOC_Os03g06674	-1.99387	0.00718309	expressed protein
LOC_Os03g06680	-1.15608	7.97e-30	plant-specific domain TIGR01615 family protein, expressed
LOC_Os03g06710	-1.82304	3.51e-26	PPR repeat domain containing protein, putative, expressed
LOC_Os03g06720	-1.01832	1.91e-32	expressed protein
LOC_Os03g06730	-1.09188	6.93e-07	plant protein of unknown function domain containing protein, expressed
LOC_Os03g06940	-1.99882	6.64e-06	beta-galactosidase, putative, expressed
LOC_Os03g06970	-2.50833	0.000388427	tetratricopeptide repeat domain containing protein, expressed
LOC_Os03g07300	-1.50013	2.84e-264	ribulose-phosphate 3-epimerase, chloroplast precursor, putative, expressed
LOC_Os03g07360	-1.59983	4.77e-183	expressed protein
LOC_Os03g07440	-2.04282	1.13e-23	putativ eribonuclease P, putative, expressed
LOC_Os03g07970	-1.36226	0.00356587	expressed protein
LOC_Os03g08070	-1.8164	1.04e-145	copper-transporting ATPase PAA1, putative, expressed
LOC_Os03g08080	-1.63863	0.000841102	YGGT family protein, putative, expressed
LOC_Os03g08360	-1.42542	9.29e-70	3-ketoacyl-CoA synthase 10, putative, expressed
LOC_Os03g08790	-1.92905	0.000139591	aspartic proteinase nepenthesin precursor, putative, expressed
LOC_Os03g09060	-1.62665	6.82e-86	prenyltransferase, putative, expressed
LOC_Os03g09940	-1.21326	4.3e-22	sulfate transporter, putative, expressed
LOC_Os03g10010	-3.65547	0.000170946	expressed protein
LOC_Os03g10060	-1.21064	4.57e-50	S10/S20 domain containing ribosomal protein, putative, expressed
LOC_Os03g10180	-1.12118	8.61e-74	expressed protein
LOC_Os03g10260	-5.10203	0.0013699	expressed protein
LOC_Os03g10880	-2.68564	3.41e-224	BTBN5 - Bric-a-Brac, Tramtrack, Broad Complex BTB domain with non-phototropic hypocotyl 3 NPH3 and coiled-coil domains, expressed
LOC_Os03g11060	-1.01647	2.41e-06	MFP1 attachment factor 1, putative, expressed
LOC_Os03g11120	-1.178	9.66e-60	methionyl-tRNA synthetase, putative, expressed
LOC_Os03g11130	-1.44989	0.0357507	expressed protein
LOC_Os03g11160	-1.72013	0.00703729	cysteine proteinase inhibitor precursor, putative, expressed
LOC_Os03g11180	-2.01491	0.000212044	cysteine proteinase inhibitor 6 precursor, putative, expressed
LOC_Os03g11250	-2.43846	1.57e-27	expressed protein
LOC_Os03g11310	-1.69311	6.87e-41	PPR repeat domain containing protein, putative, expressed
LOC_Os03g11600	-2.85924	0.00933365	YABBY domain containing protein, putative, expressed
LOC_Os03g11670	-1.36317	4.53e-16	pentatricopeptide repeat domain containing protein, putative, expressed
LOC_Os03g12000	-1.43499	9.62e-100	DEAD-box ATP-dependent RNA helicase, putative, expressed
LOC_Os03g12020	-1.86053	8.93e-122	50S ribosomal protein L15, chloroplast precursor, putative, expressed
LOC_Os03g12250	-1.06605	9.74e-12	atypical receptor-like kinase MARK, putative, expressed
LOC_Os03g12520	-2.04451	5.51e-05	STRUBBELIG-RECEPTOR FAMILY 7 precursor, putative, expressed
LOC_Os03g12530	-1.97176	7.27e-30	cation efflux family protein, putative, expressed
LOC_Os03g12660	-1.86819	8.35e-51	cytochrome P450, putative, expressed
LOC_Os03g12700	-1.66736	8.78e-17	expressed protein
LOC_Os03g12815	-3.3111	3.49e-06	expressed protein
LOC_Os03g13000	-1.46932	6.52e-24	GTP-binding protein, putative, expressed
LOC_Os03g13010	-1.33002	1.68e-48	U-box domain containing protein, expressed
LOC_Os03g13200	-6.90499	1.88e-38	peroxidase precursor, putative, expressed
LOC_Os03g14030	-1.5898	3.71e-26	thaumatin, putative, expressed
LOC_Os03g14040	-2.97638	1.43e-224	expressed protein
LOC_Os03g14334	-1.67912	3.83e-14	expressed protein
LOC_Os03g14610	-2.22373	2.23e-11	HVA22, putative, expressed
LOC_Os03g14642	-4.14311	0.00881605	LTPL107 - Protease inhibitor/seed storage/LTP family protein precursor, expressed
LOC_Os03g14669	-2.49826	9.48e-190	core histone H2A/H2B/H3/H4, putative, expressed
LOC_Os03g14710	-1.57075	1.05e-10	protein kinase, putative, expressed
LOC_Os03g14820	-4.03575	0.0451771	expressed protein
LOC_Os03g14910	-3.38526	0.0150953	expressed protein
LOC_Os03g14915	-1.80949	0.000148878	expressed protein
LOC_Os03g14920	-2.83182	0.00064708	expressed protein
LOC_Os03g15180	-2.1757	0.0168568	PH domain containing protein, expressed
LOC_Os03g15330	-2.15517	0.044305	expressed protein
LOC_Os03g15740	-1.55282	8.54e-93	uncharacterized TPR repeat-containing protein, putative, expressed
LOC_Os03g15870	-1.98495	3.31e-131	ribosomal protein L4, putative, expressed
LOC_Os03g16050	-2.38566	0	fructose-1,6-bisphosphatase, putative, expressed
LOC_Os03g16290	-1.75061	5.6e-07	fringe-related protein, putative, expressed
LOC_Os03g16430	-1.97565	5.86e-102	RNA polymerase sigma factor, putative, expressed
LOC_Os03g16470	-2.06389	1.41e-74	expressed protein
LOC_Os03g17070	-1.50584	4.96e-161	ATP synthase B chain, chloroplast precursor, putative, expressed
LOC_Os03g17174	-3.02567	7.97e-146	PsbP, putative, expressed
LOC_Os03g17230	-1.70034	3.02e-06	NAD dependent epimerase/dehydratase family domain containing protein, expressed
LOC_Os03g17410	-1.61817	0.0459379	expressed protein
LOC_Os03g17580	-1.69802	2.28e-148	ribosomal protein L10, putative, expressed
LOC_Os03g17600	-1.50187	5.04e-37	expressed protein
LOC_Os03g17634	-1.19328	2.17e-53	PPR repeat domain containing protein, putative, expressed
LOC_Os03g17680	-1.42856	7.39e-16	expressed protein
LOC_Os03g17760	-2.09907	0.0168952	RNA recognition motif containing protein, putative, expressed
LOC_Os03g17880	-1.42798	7.48e-09	expressed protein
LOC_Os03g18020	-1.56699	3.09e-19	rhodanese-like family protein, putative, expressed
LOC_Os03g18060	-7.48082	4.37e-09	transposon protein, putative, unclassified, expressed
LOC_Os03g18200	-1.04291	4.08e-33	heat shock protein DnaJ, putative, expressed
LOC_Os03g18370	-1.94259	5.34e-44	MRH1, putative, expressed
LOC_Os03g18600	-1.15384	2.22e-29	cyclase/dehydrase family protein, putative, expressed
LOC_Os03g18710	-1.74194	1.2e-16	expressed protein
LOC_Os03g18729	-1.71833	4.57e-05	expressed protein
LOC_Os03g19120	-2.40913	0.019825	MYB family transcription factor, putative, expressed
LOC_Os03g19200	-1.23088	9.59e-08	DNAJ heat shock N-terminal domain-containing protein, putative, expressed
LOC_Os03g19220	-1.84674	1.3e-20	expressed protein
LOC_Os03g19240	-1.16013	1.38e-17	AMP-binding enzyme, putative, expressed
LOC_Os03g19452	-1.07812	1.61e-14	SMP-30/Gluconolaconase/LRE domain protein, putative, expressed
LOC_Os03g19470	-1.85596	1.88e-05	proteins of unknown function domain containing protein, expressed
LOC_Os03g19560	-1.24707	1.57e-65	tetratricopeptide repeat domain containing protein, expressed
LOC_Os03g19650	-1.38595	5.26e-79	PPR2, putative, expressed
LOC_Os03g19760	-1.77082	3.71e-247	HAD-superfamily hydrolase, subfamily IA, variant 3 containing protein, expressed
LOC_Os03g19990	-1.36781	3.63e-05	WD40-like Beta Propeller Repeat family protein, expressed
LOC_Os03g20100	-2.0711	4.19e-243	S1 RNA binding domain containing protein, expressed
LOC_Os03g20380	-1.3369	2.37e-148	CAMK_KIN1/SNF1/Nim1_like.2 - CAMK includes calcium/calmodulin depedent protein kinases, expressed
LOC_Os03g20450	-1.58987	0.0149574	expressed protein
LOC_Os03g20460	-1.0062	4.12e-12	guanylate kinase, putative, expressed
LOC_Os03g20500	-1.64608	1.25e-24	OsFBX82 - F-box domain containing protein, expressed
LOC_Os03g20640	-1.31762	6.12e-73	expressed protein
LOC_Os03g20700	-2.5873	0	magnesium-chelatase, putative, expressed
LOC_Os03g20780	-1.99849	3.82e-13	ethylene-insensitive 3, putative, expressed
LOC_Os03g21090	-1.08878	0.00909722	auxin-independent growth promoter protein, putative, expressed
LOC_Os03g21310	-1.12483	0.000113183	ulp1 protease family, C-terminal catalytic domain containing protein, expressed
LOC_Os03g21370	-1.44673	1.21e-109	expressed protein
LOC_Os03g21400	-4.06695	1.2e-58	cytochrome P450, putative, expressed
LOC_Os03g21419	-4.2945	8.53e-65	retrotransposon protein, putative, Ty1-copia subclass, expressed
LOC_Os03g21500	-3.98899	0.000185815	expressed protein
LOC_Os03g21560	-2.41965	1.07e-186	photosystem II 11 kD protein, putative, expressed
LOC_Os03g21710	-1.62983	1.44e-30	WRKY79, expressed
LOC_Os03g21730	-3.14806	0.00937074	receptor-like protein kinase precursor, putative, expressed
LOC_Os03g21780	-2.05685	8.06e-21	pentatricopeptide repeat domain containing protein, putative, expressed
LOC_Os03g21890	-1.26027	8.53e-30	potassium transporter, putative, expressed
LOC_Os03g21900	-1.70163	2e-152	uroporphyrinogen decarboxylase, putative, expressed
LOC_Os03g21960	-1.14156	0.0252972	aminotransferase, putative, expressed
LOC_Os03g22010	-6.63101	1.27e-132	peroxidase precursor, putative, expressed
LOC_Os03g22040	-2.94898	8.35e-09	expressed protein
LOC_Os03g22050	-1.6371	2.15e-172	CAMK_KIN1/SNF1/Nim1_like.16 - CAMK includes calcium/calmodulin depedent protein kinases, expressed
LOC_Os03g22060	-1.29524	4.37e-17	uroporphyrinogen decarboxylase, putative, expressed
LOC_Os03g22070	-3.15118	0.00887401	expressed protein
LOC_Os03g22250	-2.62994	3.68e-31	POEI48 - Pollen Ole e I allergen and extensin family protein precursor, putative, expressed
LOC_Os03g22259	-2.81706	7.31e-14	expressed protein
LOC_Os03g22270	-1.34583	1.43e-15	auxin-repressed protein, putative, expressed
LOC_Os03g22330	-1.39147	3.47e-81	blue-light photoreceptor PHR2, putative, expressed
LOC_Os03g22370	-2.21653	1.27e-06	ultraviolet-B-repressible protein, putative, expressed
LOC_Os03g22780	-2.14209	6.01e-74	DVR, putative, expressed
LOC_Os03g23050	-1.63776	0.020104	expressed protein
LOC_Os03g23980	-1.53758	6.36e-60	NAD dependent epimerase/dehydratase family protein, putative, expressed
LOC_Os03g24020	-2.26925	8.96e-232	ribosomal protein L6, putative, expressed
LOC_Os03g24120	-2.42726	0.00506272	retrotransposon protein, putative, unclassified, expressed
LOC_Os03g24160	-3.12678	9.72e-32	phosphatidylinositol-4-phosphate 5-kinase, putative, expressed
LOC_Os03g24590	-1.20329	2.48e-09	mTERF domain containing protein, expressed
LOC_Os03g24640	-4.17502	0.0262942	terpene synthase, putative, expressed
LOC_Os03g24844	-1.22796	9.38e-39	expressed protein
LOC_Os03g24860	-1.70246	5.19e-74	transporter family protein, putative, expressed
LOC_Os03g24910	-1.03083	0.0257021	nodulation protein-related, putative, expressed
LOC_Os03g24940	-1.56054	5.48e-31	proline-rich family protein, putative, expressed
LOC_Os03g24950	-1.4191	1.49e-61	expressed protein
LOC_Os03g24990	-1.91658	0.0474776	ulp1 protease family, C-terminal catalytic domain containing protein
LOC_Os03g25080	-1.85267	2.41e-09	OsFBX86 - F-box domain containing protein, expressed
LOC_Os03g25090	-2.28581	0.00334689	expressed protein
LOC_Os03g25330	-1.65312	9.83e-15	peroxidase precursor, putative, expressed
LOC_Os03g25500	-1.22466	9.41e-13	cytochrome P450 72A1, putative, expressed
LOC_Os03g25640	-2.87044	0.00903883	OsFBX91 - F-box domain containing protein, expressed
LOC_Os03g25850	-3.55508	9.98e-10	expressed protein
LOC_Os03g25869	-1.63505	0.0283764	amino acid permease family protein, putative, expressed
LOC_Os03g25960	-1.5294	8.34e-107	RNA recognition motif containing protein, putative, expressed
LOC_Os03g26500	-1.62275	0.000464791	expressed protein
LOC_Os03g26530	-2.39418	1.06e-39	3-ketoacyl-CoA synthase, putative, expressed
LOC_Os03g26650	-3.05753	0.0357412	heavy metal-associated domain containing protein, expressed
LOC_Os03g26670	-1.10585	0.0251927	retrotransposon protein, putative, unclassified, expressed
LOC_Os03g26690	-3.00196	0.0138406	retrotransposon protein, putative, Ty3-gypsy subclass, expressed
LOC_Os03g26930	-1.63196	4.77e-11	OsSCP13 - Putative Serine Carboxypeptidase homologue, expressed
LOC_Os03g27480	-3.12309	1.23e-10	OsSCP14 - Putative Serine Carboxypeptidase homologue, expressed
LOC_Os03g27770	-1.0636	6.21e-28	heme oxygenase 2, putative, expressed
LOC_Os03g28160	-1.96026	8.4e-18	jacalin-like lectin domain containing protein, expressed
LOC_Os03g28170	-3.33375	2.64e-25	expressed protein
LOC_Os03g28190	-3.89738	0.0157564	dirigent, putative, expressed
LOC_Os03g28270	-1.5086	1.26e-18	Leucine Rich Repeat family protein, expressed
LOC_Os03g29130	-2.74512	0.0324967	retrotransposon protein, putative, Ty1-copia subclass, expressed
LOC_Os03g29150	-3.80631	0.0211137	NAD dependent epimerase/dehydratase family protein, putative, expressed
LOC_Os03g29194	-5.7111	0.00012755	expressed protein
LOC_Os03g29206	-3.47971	0.0416319	retrotransposon protein, putative, unclassified
LOC_Os03g29250	-1.62532	0.0369365	SPX domain-containing protein, putative, expressed
LOC_Os03g29360	-1.01015	0.00287068	expressed protein
LOC_Os03g29730	-1.86435	1.94e-58	expressed protein
LOC_Os03g29810	-1.45013	6.2e-53	OsClp6 - Putative Clp protease homologue, expressed
LOC_Os03g29950	-1.50415	1.29e-114	glucose-6-phosphate 1-dehydrogenase, chloroplast precursor, putative, expressed
LOC_Os03g29970	-2.41836	5.32e-101	histone-like transcription factor and archaeal histone, putative, expressed
LOC_Os03g30092	-1.74724	9.38e-39	expressed protein
LOC_Os03g30240	-1.10783	0.000557619	expressed protein
LOC_Os03g30410	-6.34534	3.1e-06	expressed protein
LOC_Os03g30420	-5.80553	1.3e-13	cytochrome P450, putative, expressed
LOC_Os03g31026	-1.08882	3.06e-107	retrotransposon protein, putative, unclassified, expressed
LOC_Os03g31150	-1.8261	7.03e-125	expressed protein
LOC_Os03g31360	-3.67257	0.0180171	glutelin, putative, expressed
LOC_Os03g31679	-1.26933	1.01e-44	annexin A7, putative, expressed
LOC_Os03g31690	-1.63586	7.4e-82	GCN5-related N-acetyltransferase, putative, expressed
LOC_Os03g31750	-1.7022	8.17e-80	pyruvate, phosphate dikinase, chloroplast precursor, putative, expressed
LOC_Os03g32470	-2.11521	2.26e-67	leucoanthocyanidin dioxygenase, putative, expressed
LOC_Os03g32490	-1.36691	1.35e-47	DUF1230 domain containing protein, expressed
LOC_Os03g32690	-1.54531	0.000112553	retrotransposon protein, putative, unclassified, expressed
LOC_Os03g32700	-1.54385	0.00384247	retrotransposon protein, putative, unclassified, expressed
LOC_Os03g34040	-1.53968	1.51e-135	ribosomal protein, putative, expressed
LOC_Os03g34310	-1.0541	1.47e-55	expressed protein
LOC_Os03g36150	-3.79179	0.0308069	retrotransposon protein, putative, unclassified, expressed
LOC_Os03g36490	-4.0616	0.0110195	retrotransposon protein, putative, Ty3-gypsy subclass, expressed
LOC_Os03g36530	-3.22537	4.74e-08	FAD-binding and arabino-lactone oxidase domains containing protein, putative, expressed
LOC_Os03g36540	-2.50569	0	magnesium-chelatase subunit chlI, chloroplast precursor, putative, expressed
LOC_Os03g36750	-2.00208	1.98e-166	cbbY, putative, expressed
LOC_Os03g36960	-1.70122	1.78e-16	expressed protein
LOC_Os03g37260	-1.60149	7.43e-37	pentatricopeptide, putative, expressed
LOC_Os03g37570	-1.19781	3.05e-19	expressed protein
LOC_Os03g38010	-3.80867	0.0243036	nuf2 family protein, expressed
LOC_Os03g38230	-1.39842	6e-46	peptidase M50 family protein, putative, expressed
LOC_Os03g38330	-1.23986	0.0121568	disease resistance RPP13-like protein 1, putative, expressed
LOC_Os03g38470	-5.44005	0.000290018	GDSL-like lipase/acylhydrolase, putative, expressed
LOC_Os03g38600	-2.23283	0.0170823	secretory carrier-associated membrane protein, putative, expressed
LOC_Os03g39110	-1.39541	2.4e-05	expressed protein
LOC_Os03g39432	-1.64646	0.00832099	CPuORF31 - conserved peptide uORF-containing transcript, expressed
LOC_Os03g39610	-2.96242	0	chlorophyll A-B binding protein, putative, expressed
LOC_Os03g39760	-1.53076	1.32e-19	cytochrome P450, putative, expressed
LOC_Os03g39830	-1.95487	2.68e-134	expressed protein
LOC_Os03g39910	-2.28039	0.000643542	XH domain containing protein, expressed
LOC_Os03g40550	-1.13559	9.32e-38	kinase, pfkB family, putative, expressed
LOC_Os03g40600	-3.53011	4.14e-05	cytochrome P450 78A11, putative, expressed
LOC_Os03g40610	-6.49812	1.29e-06	cytochrome P450, putative, expressed
LOC_Os03g40770	-1.77881	6.78e-37	expressed protein
LOC_Os03g40780	-1.03869	4.4e-28	transport protein-related, putative, expressed
LOC_Os03g41030	-2.68712	0.000503227	expressed protein
LOC_Os03g41064	-3.58945	0.0338541	natural resistance-associated macrophage protein, putative, expressed
LOC_Os03g41120	-1.26336	0.00100916	expressed protein
LOC_Os03g41350	-1.11537	1.27e-39	BTBN7 - Bric-a-Brac, Tramtrack, Broad Complex BTB domain with non-phototropic hypocotyl 3 NPH3 domain, expressed
LOC_Os03g41480	-2.68037	0.00609411	expressed protein
LOC_Os03g41510	-2.16753	1.13e-170	oxidoreductase, aldo/keto reductase family protein, putative, expressed
LOC_Os03g42630	-4.79733	0.000872867	No apical meristem protein, putative, expressed
LOC_Os03g42720	-2.87905	0.0189393	expressed protein
LOC_Os03g43010	-2.24235	2.13e-77	expressed protein
LOC_Os03g43114	-1.20321	1.04e-17	expressed protein
LOC_Os03g43470	-2.70448	3.47e-13	pentatricopeptide, putative, expressed
LOC_Os03g43670	-2.30482	2.68e-09	TKL_IRAK_CR4L.1 - The CR4L subfamily has homology with Crinkly4, expressed
LOC_Os03g44040	-1.77206	0.00323028	expressed protein
LOC_Os03g44159	-1.19351	0.031464	expressed protein
LOC_Os03g44210	-1.17145	6.2e-24	expressed protein
LOC_Os03g44270	-1.64663	0.0230307	retrotransposon protein, putative, Ty1-copia subclass, expressed
LOC_Os03g44420	-2.82374	5.03e-35	tubulin/FtsZ domain containing protein, putative, expressed
LOC_Os03g45400	-1.5187	2.05e-131	antitermination NusB domain-containing protein, putative, expressed
LOC_Os03g45450	-1.00617	0.000187211	WRKY60, expressed
LOC_Os03g45619	-10.9293	9.34e-64	cytochrome P450, putative, expressed
LOC_Os03g45710	-1.63488	1.55e-64	2Fe-2S iron-sulfur cluster binding domain containing protein, expressed
LOC_Os03g45770	-1.70983	1.89e-171	expressed protein
LOC_Os03g45779	-2.75615	7.64e-152	expressed protein
LOC_Os03g45920	-1.68665	3.8e-21	tubulin/FtsZ domain containing protein, putative, expressed
LOC_Os03g46090	-2.13667	1.01e-81	endonuclease/exonuclease/phosphatase family domain containing protein, expressed
LOC_Os03g46250	-1.07869	0.0391159	acetyltransferase, GNAT family, putative, expressed
LOC_Os03g46260	-1.19352	2.04e-05	DUF581 domain containing protein, expressed
LOC_Os03g46410	-1.03186	2.2e-10	transmembrane protein 56, putative, expressed
LOC_Os03g46420	-2.07728	2.11e-08	expressed protein
LOC_Os03g46470	-3.09213	0.0345048	metal cation transporter, putative, expressed
LOC_Os03g46550	-1.15909	9.05e-49	RGH1A, putative, expressed
LOC_Os03g47010	-4.72985	1.87e-08	glycosyl hydrolase family 10 protein, putative, expressed
LOC_Os03g47050	-1.12247	8.61e-15	expressed protein
LOC_Os03g47560	-1.02417	0.0035497	retrotransposon protein, putative, unclassified, expressed
LOC_Os03g47610	-2.38655	0	thiamine biosynthesis protein thiC, putative, expressed
LOC_Os03g47614	-2.40685	1.6e-08	hypothetical protein
LOC_Os03g47920	-3.17149	0.0250288	expressed protein
LOC_Os03g48030	-2.48267	1.05e-49	integral membrane HPP family protein, putative, expressed
LOC_Os03g48040	-2.24235	3.66e-158	2Fe-2S iron-sulfur cluster binding domain containing protein, expressed
LOC_Os03g48050	-1.31854	1.35e-09	RNA methyltransferase, TrmH family protein, putative, expressed
LOC_Os03g48060	-1.76317	4.22e-13	class I glutamine amidotransferase, putative, expressed
LOC_Os03g48170	-1.24361	8.64e-28	5-AMP-activated protein kinase-related, putative, expressed
LOC_Os03g48230	-1.49571	0.00775817	expressed protein
LOC_Os03g48300	-1.25788	3.82e-58	histidine acid phosphatase, putative, expressed
LOC_Os03g48920	-1.16466	1.27e-87	DUF1517 domain containing protein, putative, expressed
LOC_Os03g49050	-5.40841	1.84e-06	possible lysine decarboxylase domain containing protein, expressed
LOC_Os03g49220	-1.65025	2.27e-47	adenylosuccinate synthetase, chloroplast precursor, putative, expressed
LOC_Os03g49450	-1.1297	2.32e-05	expressed protein
LOC_Os03g49630	-1.42784	6.55e-88	expressed protein
LOC_Os03g49710	-1.77904	1.73e-192	ribosomal protein S13p/S18e, putative, expressed
LOC_Os03g49740	-1.98566	0.0332709	expressed protein
LOC_Os03g49830	-2.85706	3.39e-30	expressed protein
LOC_Os03g50080	-1.36369	0.000496493	peptidyl-prolyl cis-trans isomerase, FKBP-type, putative, expressed
LOC_Os03g50270	-1.39071	1.32e-75	expressed protein
LOC_Os03g50530	-1.25804	3.56e-05	expressed protein
LOC_Os03g50810	-1.51327	1.2e-83	receptor protein kinase TMK1 precursor, putative, expressed
LOC_Os03g50970	-3.0868	1.38e-12	retrotransposon protein, putative, Ty1-copia subclass, expressed
LOC_Os03g51150	-1.69021	9.99e-18	expressed protein
LOC_Os03g51230	-1.35459	1.48e-21	SNF2 family N-terminal domain containing protein, expressed
LOC_Os03g51610	-1.59403	8.05e-153	Inositol 1, 3, 4-trisphosphate 5/6-kinase, putative, expressed
LOC_Os03g51930	-1.47125	4.79e-70	expressed protein
LOC_Os03g52070	-4.21385	1.03e-18	OsSCP20 - Putative Serine Carboxypeptidase homologue, expressed
LOC_Os03g52130	-1.60004	5.7e-70	expressed protein
LOC_Os03g52170	-1.34606	2.9e-167	4-hydroxy-3-methylbut-2-enyl diphosphate reductase, putative, expressed
LOC_Os03g52230	-1.26799	7.5e-50	dynamin-2B, putative, expressed
LOC_Os03g52460	-2.03748	2.11e-180	glucose-1-phosphate adenylyltransferase large subunit, putative, expressed
LOC_Os03g52640	-1.4876	2.41e-91	expressed protein
LOC_Os03g52660	-1.65737	3.71e-24	ATP synthase F1, delta subunit family protein, putative, expressed
LOC_Os03g52840	-2.20316	0	serine hydroxymethyltransferase, mitochondrial precursor, putative, expressed
LOC_Os03g52940	-6.04404	3.03e-06	expressed protein
LOC_Os03g53580	-2.39166	0.00576206	expressed protein
LOC_Os03g53640	-2.11911	9.89e-79	expressed protein
LOC_Os03g53710	-1.41971	1.08e-26	aldose 1-epimerase, putative, expressed
LOC_Os03g54040	-2.88361	9.36e-146	ribosomal protein L6, putative, expressed
LOC_Os03g54230	-1.56468	0.0105235	imidazole glycerol phosphate synthase hisHF, chloroplast precursor, putative, expressed
LOC_Os03g55020	-2.15083	2.81e-07	UDP-glucoronosyl and UDP-glucosyl transferase domain containing protein, expressed
LOC_Os03g55030	-1.61677	1.64e-06	UDP-glucoronosyl and UDP-glucosyl transferase domain containing protein, expressed
LOC_Os03g55120	-1.43746	4.29e-07	plastocyanin-like domain containing protein, putative, expressed
LOC_Os03g55164	-1.37073	8.32e-47	WRKY4, expressed
LOC_Os03g55310	-1.16489	1.83e-06	SWIB/MDM2 domain containing protein, expressed
LOC_Os03g55460	-2.26138	0.000144243	expressed protein
LOC_Os03g55720	-2.96015	0	cytochrome b6f complex subunit, putative, expressed
LOC_Os03g55890	-1.02877	0.00248402	ternary complex factor MIP1, putative, expressed
LOC_Os03g55930	-1.93579	1.42e-142	ribosomal protein, putative, expressed
LOC_Os03g55970	-1.7014	3.74e-186	uncharacterized protein ycf44, putative, expressed
LOC_Os03g56220	-2.39952	5.69e-181	stress-induced protein, putative, expressed
LOC_Os03g56270	-2.24317	6.31e-21	receptor protein kinase CLAVATA1 precursor, putative, expressed
LOC_Os03g56280	-1.93649	7.34e-281	lactate/malate dehydrogenase, putative, expressed
LOC_Os03g56290	-1.97693	0.0351313	expressed protein
LOC_Os03g56370	-2.92742	7.73e-44	methyltransferase, putative, expressed
LOC_Os03g56470	-1.19713	2.41e-31	protein kinase family protein, putative, expressed
LOC_Os03g56600	-1.00154	0.00349329	expressed protein
LOC_Os03g56670	-2.30537	0	photosystem I reaction center subunit III, chloroplast precursor, putative, expressed
LOC_Os03g56820	-2.22026	8.83e-15	fatty acid hydroxylase, putative, expressed
LOC_Os03g56840	-1.92172	2.46e-103	GTP-binding protein, putative, expressed
LOC_Os03g56869	-1.81648	8.69e-101	ribose-5-phosphate isomerase A, putative, expressed
LOC_Os03g56930	-2.50368	6.56e-16	app1, putative, expressed
LOC_Os03g56950	-2.52706	2.43e-248	phytochrome-interacting factor 4, putative, expressed
LOC_Os03g57149	-1.99365	4.19e-100	mTERF domain containing protein, expressed
LOC_Os03g57220	-1.75538	0	hydroxyacid oxidase 1, putative, expressed
LOC_Os03g57240	-2.09739	1.09e-82	ZOS3-19 - C2H2 zinc finger protein, expressed
LOC_Os03g57460	-1.39279	1.96e-10	fasciclin domain containing protein, expressed
LOC_Os03g57569	-1.04597	0.00305416	expressed protein
LOC_Os03g57660	-1.09568	3.58e-14	peptidase, putative, expressed
LOC_Os03g57840	-1.1549	1.13e-66	peptidase M50, mammalian sterol-regulatory element binding protein, putative, expressed
LOC_Os03g57970	-1.19743	5.11e-08	LTPL73 - Protease inhibitor/seed storage/LTP family protein precursor, expressed
LOC_Os03g58100	-1.26305	1.41e-33	pentatricopeptide, putative, expressed
LOC_Os03g58540	-1.75199	2.07e-73	spo0B-associated GTP-binding protein, putative, expressed
LOC_Os03g58570	-1.15942	1.9e-10	WD domain, G-beta repeat domain containing protein, expressed
LOC_Os03g58850	-2.46686	0.0278732	uncharacterized PE-PGRS family protein PE_PGRS3 precursor, putative, expressed
LOC_Os03g59090	-1.16318	2.92e-69	retrotransposon protein, putative, unclassified, expressed
LOC_Os03g59200	-1.02267	9.48e-05	expressed protein
LOC_Os03g59210	-2.19055	5.12e-37	expressed protein
LOC_Os03g59240	-2.44135	5.18e-23	carboxyl-terminal peptidase, putative, expressed
LOC_Os03g59264	-1.36153	2.38e-70	calreticulin family protein, expressed
LOC_Os03g59640	-2.03666	3.94e-239	magnesium-chelatase subunit chlD, chloroplast precursor, putative, expressed
LOC_Os03g60100	-2.28027	6.52e-151	50S ribosomal protein L17, putative, expressed
LOC_Os03g60340	-1.47763	2.54e-20	leaf senescence related protein, putative, expressed
LOC_Os03g60639	-1.12606	3.94e-21	expressed protein
LOC_Os03g61030	-1.48595	4.68e-55	transcription termination factor nusG family protein, expressed
LOC_Os03g61080	-1.58853	0.00130183	expressed protein
LOC_Os03g61090	-1.85327	2.89e-11	expressed protein
LOC_Os03g61220	-1.72984	4.61e-301	DEAD-box ATP-dependent RNA helicase 3, putative, expressed
LOC_Os03g61260	-2.00573	4.26e-209	ribosomal L18p/L5e family protein, putative, expressed
LOC_Os03g61310	-1.75125	7.26e-20	receptor-like protein kinase, putative, expressed
LOC_Os03g61610	-2.1072	0.0405989	expressed protein
LOC_Os03g61620	-3.79811	1.73e-218	expressed protein
LOC_Os03g61720	-4.59068	6.63e-107	glycerol-3-phosphate acyltransferase, putative, expressed
LOC_Os03g61740	-1.09885	0.0375738	sex determination protein tasselseed-2, putative, expressed
LOC_Os03g61829	-2.70229	3.42e-80	haloacid dehalogenase-like hydrolase family protein, putative, expressed
LOC_Os03g61890	-1.68726	3.55e-89	chloroplast protein import component Toc159, putative, expressed
LOC_Os03g61910	-1.45051	2.54e-21	retrotransposon protein, putative, unclassified, expressed
LOC_Os03g62040	-1.59149	6.87e-17	retrotransposon protein, putative, unclassified, expressed
LOC_Os03g62170	-1.55649	2.26e-64	cyclase/dehydrase family protein, expressed
LOC_Os03g62240	-1.08701	1.63e-35	expressed protein
LOC_Os03g62270	-2.9661	7.16e-25	MATE efflux family protein, putative, expressed
LOC_Os03g62510	-1.35411	2.94e-92	amine oxidase, flavin-containing, domain containing protein, expressed
LOC_Os03g62630	-1.81827	7.95e-115	ribosomal protein S6, putative, expressed
LOC_Os03g62670	-6.44887	2.32e-44	expressed protein
LOC_Os03g62690	-1.43198	2.17e-32	pentatricopeptide, putative, expressed
LOC_Os03g62780	-2.49147	2.19e-212	S1 RNA binding domain containing protein, expressed
LOC_Os03g62850	-1.02394	2.66e-27	AMP-binding enzyme, putative, expressed
LOC_Os03g62860	-3.80375	0.023191	glucan endo-1,3-beta-glucosidase precursor, putative, expressed
LOC_Os03g62950	-2.5281	7.38e-27	expressed protein
LOC_Os03g63150	-1.02155	2.96e-23	powdery mildew resistance protein PM3b, putative, expressed
LOC_Os03g63330	-1.41219	9.41e-96	aspartokinase, chloroplast precursor, putative, expressed
LOC_Os03g63350	-2.67535	0.037432	expressed protein
LOC_Os03g63480	-1.37952	1.06e-119	ankyrin repeat domain containing protein, expressed
LOC_Os03g63540	-3.24422	2.71e-14	lysine-rich arabinogalactan protein 19 precursor, putative, expressed
LOC_Os03g63560	-1.19422	4.62e-08	pentatricopeptide, putative, expressed
LOC_Os03g63950	-1.27989	6.8e-181	plastid-specific 30S ribosomal protein 1, chloroplast precursor, putative, expressed
LOC_Os03g63970	-2.05868	4.94e-09	gibberellin 20 oxidase 1, putative, expressed
LOC_Os03g63999	-1.44772	3.18e-17	expressed protein
LOC_Os03g64020	-1.33274	1.24e-193	expressed protein
LOC_Os03g64030	-2.34583	2.14e-23	receptor protein kinase, putative, expressed
LOC_Os03g64140	-1.4453	5.24e-37	expressed protein
LOC_Os03g64170	-1.95752	0.0140568	GDSL-like lipase/acylhydrolase, putative, expressed
LOC_Os03g64280	-1.09969	1.58e-17	1-aminocyclopropane-1-carboxylate oxidase homolog 1, putative, expressed
LOC_Os03g64320	-1.08792	3.31e-20	expressed protein
LOC_Os03g64340	-2.40472	0.00144711	heavy metal-associated domain containing protein, expressed
LOC_Os03g64350	-1.84943	1.5e-135	rhodanese-like domain containing protein, putative, expressed
LOC_Os04g01130	-1.78876	1.85e-06	chromatin modification-related protein EAF3, putative, expressed
LOC_Os04g01340	-3.79953	0.0190386	retrotransposon protein, putative, LINE subclass, expressed
LOC_Os04g02530	-1.79985	2.45e-05	expressed protein
LOC_Os04g02590	-2.84544	0.00150312	expressed protein
LOC_Os04g02620	-2.63547	1.74e-11	oxidoreductase, short chain dehydrogenase/reductase family, putative, expressed
LOC_Os04g02640	-5.1328	5.01e-150	3-ketoacyl-CoA synthase 6, putative, expressed
LOC_Os04g02850	-2.36762	4.08e-53	pentatricopeptide, putative, expressed
LOC_Os04g02860	-2.26395	1.57e-07	disease resistance protein RPM1, putative, expressed
LOC_Os04g02880	-2.9469	1.43e-88	expressed protein
LOC_Os04g02960	-1.50902	4.86e-14	OsSub32 - Putative Subtilisin homologue, expressed
LOC_Os04g02970	-1.33276	2.84e-06	subtilisin-like protease precursor, putative, expressed
LOC_Os04g03050	-3.71356	9.32e-42	OsSub34 - Putative Subtilisin homologue, expressed
LOC_Os04g03100	-1.03966	0.000229135	OsSub35 - Putative Subtilisin homologue, expressed
LOC_Os04g03180	-1.13894	0.000305371	disease resistance protein, putative, expressed
LOC_Os04g03796	-4.56732	1.35e-19	OsSub37 - Putative Subtilisin homologue, expressed
LOC_Os04g03810	-5.24411	0.000758447	OsSub38 - Putative Subtilisin homologue, expressed
LOC_Os04g03850	-1.35905	0.000200792	OsSub39 - Putative Subtilisin homologue, expressed
LOC_Os04g03980	-1.17349	0.000141509	flavin monooxygenase, putative, expressed
LOC_Os04g05030	-1.10993	8.07e-28	serine-rich 25 kDa antigen protein, putative, expressed
LOC_Os04g05240	-4.02643	0.0399293	retrotransposon protein, putative, unclassified
LOC_Os04g07190	-1.35868	0.0284221	expressed protein
LOC_Os04g08280	-7.56963	2.43e-09	retrotransposon protein, putative, Ty3-gypsy subclass, expressed
LOC_Os04g08630	-1.95634	0.00453737	expressed protein
LOC_Os04g09540	-1.43252	8.32e-11	acyl-protein thioesterase, putative, expressed
LOC_Os04g09810	-1.02764	9.7e-07	riboflavin biosynthesis protein ribD, putative, expressed
LOC_Os04g09830	-1.22689	0.000188474	retrotransposon protein, putative, unclassified, expressed
LOC_Os04g09840	-1.09482	5.1e-08	retrotransposon protein, putative, unclassified, expressed
LOC_Os04g09860	-1.72841	0.000403962	actin, putative, expressed
LOC_Os04g10000	-1.03535	5.37e-09	sex determination protein tasselseed-2, putative, expressed
LOC_Os04g11400	-1.48521	3.71e-70	expressed protein
LOC_Os04g11962	-2.37833	0.036727	expressed protein
LOC_Os04g11970	-4.48319	5.23e-09	O-methyltransferase, putative, expressed
LOC_Os04g12400	-2.01367	1.05e-07	transposon protein, putative, CACTA, En/Spm sub-class, expressed
LOC_Os04g12410	-1.65233	0.000217755	retrotransposon protein, putative, unclassified, expressed
LOC_Os04g12430	-1.35091	0.000133807	expressed protein
LOC_Os04g12669	-2.94029	0.000180184	expressed protein
LOC_Os04g12850	-1.11554	4.13e-07	expressed protein
LOC_Os04g12920	-1.42675	1.93e-60	expressed protein
LOC_Os04g13180	-1.42657	0.00241657	retrotransposon protein, putative, unclassified, expressed
LOC_Os04g13480	-6.79938	5.2e-08	response regulator receiver domain containing protein, expressed
LOC_Os04g14260	-2.32549	0.0457586	transposon protein, putative, CACTA, En/Spm sub-class, expressed
LOC_Os04g14280	-1.2572	0.0325139	transposon protein, putative, CACTA, En/Spm sub-class, expressed
LOC_Os04g14410	-1.04084	0.00036362	expressed protein
LOC_Os04g15840	-1.56602	0.0409861	expansin precursor, putative, expressed
LOC_Os04g16230	-2.10924	2.44e-12	expressed protein
LOC_Os04g16680	-2.34374	0	fructose-1,6-bisphosphatase, putative, expressed
LOC_Os04g16734	-1.36993	0.00623488	maturase K, putative, expressed
LOC_Os04g16748	-1.26819	0.00110479	ATP synthase B chain, putative, expressed
LOC_Os04g16740	-1.49863	1.23e-23	ATP synthase subunit alpha, putative, expressed
LOC_Os04g16812	-4.34828	0.00421774	chloroplast 50S ribosomal protein L23, putative
LOC_Os04g16842	-3.08569	0.0360541	DNA-directed RNA polymerase subunit alpha, putative, expressed
LOC_Os04g16846	-4.17565	0.0251773	cytochrome b6, putative, expressed
LOC_Os04g16856	-1.9972	0.00171472	chloroplast 30S ribosomal protein S7, putative, expressed
LOC_Os04g16866	-1.59041	6.83e-13	photosystem II reaction center protein K precursor, putative, expressed
LOC_Os04g16872	-1.82596	0.000270544	photosystem II D2 protein, putative, expressed
LOC_Os04g16874	-1.42377	0.000970877	photosystem II 44 kDa reaction center protein, putative, expressed
LOC_Os04g16970	-1.4884	0.012578	zinc finger, C3HC4 type domain containing protein, expressed
LOC_Os04g17479	-1.3817	5.35e-133	expressed protein
LOC_Os04g18400	-1.13476	4.01e-29	retrotransposon protein, putative, unclassified, expressed
LOC_Os04g20330	-1.54253	0.00526385	UDP-glucoronosyl/UDP-glucosyl transferase, putative, expressed
LOC_Os04g20960	-1.05277	1.97e-15	expressed protein
LOC_Os04g21350	-2.51982	1.02e-52	flowering promoting factor-like 1, putative, expressed
LOC_Os04g22140	-1.71345	9.23e-05	expressed protein
LOC_Os04g22330	-2.43439	0.0146619	SCP-like extracellular protein, expressed
LOC_Os04g23040	-1.38259	1.7e-71	expressed protein
LOC_Os04g23780	-1.32009	2.72e-10	retrotransposon protein, putative, unclassified, expressed
LOC_Os04g24110	-2.99747	1.4e-20	anthocyanin 3-O-beta-glucosyltransferase, putative, expressed
LOC_Os04g24510	-2.63731	1.02e-28	OsWAK36 - OsWAK receptor-like protein kinase, expressed
LOC_Os04g24530	-5.38058	0.000782467	AMP-binding domain containing protein, expressed
LOC_Os04g24620	-3.78537	0.00414589	retrotransposon protein, putative, Ty3-gypsy subclass, expressed
LOC_Os04g24630	-2.34656	0.028927	retrotransposon protein, putative, unclassified, expressed
LOC_Os04g24710	-1.17681	1.02e-16	ubiquitin carboxyl-terminal hydrolase, family 1, putative, expressed
LOC_Os04g26870	-4.25796	7.75e-128	oxidoreductase, aldo/keto reductase family protein, putative, expressed
LOC_Os04g27020	-4.75443	0.00104252	cytochrome P450, putative, expressed
LOC_Os04g27250	-1.03412	5.73e-58	expressed protein
LOC_Os04g27790	-1.36058	0.000179546	terpene synthase, putative, expressed
LOC_Os04g27830	-2.30953	0.0395561	1,2-dihydroxy-3-keto-5-methylthiopentene dioxygenase protein, putative, expressed
LOC_Os04g28260	-1.13801	0.000824591	Kinesin motor domain domain containing protein, expressed
LOC_Os04g28280	-2.94307	0.00223063	BEE 3, putative, expressed
LOC_Os04g28520	-8.83321	3.54e-13	male sterility protein, putative, expressed
LOC_Os04g28620	-10.8619	5.23e-63	male sterility protein, putative, expressed
LOC_Os04g29090	-2.34766	1.38e-58	FAD-binding and arabino-lactone oxidase domains containing protein, putative, expressed
LOC_Os04g29550	-3.09104	3.07e-156	RIPER2 - Ripening-related family protein precursor, expressed
LOC_Os04g29880	-2.15128	0.0133616	OsWAK41 - OsWAK receptor-like protein OsWAK-RLP, expressed
LOC_Os04g30030	-3.16199	2.1e-10	cysteine-rich receptor-like protein kinase 12 precursor, putative, expressed
LOC_Os04g30040	-2.31572	0.000177279	jacalin-like lectin domain containing protein, expressed
LOC_Os04g30330	-2.48766	7.02e-08	OsWAK59 - OsWAK receptor-like cytoplasmic kinase OsWAK-RLCK, expressed
LOC_Os04g30790	-1.23131	0.00576346	expressed protein
LOC_Os04g31040	-1.92586	1.59e-171	violaxanthin de-epoxidase, putative, expressed
LOC_Os04g31240	-1.52263	0.000754048	hydrolase, alpha/beta fold family protein, putative, expressed
LOC_Os04g31410	-3.19775	2.04e-11	RALFL37 - Rapid ALkalinization Factor RALF family protein precursor, expressed
LOC_Os04g31460	-4.00508	8.81e-10	RALFL39 - Rapid ALkalinization Factor RALF family protein precursor, expressed
LOC_Os04g31484	-4.07787	8.99e-05	RALFL20 - Rapid ALkalinization Factor RALF family protein precursor, expressed
LOC_Os04g31520	-4.39903	1.31e-05	RALFL21 - Rapid ALkalinization Factor RALF family protein precursor, expressed
LOC_Os04g31760	-2.95854	4.83e-19	expressed protein
LOC_Os04g31870	-1.07227	1.04e-07	expressed protein
LOC_Os04g31924	-1.01403	3.43e-49	nodulin, putative, expressed
LOC_Os04g32110	-1.67865	6.86e-106	ACT domain containing protein, expressed
LOC_Os04g32150	-1.63452	8.74e-40	amidohydrolase family protein, expressed
LOC_Os04g32510	-2.74014	1.3e-15	expressed protein
LOC_Os04g32540	-3.45537	4.53e-17	OsSCP24 - Putative Serine Carboxypeptidase homologue, expressed
LOC_Os04g32810	-2.15618	2.62e-07	expressed protein
LOC_Os04g32820	-4.59678	9.76e-11	expressed protein
LOC_Os04g32830	-7.15916	2.44e-08	expressed protein
LOC_Os04g32860	-4.83481	1.09e-10	expressed protein
LOC_Os04g33210	-1.64411	3.36e-80	ERD1 protein, chloroplast precursor, putative, expressed
LOC_Os04g33450	-2.67103	3.96e-83	expressed protein
LOC_Os04g33560	-4.31584	0.0181257	expressed protein
LOC_Os04g33630	-2.18905	2.99e-34	2Fe-2S iron-sulfur cluster binding domain containing protein, expressed
LOC_Os04g33660	-2.20744	2.47e-93	bifunctional monodehydroascorbate reductase and carbonic anhydrasenectarin-3 precursor, putative, expressed
LOC_Os04g33830	-3.01832	3.75e-78	membrane protein, putative, expressed
LOC_Os04g33900	-2.81338	2.02e-05	ctr copper transporter family protein, putative, expressed
LOC_Os04g33990	-2.76642	1.13e-97	harpin-induced protein 1 domain containing protein, expressed
LOC_Os04g34120	-1.458	2.08e-10	expressed protein
LOC_Os04g34230	-1.73719	3.03e-07	RING-H2 finger protein, putative, expressed
LOC_Os04g34240	-2.53365	0.000405324	histone H3, putative, expressed
LOC_Os04g34460	-2.21262	1.45e-178	PAP fibrillin family domain containing protein, expressed
LOC_Os04g34699	-1.63532	8.6e-10	expressed protein
LOC_Os04g35530	-1.22407	2.42e-08	expressed protein
LOC_Os04g35760	-1.32056	2e-39	expressed protein
LOC_Os04g36054	-1.9614	4.9e-132	auxin response factor 9, putative, expressed
LOC_Os04g36070	-1.44742	1.51e-05	OsRR1 type-A response regulator, expressed
LOC_Os04g36720	-1.22005	5.29e-57	ferric-chelate reductase, putative, expressed
LOC_Os04g36760	-1.22651	4.3e-74	enzyme of the cupin superfamily protein, putative, expressed
LOC_Os04g36780	-1.61673	2.93e-11	expressed protein
LOC_Os04g36800	-2.78283	3.81e-102	3-oxoacyl-synthase, putative, expressed
LOC_Os04g37480	-1.21533	0.0246297	oxidoreductase, aldo/keto reductase family protein, putative, expressed
LOC_Os04g37920	-1.05739	1.6e-78	FAD binding domain of DNA photolyase domain containing protein, expressed
LOC_Os04g37980	-1.04449	2.03e-06	transporter family protein, putative, expressed
LOC_Os04g37990	-2.24933	8.17e-23	transporter family protein, putative, expressed
LOC_Os04g38220	-1.28608	1.47e-08	transporter family protein, putative, expressed
LOC_Os04g38310	-2.24341	2.95e-19	expressed protein
LOC_Os04g38320	-1.28765	0.0101469	expressed protein
LOC_Os04g38410	-3.35021	0	chlorophyll A-B binding protein, putative, expressed
LOC_Os04g38600	-3.64012	0	glyceraldehyde-3-phosphate dehydrogenase, putative, expressed
LOC_Os04g38640	-1.74357	1.07e-88	OsDegp5 - Putative Deg protease homologue, expressed
LOC_Os04g38750	-1.54267	2.74e-86	plastid-specific 30S ribosomal protein 3, chloroplast precursor, putative, expressed
LOC_Os04g38830	-1.2832	0.015315	transposon protein, putative, unclassified, expressed
LOC_Os04g38850	-1.82818	7.48e-17	expressed protein
LOC_Os04g38920	-1.39301	3.55e-19	DUF593 domain containing protein, expressed
LOC_Os04g39060	-1.88419	1.13e-156	CRS1/YhbY domain containing protein, expressed
LOC_Os04g39130	-1.05863	0.000314655	expressed protein
LOC_Os04g39140	-1.51717	1.36e-14	acetyltransferase, GNAT family, putative, expressed
LOC_Os04g39270	-1.25742	2.7e-68	indole-3-glycerol phosphate synthase, chloroplast precursor, putative, expressed
LOC_Os04g39300	-1.78503	5.07e-52	heavy metal transport/detoxification protein, putative, expressed
LOC_Os04g39520	-1.94477	1.61e-11	ZOS4-08 - C2H2 zinc finger protein, expressed
LOC_Os04g39610	-1.30594	2.66e-06	glycerophosphoryl diester phosphodiesterase family protein, putative, expressed
LOC_Os04g39864	-2.08772	2.58e-10	Os4bglu11 - beta-glucosidase homologue, similar to Os4Bglu12 exoglucanase/beta-glucosidase, expressed
LOC_Os04g40100	-1.44768	1.71e-30	BTBN11 - Bric-a-Brac, Tramtrack, Broad Complex BTB domain with non-phototropic hypocotyl 3 NPH3 domain, expressed
LOC_Os04g40510	-2.30548	2.34e-05	glycosyl hydrolase family 5 protein, putative, expressed
LOC_Os04g40530	-2.43426	1.05e-35	methyltransferase domain containing protein, expressed
LOC_Os04g40550	-1.56363	0.0349026	expressed protein
LOC_Os04g40680	-1.91671	0.0330281	expressed protein
LOC_Os04g40750	-3.58991	0.0343862	expressed protein
LOC_Os04g40790	-2.75881	0.0046569	conserved hypothetical protein
LOC_Os04g41150	-1.60865	2.63e-93	DUF565 domain containing protein, putative, expressed
LOC_Os04g41340	-3.47061	0	4-nitrophenylphosphatase, putative, expressed
LOC_Os04g41370	-1.09627	0.0243432	Leucine Rich Repeat family protein, expressed
LOC_Os04g41560	-1.21627	2.5e-70	B-box zinc finger family protein, putative, expressed
LOC_Os04g41630	-1.59714	3.46e-12	expressed protein
LOC_Os04g42020	-1.02348	0.000304671	CCT/B-box zinc finger protein, putative, expressed
LOC_Os04g42134	-1.07546	6.02e-07	enhancer of rudimentary protein, putative, expressed
LOC_Os04g42290	-1.17166	8.43e-09	methyladenine glycosylase, putative, expressed
LOC_Os04g42610	-1.30695	9.69e-31	plant protein of unknown function DUF869 domain containing protein, expressed
LOC_Os04g42620	-3.98523	9.49e-69	uncharacterized protein At4g06744 precursor, putative, expressed
LOC_Os04g42784	-1.35031	5.97e-70	DNA mismatch repair protein, putative, expressed
LOC_Os04g42800	-1.83375	1.27e-27	photosystem-II repair protein, putative, expressed
LOC_Os04g43420	-1.33733	2.38e-43	PTAC5, putative, expressed
LOC_Os04g43800	-1.06824	6.04e-25	phenylalanine ammonia-lyase, putative, expressed
LOC_Os04g43840	-3.19413	1.67e-13	possible lysine decarboxylase domain containing protein, expressed
LOC_Os04g44200	-1.32997	4.16e-09	oxygen-evolving enhancer protein 3, chloroplast precursor, putative, expressed
LOC_Os04g44340	-1.56965	5.3e-85	expressed protein
LOC_Os04g44850	-1.64967	2.49e-09	glycosyl transferase 8 domain containing protein, putative, expressed
LOC_Os04g44924	-2.07713	1.81e-78	short-chain dehydrogenase/reductase, putative, expressed
LOC_Os04g45000	-3.18215	1.55e-53	short-chain dehydrogenase/reductase, putative, expressed
LOC_Os04g45090	-1.6679	1.85e-78	cytochrome b561, putative, expressed
LOC_Os04g45210	-1.89927	2.01e-78	peroxisomal biogenesis factor 11, putative, expressed
LOC_Os04g45270	-2.38659	3.81e-15	aspartyl protease family protein, putative, expressed
LOC_Os04g45490	-1.91968	1e-295	elongation factor, putative, expressed
LOC_Os04g45600	-2.25857	4.7e-98	NDH-M H PLASTOQUINONE DEHY, putative, expressed
LOC_Os04g45690	-1.56151	1.15e-32	B-box zinc finger family protein, putative, expressed
LOC_Os04g45720	-3.98679	2.85e-11	aldehyde dehydrogenase, putative, expressed
LOC_Os04g46010	-2.52354	4.41e-163	PPR repeat domain containing protein, putative, expressed
LOC_Os04g46130	-7.39438	3.86e-23	plastocyanin-like domain containing protein, putative, expressed
LOC_Os04g46270	-2.45281	0.0327256	expressed protein
LOC_Os04g46280	-1.49404	1.64e-112	hydrolase, NUDIX family, domain containing protein, expressed
LOC_Os04g46350	-1.57629	0.00154307	homeobox associated leucine zipper, putative, expressed
LOC_Os04g46440	-1.66706	6e-13	AP2 domain containing protein, expressed
LOC_Os04g46610	-1.98003	7.69e-110	PAP fibrillin family domain containing protein, expressed
LOC_Os04g46650	-4.88293	2.95e-05	expansin precursor, putative, expressed
LOC_Os04g46660	-3.17109	0.000416077	cyclin, putative, expressed
LOC_Os04g46780	-4.18311	3.23e-87	MSP domain containing protein, expressed
LOC_Os04g46990	-2.39393	3.85e-26	cis-zeatin O-glucosyltransferase, putative, expressed
LOC_Os04g47010	-1.56505	1.32e-05	expressed protein
LOC_Os04g47020	-2.26204	2.43e-95	genetic modifier, putative, expressed
LOC_Os04g47420	-1.56756	1.58e-08	transmembrane amino acid transporter protein, putative, expressed
LOC_Os04g47480	-1.55679	7.21e-06	DUF630/DUF632 domains containing protein, putative, expressed
LOC_Os04g47640	-2.47343	0.00338667	RWP-RK domain-containing protein, putative, expressed
LOC_Os04g47650	-1.88911	0.0127229	expressed protein
LOC_Os04g47660	-1.38597	4.94e-08	retrotransposon protein, putative, unclassified, expressed
LOC_Os04g47670	-1.83316	2.7e-10	expressed protein
LOC_Os04g47810	-2.07522	8.62e-09	ethylene-responsive protein related, putative, expressed
LOC_Os04g47840	-4.0045	0.00174267	expressed protein
LOC_Os04g48020	-1.09829	0.00244772	3-hexulose-6-phosphate isomerase, putative, expressed
LOC_Os04g48290	-1.94314	6.61e-60	MATE efflux family protein, putative, expressed
LOC_Os04g48350	-3.02019	7.99e-23	dehydration-responsive element-binding protein, putative, expressed
LOC_Os04g48375	-1.34652	2.61e-11	WD domain, G-beta repeat domain containing protein, expressed
LOC_Os04g48530	-1.06202	1.28e-18	C4-dicarboxylate transporter/malic acid transport protein domain containing protein, expressed
LOC_Os04g49060	-1.10946	4.08e-09	H-BTB3 - Bric-a-Brac, Tramtrack, Broad Complex BTB domain with H family conserved sequence, expressed
LOC_Os04g49570	-1.01705	1.61e-62	glutamate receptor, putative, expressed
LOC_Os04g50110	-2.43245	6.44e-155	RNA recognition motif containing protein, putative, expressed
LOC_Os04g51190	-1.99879	3.66e-26	growth-regulating factor, putative, expressed
LOC_Os04g51280	-1.09999	5.06e-54	DAG protein, chloroplast precursor, putative, expressed
LOC_Os04g51290	-2.01813	0.0391782	expressed protein
LOC_Os04g51300	-3.00062	0	peroxidase precursor, putative, expressed
LOC_Os04g51350	-1.15526	1.92e-17	pentatricopeptide, putative, expressed
LOC_Os04g51390	-1.09654	4.01e-16	aldose 1-epimerase, putative, expressed
LOC_Os04g51450	-2.09009	1.09e-17	glycosyl hydrolases family 16, putative, expressed
LOC_Os04g51454	-1.30792	5.17e-05	expressed protein
LOC_Os04g51460	-1.59012	1.67e-38	glycosyl hydrolases family 16, putative, expressed
LOC_Os04g51792	-1.87242	3.36e-161	PAP fibrillin family domain containing protein, expressed
LOC_Os04g51920	-3.61157	3.39e-232	protein disulfide isomerase, putative, expressed
LOC_Os04g52100	-1.34525	3.38e-78	peptidase, M24 family protein, putative, expressed
LOC_Os04g52130	-1.29568	1.09e-102	coproporphyrinogen III oxidase, chloroplast precursor, putative, expressed
LOC_Os04g52250	-3.75718	4.01e-25	LTPL123 - Protease inhibitor/seed storage/LTP family protein precursor, expressed
LOC_Os04g52260	-2.29686	1.58e-293	LTPL124 - Protease inhibitor/seed storage/LTP family protein precursor, expressed
LOC_Os04g52520	-1.25624	6.77e-46	APO, putative, expressed
LOC_Os04g52530	-3.09231	1.32e-12	heavy metal-associated domain containing protein, expressed
LOC_Os04g53030	-1.76386	7.16e-24	NBS-LRR disease resistance protein, putative, expressed
LOC_Os04g53230	-3.44715	0	aminomethyltransferase, putative, expressed
LOC_Os04g53310	-1.0325	1.7e-48	soluble starch synthase 3, chloroplast precursor, putative, expressed
LOC_Os04g53490	-2.02709	3.31e-144	OsCHL Chloroplastic lipocalin, expressed
LOC_Os04g53580	-3.35719	3.52e-05	P21-Rho-binding domain containing protein, putative, expressed
LOC_Os04g53630	-1.06072	8.4e-08	pentatricopeptide, putative, expressed
LOC_Os04g53680	-1.68515	1.07e-10	cyclin, putative, expressed
LOC_Os04g53760	-2.18601	1.16e-52	kinesin motor domain containing protein, putative, expressed
LOC_Os04g53830	-1.70814	1.16e-05	3-beta hydroxysteroid dehydrogenase/isomerase family protein, putative, expressed
LOC_Os04g53850	-1.49018	2.31e-26	leucoanthocyanidin reductase, putative, expressed
LOC_Os04g53860	-1.38858	1.34e-08	reductase, putative, expressed
LOC_Os04g54070	-1.9317	6.93e-05	receptor-like kinase, putative, expressed
LOC_Os04g54270	-4.02172	0.0375152	transposon protein, putative, unclassified, expressed
LOC_Os04g54320	-2.2865	5.79e-47	expressed protein
LOC_Os04g54380	-1.45728	8.33e-24	aluminum resistance protein, putative, expressed
LOC_Os04g54500	-1.0556	3.71e-44	POLGAMMA2, putative, expressed
LOC_Os04g54620	-1.19392	0.0109875	expressed protein
LOC_Os04g54640	-1.93587	1.05e-98	peptidase, cysteine peptidase active site, putative, expressed
LOC_Os04g54790	-1.10684	1.56e-57	ELMO/CED-12 family protein, putative, expressed
LOC_Os04g54810	-3.53938	5.17e-60	beta-D-xylosidase, putative, expressed
LOC_Os04g54960	-1.46082	0.016796	expressed protein
LOC_Os04g55050	-1.47697	6.21e-117	amidase, putative, expressed
LOC_Os04g55120	-3.8925	0.019115	jp18, putative, expressed
LOC_Os04g55170	-4.55814	0.00871191	LTPL126 - Protease inhibitor/seed storage/LTP family protein precursor, expressed
LOC_Os04g55180	-2.45288	1.84e-134	hydrolase, alpha/beta fold family domain containing protein, expressed
LOC_Os04g55230	-1.79792	2.25e-292	tetratricopeptide repeat domain containing protein, putative, expressed
LOC_Os04g55280	-4.36983	8.64e-07	expressed protein
LOC_Os04g55620	-2.97972	1.11e-09	receptor kinase, putative, expressed
LOC_Os04g55680	-1.24395	0.00255243	indole-3-acetate beta-glucosyltransferase, putative, expressed
LOC_Os04g55690	-1.29868	1.8e-22	CCB4, putative, expressed
LOC_Os04g55790	-2.92108	1.03e-11	expressed protein
LOC_Os04g55800	-1.88557	8.01e-90	sulfate transporter, putative, expressed
LOC_Os04g56060	-3.66293	3.07e-20	protein kinase domain containing protein, expressed
LOC_Os04g56180	-4.0334	0.00150645	peroxidase precursor, putative, expressed
LOC_Os04g56230	-2.66515	3.19e-216	polyprenyl synthetase, putative, expressed
LOC_Os04g56240	-2.20208	3.22e-232	lipase, putative, expressed
LOC_Os04g56320	-1.77423	1.56e-113	AAA-type ATPase family protein, putative, expressed
LOC_Os04g56400	-2.77571	0	glutamine synthetase, catalytic domain containing protein, expressed
LOC_Os04g56910	-1.48269	3.07e-21	transferase family protein, putative, expressed
LOC_Os04g57430	-3.1181	0.000953571	uncharacterized protein At4g06744 precursor, putative, expressed
LOC_Os04g57590	-1.04228	1.04e-54	DJ-1 family protein, putative, expressed
LOC_Os04g57650	-2.31681	0.000344239	expressed protein
LOC_Os04g57930	-1.45501	1.68e-87	thioredoxin, putative, expressed
LOC_Os04g57980	-1.24143	0.0388291	hypothetical protein
LOC_Os04g58130	-1.66049	7.58e-76	katanin p80 WD40 repeat-containing subunit B1 homolog 1, putative, expressed
LOC_Os04g58200	-4.03586	0	protochlorophyllide reductase A, chloroplast precursor, putative, expressed
LOC_Os04g58730	-1.20062	9e-115	AT hook motif domain containing protein, expressed
LOC_Os04g58780	-1.27539	1.07e-109	pentatricopeptide repeat protein, putative, expressed
LOC_Os04g58800	-1.36581	9.67e-52	ubiquitin-conjugating enzyme, putative, expressed
LOC_Os04g58820	-2.3486	0.00226352	ATOFP18/OFP18, putative, expressed
LOC_Os04g58910	-1.02266	7.72e-16	receptor protein kinase TMK1 precursor, putative, expressed
LOC_Os04g59200	-2.28193	2.4e-272	peroxidase precursor, putative, expressed
LOC_Os04g59210	-1.01325	1.7e-07	peroxidase precursor, putative, expressed
LOC_Os04g59380	-3.45232	3.78e-13	ZOS4-14 - C2H2 zinc finger protein, expressed
LOC_Os04g59600	-1.19024	8.86e-48	pentatricopeptide, putative, expressed
LOC_Os04g59610	-2.23836	1.54e-165	expressed protein
LOC_Os05g01110	-1.23783	4.45e-60	ribosomal protein L28 protein, putative, expressed
LOC_Os05g01120	-1.12126	4.37e-06	cytochrome P450, putative, expressed
LOC_Os05g01270	-1.41589	1.24e-145	peptidyl-prolyl cis-trans isomerase, putative, expressed
LOC_Os05g01530	-1.57229	3.35e-70	expressed protein
LOC_Os05g01810	-1.80297	1.91e-08	xylem cysteine proteinase 2 precursor, putative, expressed
LOC_Os05g01950	-1.3582	3.35e-18	expressed protein
LOC_Os05g01970	-1.22171	5.36e-64	NAD dependent epimerase/dehydratase family protein, putative, expressed
LOC_Os05g02550	-2.74063	0.0284393	F-box domain containing protein, expressed
LOC_Os05g02670	-1.01968	0.000112948	kinesin motor domain containing protein, putative, expressed
LOC_Os05g02820	-2.40981	1.05e-40	protein transport protein-related, putative, expressed
LOC_Os05g03200	-1.1948	3.51e-05	expressed protein
LOC_Os05g03750	-1.09789	5.95e-76	expressed protein
LOC_Os05g03900	-1.15308	4.77e-19	WRKY109, expressed
LOC_Os05g04070	-1.54945	2.36e-69	expressed protein
LOC_Os05g04120	-1.91563	1.52e-41	ferroportin1 domain containing protein, expressed
LOC_Os05g04170	-1.9108	3.98e-130	AMP-binding enzyme, putative, expressed
LOC_Os05g04500	-1.48937	9.73e-42	peroxidase precursor, putative, expressed
LOC_Os05g04820	-3.33307	4.09e-38	MYB family transcription factor, putative, expressed
LOC_Os05g04830	-1.20646	3.39e-17	expressed protein
LOC_Os05g05040	-1.20312	7.93e-51	expressed protein
LOC_Os05g05140	-1.51133	1.82e-115	expressed protein
LOC_Os05g05460	-1.25678	0.000151096	EF hand family protein, putative, expressed
LOC_Os05g05480	-1.18273	2.36e-64	OsDegp6 - Putative Deg protease homologue, expressed
LOC_Os05g05550	-1.08543	2.36e-07	expressed protein
LOC_Os05g05730	-1.65044	0.00222017	OsGrx_S1 - glutaredoxin subgroup III, expressed
LOC_Os05g05820	-1.67943	5.54e-07	pro-resilin precursor, putative, expressed
LOC_Os05g05830	-1.21588	2.75e-74	bifunctional protein folD, putative, expressed
LOC_Os05g06250	-4.1149	0.00115067	expressed protein
LOC_Os05g06530	-1.1083	4.15e-13	expressed protein
LOC_Os05g06720	-1.13355	3.63e-17	GDSL-like lipase/acylhydrolase, putative, expressed
LOC_Os05g06920	-3.79123	4.81e-142	relA-SpoT like protein RSH4, putative, expressed
LOC_Os05g07060	-1.6952	5.84e-06	fasciclin domain containing protein, expressed
LOC_Os05g07130	-1.93276	9.39e-271	6PF-2-K/Fru-2,6-P2ASE liver isozyme, putative, expressed
LOC_Os05g07140	-2.08222	5.03e-55	zinc finger, C3HC4 type domain containing protein, expressed
LOC_Os05g08370	-1.63259	7.93e-135	CESA1 - cellulose synthase, expressed
LOC_Os05g09280	-2.02366	0.00172964	AGAP006957-PA, putative, expressed
LOC_Os05g09400	-1.51155	3.15e-79	30S ribosomal protein S31, chloroplast precursor, putative, expressed
LOC_Os05g09480	-1.38869	7.02e-08	OsIAA16 - Auxin-responsive Aux/IAA gene family member, expressed
LOC_Os05g09704	-8.2703	1.58e-15	HAD superfamily phosphatase, putative, expressed
LOC_Os05g09724	-2.36633	2.86e-05	HAD superfamily phosphatase, putative, expressed
LOC_Os05g09728	-2.26937	3.85e-17	expressed protein
LOC_Os05g09740	-3.9759	5.09e-202	HAD superfamily phosphatase, putative, expressed
LOC_Os05g10210	-6.76589	2.58e-75	HAD superfamily phosphatase, putative, expressed
LOC_Os05g10310	-2.16298	4.64e-292	acid phosphatase, putative, expressed
LOC_Os05g10480	-1.14009	9.95e-15	expressed protein
LOC_Os05g10570	-1.03292	6.33e-33	expressed protein
LOC_Os05g10830	-1.80322	0.00172372	proteophosphoglycan ppg4, putative, expressed
LOC_Os05g11064	-2.15095	2.51e-173	expressed protein
LOC_Os05g11260	-1.63204	5.61e-174	expressed protein
LOC_Os05g11428	-2.18991	3.23e-46	expressed protein
LOC_Os05g11510	-1.36063	1.23e-10	B-box zinc finger family protein, putative, expressed
LOC_Os05g11820	-4.1729	0.02642	retrotransposon protein, putative, unclassified, expressed
LOC_Os05g11990	-4.49465	1.14e-160	TTL1, putative, expressed
LOC_Os05g12150	-1.65054	0.0206563	endoglucanase precursor, putative, expressed
LOC_Os05g12400	-1.97796	6.26e-39	BURP domain containing protein, expressed
LOC_Os05g12410	-2.601	4.98e-25	BURP domain containing protein, expressed
LOC_Os05g12450	-1.75099	3.69e-18	hydroquinone glucosyltransferase, putative, expressed
LOC_Os05g12580	-2.07994	0.000522937	expressed protein
LOC_Os05g12630	-2.02333	6.19e-93	expressed protein
LOC_Os05g12640	-2.48224	5.25e-105	BURP domain containing protein, expressed
LOC_Os05g13620	-2.29555	1.99e-08	RNA recognition motif containing protein, putative, expressed
LOC_Os05g13860	-2.87536	1.1e-51	expressed protein
LOC_Os05g13940	-2.17575	1.41e-291	retrotransposon protein, putative, unclassified, expressed
LOC_Os05g14270	-1.84653	1.68e-81	expressed protein
LOC_Os05g14590	-2.23459	0.00706475	MCM6 - Putative minichromosome maintenance MCM complex subunit 6, expressed
LOC_Os05g15160	-1.72038	1.02e-101	phosphate/phosphate translocator, putative, expressed
LOC_Os05g15720	-1.07765	1.37e-08	expressed protein
LOC_Os05g16460	-4.03258	0.0415744	expressed protein
LOC_Os05g16920	-1.14423	0.00226221	SHR5-receptor-like kinase, putative, expressed
LOC_Os05g19010	-2.84725	0.00246464	expressed protein
LOC_Os05g19380	-1.8572	3.68e-93	pentatricopeptide, putative, expressed
LOC_Os05g19670	-3.24828	0.00117794	Cupin domain containing protein, expressed
LOC_Os05g19910	-1.06148	1.65e-10	transferase family protein, putative, expressed
LOC_Os05g20020	-4.94046	0.00237647	polygalacturonase, putative, expressed
LOC_Os05g20150	-1.72477	0.0254404	TKL_IRAK_CrRLK1L-1.11 - The CrRLK1L-1 subfamily has homology to the CrRLK1L homolog, expressed
LOC_Os05g22614	-2.78619	0	PTAC16, putative, expressed
LOC_Os05g22716	-2.01899	0.000727807	translation initiation factor IF-1, chloroplast, putative, expressed
LOC_Os05g22730	-1.96567	1.82e-130	expressed protein
LOC_Os05g22930	-1.01401	3.28e-19	CAAX amino terminal protease family protein, putative, expressed
LOC_Os05g23740	-1.16732	2.3e-123	DnaK family protein, putative, expressed
LOC_Os05g23830	-2.98873	0.0150087	endo-1,4-beta-xylanase, putative, expressed
LOC_Os05g23880	-1.95035	1.66e-222	lipoxygenase, putative, expressed
LOC_Os05g23890	-1.02198	0.0434578	retrotransposon protein, putative, LINE subclass, expressed
LOC_Os05g24810	-2.90807	0.0205913	expressed protein
LOC_Os05g25240	-2.43343	5.5e-06	expressed protein
LOC_Os05g25370	-4.97734	1.52e-32	TKL_IRAK_CrRLK1L-1.2 - The CrRLK1L-1 subfamily has homology to the CrRLK1L homolog, expressed
LOC_Os05g25400	-2.11636	4.08e-159	RNA binding protein, putative, expressed
LOC_Os05g25540	-1.93752	0.00818444	STRUBBELIG-RECEPTOR FAMILY 6 precursor, putative, expressed
LOC_Os05g25880	-1.28117	0.0441376	N-dimethylguanosine tRNA methyltransferase, putative, expressed
LOC_Os05g26760	-3.014	1.37e-16	expressed protein
LOC_Os05g27100	-1.96444	3.24e-101	expressed protein
LOC_Os05g27590	-2.63941	0.0148425	wound-induced protein WI12, putative, expressed
LOC_Os05g27680	-2.99749	1.02e-05	expressed protein
LOC_Os05g28090	-2.43319	1.5e-159	expressed protein
LOC_Os05g28180	-1.04124	4.9e-63	AMP deaminase, putative, expressed
LOC_Os05g28200	-1.87021	1.19e-156	prenyltransferase, putative, expressed
LOC_Os05g28320	-2.18942	0.0158677	myb-like DNA-binding domain containing protein, putative, expressed
LOC_Os05g28500	-1.25298	5.08e-56	ubiquitin family protein, putative, expressed
LOC_Os05g29680	-1.06042	3.56e-08	expressed protein
LOC_Os05g29760	-1.06498	3.36e-107	ferrochelatase-2, chloroplast precursor, putative, expressed
LOC_Os05g29860	-1.35334	2.34e-49	mitochondrial carrier protein, putative, expressed
LOC_Os05g30220	-2.12669	2.31e-128	disease resistance RPP13-like protein 1, putative, expressed
LOC_Os05g30250	-1.29595	1.87e-18	Os5bglu19 - beta-glucosidase homologue, similar to G. max isohydroxyurate hydrolase, expressed
LOC_Os05g30700	-2.01313	2.16e-20	expressed protein
LOC_Os05g30730	-1.63005	3.56e-20	expressed protein
LOC_Os05g30820	-2.06155	0.0371115	protein kinase, putative, expressed
LOC_Os05g31160	-2.08312	6.49e-56	peptide chain release factor 2, putative, expressed
LOC_Os05g31680	-1.56155	3.27e-142	expressed protein
LOC_Os05g31890	-1.31039	0.00273002	aspartyl protease family protein, putative, expressed
LOC_Os05g32110	-1.37437	4.53e-60	COBRA, putative, expressed
LOC_Os05g32140	-1.51444	1.4e-135	NAD dependent epimerase/dehydratase family protein, putative, expressed
LOC_Os05g32220	-1.31831	4.29e-151	L1P family of ribosomal proteins domain containing protein, expressed
LOC_Os05g32270	-1.40502	3.31e-08	AP2 domain containing protein, expressed
LOC_Os05g32390	-2.14888	7.45e-209	FZL, putative, expressed
LOC_Os05g32420	-3.24638	0.00157183	expressed protein
LOC_Os05g32680	-1.04637	2.82e-47	PAC, putative, expressed
LOC_Os05g32820	-1.0672	1.44e-61	peptide-N4-asparagine amidase A, putative, expressed
LOC_Os05g32960	-1.50291	3.08e-06	expressed protein
LOC_Os05g33280	-2.59946	9.83e-260	thylakoid lumen protein, putative, expressed
LOC_Os05g33290	-1.48488	6.89e-159	uncharacterized conserved membrane protein specific to cyanobacteria, putative, expressed
LOC_Os05g33490	-1.77053	0.0330268	retrotransposon protein, putative, Ty3-gypsy subclass, expressed
LOC_Os05g33500	-1.20412	1.05e-30	mTERF domain containing protein, expressed
LOC_Os05g33520	-1.56659	1.05e-93	expressed protein
LOC_Os05g33620	-1.43061	1.84e-117	expressed protein
LOC_Os05g33690	-2.5976	1.36e-05	receptor-like protein kinase precursor, putative, expressed
LOC_Os05g33840	-2.24981	9.74e-225	transketolase, putative, expressed
LOC_Os05g34010	-2.29483	3.93e-32	peptide transporter PTR2, putative, expressed
LOC_Os05g34040	-1.54377	5.36e-43	monooxygenase, putative, expressed
LOC_Os05g34170	-1.84108	1.6e-42	tubulin/FtsZ domain containing protein, putative, expressed
LOC_Os05g34630	-1.46792	3.39e-66	hydrolase, alpha/beta fold family domain containing protein, expressed
LOC_Os05g34650	-1.01899	4.94e-61	DUF647 domain containing protein, putative, expressed
LOC_Os05g35080	-1.21134	0.0262581	expressed protein
LOC_Os05g35340	-1.42815	2.53e-05	expressed protein
LOC_Os05g35360	-1.41812	0.00078177	beta-galactosidase 7 precursor, putative, expressed
LOC_Os05g35420	-2.1985	0.0354167	expressed protein
LOC_Os05g35430	-2.13828	0.0154741	expressed protein
LOC_Os05g35470	-1.25476	3.12e-11	dienelactone hydrolase family protein, expressed
LOC_Os05g35520	-1.11423	4.1e-35	deoxynucleoside kinase family, putative, expressed
LOC_Os05g35540	-2.05042	5.71e-141	GTPase of unknown function domain containing protein, putative, expressed
LOC_Os05g35910	-2.11343	4.49e-06	expressed protein
LOC_Os05g36010	-2.19253	6.05e-09	OsSub47 - Putative Subtilisin homologue, expressed
LOC_Os05g36020	-1.91856	0.000461655	expressed protein
LOC_Os05g36040	-1.6121	0.00190571	retrotransposon protein, putative, unclassified, expressed
LOC_Os05g36050	-1.68103	0.00433379	serine/threonine-protein kinase, putative, expressed
LOC_Os05g36310	-2.22836	1.08e-29	zinc finger, C3HC4 type domain containing protein, expressed
LOC_Os05g36320	-1.46126	1.77e-30	expressed protein
LOC_Os05g36330	-1.71115	3.07e-05	expressed protein
LOC_Os05g36960	-1.21451	4.52e-09	protein kinase, putative, expressed
LOC_Os05g36970	-1.99897	0.00968044	DUF623 domain containing protein, expressed
LOC_Os05g36990	-2.18688	3.01e-05	ATOFP18/OFP18, putative, expressed
LOC_Os05g37470	-1.25561	1.12e-11	transmembrane amino acid transporter protein, putative, expressed
LOC_Os05g37520	-1.29144	7.7e-77	expressed protein
LOC_Os05g37530	-1.25578	5.85e-23	expressed protein
LOC_Os05g37670	-1.65753	0.0100054	retrotransposon protein, putative, unclassified, expressed
LOC_Os05g38170	-1.02281	9.64e-26	phosphoribosyl transferase, putative, expressed
LOC_Os05g38230	-3.25318	3.87e-09	oxidoreductase, aldo/keto reductase family protein, putative, expressed
LOC_Os05g38410	-3.82913	0.000368977	laccase precursor protein, putative, expressed
LOC_Os05g38420	-2.02807	0.00274991	laccase precursor protein, putative, expressed
LOC_Os05g38500	-1.64192	0.0211069	fasciclin-like arabinogalactan protein, putative, expressed
LOC_Os05g38570	-2.33783	8.01e-260	riboflavin biosynthesis protein ribAB, chloroplast precursor, putative, expressed
LOC_Os05g38680	-3.41427	2.83e-39	plant-specific domain TIGR01589 family protein, expressed
LOC_Os05g38880	-1.6324	6.05e-22	expressed protein
LOC_Os05g39230	-1.95218	2.67e-206	low photochemical bleaching 1 protein, putative, expressed
LOC_Os05g39580	-1.61601	7.53e-06	bet v I allergen family protein, putative, expressed
LOC_Os05g39800	-1.72815	6.66e-21	NFD4, putative, expressed
LOC_Os05g39840	-3.00278	1.36e-05	expressed protein
LOC_Os05g39990	-1.24622	2.05e-10	expansin precursor, putative, expressed
LOC_Os05g40180	-2.10923	1.11e-132	serine/threonine-protein kinase stt7, chloroplast precursor, putative, expressed
LOC_Os05g40260	-1.63476	1.14e-86	acetyltransferase, GNAT family, putative, expressed
LOC_Os05g40270	-1.25183	5.89e-126	expressed protein
LOC_Os05g40285	-1.47685	1.84e-08	expressed protein
LOC_Os05g40720	-1.17912	2.19e-06	glycosyl transferase, family 8, putative, expressed
LOC_Os05g40960	-1.4304	4.49e-08	Myb transcription factor, putative, expressed
LOC_Os05g41190	-1.82296	5.85e-70	expressed protein
LOC_Os05g41580	-1.04655	7.1e-39	calcium-transporting ATPase, plasma membrane-type, putative, expressed
LOC_Os05g41630	-2.67118	3.08e-11	translation initiation factor eIF3 subunit, putative, expressed
LOC_Os05g41640	-3.01288	0	phosphoglycerate kinase protein, putative, expressed
LOC_Os05g41800	-2.27238	8.07e-29	ribosomal protein L11 methyltransferase-related, putative, expressed
LOC_Os05g41820	-1.17586	0.0018002	expressed protein
LOC_Os05g42000	-1.55648	8.62e-10	peroxidase precursor, putative, expressed
LOC_Os05g42060	-3.47666	6.6e-58	UDP-glucoronosyl/UDP-glucosyl transferase, putative, expressed
LOC_Os05g42100	-2.35392	2.17e-41	expressed protein
LOC_Os05g42130	-2.39216	2.68e-06	MONOCULM 1, putative, expressed
LOC_Os05g42280	-1.038	7.57e-29	expressed protein
LOC_Os05g42340	-2.8851	0.0013681	ubiquitin E3 ligase ICP0, putative, expressed
LOC_Os05g43040	-1.77878	1.36e-68	tetratricopeptide repeat domain containing protein, expressed
LOC_Os05g43310	-1.94059	4.15e-124	photosystem II reaction center W protein, chloroplast precursor, putative, expressed
LOC_Os05g43340	-2.15135	0.00670845	retrotransposon protein, putative, unclassified, expressed
LOC_Os05g43582	-1.21286	2.46e-17	tRNA methyltran, putative, expressed
LOC_Os05g43650	-1.11444	1.02e-21	expressed protein
LOC_Os05g43860	-4.13063	7.5e-39	expressed protein
LOC_Os05g43940	-2.3763	0.013391	O-methyltransferase, putative, expressed
LOC_Os05g44020	-1.34821	1.32e-69	acetyltransferase, GNAT family, putative, expressed
LOC_Os05g44070	-1.28916	0.00109253	ras-related protein, putative, expressed
LOC_Os05g44100	-1.22294	4.09e-77	trehalose synthase, putative, expressed
LOC_Os05g44330	-1.41196	3.06e-70	DJ-1 family protein, putative, expressed
LOC_Os05g44620	-1.12075	0.0271312	transposon protein, putative, unclassified, expressed
LOC_Os05g44630	-2.34651	6.62e-09	IQ calmodulin-binding motif family protein, putative, expressed
LOC_Os05g45140	-4.02376	0.0423261	glucosyl transferase, putative, expressed
LOC_Os05g45180	-3.18685	1.17e-45	anthocyanidin 5,3-O-glucosyltransferase, putative, expressed
LOC_Os05g45410	-1.15558	8.39e-44	HSF-type DNA-binding domain containing protein, expressed
LOC_Os05g45570	-2.14156	0.041917	expressed protein
LOC_Os05g45770	-1.04338	1.73e-15	Divergent PAP2 family domain containing protein, expressed
LOC_Os05g45810	-1.11827	6.41e-06	calcineurin B, putative, expressed
LOC_Os05g45920	-1.92262	3.39e-116	S1 RNA binding domain containing protein, expressed
LOC_Os05g46110	-5.30929	0.000639896	retrotransposon protein, putative, unclassified, expressed
LOC_Os05g46470	-1.79984	6.08e-08	expressed protein
LOC_Os05g47540	-6.00628	6.71e-86	CPuORF26 - conserved peptide uORF-containing transcript, expressed
LOC_Os05g47850	-1.51091	1.78e-149	chloroplastic group IIA intron splicing facilitator CRS1, chloroplast precursor, putative, expressed
LOC_Os05g48150	-1.49865	1.16e-05	transposon protein, putative, unclassified, expressed
LOC_Os05g48160	-1.31843	9.18e-37	2Fe-2S iron-sulfur cluster binding domain containing protein, expressed
LOC_Os05g48170	-2.30692	0.00318848	retrotransposon protein, putative, unclassified, expressed
LOC_Os05g48200	-2.78503	0	glutamate synthase, chloroplast precursor, putative, expressed
LOC_Os05g48270	-2.10622	1.37e-28	auxin-responsive protein, putative, expressed
LOC_Os05g48630	-1.91745	2.81e-48	expressed protein
LOC_Os05g48790	-1.10527	9.74e-33	expressed protein
LOC_Os05g49060	-1.99076	0	uncharacterized protein ycf23, putative, expressed
LOC_Os05g49130	-1.47902	2.04e-34	16S rRNA processing protein RimM containing protein, expressed
LOC_Os05g49220	-1.98244	1.46e-95	GTP-binding protein, putative, expressed
LOC_Os05g49320	-2.94193	2.39e-33	ribosomal protein L7/L12 C-terminal domain containing protein, expressed
LOC_Os05g49370	-1.78403	1.02e-21	DUF1645 domain containing protein, putative, expressed
LOC_Os05g49380	-1.10891	6.39e-66	OsDegp9 - Putative Deg protease homologue, expressed
LOC_Os05g49800	-1.8647	2.33e-260	ketol-acid reductoisomerase, chloroplast precursor, putative, expressed
LOC_Os05g49880	-1.25352	3.14e-98	lactate/malate dehydrogenase, putative, expressed
LOC_Os05g49920	-1.51362	4.34e-64	pentatricopeptide, putative, expressed
LOC_Os05g49970	-1.56683	1.38e-161	translation initiation factor IF-2, chloroplast precursor, putative, expressed
LOC_Os05g50230	-1.16965	3.31e-33	DUF1645 domain containing protein, putative, expressed
LOC_Os05g50300	-2.41697	4.27e-06	AMP-binding enzyme, putative, expressed
LOC_Os05g50310	-1.66893	3.63e-10	ZF-HD protein dimerisation region containing protein, expressed
LOC_Os05g50330	-1.49626	3.91e-14	expressed protein
LOC_Os05g50340	-3.44408	1.47e-20	MYB family transcription factor, putative, expressed
LOC_Os05g50680	-4.31391	0.0187309	WRKY83, expressed
LOC_Os05g50800	-3.40285	1.15e-38	expressed protein
LOC_Os05g50830	-2.50003	0.013692	protein kinase family protein, putative, expressed
LOC_Os05g50850	-1.64157	1.09e-09	expressed protein
LOC_Os05g50950	-1.86454	1.05e-72	pentatricopeptide repeat protein PPR986-12, putative, expressed
LOC_Os05g50980	-1.0377	1.39e-31	SET domain containing protein, expressed
LOC_Os05g51040	-1.81611	0.00625991	tesmin/TSO1-like CXC domain containing protein, expressed
LOC_Os05g51150	-1.20308	1.09e-124	RNA polymerase sigma factor, putative, expressed
LOC_Os05g51160	-1.50123	1.03e-05	Myb transcription factor, putative, expressed
LOC_Os05g51170	-2.28432	0.00888039	retrotransposon protein, putative, Ty1-copia subclass, expressed
LOC_Os05g51240	-1.9742	5.46e-29	hydrolase, alpha/beta fold family domain containing protein, expressed
LOC_Os05g51450	-1.06978	9.76e-77	OsClp8 - Putative Clp protease homologue, expressed
LOC_Os05g51620	-2.76331	5.37e-286	expressed protein
LOC_Os06g01050	-1.01222	0.02919	expressed protein
LOC_Os06g01210	-2.09389	6.84e-30	plastocyanin, chloroplast precursor, putative, expressed
LOC_Os06g01220	-2.21487	0.000108299	expressed protein
LOC_Os06g01250	-1.26565	4.38e-15	cytochrome P450, putative, expressed
LOC_Os06g01290	-1.80774	3.57e-28	expressed protein
LOC_Os06g01400	-1.30517	2.47e-75	glycyl-tRNA synthetase 2, chloroplast/mitochondrial precursor, putative, expressed
LOC_Os06g01790	-2.80271	2.44e-114	expressed protein
LOC_Os06g01810	-1.61931	0.000882978	expressed protein
LOC_Os06g01840	-2.10959	2.85e-05	nodulin, putative, expressed
LOC_Os06g01850	-2.8116	0	ferredoxin--NADP reductase, chloroplast precursor, putative, expressed
LOC_Os06g01870	-1.85209	0.0376685	expressed protein
LOC_Os06g01934	-1.81889	9.49e-53	homeobox domain containing protein, expressed
LOC_Os06g01950	-1.01815	2.02e-26	phosphoglycerate mutase, putative, expressed
LOC_Os06g01966	-1.99577	1.15e-26	auxin-induced protein 5NG4, putative, expressed
LOC_Os06g01972	-1.0565	0.000108746	auxin-induced protein 5NG4, putative, expressed
LOC_Os06g02000	-1.68416	1.66e-50	adenylate kinase, putative, expressed
LOC_Os06g02010	-2.38027	0.00026137	expressed protein
LOC_Os06g02019	-1.59702	1.89e-37	cytochrome P450, putative, expressed
LOC_Os06g02120	-1.40865	4.12e-78	PPR repeat domain containing protein, putative, expressed
LOC_Os06g02380	-1.38719	8.1e-202	T-complex protein, putative, expressed
LOC_Os06g02400	-1.48967	4.67e-06	OsFBO18 - F-box and other domain containing protein, expressed
LOC_Os06g02500	-1.22599	6.36e-81	superoxide dismutase, chloroplast, putative, expressed
LOC_Os06g02580	-1.64662	8.17e-62	high-affinity nickel-transport family protein, putative, expressed
LOC_Os06g02730	-2.23518	0.00234109	aspartic proteinase nepenthesin-2 precursor, putative, expressed
LOC_Os06g02780	-1.54215	3.06e-45	aspartic protease, putative, expressed
LOC_Os06g03560	-2.11932	3.1e-210	oligopeptide transporter, putative, expressed
LOC_Os06g03570	-1.29267	2.09e-23	pentatricopeptide, putative, expressed
LOC_Os06g03640	-2.55403	4.84e-87	BAG domain containing protein, expressed
LOC_Os06g03880	-4.41708	0.00302349	expressed protein
LOC_Os06g03890	-5.94447	2.98e-05	alpha-L-fucosidase 3 precursor, putative, expressed
LOC_Os06g03900	-1.44864	0.0239677	esterase precursor, putative, expressed
LOC_Os06g04150	-2.27246	3.12e-98	magnesium-protoporphyrin O-methyltransferase, putative, expressed
LOC_Os06g04195	-2.29524	0.0133945	expressed protein
LOC_Os06g04270	-1.47938	9.03e-177	transketolase, chloroplast precursor, putative, expressed
LOC_Os06g04510	-1.58884	8.68e-161	enolase, putative, expressed
LOC_Os06g04610	-1.13643	1.71e-38	ribosome-binding factor A, chloroplast precursor, putative, expressed
LOC_Os06g04920	-2.03862	9.17e-251	zinc finger family protein, putative, expressed
LOC_Os06g05350	-1.19351	3.79e-25	whirly transcription factor domain containing protein, expressed
LOC_Os06g05359	-1.05203	2.81e-05	NBS-LRR disease resistance protein, putative, expressed
LOC_Os06g05390	-1.42321	3.72e-102	expressed protein
LOC_Os06g05550	-1.00824	0.00518238	GDSL-like lipase/acylhydrolase, putative, expressed
LOC_Os06g05640	-1.21554	4.62e-09	expressed protein
LOC_Os06g05860	-1.08316	3.86e-46	6-phosphofructokinase, putative, expressed
LOC_Os06g05930	-3.81115	4.31e-177	expressed protein
LOC_Os06g05950	-1.69421	2.26e-86	expressed protein
LOC_Os06g06140	-4.02778	0.0370352	hypothetical protein
LOC_Os06g06250	-1.53304	1.19e-17	GDSL-like lipase/acylhydrolase, putative, expressed
LOC_Os06g06570	-2.21498	1.68e-07	expressed protein
LOC_Os06g06780	-2.11312	1.21e-74	harpin-induced protein, putative, expressed
LOC_Os06g06960	-1.54921	1.67e-06	S-locus-like receptor protein kinase, putative, expressed
LOC_Os06g06990	-2.43396	1.83e-11	expressed protein
LOC_Os06g07020	-1.20466	1.43e-23	ZOS6-01 - C2H2 zinc finger protein, expressed
LOC_Os06g07300	-3.57463	3.84e-24	jacalin-like lectin domain containing protein, expressed
LOC_Os06g07790	-3.8563	6.21e-33	retrotransposon protein, putative, unclassified, expressed
LOC_Os06g07941	-3.83337	0.00134539	iron/ascorbate-dependent oxidoreductase, putative, expressed
LOC_Os06g08090	-1.91639	2.93e-119	heparanase-like protein precursor, putative, expressed
LOC_Os06g08100	-1.54113	0.0291532	jp18, putative, expressed
LOC_Os06g08120	-2.09176	0.00145442	plant protein of unknown function domain containing protein, expressed
LOC_Os06g08250	-1.10219	3.76e-08	zinc finger family protein, putative, expressed
LOC_Os06g08380	-1.92077	0.0464623	1,3-beta-glucan synthase component domain containing protein, expressed
LOC_Os06g08570	-3.54495	1.32e-247	PPR repeat domain containing protein, putative, expressed
LOC_Os06g08600	-5.41985	7.85e-09	versicolorin reductase, putative, expressed
LOC_Os06g08610	-1.89758	1.89e-13	transferase family protein, putative, expressed
LOC_Os06g08620	-1.75721	6.59e-09	expressed protein
LOC_Os06g08670	-1.76207	1.25e-146	glutathione peroxidase, putative, expressed
LOC_Os06g08830	-1.72573	0.000384338	UDP-glucoronosyl and UDP-glucosyl transferase, putative, expressed
LOC_Os06g08900	-1.56381	5.18e-06	glutamate receptor 2.6 precursor, putative, expressed
LOC_Os06g09090	-1.23337	1.47e-52	glutamate receptor 2.8 precursor, putative, expressed
LOC_Os06g09340	-7.08505	1.12e-08	pectinesterase, putative, expressed
LOC_Os06g09610	-2.01927	3.61e-154	peroxiredoxin, putative, expressed
LOC_Os06g09679	-1.01963	5.16e-44	chaperonin, putative, expressed
LOC_Os06g09900	-1.39737	1.24e-95	expressed protein
LOC_Os06g10230	-1.83023	5.08e-06	receptor-like protein kinase 5 precursor, putative, expressed
LOC_Os06g10420	-1.55233	5.24e-05	nitrilase, putative, expressed
LOC_Os06g10580	-1.05028	2.16e-37	cyclic nucleotide-gated ion channel, putative, expressed
LOC_Os06g11380	-1.26912	2.95e-68	geminivirus Rep-interacting motor protein, putative, expressed
LOC_Os06g11400	-2.6758	1.23e-17	expressed protein
LOC_Os06g11410	-1.11645	5.76e-05	cyclin, putative, expressed
LOC_Os06g11650	-3.04899	0.0128716	phosphate-induced protein 1 conserved region domain containing protein, expressed
LOC_Os06g12320	-1.18167	5.53e-05	transmembrane amino acid transporter protein, putative, expressed
LOC_Os06g12460	-1.51515	3.61e-35	CSLA3 - cellulose synthase-like family A; mannan synthase, expressed
LOC_Os06g12539	-1.92822	2.87e-15	expressed protein
LOC_Os06g12600	-1.03599	3.16e-42	kinase, pfkB family, putative, expressed
LOC_Os06g12630	-1.38106	4.72e-76	glutathione S-transferase, N-terminal domain containing protein, expressed
LOC_Os06g12640	-1.17551	1.98e-06	transposon protein, putative, unclassified, expressed
LOC_Os06g12660	-1.94831	1.09e-64	NHL repeat-containing protein, putative, expressed
LOC_Os06g12810	-2.0839	0.000226293	proteins of unknown function domain containing protein, expressed
LOC_Os06g13050	-1.15647	3.31e-51	peroxidase family protein, expressed
LOC_Os06g13600	-1.02881	0.000187545	HEAT repeat family protein, putative, expressed
LOC_Os06g13660	-1.84366	2.13e-257	alanyl-tRNA synthetase, putative, expressed
LOC_Os06g13700	-1.0729	0.0323295	hypothetical protein
LOC_Os06g13760	-1.41585	0.000297302	glycosyl transferase 8 domain containing protein, putative, expressed
LOC_Os06g13830	-1.04395	5.53e-06	endoglucanase, putative, expressed
LOC_Os06g14170	-2.85547	0.00636251	expressed protein
LOC_Os06g14280	-1.24624	0.00178021	cysteine-rich repeat secretory protein precursor, putative, expressed
LOC_Os06g14310	-1.45733	0.0156848	potassium channel AKT1, putative, expressed
LOC_Os06g15320	-1.17703	0.0329912	expressed protein
LOC_Os06g15330	-2.44065	3.75e-283	CCT/B-box zinc finger protein, putative, expressed
LOC_Os06g15400	-1.7015	8.79e-05	expressed protein
LOC_Os06g15560	-1.33546	0.0221197	expressed protein
LOC_Os06g15680	-1.03432	4.45e-08	cytochrome P450 71A6, putative, expressed
LOC_Os06g15730	-2.31854	1.37e-158	expressed protein
LOC_Os06g16040	-2.7757	4.39e-35	expressed protein
LOC_Os06g16150	-2.24706	6.6e-19	expressed protein
LOC_Os06g16640	-2.4059	1.13e-19	carboxyl-terminal peptidase, putative, expressed
LOC_Os06g16980	-1.31223	1.28e-72	DNA topoisomerase I family protein, expressed
LOC_Os06g17390	-1.1996	4.9e-12	auxin-independent growth promoter protein, putative, expressed
LOC_Os06g17970	-1.98452	1.77e-217	NBS-LRR disease resistance protein, putative, expressed
LOC_Os06g18010	-1.68975	6.66e-30	UDP-glucoronosyl and UDP-glucosyl transferase domain containing protein, expressed
LOC_Os06g18670	-1.96278	2.4e-84	anthocyanidin 3-O-glucosyltransferase, putative, expressed
LOC_Os06g18780	-2.05649	5.82e-09	transposon protein, putative, CACTA, En/Spm sub-class, expressed
LOC_Os06g18790	-2.07916	3.48e-12	anthocyanidin 3-O-glucosyltransferase, putative, expressed
LOC_Os06g19060	-3.13606	0.0351396	expressed protein
LOC_Os06g19070	-1.50749	6.52e-11	cytochrome P450, putative, expressed
LOC_Os06g19530	-2.76462	1.19e-13	oxidoreductase, short chain dehydrogenase/reductase family, putative, expressed
LOC_Os06g19970	-1.85614	1.31e-17	expressed protein
LOC_Os06g20150	-2.32885	3.65e-24	peroxidase precursor, putative, expressed
LOC_Os06g20320	-1.51679	6.06e-153	peptidyl-prolyl cis-trans isomerase, FKBP-type, putative, expressed
LOC_Os06g20440	-1.57504	0.032971	transposon protein, putative, CACTA, En/Spm sub-class, expressed
LOC_Os06g21250	-5.44105	0.000341295	glycine rich protein family protein, putative, expressed
LOC_Os06g21270	-5.96718	1.1e-67	glycine rich protein family protein, putative, expressed
LOC_Os06g21310	-5.25345	0.000859433	glycine-rich cell wall structural protein precursor, putative, expressed
LOC_Os06g21530	-1.43054	7.55e-21	expressed protein
LOC_Os06g21570	-4.15317	6.03e-11	Os6bglu24 - beta-glucosidase homologue, similar to G. max isohydroxyurate hydrolase, expressed
LOC_Os06g21590	-2.39913	3.77e-285	chlorophyll A-B binding protein, putative, expressed
LOC_Os06g22330	-1.81989	1.56e-14	expressed protein
LOC_Os06g22350	-4.0285	0.0397585	expressed protein
LOC_Os06g22690	-1.61844	8.19e-82	bundle sheath defective protein 2, putative, expressed
LOC_Os06g22870	-1.22775	6.82e-55	OsIAA21 - Auxin-responsive Aux/IAA gene family member, expressed
LOC_Os06g22960	-1.11892	1.14e-40	aquaporin protein, putative, expressed
LOC_Os06g23180	-1.93732	0.0185574	expressed protein
LOC_Os06g23190	-1.19205	9.56e-15	receptor-like protein kinase 5 precursor, putative, expressed
LOC_Os06g24040	-1.99236	0.000382029	expressed protein
LOC_Os06g24070	-1.17889	2.01e-73	myb-like DNA-binding domain containing protein, expressed
LOC_Os06g24190	-1.5083	6.21e-29	expressed protein
LOC_Os06g24850	-3.59391	0.007661	OsIAA22 - Auxin-responsive Aux/IAA gene family member, expressed
LOC_Os06g25439	-1.32688	8.51e-26	NAD dependent epimerase/dehydratase family protein, putative, expressed
LOC_Os06g26234	-1.06791	1.01e-45	1,4-alpha-glucan-branching enzyme, putative, expressed
LOC_Os06g27590	-1.19586	0.0178671	expressed protein
LOC_Os06g27860	-4.64616	0.00137479	poor homologous synapsis 1 protein, putative, expressed
LOC_Os06g28194	-1.53251	4.49e-192	expressed protein
LOC_Os06g28260	-1.43556	0.00022364	expressed protein
LOC_Os06g28480	-2.54118	3.41e-06	polygalacturonase inhibitor 1 precursor, putative, expressed
LOC_Os06g28780	-1.58179	1.98e-07	retrotransposon protein, putative, LINE subclass, expressed
LOC_Os06g28820	-1.34162	4.92e-58	cycloartenol synthase, putative, expressed
LOC_Os06g28840	-1.66748	8.47e-64	expressed protein
LOC_Os06g28950	-1.6867	1.34e-25	expressed protein
LOC_Os06g29260	-2.57093	5.12e-56	retrotransposon protein, putative, unclassified, expressed
LOC_Os06g29710	-1.79271	0.0365829	OsFBD12 - F-box and FBD domain containing protein, expressed
LOC_Os06g29790	-3.18661	2.48e-123	phosphate transporter 1, putative, expressed
LOC_Os06g30380	-1.00147	6.7e-51	GTP binding protein, putative, expressed
LOC_Os06g30430	-1.0148	0.00470929	disease resistance protein RPM1, putative, expressed
LOC_Os06g30930	-1.08467	4.07e-08	expressed protein
LOC_Os06g30990	-1.00004	0.00208093	retrotransposon protein, putative, unclassified, expressed
LOC_Os06g32900	-4.28963	0.00512146	retrotransposon protein, putative, Ty3-gypsy subclass, expressed
LOC_Os06g32910	-1.8394	0.000641985	uncharacterized Cys-rich domain containing protein, putative, expressed
LOC_Os06g34070	-1.51698	4.27e-28	GDSL-like lipase/acylhydrolase, putative, expressed
LOC_Os06g34100	-2.95406	3.71e-05	expressed protein
LOC_Os06g34120	-2.82799	2.51e-140	GDSL-like lipase/acylhydrolase, putative, expressed
LOC_Os06g34400	-1.04237	1.22e-05	zinc finger, C3HC4 type domain containing protein, expressed
LOC_Os06g34810	-1.77685	6.82e-13	expressed protein
LOC_Os06g35490	-4.52088	3.77e-09	peroxidase precursor, putative, expressed
LOC_Os06g35574	-1.09343	0.000852304	mki67 protein, putative, expressed
LOC_Os06g35780	-1.34359	0.0108747	retrotransposon protein, putative, Ty1-copia subclass, expressed
LOC_Os06g35800	-4.59184	0.00165928	transposon protein, putative, unclassified, expressed
LOC_Os06g35850	-1.51849	4.13e-40	lectin protein kinase family protein, putative, expressed
LOC_Os06g35940	-2.8646	7.86e-103	osFTL12 FT-Like12 homologous to Flowering Locus T gene; contains Pfam profile PF01161: Phosphatidylethanolamine-binding protein, expressed
LOC_Os06g36040	-1.50412	2.38e-05	expressed protein
LOC_Os06g36090	-1.75726	1.18e-150	ABC-2 type transporter, putative, expressed
LOC_Os06g36330	-1.47299	5.32e-05	MATE domain containing protein, expressed
LOC_Os06g36450	-1.13372	6.83e-10	ferroportin1 domain containing protein, expressed
LOC_Os06g36480	-1.09001	0.00432844	no apical meristem protein, putative, expressed
LOC_Os06g36680	-3.49527	0.0020349	homeobox domain containing protein, expressed
LOC_Os06g36840	-1.55514	3.44e-78	cysteine synthase, putative, expressed
LOC_Os06g37020	-2.0431	6.58e-10	expressed protein
LOC_Os06g37330	-1.77413	0.00287169	cytochrome P450, putative, expressed
LOC_Os06g37450	-1.3586	6.59e-45	GATA zinc finger domain containing protein, expressed
LOC_Os06g37610	-1.19497	3.58e-67	Cyclopropane-fatty-acyl-phospholipid synthase, putative, expressed
LOC_Os06g38056	-1.18841	8.1e-05	expressed protein
LOC_Os06g38140	-1.53685	1.81e-06	retrotransposon protein, putative, unclassified, expressed
LOC_Os06g38340	-1.36917	5.12e-144	receptor-like protein kinase precursor, putative, expressed
LOC_Os06g38350	-1.39293	8.07e-18	expressed protein
LOC_Os06g38580	-1.19356	2.41e-10	expressed protein
LOC_Os06g38760	-1.44746	2.25e-06	retrotransposon protein, putative, unclassified, expressed
LOC_Os06g38960	-1.70008	1.26e-13	expressed protein
LOC_Os06g39330	-1.51847	8.43e-14	UDP-glucoronosyl and UDP-glucosyl transferase domain containing protein, expressed
LOC_Os06g39390	-3.88731	6.07e-13	transferase family protein, putative, expressed
LOC_Os06g39640	-1.08609	4.39e-20	PINHEAD, putative, expressed
LOC_Os06g39708	-1.23753	0.00107977	photosystem II P680 chlorophyll A apoprotein, putative, expressed
LOC_Os06g39712	-1.19916	0.0155672	OsClp10 - Putative Clp protease homologue, expressed
LOC_Os06g39960	-1.62594	9.44e-05	bZIP transcription factor domain containing protein, expressed
LOC_Os06g39970	-1.54464	0.000916319	CESA11 - cellulose synthase, expressed
LOC_Os06g40120	-1.18255	1.45e-48	SPX domain containing protein, putative, expressed
LOC_Os06g40180	-1.66042	9.75e-08	phospholipase D, putative, expressed
LOC_Os06g40430	-1.56973	1.17e-14	expressed protein
LOC_Os06g40500	-2.01397	9.39e-12	expressed protein
LOC_Os06g40640	-2.69454	0	fructose-bisphospate aldolase isozyme, putative, expressed
LOC_Os06g40940	-2.84169	0	glycine dehydrogenase, putative, expressed
LOC_Os06g41020	-2.10397	1.11e-81	DUF1680 domain containing protein, putative, expressed
LOC_Os06g41550	-1.3274	0.0292198	hypothetical protein
LOC_Os06g41720	-1.63732	8.59e-06	expressed protein
LOC_Os06g41910	-3.39666	3.49e-08	expressed protein
LOC_Os06g41980	-1.06892	0.029569	LYK8, putative, expressed
LOC_Os06g42470	-1.39227	0.0104151	expressed protein
LOC_Os06g43140	-1.10761	3.82e-44	GA16396-PA, putative, expressed
LOC_Os06g43170	-1.41813	5.6e-06	transposon protein, putative, unclassified, expressed
LOC_Os06g43180	-2.01191	3.91e-19	cyclase family protein, putative, expressed
LOC_Os06g43350	-3.33658	5.75e-10	cytochrome P450, putative, expressed
LOC_Os06g43370	-1.77171	0.0075054	cytochrome P450, putative, expressed
LOC_Os06g43430	-1.38142	1.75e-26	cytochrome P450, putative, expressed
LOC_Os06g43510	-1.0203	2.07e-08	cytochrome P450 71D6, putative, expressed
LOC_Os06g43520	-1.47317	0.0188589	cytochrome P450 71D7, putative, expressed
LOC_Os06g43800	-1.82857	1.68e-109	methyltransferase domain containing protein, putative, expressed
LOC_Os06g43810	-1.61651	1.56e-41	expressed protein
LOC_Os06g43860	-1.32194	2.25e-147	homeobox protein knotted-1, putative, expressed
[truncated: 1,248 more rows]
