# Supplementary material for: Regulation of plant immunity through histone H3 β-hydroxybutyrylation-mediated transcriptional control
Source: Nat Commun. 2025 Jul 17;16:6588. doi: 10.1038/s41467-025-61474-x (PMC12271380; doi:10.1038/s41467-025-61474-x)
Supplement: Supplementary file 2 — Supplementary Data 1–14. [file 41467_2025_61474_MOESM2_ESM.zip › Spplementary Data/Spplementary Data 5.xlsx]

## Sheet: Kbhb and trancription up genes
Gene ID	Annotation
LOC_Os03g14300	THION29 - Plant thionin family protein precursor, expressed
LOC_Os04g28360	expressed protein
LOC_Os03g13450	expressed protein
LOC_Os05g24770	reticulon domain containing protein, putative, expressed
LOC_Os11g47560	glycosyl hydrolase, putative, expressed
LOC_Os05g45350	dnaJ domain containing protein, expressed
LOC_Os11g13670	gibberellin receptor GID1L2, putative, expressed
LOC_Os10g10620	invertase/pectin methylesterase inhibitor family protein, putative, expressed
LOC_Os10g41250	glycoprotein, putative, expressed
LOC_Os09g27050	HD domain containing protein, putative, expressed
LOC_Os10g09990	cytokinin-O-glucosyltransferase 3, putative, expressed
LOC_Os03g02685	lysM domain containing protein, putative, expressed
LOC_Os07g34520	isocitrate lyase, putative, expressed
LOC_Os04g45940	transcription factor like protein, putative, expressed
LOC_Os03g25790	glycosyl hydrolases family 17 protein, expressed
LOC_Os04g20400	cytokinin-O-glucosyltransferase 1, putative, expressed
LOC_Os10g07210	hsp20/alpha crystallin family protein, putative, expressed
LOC_Os06g21910	late embryogenesis abundant group 1, putative, expressed
LOC_Os02g32320	expressed protein
LOC_Os09g31430	Os9bglu30 - beta-glucosidase, similar to Os4bglu12 exoglucanase, expressed
LOC_Os05g34450	DUF260 domain containing protein, putative, expressed
LOC_Os03g16960	cysteine-rich repeat secretory protein 55 precursor, putative, expressed
LOC_Os01g03340	BBTI4 - Bowman-Birk type bran trypsin inhibitor precursor, expressed
LOC_Os08g29809	resistance protein LR10, putative, expressed
LOC_Os04g51270	vacuolar ATPase G subunit, putative, expressed
LOC_Os04g11810	transferase family protein, putative, expressed
LOC_Os01g38580	beta,beta-carotene 9,10-dioxygenase, putative, expressed
LOC_Os03g57145	expressed protein
LOC_Os02g11990	expressed protein
LOC_Os07g44430	peroxiredoxin, putative, expressed
LOC_Os11g47550	glycosyl hydrolase, putative, expressed
LOC_Os09g29460	homeobox associated leucine zipper, putative, expressed
LOC_Os05g42070	UDP-glucose flavonoid-O-glucosyltransferase, putative, expressed
LOC_Os08g28710	receptor protein kinase CRINKLY4 precursor, putative, expressed
LOC_Os08g40500	expressed protein
LOC_Os09g32510	BHLH transcription factor, putative, expressed
LOC_Os01g47290	expressed protein
LOC_Os04g45950	amino acid permease family protein, putative, expressed
LOC_Os06g36030	SWIM zinc finger family protein, expressed
LOC_Os03g49770	oxysterol-binding protein, putative, expressed
LOC_Os05g33130	CHIT17 - Chitinase family protein precursor, expressed
LOC_Os11g26750	dehydrin, putative, expressed
LOC_Os05g49940	expressed protein
LOC_Os02g29150	OsFBO11 - F-box and other domain containing protein, expressed
LOC_Os02g43560	WRKY34, expressed
LOC_Os08g37210	patatin, putative, expressed
LOC_Os02g42585	AP2 domain containing protein, expressed
LOC_Os12g41530	cysteine-rich receptor-like protein kinase 8 precursor, putative, expressed
LOC_Os12g42860	2-aminoethanethiol dioxygenase, putative, expressed
LOC_Os04g48070	homeobox and START domains containing protein, putative, expressed
LOC_Os04g49160	zinc finger, C3HC4 type domain containing protein, expressed
LOC_Os07g11739	cytochrome P450, putative, expressed
LOC_Os06g48050	expressed protein
LOC_Os05g14820	transmembrane amino acid transporter protein, putative, expressed
LOC_Os01g14100	BT1 family protein, putative, expressed
LOC_Os01g50350	expressed protein
LOC_Os10g34930	secretory protein, putative, expressed
LOC_Os04g43410	Os4bglu18 - monolignol beta-glucoside homologue, expressed
LOC_Os06g13390	SAM dependent carboxyl methyltransferase, putative, expressed
LOC_Os10g10720	retrotransposon protein, putative, unclassified, expressed
LOC_Os02g16050	transposon protein, putative, unclassified, expressed
LOC_Os09g28160	phosphate carrier protein, mitochondrial precursor, putative, expressed
LOC_Os03g48770	Cupin domain containing protein, expressed
LOC_Os02g54254	saccharopine dehydrogenase, putative, expressed
LOC_Os07g32680	retrotransposon protein, putative, unclassified, expressed
LOC_Os06g20920	SAM dependent carboxyl methyltransferase, putative, expressed
LOC_Os04g53300	polyphenol oxidase, putative, expressed
LOC_Os05g33140	CHIT5 - Chitinase family protein precursor, expressed
LOC_Os12g06440	expressed protein
LOC_Os01g40550	hsp20/alpha crystallin family protein, putative, expressed
LOC_Os01g58194	protein disulfide isomerase, putative, expressed
LOC_Os09g18230	expressed protein
LOC_Os02g44880	expressed protein
LOC_Os01g28500	SCP-like extracellular protein, expressed
LOC_Os02g43540	retrotransposon protein, putative, unclassified, expressed
LOC_Os10g28120	glycosyl hydrolase, putative, expressed
LOC_Os01g13360	phosphatidylinositol 3- and 4-kinase family protein, putative, expressed
LOC_Os05g39930	spotted leaf 11, putative, expressed
LOC_Os06g12290	glutathione S-transferase GSTU6, putative, expressed
LOC_Os03g48780	Cupin domain containing protein, expressed
LOC_Os07g11870	cytochrome P450, putative, expressed
LOC_Os04g44600	CRP1 - Cysteine-rich family protein precursor, expressed
LOC_Os10g07200	hsp20/alpha crystallin family protein, putative, expressed
LOC_Os11g04600	BTBA5 - Bric-a-Brac,Tramtrack, Broad Complex BTB domain with Ankyrin repeat region, expressed
LOC_Os01g06720	disease resistance protein SlVe2 precursor, putative, expressed
LOC_Os01g25100	glutathione S-transferase, putative, expressed
LOC_Os11g28910	transposon protein, putative, CACTA, En/Spm sub-class, expressed
LOC_Os02g44990	OsFBDUF13 - F-box and DUF domain containing protein, expressed
LOC_Os02g42450	RIPER1 - Ripening-related family protein precursor, expressed
LOC_Os04g52340	expressed protein
LOC_Os02g44500	glutathione peroxidase, putative, expressed
LOC_Os12g39310	cytochrome P450, putative, expressed
LOC_Os08g17510	sulfotransferase domain containing protein, expressed
LOC_Os05g33320	expressed protein
LOC_Os05g31140	glycosyl hydrolases family 17, putative, expressed
LOC_Os05g31020	eukaryotic peptide chain release factor subunit 1-1, putative, expressed
LOC_Os10g34910	secretory protein, putative, expressed
LOC_Os01g55940	OsGH3.2 - Probable indole-3-acetic acid-amido synthetase, expressed
LOC_Os11g37960	WIP4 - Wound-induced protein precursor, expressed
LOC_Os08g29854	RGH1A, putative, expressed
LOC_Os04g42980	zinc finger family protein, putative, expressed
LOC_Os11g13750	expressed protein
LOC_Os08g04560	decarboxylase, putative, expressed
LOC_Os03g50960	LTPL118 - Protease inhibitor/seed storage/LTP family protein precursor, expressed
LOC_Os03g21030	no apical meristem protein, putative, expressed
LOC_Os07g35410	TKL_IRAK_DUF26-lc.18 - DUF26 kinases have homology to DUF26 containing loci, expressed
LOC_Os04g19960	retrotransposon protein, putative, unclassified, expressed
LOC_Os03g48750	Cupin domain containing protein, expressed
LOC_Os07g36740	CSLF4 - cellulose synthase-like family F; beta1,3;1,4 glucan synthase, expressed
LOC_Os01g50370	STE_MEKK_ste11_MAP3K.4 - STE kinases include homologs to sterile 7, sterile 11 and sterile 20 from yeast, expressed
LOC_Os05g46760	STE_MEKK_ste11_MAP3K.19 - STE kinases include homologs to sterile 7, sterile 11 and sterile 20 from yeast, expressed
LOC_Os01g45900	OsFBX20 - F-box domain containing protein, expressed
LOC_Os01g63210	SOUL heme-binding protein, putative, expressed
LOC_Os11g47510	glycosyl hydrolase, putative, expressed
LOC_Os08g17500	cinnamoyl-CoA reductase, putative, expressed
LOC_Os10g36090	LTPL156 - Protease inhibitor/seed storage/LTP family protein precursor, putative, expressed
LOC_Os04g28310	expressed protein
LOC_Os11g10130	MYB family transcription factor, putative, expressed
LOC_Os04g41640	HEV2 - Hevein family protein precursor, expressed
LOC_Os10g33810	myb-related protein Myb4, putative, expressed
LOC_Os08g41750	OsFBX303 - F-box domain containing protein, expressed
LOC_Os04g27340	terpene synthase, putative, expressed
LOC_Os07g37700	expressed protein
LOC_Os11g33120	respiratory burst oxidase, putative, expressed
LOC_Os03g02514	hydrolase, alpha/beta fold family protein, putative, expressed
LOC_Os09g21660	expressed protein
LOC_Os01g66710	polygalacturonase, putative, expressed
LOC_Os09g18020	senescence-induced receptor-like serine/threonine-protein kinase precursor, putative, expressed
LOC_Os04g55950	expressed protein
LOC_Os10g07548	wall-associated receptor kinase-like 4 precursor, putative, expressed
LOC_Os07g45550	expressed protein
LOC_Os02g41450	no apical meristem protein, putative, expressed
LOC_Os07g23640	retrotransposon protein, putative, Ty3-gypsy subclass, expressed
LOC_Os09g09560	expressed protein
LOC_Os01g10180	avr9/Cf-9 rapidly elicited protein 146, putative, expressed
LOC_Os04g48270	OsFBX148 - F-box domain containing protein, expressed
LOC_Os04g49000	zinc finger, C3HC4 type domain containing protein, expressed
LOC_Os05g43390	signal recognition particle 54 kDa protein, putative, expressed
LOC_Os02g55140	leucine aminopeptidase, chloroplast precursor, putative, expressed
LOC_Os06g30640	cytochrome P450, putative, expressed
LOC_Os01g56810	cytokinin dehydrogenase precursor, putative, expressed
LOC_Os07g11300	expressed protein
LOC_Os12g08700	expressed protein
LOC_Os04g54830	expressed protein
LOC_Os06g20960	SAM dependent carboxyl methyltransferase, putative, expressed
LOC_Os10g07510	DUF260 domain containing protein, putative, expressed
LOC_Os09g30160	zinc finger, C3HC4 type domain containing protein, expressed
LOC_Os01g43740	cytochrome P450 72A1, putative, expressed
LOC_Os02g27260	hypothetical protein
LOC_Os03g08090	hydrolase, alpha/beta fold family protein, putative, expressed
LOC_Os06g48020	peroxidase precursor, putative, expressed
LOC_Os02g19530	lectin-like receptor kinase, putative, expressed
LOC_Os09g09570	expressed protein
LOC_Os01g64790	AP2 domain containing protein, expressed
LOC_Os11g08050	expressed protein
LOC_Os10g02070	peroxidase precursor, putative, expressed
LOC_Os10g04490	expressed protein
LOC_Os04g28570	fatty acyl coA reductase, putative, expressed
LOC_Os03g02530	OsRhmbd7 - Putative Rhomboid homologue, expressed
LOC_Os02g32970	hydrolase, alpha/beta fold family protein, putative, expressed
LOC_Os02g07200	protein-O-fucosyltransferase 1, putative, expressed
LOC_Os03g44140	OsWAK26 - OsWAK receptor-like protein kinase, expressed
LOC_Os07g11790	terpene synthase, putative, expressed
LOC_Os04g56900	transferase family protein, putative, expressed
LOC_Os07g08390	plant-specific domain TIGR01615 family protein, expressed
LOC_Os04g48490	fasciclin-like arabinogalactan protein, putative, expressed
LOC_Os01g47560	WRKY16, expressed
LOC_Os01g36790	TKL_IRAK_DUF26-lf.2 - DUF26 kinases have homology to DUF26 containing loci, expressed
LOC_Os08g09010	Cupin domain containing protein, expressed
LOC_Os04g27430	terpene synthase, putative, expressed
LOC_Os05g39500	DUF640 domain containing protein, putative, expressed
LOC_Os03g05310	pheophorbide a oxygenase, chloroplast precursor, putative, expressed
LOC_Os03g06520	sulfate transporter, putative, expressed
LOC_Os04g27670	terpene synthase family, metal binding domain containing protein, expressed
LOC_Os12g06820	PE repeat family protein, putative, expressed
LOC_Os05g15770	glycosyl hydrolase, putative, expressed
LOC_Os06g34020	glycosyl hydrolases family 17, putative, expressed
LOC_Os04g50212	expressed protein
LOC_Os08g37840	phosphate-induced protein 1 conserved region domain containing protein, expressed
LOC_Os10g17650	Os10bglu34 - beta-glucosidase homologue, similar to Os3bglu6, expressed
LOC_Os03g30630	expressed protein
LOC_Os08g33000	expressed protein
LOC_Os12g30824	terpene synthase, putative, expressed
LOC_Os01g07300	uncharacterized 50.6 kDa protein in the 5region of gyrA and gyrB, putative, expressed
LOC_Os08g36630	bifunctional monodehydroascorbate reductase and carbonic anhydrasenectarin-3 precursor, putative, expressed
LOC_Os12g15530	retrotransposon protein, putative, unclassified, expressed
LOC_Os11g27329	OsSCP62 - Putative Serine Carboxypeptidase homologue, expressed
LOC_Os11g15340	SAM dependent carboxyl methyltransferase family protein, putative, expressed
LOC_Os05g48330	aspartyl protease family protein, putative, expressed
LOC_Os12g41840	protein transport protein Sec61 subunit alpha, putative, expressed
LOC_Os03g39690	cytochrome P450, putative, expressed
LOC_Os08g24630	protein kinase domain containing protein, expressed
LOC_Os04g40990	malate synthase, glyoxysomal, putative, expressed
LOC_Os11g47150	OsWAK122 - OsWAK receptor-like protein kinase, expressed
LOC_Os07g32290	expressed protein
LOC_Os06g13560	SAM dependent carboxyl methyltransferase, putative, expressed
LOC_Os04g51796	DNA repair ATPase-related, putative, expressed
LOC_Os09g24850	retrotransposon protein, putative, unclassified, expressed
LOC_Os05g11160	expressed protein
LOC_Os10g35070	alpha-galactosidase precursor, putative, expressed
LOC_Os09g31140	ZOS9-16 - C2H2 zinc finger protein, expressed
LOC_Os04g35160	CorA-like magnesium transporter protein, putative, expressed
LOC_Os09g12650	pyrophosphate--fructose 6-phosphate 1-phosphotransferase subunit alpha, putative, expressed
LOC_Os06g49780	expressed protein
LOC_Os01g46250	lipase, putative, expressed
LOC_Os03g04240	glutathione S-transferase, putative, expressed
LOC_Os04g58390	allantoinase, putative, expressed
LOC_Os08g24300	expressed protein
LOC_Os01g50870	expressed protein
LOC_Os02g12090	expressed protein
LOC_Os05g15630	membrane associated DUF588 domain containing protein, putative, expressed
LOC_Os12g15680	laccase precursor protein, putative, expressed
LOC_Os03g42830	MATE efflux family protein, putative, expressed
LOC_Os03g42710	WD-40 repeat family protein, putative, expressed
LOC_Os03g10800	BTBN4 - Bric-a-Brac, Tramtrack, Broad Complex BTB domain with non-phototropic hypocotyl 3 NPH3 domain, expressed
LOC_Os08g05910	peptide transporter PTR2, putative, expressed
LOC_Os03g17790	OsRCI2-5 - Putative low temperature and salt responsive protein, expressed
LOC_Os04g51520	glycosyl hydrolases family 16, putative, expressed
LOC_Os01g09700	aminotransferase, classes I and II, domain containing protein, expressed
LOC_Os12g30800	ent-kaurene synthase B, chloroplast precursor, putative
LOC_Os01g40950	expressed protein
LOC_Os12g37320	lipoxygenase 2.2, chloroplast precursor, putative, expressed
LOC_Os02g43820	AP2 domain containing protein, expressed
LOC_Os03g02050	LTPL151 - Protease inhibitor/seed storage/LTP family protein precursor, expressed
LOC_Os04g46060	WRKY36, expressed
LOC_Os04g41620	CHIT2 - Chitinase family protein precursor, expressed
LOC_Os03g05440	DUF677 domain containing protein, putative, expressed
LOC_Os08g02640	succinate dehydrogenase iron-sulfur subunit 2,mitochondrial precursor, putative, expressed
LOC_Os10g25010	OsCML8 - Calmodulin-related calcium sensor protein, expressed
LOC_Os01g18530	expressed protein
LOC_Os02g50110	expressed protein
LOC_Os05g17800	SHR5-receptor-like kinase, putative, expressed
LOC_Os03g42600	expressed protein
LOC_Os01g26390	TKL_IRAK_DUF26-lh.1 - DUF26 kinases have homology to DUF26 containing loci, expressed
LOC_Os12g02250	STE_PAK_Ste20_Slob_Wnk.3 - STE kinases include homologs to sterile 7, sterile 11 and sterile 20 from yeast, expressed
LOC_Os09g23300	integral membrane protein, putative, expressed
LOC_Os01g27360	glutathione S-transferase, putative, expressed
LOC_Os11g05410	Ser/Thr protein phosphatase family protein, putative, expressed
LOC_Os03g16334	fringe-related protein, putative, expressed
LOC_Os09g35790	HSF-type DNA-binding domain containing protein, expressed
LOC_Os02g15460	expressed protein
LOC_Os07g34280	CXE carboxylesterase, putative, expressed
LOC_Os01g39860	1-aminocyclopropane-1-carboxylate oxidase protein, putative, expressed
LOC_Os09g37976	cupin domain containing protein, expressed
LOC_Os04g47360	OsPOP9 - Putative Prolyl Oligopeptidase homologue, expressed
LOC_Os01g52830	DUF1264 domain containing protein, putative, expressed
LOC_Os03g08900	MATE efflux family protein, putative, expressed
LOC_Os11g26780	dehydrin, putative, expressed
LOC_Os11g24484	estradiol 17-beta-dehydrogenase 12, putative, expressed
LOC_Os07g48560	homeobox domain containing protein, expressed
LOC_Os04g35490	expressed protein
LOC_Os11g25454	cytokinin-N-glucosyltransferase 1, putative, expressed
LOC_Os04g37550	aspartic proteinase nepenthesin-2 precursor, putative, expressed
LOC_Os05g29900	expressed protein
LOC_Os03g58030	acetyltransferase, GNAT family, putative, expressed
LOC_Os05g07940	glyoxalase family protein, putative, expressed
LOC_Os04g39600	fasciclin domain containing protein, expressed
LOC_Os08g36680	bifunctional monodehydroascorbate reductase and carbonic anhydrasenectarin-3 precursor, putative, expressed
LOC_Os08g09040	Cupin domain containing protein, expressed
LOC_Os04g49670	DUF581 domain containing protein, expressed
LOC_Os01g36240	peroxidase precursor, putative, expressed
LOC_Os01g51870	methyltransferase, putative, expressed
LOC_Os05g45020	zinc finger/CCCH transcription factor, putative, expressed
LOC_Os07g36690	CSLF2 - cellulose synthase-like family F; beta1,3;1,4 glucan synthase, expressed
LOC_Os01g15000	lipase, putative, expressed
LOC_Os11g47590	glycosyl hydrolase, putative, expressed
LOC_Os03g04890	zinc finger family protein, putative, expressed
LOC_Os12g36210	inhibitor I family protein, putative, expressed
LOC_Os01g50420	STE_MEKK_ste11_MAP3K.7 - STE kinases include homologs to sterile 7, sterile 11 and sterile 20 from yeast, expressed
LOC_Os01g53810	peptidase, putative, expressed
LOC_Os01g68290	expressed protein
LOC_Os12g27830	dehydrogenase/reductase, putative, expressed
LOC_Os06g33080	peroxidase precursor, putative, expressed
LOC_Os07g39960	ZOS7-07 - C2H2 zinc finger protein, expressed
LOC_Os01g56080	expressed protein
LOC_Os10g39990	short-chain dehydrogenase/reductase SDR, putative, expressed
LOC_Os07g48550	no apical meristem protein, putative, expressed
LOC_Os02g26480	OsSCP7 - Putative Serine Carboxypeptidase homologue, expressed
LOC_Os09g38960	potassium transporter, putative, expressed
LOC_Os05g03450	lectin protein kinase family protein, putative, expressed
LOC_Os02g15440	hypothetical protein
LOC_Os09g38840	OsWAK90 - OsWAK receptor-like protein kinase, expressed
LOC_Os06g43080	expressed protein
LOC_Os03g04680	cytochrome P450, putative, expressed
LOC_Os04g22080	retrotransposon protein, putative, unclassified, expressed
LOC_Os11g13570	gibberellin receptor GID1L2, putative, expressed
LOC_Os08g26880	bZIP transcription factor domain containing protein, expressed
LOC_Os01g53820	expressed protein
LOC_Os02g36020	transposon protein, putative, CACTA, En/Spm sub-class, expressed
LOC_Os01g02390	protein kinase domain containing protein, expressed
LOC_Os10g36110	LTPL158 - Protease inhibitor/seed storage/LTP family protein precursor, expressed
LOC_Os05g34150	glutathione S-transferase, putative, expressed
LOC_Os01g29870	multidrug resistance protein 9, putative, expressed
LOC_Os04g34180	expressed protein
LOC_Os11g26760	dehydrin, putative, expressed
LOC_Os08g33140	F-box domain containing protein, expressed
LOC_Os01g62420	triosephosphate isomerase, cytosolic, putative, expressed
LOC_Os04g14690	flavin-containing monooxygenase family protein, putative, expressed
LOC_Os08g36410	ANTH domain containing protein, expressed
LOC_Os12g14540	expressed protein
LOC_Os03g20910	homeobox domain containing protein, expressed
LOC_Os08g31090	expressed protein
LOC_Os03g13140	non-symbiotic hemoglobin 2, putative, expressed
LOC_Os03g60570	ZOS3-22 - C2H2 zinc finger protein, expressed
LOC_Os01g39890	transposon protein, putative, unclassified, expressed
LOC_Os08g29900	expressed protein
LOC_Os08g02320	expressed protein
LOC_Os11g37774	stripe rust resistance protein Yr10, putative, expressed
LOC_Os01g19940	expressed protein
LOC_Os03g51740	aminotransferase, classes I and II, domain containing protein, expressed
LOC_Os09g21280	expressed protein
LOC_Os03g51980	expressed protein
LOC_Os10g36100	LTPL157 - Protease inhibitor/seed storage/LTP family protein precursor, expressed
LOC_Os10g40710	expansin precursor, putative, expressed
LOC_Os02g51750	annexin, putative, expressed
LOC_Os05g12030	expressed protein
LOC_Os05g36100	AP2 domain containing protein, expressed
LOC_Os10g04890	expressed protein
LOC_Os02g30714	dehydrogenase/reductase, putative, expressed
LOC_Os01g63980	ZOS1-17 - C2H2 zinc finger protein, expressed
LOC_Os10g33190	expressed protein
LOC_Os10g06710	amidase, putative, expressed
LOC_Os12g22284	white-brown complex homolog protein 11, putative, expressed
LOC_Os06g03670	dehydration-responsive element-binding protein, putative, expressed
LOC_Os10g36580	UP-9A, putative, expressed
LOC_Os08g20200	male sterility protein, putative, expressed
LOC_Os03g30470	CHIT4 - Chitinase family protein precursor, expressed
LOC_Os05g28210	small hydrophilic plant seed protein, putative, expressed
LOC_Os03g45720	glyoxalase family protein, putative, expressed
LOC_Os08g08440	expressed protein
LOC_Os01g58850	circadian clock coupling factor-related, putative, expressed
LOC_Os11g30560	dehydrogenase/reductase, putative, expressed
LOC_Os11g10600	expressed protein
LOC_Os11g06570	transposon protein, putative, CACTA, En/Spm sub-class, expressed
LOC_Os12g24650	leucine aminopeptidase, chloroplast precursor, putative, expressed
LOC_Os10g37660	trehalase precursor, putative, expressed
LOC_Os01g64170	glycosyl hydrolases family 17, putative, expressed
LOC_Os01g03914	cation efflux family protein, putative, expressed
LOC_Os05g29790	pectinesterase, putative, expressed
LOC_Os07g40870	igA FC receptor precursor, putative, expressed
LOC_Os07g06830	gibberellin receptor GID1L2, putative, expressed
LOC_Os01g71700	amino acid permease family protein, putative, expressed
LOC_Os09g21180	homeobox associated leucine zipper, putative, expressed
LOC_Os09g20090	L-ascorbate oxidase precursor, putative, expressed
LOC_Os04g51830	OsHKT1;4 - Na+ transporter, expressed
LOC_Os10g17940	OsFBX382 - F-box domain containing protein, expressed
LOC_Os10g38740	glutathione S-transferase, putative, expressed
LOC_Os02g02210	aminotransferase, putative, expressed
LOC_Os01g24820	NB-ARC domain containing protein, expressed
LOC_Os11g40590	DUF1399 containing protein, putative, expressed
LOC_Os05g33940	alpha/beta hydrolase fold, putative, expressed
LOC_Os01g71970	GRAS family transcription factor containing protein, expressed
LOC_Os04g02550	expressed protein
LOC_Os03g08320	ZIM domain containing protein, putative, expressed
LOC_Os03g21650	expressed protein
LOC_Os05g15230	plant protein of unknown function domain containing protein, expressed
LOC_Os05g44960	expressed protein
LOC_Os03g20680	late embryogenesis abundant protein 1, putative, expressed
LOC_Os07g37210	MYB family transcription factor, putative, expressed
LOC_Os09g26300	hypro1, putative, expressed
LOC_Os07g46280	Os7bglu26 - beta-mannosidase/glucosidase/exoglucanase, expressed
LOC_Os03g11734	MATE efflux protein, putative, expressed
LOC_Os06g21210	glycine rich protein family protein, putative, expressed
LOC_Os03g58900	galactosyltransferase family protein, putative, expressed
LOC_Os03g04190	cytochrome P450, putative, expressed
LOC_Os06g45350	protein kinase domain containing protein, expressed
LOC_Os07g40850	retrotransposon protein, putative, unclassified, expressed
LOC_Os03g08310	ZIM domain containing protein, putative, expressed
LOC_Os07g35140	receptor-like serine-threonine protein kinase, putative, expressed
LOC_Os06g30030	DUF617 domain containing protein, expressed
LOC_Os02g02230	cytochrome P450, putative, expressed
LOC_Os01g58640	nucleotide pyrophosphatase/phosphodiesterase, putative, expressed
LOC_Os03g16170	protein phosphatase 2C, putative, expressed
LOC_Os12g27930	expressed protein
LOC_Os12g27810	OsFBX444 - F-box domain containing protein, expressed
LOC_Os02g30910	nodulin MtN3 family protein, putative, expressed
LOC_Os04g34490	nodulin, putative, expressed
LOC_Os04g35100	phospholipase C, putative, expressed
LOC_Os04g57440	oryzain beta chain precursor, putative, expressed
LOC_Os01g18120	cinnamoyl CoA reductase, putative, expressed
LOC_Os11g39220	acyl-coenzyme A oxidase, putative, expressed
LOC_Os05g50100	expressed protein
LOC_Os01g44250	CBS domain containing membrane protein, putative, expressed
LOC_Os03g50160	plastocyanin-like domain containing protein, putative, expressed
LOC_Os02g02780	protein kinase family protein, putative, expressed
LOC_Os07g32700	retrotransposon protein, putative, unclassified, expressed
LOC_Os03g55850	cold acclimation protein WCOR413, putative, expressed
LOC_Os01g20204	expressed protein
LOC_Os12g06180	HVA22, putative, expressed
LOC_Os08g35860	cytokinin dehydrogenase precursor, putative, expressed
LOC_Os11g42510	tyrosine aminotransferase, putative, expressed
LOC_Os04g36610	endoglucanase, putative, expressed
LOC_Os05g25390	tyrosine protein kinase domain containing protein, putative, expressed
LOC_Os01g18110	cinnamoyl CoA reductase, putative, expressed
LOC_Os08g02700	fructose-bisphospate aldolase isozyme, putative, expressed
LOC_Os03g14050	thaumatin-like protein 1 precursor, putative, expressed
LOC_Os08g43490	heat shock protein DnaJ, putative, expressed
LOC_Os08g44340	monodehydroascorbate reductase, putative, expressed
LOC_Os07g42610	RING finger protein, putative, expressed
LOC_Os12g03920	nodulin, putative, expressed
LOC_Os02g34250	expressed protein
LOC_Os10g33250	WAX2, putative, expressed
LOC_Os06g31060	PROLM23 - Prolamin precursor, expressed
LOC_Os02g56900	thioredoxin family protein, putative, expressed
LOC_Os06g09390	AP2 domain containing protein, expressed
LOC_Os03g11900	transporter family protein, putative, expressed
LOC_Os01g57450	universal stress protein domain containing protein, putative, expressed
LOC_Os09g29940	auxin-independent growth promoter protein, putative, expressed
LOC_Os07g46090	expressed protein
LOC_Os04g34100	expressed protein
LOC_Os09g19800	aminopeptidase, putative, expressed
LOC_Os05g27580	wound-induced protein WI12, putative, expressed
LOC_Os01g18584	WRKY9, expressed
LOC_Os04g40900	exonuclease, putative, expressed
LOC_Os01g72740	cytochrome P450, putative, expressed
LOC_Os05g11910	GDSL-like lipase/acylhydrolase, putative, expressed
LOC_Os06g27910	oleosin, putative, expressed
LOC_Os07g49114	wound-induced protein WI12, putative, expressed
LOC_Os04g52090	AP2 domain containing protein, expressed
LOC_Os02g10150	bZIP transcription factor, putative, expressed
LOC_Os11g30620	expressed protein
LOC_Os02g01590	glycosyl hydrolases, putative, expressed
LOC_Os06g13870	U-box protein CMPG1, putative, expressed
LOC_Os06g11450	zinc finger, C3HC4 type domain containing protein, expressed
LOC_Os06g11210	12-oxophytodienoate reductase, putative, expressed
LOC_Os11g24060	permease domain containing protein, putative, expressed
LOC_Os05g39320	thiamine pyrophosphate enzyme, C-terminal TPP binding domain containing protein, expressed
LOC_Os03g51350	expressed protein
LOC_Os07g26110	membrane associated DUF588 domain containing protein, putative, expressed
LOC_Os03g49380	lipoxygenase, putative, expressed
LOC_Os05g36290	actin, putative, expressed
LOC_Os01g61610	flavonol synthase/flavanone 3-hydroxylase, putative, expressed
LOC_Os05g30760	esterase, putative, expressed
LOC_Os02g16940	OsSub13 - Putative Subtilisin homologue, expressed
LOC_Os10g23310	transferase family protein, putative, expressed
LOC_Os04g39900	Os4bglu13 - beta-glucosidase homologue, similar to Os4Bglu12 exoglucanase/b-glucosidase, expressed
LOC_Os01g70790	SRC2 protein, putative, expressed
LOC_Os03g20870	zinc finger, C3HC4 type domain containing protein, expressed
LOC_Os03g42520	expressed protein
LOC_Os06g35520	peroxidase precursor, putative, expressed
LOC_Os12g30170	expressed protein
LOC_Os01g27160	cullin, putative, expressed
LOC_Os07g29750	glycosyl hydrolases family 16, putative, expressed
LOC_Os07g48010	peroxidase precursor, putative, expressed
LOC_Os04g33240	sex determination protein tasselseed-2, putative, expressed
LOC_Os08g41780	triacylglycerol lipase precursor, putative, expressed
LOC_Os02g50700	expressed protein
LOC_Os07g40240	GASR9 - Gibberellin-regulated GASA/GAST/Snakin family protein precursor, expressed
LOC_Os02g50940	NHL repeat-containing protein, putative, expressed
LOC_Os12g17160	flavonol sulfotransferase, putative, expressed
LOC_Os02g37970	DUF581 domain containing protein, expressed
LOC_Os05g11610	expressed protein
LOC_Os02g36880	No apical meristem protein, putative, expressed
LOC_Os08g08960	Cupin domain containing protein, expressed
LOC_Os10g09110	cytochrome P450, putative, expressed
LOC_Os04g46630	expansin precursor, putative, expressed
LOC_Os10g36610	UP-9A, putative, expressed
LOC_Os04g24600	cysteine proteinase 1 precursor, putative, expressed
LOC_Os01g04950	peptide transporter PTR2, putative, expressed
LOC_Os03g58764	OsFBDUF18 - F-box and DUF domain containing protein, expressed
LOC_Os12g13800	O-methyltransferase, putative, expressed
LOC_Os01g41220	DUF538 domain containing protein, putative, expressed
LOC_Os04g56430	cysteine-rich receptor-like protein kinase, putative, expressed
LOC_Os03g08490	AP2 domain containing protein, expressed
LOC_Os01g43650	WRKY11, expressed
LOC_Os02g12680	cytochrome P450, putative, expressed
LOC_Os05g31470	expressed protein
LOC_Os07g41320	COBRA-like protein precursor, putative, expressed
LOC_Os06g51050	CHIT7 - Chitinase family protein precursor, expressed
LOC_Os05g11600	expressed protein
LOC_Os10g09240	expressed protein
LOC_Os02g55970	ANTH, putative, expressed
LOC_Os03g45210	2-aminoethanethiol dioxygenase, putative, expressed
LOC_Os02g26720	Inositol 1, 3, 4-trisphosphate 5/6-kinase, putative, expressed
LOC_Os12g13910	expressed protein
LOC_Os01g22370	peroxidase precursor, putative, expressed
LOC_Os01g05810	gamma-glutamyltranspeptidase 1 precursor, putative, expressed
LOC_Os03g10210	homeobox domain containing protein, expressed
LOC_Os04g36600	DUF538 domain containing protein, putative, expressed
LOC_Os06g32980	peroxidase precursor, putative, expressed
LOC_Os08g08980	cupin domain containing protein, expressed
LOC_Os07g09970	LTPL84 - Protease inhibitor/seed storage/LTP family protein precursor, expressed
LOC_Os07g06460	expressed protein
LOC_Os03g19290	mitochondrial import inner membrane translocase subunit Tim17, putative, expressed
LOC_Os10g14920	integral membrane protein DUF6 containing protein, expressed
LOC_Os08g27250	expressed protein
LOC_Os04g45520	integral membrane protein, putative, expressed
LOC_Os03g04920	multidrug resistance-associated protein, putative, expressed
LOC_Os11g31590	armadillo, putative, expressed
LOC_Os06g50090	expressed protein
LOC_Os09g31970	3-hydroxy-3-methylglutaryl-coenzyme A reductase, putative, expressed
LOC_Os11g14900	thiol protease SEN102 precursor, putative, expressed
LOC_Os04g54474	transcription factor, putative, expressed
LOC_Os07g48180	bZIP transcription factor domain containing protein, expressed
LOC_Os05g25920	expressed protein
LOC_Os09g38110	RING-H2 finger protein, putative, expressed
LOC_Os01g67860	fructose-bisphospate aldolase isozyme, putative, expressed
LOC_Os07g17330	B12D protein, putative, expressed
LOC_Os02g13870	aquaporin protein, putative, expressed
LOC_Os02g48710	expressed protein
LOC_Os03g54130	cysteine protease 1 precursor, putative, expressed
LOC_Os07g38130	polygalacturonase inhibitor 1 precursor, putative, expressed
LOC_Os10g30162	hsp20/alpha crystallin family protein, putative, expressed
LOC_Os12g43440	thaumatin, putative, expressed
LOC_Os06g08400	LIM domain-containing protein, putative, expressed
LOC_Os07g48170	nucleotidyltransferase, putative, expressed
LOC_Os01g22352	peroxidase precursor, putative, expressed
LOC_Os10g20350	MATE efflux family protein, putative, expressed
LOC_Os12g42200	ATCHX, putative, expressed
LOC_Os05g33960	peptide transporter PTR2, putative, expressed
LOC_Os01g42110	nodulin MtN3 family protein, putative, expressed
LOC_Os07g40040	expressed protein
LOC_Os08g40490	BTB/POZ domain containing protein, expressed
LOC_Os08g15050	CCT/B-box zinc finger protein, putative, expressed
LOC_Os08g39140	heat shock protein, putative, expressed
LOC_Os10g40000	retinol dehydrogenase 12, putative, expressed
LOC_Os02g17080	OsSub16 - Putative Subtilisin homologue, expressed
LOC_Os03g53390	expressed protein
LOC_Os05g49070	dehydrogenase, putative, expressed
LOC_Os11g18366	cycloartenol synthase, putative, expressed
LOC_Os10g30390	cytochrome P450, putative, expressed
LOC_Os11g07100	receptor-like protein kinase precursor, putative, expressed
LOC_Os04g44530	expressed protein
LOC_Os05g23924	glycosyl hydrolase family 10 protein, putative, expressed
LOC_Os10g30150	universal stress protein domain containing protein, putative, expressed
LOC_Os07g34720	harpin-induced protein 1 domain containing protein, expressed
LOC_Os01g57840	expressed protein
LOC_Os03g02800	no apical meristem protein, putative, expressed
LOC_Os07g32660	monocopper oxidase, putative, expressed
LOC_Os09g31990	expressed protein
LOC_Os03g58600	PAZ domain containing protein, putative, expressed
LOC_Os12g29220	nodulin MtN3 family protein, putative, expressed
LOC_Os11g08314	methyltransferase, putative, expressed
LOC_Os08g32990	DNA-directed RNA polymerase subunit, putative, expressed
LOC_Os01g21120	AP2 domain containing protein, expressed
LOC_Os01g22336	peroxidase precursor, putative, expressed
LOC_Os01g20030	expressed protein
LOC_Os05g31670	AWPM-19-like membrane family protein, putative, expressed
LOC_Os10g22520	cellulase, putative, expressed
LOC_Os11g43790	DUF581 domain containing protein, expressed
LOC_Os05g10550	expressed protein
LOC_Os08g05480	OsFBX261 - F-box domain containing protein, expressed
LOC_Os05g27050	peptide transporter, putative, expressed
LOC_Os05g40010	LTPL17 - Protease inhibitor/seed storage/LTP family protein precursor, expressed
LOC_Os04g02900	dehydrogenase E1 component domain containing protein, expressed
LOC_Os08g32520	expressed protein
LOC_Os01g09010	transferase family protein, putative, expressed
LOC_Os12g05260	phytosulfokines precursor, putative, expressed
LOC_Os02g45780	zinc finger, C3HC4 type domain containing protein, expressed
LOC_Os01g19170	polygalacturonase, putative, expressed
LOC_Os12g29330	no apical meristem protein, putative, expressed
LOC_Os01g41160	FAD dependent oxidoreductase domain containing protein, expressed
LOC_Os04g10530	amidase, putative, expressed
LOC_Os03g11770	expressed protein
LOC_Os01g01620	kinase, pfkB family, putative, expressed
LOC_Os04g51160	transposon protein, putative, unclassified, expressed
LOC_Os07g44860	gibberellin receptor GID1L2, putative, expressed
LOC_Os09g29210	purine permease, putative, expressed
LOC_Os09g34920	glycosyl hydrolase family 29, putative, expressed
LOC_Os05g41490	circadian clock coupling factor ZGT, putative, expressed
LOC_Os05g34830	No apical meristem protein, putative, expressed
LOC_Os11g31550	BRASSINOSTEROID INSENSITIVE 1-associated receptor kinase 1 precursor, putative, expressed
LOC_Os01g09220	transposon protein, putative, CACTA, En/Spm sub-class, expressed
LOC_Os01g52290	expressed protein
LOC_Os01g09460	hexokinase, putative, expressed
LOC_Os02g10310	fumarylacetoacetase, putative, expressed
LOC_Os03g58940	LTPL83 - Protease inhibitor/seed storage/LTP family protein precursor, putative, expressed
LOC_Os03g55430	expressed protein
LOC_Os03g10320	expressed protein
LOC_Os01g60800	expressed protein
LOC_Os04g54310	expressed protein
LOC_Os03g13950	actin-depolymerizing factor, putative, expressed
LOC_Os03g12860	homeobox associated leucine zipper, putative, expressed
LOC_Os04g34970	AP2 domain containing protein, expressed
LOC_Os09g27260	plant viral response family protein, putative, expressed
LOC_Os09g26170	MYB family transcription factor, putative, expressed
LOC_Os12g38290	metallothionein, putative, expressed
LOC_Os03g52390	PIII1 - Proteinase inhibitor II family protein precursor, expressed
LOC_Os04g43200	caleosin related protein, putative, expressed
LOC_Os10g41360	ARABIDILLO-1, putative, expressed
LOC_Os05g35930	expressed protein
LOC_Os04g43560	no apical meristem protein, putative, expressed
LOC_Os05g11620	expressed protein
LOC_Os01g52060	expressed protein
LOC_Os08g33710	ribonuclease T2 family domain containing protein, expressed
LOC_Os01g58960	cytochrome P450, putative, expressed
LOC_Os04g45970	glutamate dehydrogenase protein, putative, expressed
LOC_Os08g34800	expressed protein
LOC_Os11g32890	expressed protein
LOC_Os04g01950	legume lectins beta domain containing protein, putative, expressed
LOC_Os10g31330	retrotransposon protein, putative, unclassified, expressed
LOC_Os05g43660	expressed protein
LOC_Os02g09220	cytochrome P450, putative, expressed
LOC_Os09g18440	transposon protein, putative, Pong sub-class, expressed
LOC_Os02g20360	tyrosine aminotransferase, putative, expressed
LOC_Os01g45659	expressed protein
LOC_Os03g13820	protein kinase family protein, putative, expressed
LOC_Os04g30490	MATE efflux family protein, putative, expressed
LOC_Os04g55650	oryzain alpha chain precursor, putative, expressed

## Sheet: Kbhb, RNA, ATAC up genes
Gene ID	Annotation	Rice defense-related genes (Y)
LOC_Os11g13670	gibberellin receptor GID1L2, putative, expressed
LOC_Os09g27050	HD domain containing protein, putative, expressed
LOC_Os04g45940	transcription factor like protein, putative, expressed
LOC_Os08g29809	resistance protein LR10, putative, expressed	Y
LOC_Os09g29460	homeobox associated leucine zipper, putative, expressed
LOC_Os09g32510	BHLH transcription factor, putative, expressed
LOC_Os05g49940	expressed protein
LOC_Os02g42585	AP2 domain containing protein, expressed
LOC_Os01g14100	BT1 family protein, putative, expressed
LOC_Os10g34930	secretory protein, putative, expressed
LOC_Os02g54254	saccharopine dehydrogenase, putative, expressed
LOC_Os01g58194	protein disulfide isomerase, putative, expressed
LOC_Os02g44880	expressed protein
LOC_Os05g39930	spotted leaf 11, putative, expressed	Y
LOC_Os06g12290	glutathione S-transferase GSTU6, putative, expressed
LOC_Os04g52340	expressed protein
LOC_Os02g44500	glutathione peroxidase, putative, expressed
LOC_Os05g33320	expressed protein
LOC_Os04g42980	zinc finger family protein, putative, expressed
LOC_Os03g21030	no apical meristem protein, putative, expressed
LOC_Os01g50370	STE_MEKK_ste11_MAP3K.4 - STE kinases include homologs to sterile 7	Y
LOC_Os05g46760	STE_MEKK_ste11_MAP3K.19 - STE kinases include homologs to sterile 7	Y
LOC_Os11g33120	respiratory burst oxidase, putative, expressed	Y
LOC_Os03g02514	hydrolase, alpha/beta fold family protein, putative, expressed
LOC_Os02g55140	leucine aminopeptidase, chloroplast precursor, putative, expressed
LOC_Os01g56810	cytokinin dehydrogenase precursor, putative, expressed
LOC_Os12g08700	expressed protein
LOC_Os09g30160	zinc finger, C3HC4 type domain containing protein, expressed
LOC_Os02g27260	hypothetical protein
LOC_Os02g19530	lectin-like receptor kinase, putative, expressed	Y
LOC_Os02g32970	hydrolase, alpha/beta fold family protein, putative, expressed
LOC_Os07g08390	plant-specific domain TIGR01615 family protein, expressed
LOC_Os01g47560	WRKY16, expressed	Y
LOC_Os03g05310	pheophorbide a oxygenase, chloroplast precursor, putative, expressed
LOC_Os03g06520	sulfate transporter, putative, expressed
LOC_Os10g35070	alpha-galactosidase precursor, putative, expressed
LOC_Os04g35160	CorA-like magnesium transporter protein, putative, expressed
LOC_Os06g49780	expressed protein
LOC_Os04g58390	allantoinase, putative, expressed
LOC_Os03g02050	LTPL151 - Protease inhibitor/seed storage/LTP family protein precursor, expressed
LOC_Os08g02640	succinate dehydrogenase iron-sulfur subunit 2,mitochondrial precursor, putative, expressed
LOC_Os02g50110	expressed protein
LOC_Os03g42600	expressed protein
LOC_Os12g02250	STE_PAK_Ste20_Slob_Wnk.3 - STE kinases include homologs to sterile 7, sterile 11 and sterile 20 from yeast, expressed
LOC_Os03g16334	fringe-related protein, putative, expressed
LOC_Os09g35790	HSF-type DNA-binding domain containing protein, expressed
LOC_Os04g37550	aspartic proteinase nepenthesin-2 precursor, putative, expressed
LOC_Os04g49670	DUF581 domain containing protein, expressed
LOC_Os01g50420	STE_MEKK_ste11_MAP3K.7 - STE kinases include homologs to sterile 7	Y
LOC_Os07g48550	no apical meristem protein, putative, expressed
LOC_Os01g53820	expressed protein
LOC_Os02g36020	transposon protein, putative, CACTA, En/Spm sub-class, expressed
LOC_Os01g02390	protein kinase domain containing protein, expressed
LOC_Os08g33140	F-box domain containing protein, expressed
LOC_Os03g60570	ZOS3-22 - C2H2 zinc finger protein, expressed
LOC_Os01g19940	expressed protein
LOC_Os09g21280	expressed protein
LOC_Os10g33190	expressed protein
LOC_Os03g45720	glyoxalase family protein, putative, expressed
LOC_Os01g58850	circadian clock coupling factor-related, putative, expressed
LOC_Os01g64170	glycosyl hydrolases family 17, putative, expressed
LOC_Os07g06830	gibberellin receptor GID1L2, putative, expressed
LOC_Os05g33940	alpha/beta hydrolase fold, putative, expressed
LOC_Os03g08310	ZIM domain containing protein, putative, expressed
LOC_Os07g35140	receptor-like serine-threonine protein kinase, putative, expressed
LOC_Os01g58640	nucleotide pyrophosphatase/phosphodiesterase, putative, expressed
LOC_Os03g16170	protein phosphatase 2C, putative, expressed
LOC_Os11g39220	acyl-coenzyme A oxidase, putative, expressed
LOC_Os12g06180	HVA22, putative, expressed
LOC_Os08g35860	cytokinin dehydrogenase precursor, putative, expressed
LOC_Os05g25390	tyrosine protein kinase domain containing protein, putative, expressed
LOC_Os08g43490	heat shock protein DnaJ, putative, expressed
LOC_Os08g44340	monodehydroascorbate reductase, putative, expressed
LOC_Os02g56900	thioredoxin family protein, putative, expressed
LOC_Os03g11900	transporter family protein, putative, expressed
LOC_Os09g29940	auxin-independent growth promoter protein, putative, expressed
LOC_Os01g18584	WRKY9, expressed	Y
LOC_Os04g52090	AP2 domain containing protein, expressed
LOC_Os11g30620	expressed protein
LOC_Os06g13870	U-box protein CMPG1, putative, expressed
LOC_Os02g01590	glycosyl hydrolases, putative, expressed
LOC_Os03g49380	lipoxygenase, putative, expressed
LOC_Os01g70790	SRC2 protein, putative, expressed
LOC_Os07g48010	peroxidase precursor, putative, expressed
LOC_Os02g50940	NHL repeat-containing protein, putative, expressed
LOC_Os01g04950	peptide transporter PTR2, putative, expressed
LOC_Os03g58764	OsFBDUF18 - F-box and DUF domain containing protein, expressed
LOC_Os03g08490	AP2 domain containing protein, expressed
LOC_Os10g09240	expressed protein
LOC_Os12g13910	expressed protein
LOC_Os07g09970	LTPL84 - Protease inhibitor/seed storage/LTP family protein precursor, expressed
LOC_Os09g31970	3-hydroxy-3-methylglutaryl-coenzyme A reductase, putative, expressed
LOC_Os01g67860	fructose-bisphospate aldolase isozyme, putative, expressed
LOC_Os02g48710	expressed protein
LOC_Os03g54130	cysteine protease 1 precursor, putative, expressed
LOC_Os06g08400	LIM domain-containing protein, putative, expressed
LOC_Os07g40040	expressed protein
LOC_Os05g33960	peptide transporter PTR2, putative, expressed
LOC_Os08g15050	CCT/B-box zinc finger protein, putative, expressed
LOC_Os08g39140	heat shock protein, putative, expressed
LOC_Os05g49070	dehydrogenase, putative, expressed
LOC_Os01g20030	expressed protein
LOC_Os08g05480	OsFBX261 - F-box domain containing protein, expressed
LOC_Os05g27050	peptide transporter, putative, expressed
LOC_Os05g40010	LTPL17 - Protease inhibitor/seed storage/LTP family protein precursor, expressed
LOC_Os01g09010	transferase family protein, putative, expressed
LOC_Os02g45780	zinc finger, C3HC4 type domain containing protein, expressed
LOC_Os12g29330	no apical meristem protein, putative, expressed
LOC_Os04g51160	transposon protein, putative, unclassified, expressed
LOC_Os05g41490	circadian clock coupling factor ZGT, putative, expressed
LOC_Os05g34830	No apical meristem protein, putative, expressed
LOC_Os01g09220	transposon protein, putative, CACTA, En/Spm sub-class, expressed
LOC_Os01g52290	expressed protein
LOC_Os03g55430	expressed protein
LOC_Os08g33710	ribonuclease T2 family domain containing protein, expressed
LOC_Os03g13820	protein kinase family protein, putative, expressed
LOC_Os04g55650	oryzain alpha chain precursor, putative, expressed
