# Supplementary material for: Regulation of plant immunity through histone H3 β-hydroxybutyrylation-mediated transcriptional control
Source: Nat Commun. 2025 Jul 17;16:6588. doi: 10.1038/s41467-025-61474-x (PMC12271380; doi:10.1038/s41467-025-61474-x)
Supplement: Supplementary file 2 — Supplementary Data 1–14. [file 41467_2025_61474_MOESM2_ESM.zip › Spplementary Data/Spplementary Data 6.xlsx]

## Sheet: Up genes
Gene ID	Log2Fold change	FDR value	Annotation
LOC_Os01g01320	2.81	0.00821	retrotransposon protein, putative, Ty1-copia subclass, expressed
LOC_Os01g01660	0.87	0.0251	isoflavone reductase, putative, expressed
LOC_Os01g02060	1.83	0.00669	TOO MANY MOUTHS precursor, putative, expressed
LOC_Os01g02110	2.67	0.001	helix-loop-helix DNA-binding domain containing protein, expressed
LOC_Os01g02240	1.99	0.00281	transposon protein, putative, unclassified, expressed
LOC_Os01g03340	1.16	0.00105	BBTI4 - Bowman-Birk type bran trypsin inhibitor precursor, expressed
LOC_Os01g03400	0.8	0.0413	E3 ubiquitin-protein ligase SINA-like 2, putative
LOC_Os01g03600	1.12	3.14e-06	retrotransposon protein, putative, Ty3-gypsy subclass, expressed
LOC_Os01g03620	2.68	0.0107	multicopper oxidase domain containing protein, expressed
LOC_Os01g03870	0.74	0.0205	expressed protein
LOC_Os01g04280	0.62	0.00483	calmodulin binding protein, putative, expressed
LOC_Os01g04300	0.7	0.0305	glycosyl hydrolase family 10 protein, putative, expressed
LOC_Os01g04580	1.33	0.000746	Ser/Thr protein kinase, putative, expressed
LOC_Os01g04620	0.78	4.12e-05	transposon protein, putative, unclassified, expressed
LOC_Os01g05020	0.66	0.00212	expressed protein
LOC_Os01g05030	4.12	0.000266	transposon protein, putative, unclassified, expressed
LOC_Os01g05480	0.64	0.0224	expressed protein
LOC_Os01g05870	0.69	0.00285	receptor kinase, putative, expressed
LOC_Os01g06140	1.4	0.0217	expressed protein
LOC_Os01g06160	1.74	0.0309	retrotransposon protein, putative, Ty3-gypsy subclass, expressed
LOC_Os01g06210	1.22	0.000148	gibberellin receptor GID1L2, putative, expressed
LOC_Os01g06300	1.69	0.00943	transposon protein, putative, unclassified, expressed
LOC_Os01g06960	1.81	0.00359	POEI34 - Pollen Ole e I allergen and extensin family protein precursor, putative, expressed
LOC_Os01g07040	2.21	0.000851	POEI41 - Pollen Ole e I allergen and extensin family protein precursor, expressed
LOC_Os01g07560	0.84	0.00053	receptor-like protein kinase 2 precursor, putative, expressed
LOC_Os01g08100	1.89	0.000811	flavonol-3-O-glycoside-7-O-glucosyltransferase 1, putative, expressed
LOC_Os01g08650	0.73	0.042	expressed protein
LOC_Os01g09150	0.98	0.00694	expressed protein
LOC_Os01g09260	1.35	0.0189	cytokinin dehydrogenase precursor, putative, expressed
LOC_Os01g09410	1.54	0.0101	expressed protein
LOC_Os01g09990	1.47	0.00887	helix-loop-helix DNA-binding domain containing protein, expressed
LOC_Os01g10940	0.91	0.00584	S-adenosylmethionine synthetase 2, putative, expressed
LOC_Os01g11430	0.72	0.028	expressed protein
LOC_Os01g11550	1.21	0.0128	TCP family transcription factor, putative, expressed
LOC_Os01g12340	0.98	0.0157	retrotransposon protein, putative, unclassified, expressed
LOC_Os01g12420	0.86	0.00141	receptor-like protein kinase, putative, expressed
LOC_Os01g12680	1.3	2.26e-06	C4-dicarboxylate transporter/malic acid transport protein, expressed
LOC_Os01g12760	2.16	0.00695	cytochrome P450, putative, expressed
LOC_Os01g12790	0.6	0.00372	receptor protein kinase, putative, expressed
LOC_Os01g13690	1.39	0.00405	ligA, putative, expressed
LOC_Os01g13710	1.32	0.0432	transposon protein, putative, unclassified, expressed
LOC_Os01g14260	2.28	0.0273	transposon protein, putative, Ac/Ds sub-class
LOC_Os01g14770	1.58	0.000257	retrotransposon protein, putative, unclassified, expressed
LOC_Os01g15380	1.21	5.91e-10	transposon protein, putative, unclassified, expressed
LOC_Os01g17402	0.83	0.000982	cyclin, putative, expressed
LOC_Os01g18050	1.89	0.00109	tubulin/FtsZ domain containing protein, putative, expressed
LOC_Os01g18930	1.68	0.0259	peroxidase precursor, putative, expressed
LOC_Os01g19020	0.6	0.0334	peroxidase precursor, putative, expressed
LOC_Os01g19070	1.96	0.000576	transposon protein, putative, CACTA, En/Spm sub-class, expressed
LOC_Os01g19280	0.92	0.000143	expressed protein
LOC_Os01g19330	1.69	1.8e-05	MYB family transcription factor, putative, expressed
LOC_Os01g19600	3.9	2.55e-05	transposon protein, putative, CACTA, En/Spm sub-class, expressed
LOC_Os01g19894	2.31	0.00707	transposon protein, putative, unclassified, expressed
LOC_Os01g20190	4.73	4.53e-07	transposon protein, putative, CACTA, En/Spm sub-class, expressed
LOC_Os01g20980	0.72	5.78e-05	pectinesterase, putative, expressed
LOC_Os01g21020	1.81	0.0069	expressed protein
LOC_Os01g21070	1.16	0.00492	endoglucanase, putative, expressed
LOC_Os01g21135	0.59	0.0037	retrotransposon protein, putative, unclassified, expressed
LOC_Os01g22170	1.56	0.0028	retrotransposon protein, putative, Ty3-gypsy subclass, expressed
LOC_Os01g22180	1.86	0.0147	retrotransposon protein, putative, Ty3-gypsy subclass, expressed
LOC_Os01g22640	1.33	0.0245	GDSL-like lipase/acylhydrolase, putative, expressed
LOC_Os01g22720	0.7	0.00671	expressed protein
LOC_Os01g23020	1.26	0.000414	retrotransposon protein, putative, Ty3-gypsy subclass, expressed
LOC_Os01g23370	1.38	0.00151	expressed protein
LOC_Os01g23880	0.64	0.0182	expressed protein
LOC_Os01g23930	1.75	0.00293	transposon protein, putative, unclassified, expressed
LOC_Os01g25900	0.9	0.0343	retrotransposon protein, putative, unclassified, expressed
LOC_Os01g27700	0.75	6.9e-06	laccase precursor protein, putative, expressed
LOC_Os01g28730	2.11	0.019	protein kinase domain containing protein, expressed
LOC_Os01g29900	0.97	0.0102	retrotransposon protein, putative, unclassified
LOC_Os01g31270	0.79	0.0237	annexin, putative, expressed
LOC_Os01g31760	0.71	0.0289	acyl-ACP thioesterase, putative, expressed
LOC_Os01g32640	0.82	0.033	OsFBX9 - F-box domain containing protein, expressed
LOC_Os01g33670	0.85	0.00745	expressed protein
LOC_Os01g34270	0.82	0.0183	OsFBX12 - F-box domain containing protein, expressed
LOC_Os01g34790	0.88	0.0134	expressed protein
LOC_Os01g35400	1.48	0.00303	retrotransposon protein, putative, unclassified
LOC_Os01g35660	3.54	0.00036	retrotransposon protein, putative, Ty3-gypsy subclass, expressed
LOC_Os01g36240	2.45	0.000875	peroxidase precursor, putative, expressed
LOC_Os01g36250	1.87	0.00784	transposon protein, putative, unclassified, expressed
LOC_Os01g37080	1.6	0.000448	retrotransposon protein, putative, unclassified, expressed
LOC_Os01g38260	1.77	0.0143	retrotransposon protein, putative, Ty3-gypsy subclass, expressed
LOC_Os01g39600	1.39	5.59e-05	expressed protein
LOC_Os01g40480	0.62	0.0446	anthranilate phosphoribosyltransferase, putative, expressed
LOC_Os01g41050	0.82	0.043	sulfate transporter, putative, expressed
LOC_Os01g41240	2.39	0.0344	hydrolase, alpha/beta fold family domain containing protein, expressed
LOC_Os01g41270	0.87	0.0429	OsFBD3 - F-box and FBD domain containing protein, expressed
LOC_Os01g41280	0.62	0.0108	OsFBD4 - F-box and FBD domain containing protein, expressed
LOC_Os01g41620	2.69	0.00128	transposon protein, putative, unclassified, expressed
LOC_Os01g41810	0.82	0.0375	cytochrome P450 72A1, putative, expressed
LOC_Os01g41960	3.06	0.00758	retrotransposon protein, putative, unclassified, expressed
LOC_Os01g43220	1.81	0.00692	chitinase domain-containing protein 1 precursor, putative, expressed
LOC_Os01g43350	0.58	0.0483	protein kinase family protein, putative, expressed
LOC_Os01g43500	1.7	0.00402	expressed protein
LOC_Os01g43950	0.78	0.0429	expressed protein
LOC_Os01g44250	0.84	0.0188	CBS domain containing membrane protein, putative, expressed
LOC_Os01g45330	1.64	9.53e-10	retrotransposon protein, putative, Ty3-gypsy subclass, expressed
LOC_Os01g45800	0.7	0.012	transposon protein, putative, unclassified, expressed
LOC_Os01g45810	1	7.6e-06	transposon protein, putative, unclassified, expressed
LOC_Os01g46250	1.78	0.0305	lipase, putative, expressed
LOC_Os01g46340	0.66	0.0356	chloroplast unusual positioning protein, putative, expressed
LOC_Os01g47070	1	0.00287	glycosyl hydrolase, putative, expressed
LOC_Os01g47850	1.01	2.19e-05	transposon protein, putative, unclassified, expressed
LOC_Os01g47860	1.68	0.000604	retrotransposon protein, putative, unclassified, expressed
LOC_Os01g47940	0.74	0.0392	transposon protein, putative, unclassified, expressed
LOC_Os01g48660	0.96	0.037	expressed protein
LOC_Os01g49970	1.13	0.0332	retrotransposon protein, putative, unclassified, expressed
LOC_Os01g50020	0.87	0.0487	expressed protein
LOC_Os01g50090	4.67	1.15e-09	retrotransposon protein, putative, unclassified, expressed
LOC_Os01g50360	2.77	0.00244	NAC domain containing protein, putative, expressed
LOC_Os01g50420	0.84	0.02	STE_MEKK_ste11_MAP3K.7 - STE kinases include homologs to sterile 7, sterile 11 and sterile 20 from yeast, expressed
LOC_Os01g51490	0.86	6.77e-06	expressed protein
LOC_Os01g52030	0.76	0.0487	zinc finger A20 and AN1 domain-containing stress-associated protein, putative, expressed
LOC_Os01g52140	1.15	0.00889	expressed protein
LOC_Os01g52230	1.78	0.00692	phosphoethanolamine/phosphocholine phosphatase, putative, expressed
LOC_Os01g52380	0.62	0.00621	expressed protein
LOC_Os01g52410	1.15	0.000127	myb-like DNA-binding domain containing protein, putative, expressed
LOC_Os01g53779	0.72	0.0135	expressed protein
LOC_Os01g53900	1.12	0.00881	elongation factor, putative, expressed
LOC_Os01g54450	0.6	0.0378	DUF584 domain containing protein, putative, expressed
LOC_Os01g54670	0.8	0.026	coiled-coil domain-containing protein 25, putative, expressed
LOC_Os01g56740	0.83	0.000844	OsFBDUF7 - F-box and DUF domain containing protein, expressed
LOC_Os01g56810	1.44	0.000274	cytokinin dehydrogenase precursor, putative, expressed
LOC_Os01g57650	0.77	0.0117	ZOS1-12 - C2H2 zinc finger protein, expressed
LOC_Os01g57735	0.58	0.038	expressed protein
LOC_Os01g57840	1.14	0.000376	expressed protein
LOC_Os01g57854	0.64	0.00503	pectinesterase, putative, expressed
LOC_Os01g58270	0.6	0.00268	OsSub7 - Putative Subtilisin homologue, expressed
LOC_Os01g58410	1.08	0.0124	expressed protein
LOC_Os01g58570	1.65	0.00114	retrotransposon protein, putative, Ty3-gypsy subclass, expressed
LOC_Os01g58820	2.4	0.00362	retrotransposon protein, putative, Ty1-copia subclass, expressed
LOC_Os01g59100	0.82	0.00134	cytokinin-N-glucosyltransferase 1, putative, expressed
LOC_Os01g59420	1.09	0.00806	expressed protein
LOC_Os01g60020	0.6	0.00701	NAC domain transcription factor, putative, expressed
LOC_Os01g60450	0.91	0.000459	cytochrome P450, putative, expressed
LOC_Os01g60670	1.23	0.0405	receptor-like protein kinase precursor, putative, expressed
LOC_Os01g60980	1.59	0.0119	retrotransposon protein, putative, Ty3-gypsy subclass, expressed
LOC_Os01g61010	0.59	0.00532	nodulin, putative, expressed
LOC_Os01g61140	0.93	0.0147	retrotransposon protein, putative, unclassified, expressed
LOC_Os01g61270	1.01	0.00529	retrotransposon protein, putative, Ty3-gypsy subclass, expressed
LOC_Os01g61630	0.59	0.0415	expressed protein
LOC_Os01g62220	1.93	5.74e-07	pentatricopeptide, putative, expressed
LOC_Os01g62480	1.16	0.000296	laccase precursor protein, putative, expressed
LOC_Os01g62530	0.75	0.0184	expressed protein
LOC_Os01g63854	1.09	0.0275	transmembrane amino acid transporter protein, putative, expressed
LOC_Os01g63960	0.98	0.000277	retrotransposon protein, putative, Ty1-copia subclass, expressed
LOC_Os01g64830	1.24	0.0276	aspartic proteinase nepenthesin precursor, putative, expressed
LOC_Os01g64890	1.17	0.0277	CorA-like magnesium transporter protein, putative, expressed
LOC_Os01g65010	0.68	0.000103	serine/threonine-protein kinase receptor precursor, putative, expressed
LOC_Os01g65490	1.13	0.00235	DNA binding protein, putative, expressed
LOC_Os01g65830	3.73	0.000417	acyl-desaturase, chloroplast precursor, putative, expressed
LOC_Os01g65860	1.66	0.00351	ANTH domain containing protein, expressed
LOC_Os01g66110	4.92	0.00564	methyltransferase, putative, expressed
LOC_Os01g66740	0.9	0.0125	inactive receptor kinase At1g27190 precursor, putative, expressed
LOC_Os01g66820	1.26	0.00587	inactive receptor kinase At1g27190 precursor, putative, expressed
LOC_Os01g67790	1.17	0.0164	F-box protein interaction domain containing protein, expressed
LOC_Os01g67950	1.97	1.28e-05	ubiquitin family protein, putative, expressed
LOC_Os01g68050	0.9	0.0477	transmembrane amino acid transporter protein, putative, expressed
LOC_Os01g68545	0.87	0.00201	expressed protein
LOC_Os01g68730	1.05	0.0418	RNA-binding protein FUS, putative, expressed
LOC_Os01g70220	1.9	0.00229	histone-lysine N-methyltransferase, putative, expressed
LOC_Os01g70900	1.06	0.0283	retrotransposon protein, putative, unclassified
LOC_Os01g71340	0.69	0.00287	glycosyl hydrolases family 17, putative, expressed
LOC_Os01g71380	0.64	0.00469	glycosyl hydrolases family 17, putative, expressed
LOC_Os01g71400	0.88	0.0012	glycosyl hydrolases family 17, putative, expressed
LOC_Os01g71820	0.58	0.00513	glycosyl hydrolases family 17, putative, expressed
LOC_Os01g71910	4.2	0.000134	transposon protein, putative, CACTA, En/Spm sub-class, expressed
LOC_Os01g72700	0.69	0.000432	expressed protein
LOC_Os01g72710	1.6	0.0374	expressed protein
LOC_Os01g72720	1.52	0.012	expressed protein
LOC_Os01g73110	0.97	0.0482	expressed protein
LOC_Os01g73240	2.56	0.00295	expressed protein
LOC_Os01g73380	0.95	0.00293	retrotransposon protein, putative, Ty1-copia subclass, expressed
LOC_Os01g73500	0.68	0.0332	expressed protein
LOC_Os01g73870	1.45	0.0175	transposon protein, putative, unclassified, expressed
LOC_Os01g73980	1.46	0.000988	xylem cysteine proteinase 2 precursor, putative, expressed
LOC_Os01g74550	1.03	0.000533	transposon protein, putative, unclassified, expressed
LOC_Os02g01800	1.67	0.00649	receptor-like protein kinase precursor, putative, expressed
LOC_Os02g02000	0.71	0.0474	cytochrome P450, putative, expressed
LOC_Os02g02140	1.1	0.0413	receptor protein kinase CLAVATA1 precursor, putative, expressed
LOC_Os02g02150	1.6	5.31e-08	ATP-dependent helicase HRQ1, putative, expressed
LOC_Os02g02230	1.67	0.00136	cytochrome P450, putative, expressed
LOC_Os02g02460	0.76	0.0296	transposon protein, putative, unclassified, expressed
LOC_Os02g02610	2.25	0.00825	transposon protein, putative, unclassified, expressed
LOC_Os02g03210	1.27	0.0322	FAD-binding and arabino-lactone oxidase domains containing protein, putative, expressed
LOC_Os02g03240	2.93	3.63e-11	transposon protein, putative, unclassified, expressed
LOC_Os02g03380	1.97	0.000137	retrotransposon protein, putative, unclassified, expressed
LOC_Os02g03660	1.32	0.0135	OsFBDUF12 - F-box and DUF domain containing protein, expressed
LOC_Os02g04430	1.18	0.00211	STRUBBELIG-RECEPTOR FAMILY 1 precursor, putative, expressed
LOC_Os02g04940	2.52	6.56e-05	retrotransposon protein, putative, Ty3-gypsy subclass, expressed
LOC_Os02g05190	0.97	0.0484	expressed protein
LOC_Os02g05220	2.07	0.0015	retrotransposon protein, putative, unclassified, expressed
LOC_Os02g05260	1	0.0387	retrotransposon protein, putative, unclassified, expressed
LOC_Os02g05960	0.61	0.00539	phytosulfokine receptor precursor, putative, expressed
LOC_Os02g06130	0.61	0.0278	phytosulfokine receptor precursor, putative, expressed
LOC_Os02g06160	1.37	0.000971	cysteine-rich receptor-like protein kinase 16 precursor, putative, expressed
LOC_Os02g06200	0.96	0.0114	phytosulfokine receptor precursor, putative, expressed
LOC_Os02g06210	0.64	0.0382	phytosulfokine receptor precursor, putative, expressed
LOC_Os02g06240	1.93	0.00272	phytosulfokine receptor precursor, putative, expressed
LOC_Os02g07320	0.66	0.0156	expressed protein
LOC_Os02g07810	2.28	7.76e-06	inactive receptor kinase At2g26730 precursor, putative, expressed
LOC_Os02g08270	1.29	0.0296	class I glutamine amidotransferase, putative, expressed
LOC_Os02g09320	1.07	0.0232	cytochrome P450, putative, expressed
LOC_Os02g10100	1.33	0.0285	leucine-rich repeat receptor protein kinase EXS precursor, putative, expressed
LOC_Os02g10240	2.39	0.0224	ZOS2-05 - C2H2 zinc finger protein, expressed
LOC_Os02g10450	0.93	0.0383	expressed protein
LOC_Os02g10460	1.12	0.00258	expressed protein
LOC_Os02g10630	4.52	0.0365	GRAM and C2 domains containing protein, putative, expressed
LOC_Os02g10800	0.58	0.015	mitochondrial carrier protein, putative, expressed
LOC_Os02g12780	2.07	0.0418	cytokinin dehydrogenase precursor, putative, expressed
LOC_Os02g13010	1.2	0.0185	retrotransposon protein, putative, unclassified, expressed
LOC_Os02g13930	0.63	0.018	expressed protein
LOC_Os02g13965	0.82	0.0221	lectin protein kinase family protein, putative, expressed
LOC_Os02g14720	2.2	0.0349	expressed protein
LOC_Os02g15690	2.42	0.0117	polygalacturonase, putative, expressed
LOC_Os02g15760	1.7	0.0149	helix-loop-helix DNA-binding domain containing protein, expressed
LOC_Os02g16190	1.65	0.00116	retrotransposon protein, putative, Ty3-gypsy subclass, expressed
LOC_Os02g16809	1.21	1.72e-06	expansin precursor, putative, expressed
LOC_Os02g16940	0.82	0.00968	OsSub13 - Putative Subtilisin homologue, expressed
LOC_Os02g16960	1.57	0.000741	retrotransposon protein, putative, Ty3-gypsy subclass, expressed
LOC_Os02g17240	0.61	0.0176	ATROPGEF7/ROPGEF7, putative, expressed
LOC_Os02g17600	0.73	0.000321	galactoside 2-alpha-L-fucosyltransferase, putative, expressed
LOC_Os02g17760	3.42	0.00107	cytochrome P450, putative, expressed
LOC_Os02g17860	0.69	0.00275	retrotransposon protein, putative, unclassified, expressed
LOC_Os02g18230	1.08	0.0205	retrotransposon protein, putative, unclassified, expressed
LOC_Os02g18310	1.85	0.00165	retrotransposon protein, putative, Ty1-copia subclass, expressed
LOC_Os02g18670	0.58	0.0122	ABC transporter family protein, putative, expressed
LOC_Os02g19670	0.71	0.00556	retrotransposon protein, putative, unclassified, expressed
LOC_Os02g19750	0.96	0.0216	NBS-LRR type disease resistance protein, putative, expressed
LOC_Os02g20260	1.32	0.0143	retrotransposon protein, putative, unclassified, expressed
LOC_Os02g21220	0.67	0.00546	expressed protein
LOC_Os02g21740	3.45	0.0297	retrotransposon protein, putative, unclassified, expressed
LOC_Os02g24090	0.69	0.0469	retrotransposon protein, putative, unclassified, expressed
LOC_Os02g24740	1.25	0.00814	OsSAUR9 - Auxin-responsive SAUR gene family member, expressed
LOC_Os02g25830	0.59	0.0376	expressed protein
LOC_Os02g25970	2.61	1.91e-05	retrotransposon protein, putative, unclassified, expressed
LOC_Os02g26770	1.34	0.00651	cytochrome P450, putative, expressed
LOC_Os02g26810	1.62	1.6e-24	cytochrome P450, putative, expressed
LOC_Os02g27790	0.73	1.82e-05	splicing factor 3B subunit 1, putative, expressed
LOC_Os02g28870	1.11	0.0381	U-box domain-containing protein, putative, expressed
LOC_Os02g28970	0.65	0.000345	expressed protein
LOC_Os02g29464	2.06	0.0164	RecF/RecN/SMC N terminal domain containing protein, expressed
LOC_Os02g30680	2.7	5.14e-09	transposon protein, putative, unclassified, expressed
LOC_Os02g30880	3.33	1.92e-10	retrotransposon protein, putative, unclassified, expressed
LOC_Os02g31090	0.67	0.0293	collagen-binding protein, putative, expressed
LOC_Os02g31850	0.67	0.000533	transposon protein, putative, unclassified, expressed
LOC_Os02g31940	0.61	0.0311	potassium transporter, putative, expressed
LOC_Os02g32660	1.54	0.0397	1,4-alpha-glucan-branching enzyme, chloroplast precursor, putative, expressed
LOC_Os02g33640	0.9	0.000462	expressed protein
LOC_Os02g33850	0.83	0.0315	elongation factor Tu family protein, putative, expressed
LOC_Os02g34030	0.74	0.000523	retrotransposon protein, putative, unclassified, expressed
LOC_Os02g34390	0.73	0.00118	expressed protein
LOC_Os02g35060	0.98	0.0336	RNA methyltransferase protein, putative, expressed
LOC_Os02g35490	0.82	0.01	MLO domain containing protein, putative, expressed
LOC_Os02g35660	1.24	0.0011	PTF1, putative, expressed
LOC_Os02g36020	1.18	0.00925	transposon protein, putative, CACTA, En/Spm sub-class, expressed
LOC_Os02g36190	0.9	0.024	cytochrome P450, putative, expressed
LOC_Os02g36600	0.67	0.00866	aldose 1-epimerase, putative, expressed
LOC_Os02g36619	0.67	0.000322	exo70 exocyst complex subunit, putative, expressed
LOC_Os02g36700	1.16	0.0442	sucrose transporter BoSUT1, putative, expressed
LOC_Os02g36790	1.9	0.0416	retrotransposon protein, putative, Ty3-gypsy subclass
LOC_Os02g36950	0.97	0.00415	uncharacterized Cys-rich domain containing protein, putative, expressed
LOC_Os02g38370	0.69	0.00642	transposon protein, putative, unclassified, expressed
LOC_Os02g38380	1.09	3.29e-11	transposon protein, putative, unclassified, expressed
LOC_Os02g38550	1.52	1.77e-05	retrotransposon protein, putative, Ty3-gypsy subclass, expressed
LOC_Os02g38660	1.37	0.000128	retrotransposon protein, putative, unclassified, expressed
LOC_Os02g38670	0.81	0.0317	retrotransposon protein, putative, unclassified, expressed
LOC_Os02g39110	2.26	5.91e-05	retrotransposon protein, putative, unclassified, expressed
LOC_Os02g39120	0.85	0.0114	transposon protein, putative, unclassified, expressed
LOC_Os02g39240	0.69	3.57e-05	cyclin, putative, expressed
LOC_Os02g39480	1	0.0195	protein phosphatase 2C, putative, expressed
LOC_Os02g39930	0.69	0.0414	OsTIL-1 Temperature-induced lipocalin-1, expressed
LOC_Os02g40390	1.71	0.00374	retrotransposon protein, putative, unclassified, expressed
LOC_Os02g40760	0.69	0.0256	expressed protein
LOC_Os02g40770	1.3	0.0488	SET domain containing protein, expressed
LOC_Os02g41680	0.77	2.4e-07	phenylalanine ammonia-lyase, putative, expressed
LOC_Os02g42640	0.69	0.045	CBS domain-containing protein, putative, expressed
LOC_Os02g43410	0.93	0.0298	transposon protein, putative, unclassified, expressed
LOC_Os02g43470	0.7	0.0217	glutamate dehydrogenase protein, putative, expressed
LOC_Os02g44260	1	0.0218	zinc-binding protein, putative, expressed
LOC_Os02g44390	4.04	4.79e-05	retrotransposon protein, putative, unclassified, expressed
LOC_Os02g44410	1.39	0.00608	retrotransposon protein, putative, unclassified, expressed
LOC_Os02g44880	0.86	0.00438	expressed protein
LOC_Os02g45310	0.71	0.000157	dehydration response related protein, putative, expressed
LOC_Os02g45620	0.72	0.0147	DUF623 domain containing protein, expressed
LOC_Os02g46560	0.61	0.00419	helix-loop-helix DNA-binding protein, putative, expressed
LOC_Os02g46780	1.76	0.0102	MYB family transcription factor, putative, expressed
LOC_Os02g47200	0.79	0.00442	transposon protein, putative, unclassified, expressed
LOC_Os02g47210	0.84	0.000877	amino acid permease family protein, putative, expressed
LOC_Os02g47380	1.33	0.000105	retrotransposon protein, putative, unclassified, expressed
LOC_Os02g47470	0.94	0.0297	cytochrome P450, putative, expressed
LOC_Os02g47690	1.5	8.36e-12	retrotransposon protein, putative, Ty3-gypsy subclass, expressed
LOC_Os02g48700	2	6.52e-06	expressed protein
LOC_Os02g49410	1.51	6.23e-05	histone-like transcription factor and archaeal histone, putative, expressed
LOC_Os02g49520	0.67	0.000149	armadillo/beta-catenin repeat family protein, putative, expressed
LOC_Os02g49660	0.61	8.71e-05	expressed protein
LOC_Os02g49720	0.58	0.00158	aldehyde dehydrogenase, putative, expressed
LOC_Os02g50690	0.86	0.00365	GDSL-like lipase/acylhydrolase, putative, expressed
LOC_Os02g51680	0.61	0.00232	uncharacterized glycosyl hydrolase Rv2006/MT2062, putative, expressed
LOC_Os02g52000	0.77	5.06e-05	phosphate-induced protein 1 conserved region domain containing protein, expressed
LOC_Os02g52010	0.59	0.0326	phosphate-induced protein 1 conserved region domain containing protein, expressed
LOC_Os02g52080	4.61	0.00114	retrotransposon protein, putative, unclassified, expressed
LOC_Os02g52300	0.73	0.0427	CPuORF38 - conserved peptide uORF-containing transcript, expressed
LOC_Os02g52700	0.59	0.0145	alpha-amylase precursor, putative, expressed
LOC_Os02g52930	1.36	0.00568	integral membrane protein DUF6 containing protein, expressed
LOC_Os02g53230	0.78	0.0141	transcription elongation factor SPT5 homolog 1, putative, expressed
LOC_Os02g53610	1.61	0.0152	retrotransposon protein, putative, Ty1-copia subclass, expressed
LOC_Os02g53690	5.29	0.000721	growth regulating factor protein, putative, expressed
LOC_Os02g54330	0.93	0.0191	OsFBDUF14 - F-box and DUF domain containing protein, expressed
LOC_Os02g55400	0.59	0.000272	ATPase 8, plasma membrane-type, putative, expressed
LOC_Os02g55860	5.71	6.47e-05	retrotransposon protein, putative, Ty1-copia subclass
LOC_Os02g55890	1.37	4.68e-10	inorganic H+ pyrophosphatase, putative, expressed
LOC_Os02g56010	0.72	0.0155	anthocyanidin 3-O-glucosyltransferase, putative, expressed
LOC_Os02g56050	1.22	0.0343	rhodanese-like domain containing protein, putative, expressed
LOC_Os02g56120	0.69	0.0193	OsIAA9 - Auxin-responsive Aux/IAA gene family member, expressed
LOC_Os02g56380	1.26	4.53e-11	OsWAK21 - OsWAK receptor-like cytoplasmic kinase OsWAK-RLCK, expressed
LOC_Os02g56400	0.94	0.0243	OsWAK22 - OsWAK receptor-like protein kinase, expressed
LOC_Os02g56680	0.98	5.18e-06	dehydrogenase, putative, expressed
LOC_Os02g56760	1.85	0.0109	OsFBX66 - F-box domain containing protein, expressed
LOC_Os02g57810	0.61	0.0261	cytochrome P450, putative, expressed
LOC_Os02g58390	0.92	0.00704	inactive receptor kinase At2g26730 precursor, putative, expressed
LOC_Os03g01012	0.69	0.012	tetraspanin family protein, putative, expressed
LOC_Os03g01290	0.91	0.0286	peptide transporter PTR2, putative, expressed
LOC_Os03g01530	1.19	0.00826	tubulin/FtsZ domain containing protein, putative, expressed
LOC_Os03g02210	1.05	0.00477	expressed protein
LOC_Os03g02530	0.76	1.24e-07	OsRhmbd7 - Putative Rhomboid homologue, expressed
LOC_Os03g02740	0.95	0.036	phospholipase D, putative, expressed
LOC_Os03g02800	1.17	0.00149	no apical meristem protein, putative, expressed
LOC_Os03g03060	2.69	7.93e-08	transposon protein, putative, unclassified, expressed
LOC_Os03g03270	0.78	0.0217	fringe-related protein, putative, expressed
LOC_Os03g03760	1.01	0.0389	MYB family transcription factor, putative, expressed
LOC_Os03g03860	1	0.00019	expressed protein
LOC_Os03g04890	0.68	0.00463	zinc finger family protein, putative, expressed
LOC_Os03g05720	1.29	0.0131	WD domain, G-beta repeat domain containing protein, expressed
LOC_Os03g05790	1.55	0.0288	transposon protein, putative, unclassified, expressed
LOC_Os03g06560	2.15	0.00458	retrotransposon protein, putative, unclassified, expressed
LOC_Os03g06940	1.48	0.0136	beta-galactosidase, putative, expressed
LOC_Os03g07000	1.15	0.00635	oxidoreductase, putative, expressed
LOC_Os03g07260	2.82	0.0359	tetratricopeptide repeat domain containing protein, expressed
LOC_Os03g07770	0.76	0.00785	transposon protein, putative, unclassified, expressed
LOC_Os03g07780	1.05	0.00231	transposon protein, putative, unclassified, expressed
LOC_Os03g08130	1	0.000877	expressed protein
LOC_Os03g08320	0.63	0.00595	ZIM domain containing protein, putative, expressed
LOC_Os03g08350	0.85	0.036	ubiquitin carboxyl-terminal hydrolase, family 1, putative, expressed
LOC_Os03g09070	0.67	0.0474	leucine rich repeat domain containing protein, putative, expressed
LOC_Os03g10260	2.06	0.000198	expressed protein
LOC_Os03g11190	0.83	0.0406	expressed protein
LOC_Os03g11420	1.13	0.0352	Os3bglu6 - beta-glucosidase/beta-fucosidase/beta-galactosidase, expressed
LOC_Os03g11900	1.14	4.14e-05	transporter family protein, putative, expressed
LOC_Os03g12200	0.59	0.00219	OsFBX81 - F-box domain containing protein, expressed
LOC_Os03g12730	0.6	0.000556	receptor protein kinase CLAVATA1 precursor, putative, expressed
LOC_Os03g12760	1.24	0.000934	helix-loop-helix DNA-binding domain containing protein, expressed
LOC_Os03g12990	1.01	0.00841	phytosulfokines precursor, putative, expressed
LOC_Os03g13570	1.39	0.0332	glycosyl hydrolases family 16, putative, expressed
LOC_Os03g14210	1.18	0.00707	glycosyl hydrolases family 17, putative, expressed
LOC_Os03g14560	1.55	0.0255	cytochrome P450, putative, expressed
LOC_Os03g15160	1.02	0.00592	retrotransposon protein, putative, Ty3-gypsy subclass, expressed
LOC_Os03g15790	1	0.0488	ZOS3-08 - C2H2 zinc finger protein, expressed
LOC_Os03g16160	1.07	0.0234	hypothetical protein
LOC_Os03g16260	1.21	0.0242	protein kinase, putative, expressed
LOC_Os03g16760	0.8	0.0302	protein phosphatase 2C, putative, expressed
LOC_Os03g16860	0.71	0.0153	DnaK family protein, putative, expressed
LOC_Os03g16960	1.05	1.4e-06	cysteine-rich repeat secretory protein 55 precursor, putative, expressed
LOC_Os03g17350	0.64	2.49e-07	white-brown complex homolog protein, putative, expressed
LOC_Os03g17800	0.7	3.58e-07	phosphatidylinositol transfer protein alpha isoform, putative, expressed
LOC_Os03g18220	3.68	9.11e-05	pyruvate decarboxylase isozyme 2, putative, expressed
LOC_Os03g18630	1.08	2.58e-08	receptor-like kinase RHG1, putative, expressed
LOC_Os03g19470	1.13	0.000664	proteins of unknown function domain containing protein, expressed
LOC_Os03g20930	1.1	0.0393	retrotransposon protein, putative, unclassified, expressed
LOC_Os03g21040	0.77	0.00111	stress responsive protein, putative, expressed
LOC_Os03g22090	0.87	0.0312	retrotransposon protein, putative, unclassified, expressed
LOC_Os03g23200	0.91	1.14e-05	retrotransposon protein, putative, Ty3-gypsy subclass, expressed
LOC_Os03g23220	1.12	0.0153	retrotransposon protein, putative, Ty3-gypsy subclass, expressed
LOC_Os03g23770	0.75	0.00168	retrotransposon protein, putative, unclassified, expressed
LOC_Os03g23800	3.34	1.3e-11	retrotransposon protein, putative, Ty3-gypsy subclass, expressed
LOC_Os03g25220	1.74	0.0078	OsFBX88 - F-box domain containing protein, expressed
LOC_Os03g25280	0.68	0.00559	peroxidase precursor, putative, expressed
LOC_Os03g26370	0.7	0.0235	zinc finger, C3HC4 type domain containing protein, expressed
LOC_Os03g26390	1.19	0.00245	retrotransposon protein, putative, Ty3-gypsy subclass, expressed
LOC_Os03g27690	2.78	0.000727	expressed protein
LOC_Os03g27730	1.78	0.0106	transposon protein, putative, CACTA, En/Spm sub-class, expressed
LOC_Os03g27750	1.9	2.1e-06	expressed protein
LOC_Os03g30420	2.19	0.013	cytochrome P450, putative, expressed
LOC_Os03g30850	1.3	0.00577	hypothetical protein
LOC_Os03g32230	0.8	0.0344	ZOS3-12 - C2H2 zinc finger protein, expressed
LOC_Os03g33520	0.67	0.0125	exo70 exocyst complex subunit, putative, expressed
LOC_Os03g35540	3.15	0.00276	retrotransposon protein, putative, unclassified, expressed
LOC_Os03g36220	0.59	1.65e-07	retrotransposon protein, putative, unclassified, expressed
LOC_Os03g36239	0.74	3.77e-09	retrotransposon protein, putative, Ty3-gypsy subclass, expressed
LOC_Os03g36900	1.17	0.00207	expressed protein
LOC_Os03g37411	0.83	0.000287	MATE efflux family protein, putative, expressed
LOC_Os03g39100	0.86	0.000355	no apical meristem protein, expressed
LOC_Os03g39240	1.13	0.00613	expressed protein
LOC_Os03g39650	0.66	0.0433	cytochrome P450, putative, expressed
LOC_Os03g39850	1.36	0.00428	glutathione S-transferase, putative, expressed
LOC_Os03g39960	1.5	0.000847	expressed protein
LOC_Os03g40370	0.79	0.0001	OsFBDUF15 - F-box and DUF domain containing protein, expressed
LOC_Os03g41920	1.11	0.0349	expressed protein
LOC_Os03g42464	0.89	0.049	expressed protein
LOC_Os03g43140	0.6	0.0114	expressed protein
LOC_Os03g43350	0.95	0.0321	expressed protein
LOC_Os03g43650	1.27	0.00553	uncharacterized protein At4g06744 precursor, putative, expressed
LOC_Os03g43660	0.75	0.0325	retrotransposon protein, putative, unclassified, expressed
LOC_Os03g44940	0.68	0.000923	retrotransposon protein, putative, unclassified, expressed
LOC_Os03g45140	3.23	1.3e-07	transposon protein, putative, unclassified
LOC_Os03g45330	1.68	0.0133	hsp20/alpha crystallin family protein, putative, expressed
LOC_Os03g46450	0.76	0.0188	retrotransposon protein, putative, Ty1-copia subclass, expressed
LOC_Os03g46540	0.92	0.0217	expressed protein
LOC_Os03g46550	0.7	0.000643	RGH1A, putative, expressed
LOC_Os03g47310	2.32	0.000697	transposon protein, putative, CACTA, En/Spm sub-class, expressed
LOC_Os03g48370	0.68	0.0326	disease resistance RPP13-like protein 1, putative, expressed
LOC_Os03g48570	1.62	0.0352	expressed protein
LOC_Os03g49380	0.72	0.00513	lipoxygenase, putative, expressed
LOC_Os03g49430	0.89	0.045	pre-mRNA-splicing factor, putative, expressed
LOC_Os03g51180	0.74	0.0156	expressed protein
LOC_Os03g51330	0.67	0.0292	GRAS family transcription factor domain containing protein, expressed
LOC_Os03g51750	1.39	0.000163	expressed protein
LOC_Os03g53090	1.36	0.00132	LRR-kinase protein, putative, expressed
LOC_Os03g53410	1.08	0.000489	protein kinase domain containing protein, expressed
LOC_Os03g53550	0.61	0.0299	retrotransposon protein, putative, unclassified, expressed
LOC_Os03g55350	0.82	0.00945	OsSub31 - Putative Subtilisin homologue, expressed
LOC_Os03g55420	0.78	0.0132	peroxidase precursor, putative, expressed
LOC_Os03g55430	1.22	0.00182	expressed protein
LOC_Os03g55640	1.04	0.00469	OsSigP2 - Putative Type I Signal Peptidase homologue; employs a putative Ser/Lys catalytic dyad, expressed
LOC_Os03g56450	1.16	0.00225	OsFBX111 - F-box domain containing protein, expressed
LOC_Os03g56904	1.54	0.00379	expressed protein
LOC_Os03g57920	0.78	0.0295	AN1-like zinc finger domain containing protein, expressed
LOC_Os03g58660	2.29	0.00805	transposon protein, putative, unclassified, expressed
LOC_Os03g59430	0.65	0.00252	uncharacterized glycosyltransferase, putative, expressed
LOC_Os03g59950	1.24	0.00912	receptor-like kinase, putative, expressed
LOC_Os03g60000	0.97	0.0459	SPFH domain/Band 7 family protein, expressed
LOC_Os03g60670	1.06	0.000198	retrotransposon protein, putative, unclassified, expressed
LOC_Os03g61249	1.83	0.0196	RD26, putative, expressed
LOC_Os03g61319	3.5	0.000585	RD26, putative, expressed
LOC_Os03g61620	2.41	0.03	expressed protein
LOC_Os03g62140	1.21	0.00129	heat shock protein DnaJ, putative, expressed
LOC_Os03g62590	0.73	0.0134	oxidoreductase, short chain dehydrogenase/reductase family domain containing protein, expressed
LOC_Os03g63370	0.94	0.0442	CRAL/TRIO domain containing protein, expressed
LOC_Os03g63600	2.25	0.000419	tetraspanin family protein, putative, expressed
LOC_Os03g63620	0.73	0.0498	tetraspanin family protein, putative, expressed
LOC_Os03g64100	1.28	0.0259	expressed protein
LOC_Os03g64150	0.91	0.0341	MATE efflux family protein, putative, expressed
LOC_Os03g64260	2.85	1.68e-05	AP2 domain containing protein, expressed
LOC_Os04g01070	0.58	8.96e-07	transposon protein, putative, CACTA, En/Spm sub-class, expressed
LOC_Os04g01320	1.11	3.59e-05	serine/threonine-protein kinase receptor precursor, putative, expressed
LOC_Os04g01354	0.66	0.0329	chalcone synthase, putative, expressed
LOC_Os04g01740	0.82	8.91e-05	heat shock protein, putative, expressed
LOC_Os04g01874	0.66	0.0335	protein kinase, putative, expressed
LOC_Os04g02420	1.28	0.00758	transposon protein, putative, unclassified, expressed
LOC_Os04g02860	1.41	0.0378	disease resistance protein RPM1, putative, expressed
LOC_Os04g02920	0.74	0.022	leucine-rich repeat family protein, putative, expressed
LOC_Os04g03860	0.97	0.0111	expressed protein
LOC_Os04g03980	0.62	0.0195	flavin monooxygenase, putative, expressed
LOC_Os04g04820	1.09	0.000255	retrotransposon protein, putative, unclassified, expressed
LOC_Os04g05240	0.87	0.0185	retrotransposon protein, putative, unclassified
LOC_Os04g05680	0.96	0.00366	retrotransposon protein, putative, Ty3-gypsy subclass, expressed
LOC_Os04g06080	1.05	7.78e-12	retrotransposon protein, putative, Ty3-gypsy subclass, expressed
LOC_Os04g06374	0.65	0.0267	retrotransposon protein, putative, Ty3-gypsy subclass, expressed
LOC_Os04g06430	0.96	1.46e-05	retrotransposon protein, putative, Ty3-gypsy subclass, expressed
LOC_Os04g06700	1.06	0.0219	expressed protein
LOC_Os04g06900	1.55	0.000284	expressed protein
LOC_Os04g07020	1.1	0.000137	retrotransposon protein, putative, Ty3-gypsy subclass, expressed
LOC_Os04g07090	3.99	0.0261	retrotransposon protein, putative, unclassified, expressed
LOC_Os04g07320	1.59	0.00681	retrotransposon protein, putative, Ty3-gypsy subclass, expressed
LOC_Os04g07340	4.63	1.3e-06	retrotransposon protein, putative, Ty3-gypsy subclass, expressed
LOC_Os04g07370	2.94	0.000425	retrotransposon protein, putative, Ty3-gypsy subclass, expressed
LOC_Os04g07470	0.87	0.00281	retrotransposon protein, putative, Ty3-gypsy subclass, expressed
LOC_Os04g07570	1.86	0.0108	retrotransposon protein, putative, Ty3-gypsy subclass, expressed
LOC_Os04g07590	1.06	0.000956	retrotransposon protein, putative, LINE subclass, expressed
LOC_Os04g07650	6.43	7.39e-07	retrotransposon protein, putative, Ty3-gypsy subclass, expressed
LOC_Os04g07730	0.87	5.37e-06	retrotransposon protein, putative, unclassified, expressed
LOC_Os04g08430	2.68	2.31e-06	retrotransposon protein, putative, unclassified, expressed
LOC_Os04g08510	0.72	0.0188	OsFBX117 - F-box domain containing protein, expressed
LOC_Os04g09480	2.56	1.15e-05	retrotransposon protein, putative, Ty3-gypsy subclass, expressed
LOC_Os04g10100	2.81	8.12e-08	retrotransposon protein, putative, Ty3-gypsy subclass, expressed
LOC_Os04g10360	0.63	0.00548	OsSub40 - Putative Subtilisin homologue, expressed
LOC_Os04g10720	1.05	0.0152	retrotransposon protein, putative, unclassified, expressed
LOC_Os04g10850	0.87	0.0393	retrotransposon protein, putative, Ty3-gypsy subclass, expressed
LOC_Os04g11450	1.34	0.00736	OsFBX118 - F-box domain containing protein, expressed
LOC_Os04g11660	1.32	0.00559	OsFBX119 - F-box domain containing protein, expressed
LOC_Os04g12310	1.26	0.0151	retrotransposon protein, putative, Ty3-gypsy subclass, expressed
LOC_Os04g12520	0.92	0.0328	transposon protein, putative, unclassified, expressed
LOC_Os04g13170	0.67	0.0482	OsFBD10 - F-box and FBD domain containing protein, expressed
LOC_Os04g13220	0.88	0.0425	ABC transporter family protein, putative, expressed
LOC_Os04g13880	1.13	3.15e-06	retrotransposon protein, putative, unclassified, expressed
LOC_Os04g13950	0.72	0.000214	retrotransposon protein, putative, unclassified, expressed
LOC_Os04g14620	0.59	0.00621	retrotransposon protein, putative, Ty3-gypsy subclass, expressed
LOC_Os04g16160	0.81	0.000356	expressed protein
LOC_Os04g16600	1.05	0.0226	retrotransposon protein, putative, Ty3-gypsy subclass, expressed
LOC_Os04g16680	0.8	0.0211	fructose-1,6-bisphosphatase, putative, expressed
LOC_Os04g17020	6.23	2.52e-06	retrotransposon protein, putative, Ty1-copia subclass, expressed
LOC_Os04g17840	1.82	0.000112	retrotransposon protein, putative, unclassified, expressed
LOC_Os04g17920	4	9.07e-05	retrotransposon protein, putative, unclassified, expressed
LOC_Os04g18420	1.69	0.0276	retrotransposon protein, putative, unclassified, expressed
LOC_Os04g18700	0.7	0.0136	retrotransposon protein, putative, Ty3-gypsy subclass, expressed
LOC_Os04g19130	0.95	0.0445	retrotransposon protein, putative, unclassified
LOC_Os04g19320	1.38	0.0157	retrotransposon protein, putative, unclassified, expressed
LOC_Os04g20030	2.22	2.54e-05	retrotransposon protein, putative, Ty3-gypsy subclass
LOC_Os04g20680	0.72	0.00608	wall-associated receptor kinase 3 precursor, putative, expressed
LOC_Os04g21090	1.31	0.000982	retrotransposon protein, putative, unclassified, expressed
LOC_Os04g21100	1.01	5.04e-06	retrotransposon protein, putative, unclassified, expressed
LOC_Os04g21140	0.94	0.0377	retrotransposon protein, putative, Ty3-gypsy subclass, expressed
LOC_Os04g21250	1.79	0.00544	retrotransposon protein, putative, Ty3-gypsy subclass, expressed
LOC_Os04g22470	0.63	0.0052	SHR5-receptor-like kinase, putative, expressed
LOC_Os04g22980	1.43	7.03e-05	retrotransposon protein, putative, Ty3-gypsy subclass, expressed
LOC_Os04g23760	0.61	0.00379	lectin protein kinase family protein, putative, expressed
LOC_Os04g24290	1.17	0.0201	wall-associated receptor kinase 3 precursor, putative, expressed
LOC_Os04g24460	0.74	0.000149	phytase, putative, expressed
LOC_Os04g24580	0.84	0.0174	retrotransposon protein, putative, Ty3-gypsy subclass, expressed
LOC_Os04g24590	0.87	2.64e-08	retrotransposon protein, putative, Ty3-gypsy subclass, expressed
LOC_Os04g24700	0.73	0.0259	expressed protein
LOC_Os04g24730	4.19	0.00934	transposon protein, putative, unclassified, expressed
LOC_Os04g25454	1.27	0.0128	transposon protein, putative, CACTA, En/Spm sub-class, expressed
LOC_Os04g25600	0.85	0.0319	retrotransposon protein, putative, unclassified, expressed
LOC_Os04g26000	1.12	0.0139	transposon protein, putative, CACTA, En/Spm sub-class, expressed
LOC_Os04g26010	1.12	0.0231	transposon protein, putative, CACTA, En/Spm sub-class, expressed
LOC_Os04g26310	1.52	0.00484	transposon protein, putative, CACTA, En/Spm sub-class, expressed
LOC_Os04g26370	1.12	0.0223	retrotransposon protein, putative, Ty3-gypsy subclass
LOC_Os04g26660	0.94	0.0451	retrotransposon protein, putative, Ty3-gypsy subclass, expressed
LOC_Os04g29310	0.89	0.00387	retrotransposon protein, putative, unclassified, expressed
LOC_Os04g29450	1.59	0.0296	transposon protein, putative, CACTA, En/Spm sub-class, expressed
LOC_Os04g29930	1.32	1.83e-05	OsWAK42 - OsWAK receptor-like protein kinase, expressed
LOC_Os04g30010	1.87	0.000129	OsWAK45 - OsWAK receptor-like protein kinase, expressed
LOC_Os04g30490	0.62	0.0405	MATE efflux family protein, putative, expressed
LOC_Os04g30610	0.6	0.0441	disease resistance protein RGA2, putative, expressed
LOC_Os04g30660	0.81	0.0158	NBS type disease resistance protein, putative, expressed
LOC_Os04g31290	1.35	0.0216	helix-loop-helix DNA-binding domain containing protein, expressed
LOC_Os04g31410	1.22	0.0297	RALFL37 - Rapid ALkalinization Factor RALF family protein precursor, expressed
LOC_Os04g32180	1	0.0123	expressed protein
LOC_Os04g32320	2.37	5.7e-05	glycerophosphoryl diester phosphodiesterase family protein, putative, expressed
LOC_Os04g32920	0.58	0.0106	potassium transporter, putative, expressed
LOC_Os04g33170	1.87	6.34e-05	hypothetical protein
LOC_Os04g34040	0.92	0.00435	hypothetical protein
LOC_Os04g34250	0.96	0.00116	serine/threonine-protein kinase receptor precursor, putative, expressed
LOC_Os04g34270	0.8	0.0155	serine/threonine-protein kinase receptor precursor, putative, expressed
LOC_Os04g34670	0.78	0.0281	tRNA-splicing endonuclease positive effector-related, putative, expressed
LOC_Os04g35210	0.61	0.00232	Leucine Rich Repeat family protein, expressed
LOC_Os04g35330	1.26	2.1e-08	retrotransposon protein, putative, unclassified, expressed
LOC_Os04g35720	1.9	0.00591	expressed protein
LOC_Os04g35730	1.7	0.00527	transposon protein, putative, unclassified, expressed
LOC_Os04g36670	0.81	0.0181	expressed protein
LOC_Os04g37430	0.9	0.0416	lipoxygenase protein, putative, expressed
LOC_Os04g38090	1.37	0.000992	retrotransposon protein, putative, Ty3-gypsy subclass, expressed
LOC_Os04g38170	1.36	0.000706	retrotransposon protein, putative, unclassified, expressed
LOC_Os04g38240	1.03	1.67e-06	transposon protein, putative, unclassified, expressed
LOC_Os04g38600	0.66	0.000236	glyceraldehyde-3-phosphate dehydrogenase, putative, expressed
LOC_Os04g38670	1.17	0.0174	amino acid transporter family protein, putative, expressed
LOC_Os04g38770	1.84	0.0126	OsMADS61 - MADS-box family gene with MIKCc type-box, expressed
LOC_Os04g39120	1.72	5.88e-05	copper amine oxidase, putative, expressed
LOC_Os04g40600	0.96	0.028	peptide methionine sulfoxide reductase, putative, expressed
LOC_Os04g40770	0.85	0.00807	OsFBX144 - F-box domain containing protein, expressed
LOC_Os04g41000	1	0.0441	expressed protein
LOC_Os04g41370	1.08	0.0429	Leucine Rich Repeat family protein, expressed
LOC_Os04g41680	0.64	0.0078	CHIT3 - Chitinase family protein precursor, expressed
LOC_Os04g41690	5.49	0.000238	transposon protein, putative, unclassified, expressed
LOC_Os04g41840	5.18	1.77e-05	transposon protein, putative, unclassified, expressed
LOC_Os04g42100	0.88	0.0361	retrotransposon protein, putative, unclassified, expressed
LOC_Os04g42710	1.26	0.0233	retrotransposon protein, putative, unclassified, expressed
LOC_Os04g43360	0.97	0.0367	Os4bglu14 - monolignol beta-glucoside homologue without catalytic acid/base, expressed
LOC_Os04g43590	2.39	0.0432	transposon protein, putative, CACTA, En/Spm sub-class
LOC_Os04g43800	0.79	3.16e-09	phenylalanine ammonia-lyase, putative, expressed
LOC_Os04g44354	0.66	0.0412	UDP-glucoronosyl and UDP-glucosyl transferase domain containing protein, expressed
LOC_Os04g44640	0.74	0.0337	ulp1 protease family, C-terminal catalytic domain containing protein, expressed
LOC_Os04g46060	0.94	0.0377	WRKY36, expressed
LOC_Os04g46270	0.76	0.0441	expressed protein
LOC_Os04g46970	0.82	0.00268	glucosyltransferase, putative, expressed
LOC_Os04g47560	1.16	0.00945	retrotransposon protein, putative, unclassified, expressed
LOC_Os04g48210	1.04	0.0415	cytochrome P450, putative, expressed
LOC_Os04g48290	0.58	0.00725	MATE efflux family protein, putative, expressed
LOC_Os04g48510	0.66	4.91e-05	growth regulating factor protein, putative, expressed
LOC_Os04g48760	1.29	0.000257	leucine-rich repeat family protein, putative, expressed
LOC_Os04g48850	0.74	0.0227	aminotransferase, classes I and II, domain containing protein, expressed
LOC_Os04g49340	1.26	2.1e-06	tRNA-splicing endonuclease positive effector-related, putative, expressed
LOC_Os04g49800	1.07	0.0129	retrotransposon protein, putative, Ty3-gypsy subclass, expressed
LOC_Os04g49810	3.35	9.18e-05	retrotransposon protein, putative, Ty3-gypsy subclass
LOC_Os04g49870	1.1	0.0277	expressed protein
LOC_Os04g51460	0.7	0.0373	glycosyl hydrolases family 16, putative, expressed
LOC_Os04g51700	0.93	0.00275	DNA ligase I, ATP-dependent family protein, expressed
LOC_Os04g51730	1.34	0.0188	retrotransposon protein, putative, unclassified, expressed
LOC_Os04g52650	1.18	0.00849	expressed protein
LOC_Os04g53120	0.69	0.0016	NB-ARC domain containing protein, expressed
LOC_Os04g53430	0.83	0.0294	MBTB8 - Bric-a-Brac, Tramtrack, Broad Complex BTB domain with Meprin and TRAF Homology MATH domain, expressed
LOC_Os04g53496	0.76	0.046	NBS-LRR disease resistance protein, putative, expressed
LOC_Os04g53590	1.4	2.68e-05	retrotransposon protein, putative, Ty3-gypsy subclass, expressed
LOC_Os04g53810	0.82	0.0252	leucoanthocyanidin reductase, putative, expressed
LOC_Os04g53970	1.48	0.0384	expressed protein
LOC_Os04g53998	0.63	0.0167	kinase, putative, expressed
LOC_Os04g54020	0.9	0.0372	receptor-like kinase, putative, expressed
LOC_Os04g54180	0.96	0.00805	serine/threonine-protein kinase receptor precursor, putative, expressed
LOC_Os04g54580	0.71	0.00791	expressed protein
LOC_Os04g54650	1.57	4.89e-05	retrotransposon protein, putative, Ty3-gypsy subclass, expressed
LOC_Os04g55150	0.94	0.0405	UBA/TS-N domain containing protein, expressed
LOC_Os04g55340	5.15	0.00154	retrotransposon protein, putative, unclassified
LOC_Os04g55450	1.61	0.00118	transposon protein, putative, unclassified, expressed
LOC_Os04g55530	0.9	0.0399	retrotransposon protein, putative, unclassified, expressed
LOC_Os04g55620	0.8	0.0252	receptor kinase, putative, expressed
LOC_Os04g55740	1.14	0.000555	peroxidase precursor, putative, expressed
LOC_Os04g55970	1.53	0.05	AP2-like ethylene-responsive transcription factor AINTEGUMENTA, putative, expressed
LOC_Os04g56130	0.75	0.0464	protein kinase domain containing protein, expressed
LOC_Os04g56470	0.85	0.00202	amino acid transporter, putative, expressed
LOC_Os04g56840	0.72	0.0144	expressed protein
LOC_Os04g57050	1.86	0.00663	jasmonate O-methyltransferase, putative, expressed
LOC_Os04g57250	1.41	0.0343	latency associated nuclear antigen, putative, expressed
LOC_Os04g57800	0.81	0.0168	BTBN13 - Bric-a-Brac, Tramtrack, Broad Complex BTB domain with non-phototropic hypocotyl 3 NPH3 and coiled-coil domains, expressed
LOC_Os04g57840	0.69	0.00919	transposon protein, putative, unclassified, expressed
LOC_Os04g58100	0.58	0.0402	expressed protein
LOC_Os04g58110	2.81	2.27e-06	pyruvate kinase, putative, expressed
LOC_Os04g58230	0.6	0.0176	transporter family protein, putative, expressed
LOC_Os04g59310	0.79	0.0379	phospholipase C, putative, expressed
LOC_Os04g59400	0.75	0.0269	expressed protein
LOC_Os05g01420	1.61	0.00285	retrotransposon protein, putative, unclassified, expressed
LOC_Os05g03360	0.61	5.35e-07	retrotransposon protein, putative, unclassified, expressed
LOC_Os05g03420	1.67	0.0265	expressed protein
LOC_Os05g03520	1.57	0.0336	expressed protein
LOC_Os05g03600	2.54	4.85e-05	retrotransposon protein, putative, unclassified, expressed
LOC_Os05g04420	1.99	0.000286	retrotransposon protein, putative, Ty3-gypsy subclass, expressed
LOC_Os05g04460	1.26	0.0245	OsWAK56 - OsWAK receptor-like protein kinase, expressed
LOC_Os05g05990	3.02	0.00127	transposon protein, putative, unclassified, expressed
LOC_Os05g06200	1.19	0.0168	transposon protein, putative, unclassified, expressed
LOC_Os05g06990	1.01	0.0483	TKL_IRAK_CrRLK1L-1.10 - The CrRLK1L-1 subfamily has homology to the CrRLK1L homolog, expressed
LOC_Os05g07350	1.45	0.000107	retrotransposon protein, putative, Ty3-gypsy subclass, expressed
LOC_Os05g07380	1.5	0.000675	retrotransposon protein, putative, Ty3-gypsy subclass, expressed
LOC_Os05g07400	1.71	7.39e-07	retrotransposon protein, putative, Ty3-gypsy subclass, expressed
LOC_Os05g07500	1.63	0.00272	retrotransposon protein, putative, Ty3-gypsy subclass, expressed
LOC_Os05g07520	1.68	5.7e-08	retrotransposon protein, putative, Ty3-gypsy subclass, expressed
LOC_Os05g07540	1.09	0.0486	retrotransposon protein, putative, Ty3-gypsy subclass, expressed
LOC_Os05g08010	4.24	0.0112	OsFBX161 - F-box domain containing protein, expressed
LOC_Os05g08290	1.11	0.034	retrotransposon protein, putative, Ty3-gypsy subclass, expressed
LOC_Os05g08940	1.22	0.0224	transposon protein, putative, Mariner sub-class, expressed
LOC_Os05g09070	1.29	0.0048	retrotransposon protein, putative, unclassified, expressed
LOC_Os05g09080	1.66	6.47e-05	retrotransposon protein, putative, Ty3-gypsy subclass, expressed
LOC_Os05g09110	0.83	0.001	retrotransposon protein, putative, unclassified, expressed
LOC_Os05g10720	2.52	0.0214	retrotransposon protein, putative, unclassified, expressed
LOC_Os05g11610	1.86	0.0277	expressed protein
LOC_Os05g11680	0.81	0.048	retrotransposon protein, putative, unclassified
LOC_Os05g11790	0.76	0.0332	CAMK_KIN1/SNF1/Nim1_like.19 - CAMK includes calcium/calmodulin depedent protein kinases, expressed
LOC_Os05g11860	0.84	0.00679	zinc finger, C3HC4 type domain containing protein, expressed
LOC_Os05g12510	1.93	4.24e-05	expressed protein
LOC_Os05g12560	1.28	0.0374	expressed protein
LOC_Os05g13900	0.61	0.0391	retrotransposon protein, putative, unclassified, expressed
LOC_Os05g14820	0.8	0.0017	transmembrane amino acid transporter protein, putative, expressed
LOC_Os05g15470	1.21	0.0178	retrotransposon protein, putative, Ty3-gypsy subclass, expressed
LOC_Os05g15580	0.66	3.66e-06	retrotransposon protein, putative, Ty3-gypsy subclass, expressed
LOC_Os05g15660	0.79	0.0013	retrotransposon protein, putative, unclassified, expressed
LOC_Os05g15850	0.74	0.0028	glycosyl hydrolase, putative, expressed
LOC_Os05g15880	0.58	0.0191	glycosyl hydrolase, putative, expressed
LOC_Os05g15990	4.98	7.08e-05	retrotransposon protein, putative, Ty3-gypsy subclass, expressed
LOC_Os05g16140	0.87	0.00384	expressed protein
LOC_Os05g16230	0.72	0.0124	expressed protein
LOC_Os05g16370	0.66	6.58e-06	retrotransposon protein, putative, unclassified, expressed
LOC_Os05g16720	0.92	0.0242	retrotransposon protein, putative, Ty3-gypsy subclass, expressed
LOC_Os05g16850	1.35	4.39e-17	retrotransposon protein, putative, Ty3-gypsy subclass, expressed
LOC_Os05g16930	0.58	0.0172	protein kinase domain containing protein, expressed
LOC_Os05g16960	1.96	0.00363	retrotransposon protein, putative, Ty3-gypsy subclass, expressed
LOC_Os05g17000	2	9.89e-07	retrotransposon protein, putative, Ty3-gypsy subclass, expressed
LOC_Os05g17100	5.76	4.36e-05	retrotransposon protein, putative, Ty3-gypsy subclass, expressed
LOC_Os05g17180	0.97	0.00676	retrotransposon protein, putative, unclassified, expressed
LOC_Os05g17240	1.75	5.57e-06	retrotransposon protein, putative, unclassified
LOC_Os05g17260	1.3	0.00109	retrotransposon protein, putative, Ty3-gypsy subclass, expressed
LOC_Os05g17420	1.02	4.19e-05	retrotransposon protein, putative, Ty3-gypsy subclass, expressed
LOC_Os05g17604	0.9	0.0015	SHR5-receptor-like kinase, putative, expressed
LOC_Os05g17630	0.88	0.00155	retrotransposon protein, putative, Ty3-gypsy subclass, expressed
LOC_Os05g17720	0.88	2.95e-05	retrotransposon protein, putative, unclassified
LOC_Os05g17900	0.83	0.00681	retrotransposon protein, putative, unclassified, expressed
LOC_Os05g17910	2.95	0.00436	retrotransposon protein, putative, Ty3-gypsy subclass, expressed
LOC_Os05g18030	2.24	0.0113	retrotransposon protein, putative, unclassified
LOC_Os05g18310	1.76	0.0151	retrotransposon protein, putative, Ty3-gypsy subclass
LOC_Os05g18380	1.57	6.04e-06	retrotransposon protein, putative, Ty3-gypsy subclass, expressed
LOC_Os05g18480	1.34	0.0026	retrotransposon protein, putative, Ty3-gypsy subclass, expressed
LOC_Os05g18490	1.39	0.0018	retrotransposon protein, putative, Ty3-gypsy subclass, expressed
LOC_Os05g18500	0.88	1.77e-05	retrotransposon protein, putative, Ty3-gypsy subclass, expressed
LOC_Os05g18760	2.6	0.018	retrotransposon protein, putative, Ty3-gypsy subclass, expressed
LOC_Os05g19140	1.42	0.00223	retrotransposon protein, putative, Ty3-gypsy subclass, expressed
LOC_Os05g19180	1.72	0.0146	retrotransposon protein, putative, Ty3-gypsy subclass, expressed
LOC_Os05g19190	0.85	5.7e-18	retrotransposon protein, putative, Ty3-gypsy subclass, expressed
LOC_Os05g19200	1.05	0.000511	retrotransposon protein, putative, Ty3-gypsy subclass, expressed
LOC_Os05g19220	1.69	5.09e-05	retrotransposon protein, putative, Ty3-gypsy subclass, expressed
LOC_Os05g19350	1.51	0.0172	retrotransposon protein, putative, Ty3-gypsy subclass, expressed
LOC_Os05g19560	1.27	7.18e-05	retrotransposon protein, putative, Ty3-gypsy subclass, expressed
LOC_Os05g19600	0.68	0.00165	expansin precursor, putative, expressed
LOC_Os05g19690	3.77	0.0203	expressed protein
LOC_Os05g19850	2.23	0.000677	retrotransposon protein, putative, Ty3-gypsy subclass, expressed
LOC_Os05g19870	1.11	1.94e-05	retrotransposon protein, putative, Ty3-gypsy subclass, expressed
LOC_Os05g20020	1.07	0.00069	polygalacturonase, putative, expressed
LOC_Os05g20030	0.99	0.00694	DUF617 domain containing protein, expressed
LOC_Os05g20230	1.37	0.0374	retrotransposon protein, putative, Ty3-gypsy subclass, expressed
LOC_Os05g20510	0.7	0.00699	retrotransposon protein, putative, Ty3-gypsy subclass, expressed
LOC_Os05g20630	1.36	0.0412	retrotransposon protein, putative, unclassified, expressed
LOC_Os05g21020	1.68	0.000718	retrotransposon protein, putative, unclassified, expressed
LOC_Os05g22430	4.04	0.00051	retrotransposon protein, putative, Ty3-gypsy subclass, expressed
LOC_Os05g23010	1.31	4.36e-05	retrotransposon protein, putative, Ty3-gypsy subclass
LOC_Os05g23080	0.88	0.00352	retrotransposon protein, putative, Ty3-gypsy subclass, expressed
LOC_Os05g23150	0.96	0.00953	retrotransposon protein, putative, unclassified, expressed
LOC_Os05g23194	0.86	0.0364	expressed protein
LOC_Os05g23450	1.44	0.00337	expressed protein
LOC_Os05g23880	1.01	0.00509	lipoxygenase, putative, expressed
LOC_Os05g23924	2.67	0.00218	glycosyl hydrolase family 10 protein, putative, expressed
LOC_Os05g24900	0.91	0.00171	expressed protein
LOC_Os05g25370	0.65	0.0078	TKL_IRAK_CrRLK1L-1.2 - The CrRLK1L-1 subfamily has homology to the CrRLK1L homolog, expressed
LOC_Os05g25470	2.04	0.00842	transposon protein, putative, unclassified, expressed
LOC_Os05g25600	1.56	0.00287	transposon protein, putative, unclassified, expressed
LOC_Os05g25740	1.34	0.0194	retrotransposon protein, putative, unclassified
LOC_Os05g25960	1.22	0.00224	no apical meristem protein, expressed
LOC_Os05g26320	4.16	1.84e-05	retrotransposon protein, putative, Ty3-gypsy subclass, expressed
LOC_Os05g26470	0.99	0.0165	retrotransposon protein, putative, Ty3-gypsy subclass, expressed
LOC_Os05g26810	1.23	0.0175	retrotransposon protein, putative, Ty3-gypsy subclass, expressed
LOC_Os05g27749	0.82	0.00273	expressed protein
LOC_Os05g27880	1.31	0.0245	BBF1 - 2 Bric-a-Brac, Tramtrack, Broad Complex BTB domains with a F5/8 type C discoidin domain, expressed
LOC_Os05g28090	0.9	0.000115	expressed protein
LOC_Os05g28140	0.82	0.00151	expressed protein
LOC_Os05g28470	1.16	0.00056	expressed protein
LOC_Os05g28830	1.38	0.0424	PMR5, putative, expressed
LOC_Os05g29790	1.7	0.0229	pectinesterase, putative, expressed
LOC_Os05g31610	0.58	0.000387	Leucine Rich Repeat family protein, expressed
LOC_Os05g32300	1.15	0.0249	expressed protein
LOC_Os05g32960	0.65	0.0064	expressed protein
LOC_Os05g33380	0.82	0.00677	fructose-bisphospate aldolase isozyme, putative, expressed
LOC_Os05g33410	0.76	7.47e-07	xylanase inhibitor, putative, expressed
LOC_Os05g33690	1.04	0.00025	receptor-like protein kinase precursor, putative, expressed
LOC_Os05g34000	0.61	0.0162	POT family protein, expressed
LOC_Os05g34170	0.93	0.0325	tubulin/FtsZ domain containing protein, putative, expressed
LOC_Os05g36050	1.57	0.0447	serine/threonine-protein kinase, putative, expressed
LOC_Os05g36940	1.2	0.0474	retrotransposon protein, putative, unclassified, expressed
LOC_Os05g37050	0.72	0.0152	MYB family transcription factor, putative, expressed
LOC_Os05g37190	0.59	0.00717	ZOS5-08 - C2H2 zinc finger protein, expressed
LOC_Os05g37780	0.86	0.0182	expressed protein
LOC_Os05g38280	0.77	0.0255	expressed protein
LOC_Os05g38530	1.08	1.15e-05	DnaK family protein, putative, expressed
LOC_Os05g38984	2.54	0.0101	expressed protein
LOC_Os05g39150	0.85	0.0217	expressed protein
LOC_Os05g39160	0.97	0.00695	expressed protein
LOC_Os05g39170	0.82	0.0107	expressed protein
LOC_Os05g39180	0.83	0.00195	expressed protein
LOC_Os05g39200	1	3.73e-05	expressed protein
LOC_Os05g39310	1.32	1.99e-31	thiamine pyrophosphate enzyme, C-terminal TPP binding domain containing protein, expressed
LOC_Os05g40430	1.87	0.000403	expressed protein
LOC_Os05g40520	0.85	0.029	OsFBT8 - F-box and tubby domain containing protein, expressed
LOC_Os05g40580	0.89	0.0219	expressed protein
LOC_Os05g40610	1.66	0.00405	OsFBDUF25 - F-box and DUF domain containing protein, expressed
LOC_Os05g41440	1.14	0.00964	cytochrome P450, putative, expressed
LOC_Os05g41990	0.8	7.84e-05	peroxidase precursor, putative, expressed
LOC_Os05g43100	0.92	0.0347	GDSL-like lipase/acylhydrolase, putative, expressed
LOC_Os05g43150	3.43	0.000977	transposon protein, putative, unclassified, expressed
LOC_Os05g43180	0.61	0.0104	expressed protein
LOC_Os05g43940	1.41	0.00606	O-methyltransferase, putative, expressed
LOC_Os05g43990	5.54	0.00017	retrotransposon protein, putative, Ty3-gypsy subclass, expressed
LOC_Os05g44500	1.92	0.000899	retrotransposon protein, putative, unclassified
LOC_Os05g44520	1.91	0.00835	retrotransposon protein, putative, unclassified, expressed
LOC_Os05g44550	0.6	0.0241	zinc finger family protein, putative, expressed
LOC_Os05g44792	1.21	0.0394	expressed protein
LOC_Os05g44930	0.58	0.000897	receptor-like protein kinase, putative, expressed
LOC_Os05g45140	0.62	0.0257	glucosyl transferase, putative, expressed
LOC_Os05g45200	0.78	0.00568	anthocyanidin 5,3-O-glucosyltransferase, putative, expressed
LOC_Os05g45680	1.06	1.36e-06	retrotransposon protein, putative, unclassified, expressed
LOC_Os05g46050	0.92	0.0147	OsFBDUF26 - F-box and DUF domain containing protein, expressed
LOC_Os05g46380	0.71	0.0375	OsFBX174 - F-box domain containing protein, expressed
LOC_Os05g46690	1.24	0.000279	expressed protein
LOC_Os05g46810	2.55	1.47e-07	retrotransposon protein, putative, Ty3-gypsy subclass, expressed
LOC_Os05g47480	0.8	0.0195	transcription initiation factor IIB, putative, expressed
LOC_Os05g47590	0.95	0.00166	expressed protein
LOC_Os05g47610	1.36	0.000621	retrotransposon protein, putative, Ty3-gypsy subclass, expressed
LOC_Os05g48120	0.6	0.0058	expressed protein
LOC_Os05g48770	0.76	0.00347	expressed protein
LOC_Os05g49390	1.72	0.000829	expressed protein
LOC_Os05g50140	1.63	2.07e-05	auxin efflux carrier component, putative, expressed
LOC_Os05g50770	0.7	0.000645	C4-dicarboxylate transporter/malic acid transport protein, expressed
LOC_Os05g50790	0.66	3.49e-05	disease resistance protein, putative, expressed
LOC_Os05g51020	2.72	0.000449	leaf senescence related protein, putative, expressed
LOC_Os05g51230	0.79	0.00391	phosphatidylinositol 3- and 4-kinase family protein, putative, expressed
LOC_Os05g51290	2	0.0105	transposon protein, putative, CACTA, En/Spm sub-class, expressed
LOC_Os05g51350	1.05	0.0214	CDR1, putative, expressed
LOC_Os06g01304	0.83	0.0149	spotted leaf 11, putative, expressed
LOC_Os06g01500	0.98	0.0268	IQ calmodulin-binding motif family protein, putative, expressed
LOC_Os06g01800	1.01	0.00365	expressed protein
LOC_Os06g02250	1.09	0.0405	MYB family transcription factor, putative, expressed
LOC_Os06g03150	0.69	0.00165	expressed protein
LOC_Os06g04080	3.35	0.0391	glycosyl hydrolases family 17, putative, expressed
LOC_Os06g05560	0.79	0.0386	expressed protein
LOC_Os06g05610	1.54	0.0445	OsFBDUF32 - F-box and DUF domain containing protein, expressed
LOC_Os06g06830	0.92	7e-06	retrotransposon protein, putative, unclassified, expressed
LOC_Os06g06930	0.79	0.0436	receptor-like protein kinase, putative, expressed
LOC_Os06g07380	0.59	0.00966	OsFBX188 - F-box domain containing protein, expressed
LOC_Os06g07440	1.47	0.0272	transposon protein, putative, unclassified, expressed
LOC_Os06g08380	0.81	0.0433	1,3-beta-glucan synthase component domain containing protein, expressed
LOC_Os06g09060	1.25	0.000607	retrotransposon protein, putative, unclassified, expressed
LOC_Os06g09760	0.88	0.0416	AP2 domain containing protein, expressed
LOC_Os06g09860	0.75	0.00123	expressed protein
LOC_Os06g10130	1.1	0.00987	expressed protein
LOC_Os06g10790	2.05	5.71e-05	lectin-like receptor kinase, putative, expressed
LOC_Os06g10950	0.58	0.000141	xyloglucan fucosyltransferase, putative, expressed
LOC_Os06g10990	0.71	0.00455	DnaK family protein, putative, expressed
LOC_Os06g11730	0.74	0.0192	RNA recognition motif containing protein, putative, expressed
LOC_Os06g11800	0.96	0.032	annexin, putative, expressed
LOC_Os06g12440	0.62	0.0447	LTPL60 - Protease inhibitor/seed storage/LTP family protein precursor, putative, expressed
LOC_Os06g12640	0.67	0.00028	transposon protein, putative, unclassified, expressed
LOC_Os06g12840	0.83	0.0166	expressed protein
LOC_Os06g12970	0.9	0.00205	retrotransposon protein, putative, unclassified, expressed
LOC_Os06g13210	0.63	0.0162	peptide transporter PTR2, putative, expressed
LOC_Os06g13520	1.08	0.000721	SAM dependent carboxyl methyltransferase domain containing protein, expressed
LOC_Os06g14570	1.47	0.0011	retrotransposon protein, putative, Ty3-gypsy subclass, expressed
LOC_Os06g15850	0.86	0.0122	transposon protein, putative, CACTA, En/Spm sub-class, expressed
LOC_Os06g16320	1.55	0.00016	retrotransposon protein, putative, unclassified, expressed
LOC_Os06g16880	1.43	0.00868	transposon protein, putative, CACTA, En/Spm sub-class, expressed
LOC_Os06g16900	1.44	9.73e-08	transposon protein, putative, CACTA, En/Spm sub-class, expressed
LOC_Os06g17000	1.33	0.000734	BURP domain containing protein, expressed
LOC_Os06g17750	0.72	0.0176	retrotransposon protein, putative, Ty3-gypsy subclass, expressed
LOC_Os06g18670	2.63	0.00073	anthocyanidin 3-O-glucosyltransferase, putative, expressed
LOC_Os06g18730	4.6	0.0012	retrotransposon protein, putative, unclassified
LOC_Os06g18960	0.65	0.0178	embryogenesis transmembrane protein, putative, expressed
LOC_Os06g19010	0.59	0.000575	cadmium tolerance factor, putative, expressed
LOC_Os06g19070	1.45	0.0336	cytochrome P450, putative, expressed
LOC_Os06g19150	0.96	0.00945	retrotransposon protein, putative, unclassified, expressed
LOC_Os06g20210	1.6	0.0399	transposon protein, putative, unclassified, expressed
LOC_Os06g20230	0.84	0.0172	retrotransposon protein, putative, unclassified
LOC_Os06g20410	2.85	0.0166	BAH domain containing protein, expressed
LOC_Os06g20810	1.31	0.0292	transposon protein, putative, CACTA, En/Spm sub-class, expressed
LOC_Os06g22600	0.83	0.0114	aluminum-activated malate transporter, putative, expressed
LOC_Os06g22610	1	0.0295	heat shock factor protein HSF8, putative, expressed
LOC_Os06g23114	0.65	0.0066	copper methylamine oxidase precursor, putative, expressed
LOC_Os06g23960	0.62	0.00334	expressed protein
LOC_Os06g25810	2.96	0.0167	retrotransposon protein, putative, Ty3-gypsy subclass, expressed
LOC_Os06g25910	5.64	9.93e-05	retrotransposon protein, putative, Ty1-copia subclass, expressed
LOC_Os06g25950	0.63	0.00637	expressed protein
LOC_Os06g28480	1.14	0.0453	polygalacturonase inhibitor 1 precursor, putative, expressed
LOC_Os06g28660	0.88	0.0332	retrotransposon protein, putative, unclassified, expressed
LOC_Os06g28780	0.8	3.68e-05	retrotransposon protein, putative, LINE subclass, expressed
LOC_Os06g30179	0.6	0.0256	cytochrome P450, putative, expressed
LOC_Os06g30690	1.02	0.0085	alcohol oxidase-related, putative, expressed
LOC_Os06g31000	2.14	0.0122	retrotransposon protein, putative, unclassified, expressed
LOC_Os06g31020	0.73	0.0147	retrotransposon protein, putative, Ty3-gypsy subclass, expressed
LOC_Os06g31300	1.93	0.000598	PPR repeat domain containing protein, putative, expressed
LOC_Os06g31540	1.12	0.00165	retrotransposon protein, putative, Ty3-gypsy subclass, expressed
LOC_Os06g31960	2.72	0.00372	THION5 - Plant thionin family protein precursor, expressed
LOC_Os06g32050	1.17	0.00251	retrotransposon protein, putative, Ty3-gypsy subclass, expressed
LOC_Os06g32060	2.24	4.1e-05	retrotransposon protein, putative, Ty3-gypsy subclass, expressed
LOC_Os06g32080	1.08	0.044	retrotransposon protein, putative, Ty3-gypsy subclass, expressed
LOC_Os06g32110	1.04	0.000224	retrotransposon protein, putative, Ty3-gypsy subclass, expressed
LOC_Os06g32120	3.26	0.000605	retrotransposon protein, putative, Ty3-gypsy subclass, expressed
LOC_Os06g32280	1.72	0.0362	transposon protein, putative, CACTA, En/Spm sub-class, expressed
LOC_Os06g32560	2.02	0.000334	retrotransposon protein, putative, unclassified
LOC_Os06g32820	1.51	0.0172	retrotransposon protein, putative, Ty3-gypsy subclass, expressed
LOC_Os06g32980	0.62	0.0195	peroxidase precursor, putative, expressed
LOC_Os06g33360	0.78	0.0128	RGH1A, putative, expressed
LOC_Os06g33430	1.42	0.038	retrotransposon protein, putative, unclassified, expressed
LOC_Os06g35040	1.09	0.0355	retrotransposon protein, putative, Ty3-gypsy subclass, expressed
LOC_Os06g35080	0.76	0.000286	F-box domain containing protein, expressed
LOC_Os06g35320	0.63	0.0077	polygalacturonase, putative, expressed
LOC_Os06g35590	0.58	0.00771	reticuline oxidase-like protein precursor, putative, expressed
LOC_Os06g35650	1.14	1.91e-05	reticuline oxidase-like protein precursor, putative, expressed
LOC_Os06g36110	6.17	3.87e-06	retrotransposon protein, putative, Ty3-gypsy subclass, expressed
LOC_Os06g37390	0.87	0.048	hypothetical protein
LOC_Os06g37410	1.02	0.0205	helix-loop-helix DNA-binding domain containing protein, expressed
LOC_Os06g37840	0.65	0.00579	resistance protein, putative, expressed
LOC_Os06g38010	1.11	0.0334	retrotransposon protein, putative, Ty3-gypsy subclass, expressed
LOC_Os06g38410	1.6	0.00825	retrotransposon protein, putative, Ty3-gypsy subclass, expressed
LOC_Os06g38420	2.42	5.45e-05	retrotransposon protein, putative, Ty3-gypsy subclass, expressed
LOC_Os06g39070	0.67	0.0199	UDP-glucoronosyl and UDP-glucosyl transferase, putative, expressed
LOC_Os06g39624	4.47	0.000894	transposon protein, putative, Pong sub-class, expressed
LOC_Os06g39880	1.51	4.21e-06	cytochrome P450 72A1, putative, expressed
LOC_Os06g41030	1.11	0.0024	DUF1680 domain containing protein, putative, expressed
LOC_Os06g41160	0.88	0.044	expressed protein
LOC_Os06g41560	0.63	0.045	receptor-like protein kinase, putative, expressed
LOC_Os06g41690	0.66	0.000589	retrotransposon protein, putative, unclassified, expressed
LOC_Os06g41850	0.87	0.00339	SMP-30/Gluconolaconase/LRE-like region containing protein, expressed
LOC_Os06g41880	1.07	2.25e-05	OsSub51 - Putative Subtilisin homologue, expressed
LOC_Os06g42280	0.86	0.0482	transposon protein, putative, CACTA, En/Spm sub-class, expressed
LOC_Os06g42910	0.85	0.00601	expressed protein
LOC_Os06g42980	1.42	0.0151	retrotransposon protein, putative, unclassified, expressed
LOC_Os06g43290	1.35	0.0206	retrotransposon protein, putative, Ty1-copia subclass, expressed
LOC_Os06g43360	0.68	0.00178	expressed protein
LOC_Os06g43430	1.98	0.033	cytochrome P450, putative, expressed
LOC_Os06g43540	1.11	0.0301	retrotransposon protein, putative, unclassified, expressed
LOC_Os06g43730	1.55	0.0144	expressed protein
LOC_Os06g44920	0.69	0.0309	OsFBDUF34 - F-box and DUF domain containing protein, expressed
LOC_Os06g45780	1.44	0.00654	expressed protein
LOC_Os06g45880	1.52	5.39e-06	retrotransposon protein, putative, unclassified, expressed
LOC_Os06g46720	1.69	0.000843	retrotransposon protein, putative, unclassified, expressed
LOC_Os06g47250	1.29	0.0308	DUF292 domain containing protein, expressed
LOC_Os06g47750	0.68	0.00148	phytosulfokine receptor precursor, putative, expressed
LOC_Os06g47820	1.17	0.00285	protein kinase domain containing protein, expressed
LOC_Os06g48370	1.89	0.0476	retrotransposon protein, putative, Ty3-gypsy subclass, expressed
LOC_Os06g48380	1.88	0.000923	retrotransposon protein, putative, Ty3-gypsy subclass, expressed
LOC_Os06g48390	1.54	0.0189	retrotransposon protein, putative, Ty3-gypsy subclass, expressed
LOC_Os06g48900	1.87	0.00151	retrotransposon protein, putative, Ty3-gypsy subclass, expressed
LOC_Os06g49220	1.44	0.0189	peptide transporter, putative, expressed
LOC_Os06g49950	3.13	0.000988	retrotransposon protein, putative, unclassified, expressed
LOC_Os06g49970	0.76	0.0484	alpha-amylase precursor, putative, expressed
LOC_Os06g50340	0.59	0.0331	receptor protein kinase CLAVATA1 precursor, putative, expressed
LOC_Os06g51180	0.94	0.000477	lysine ketoglutarate reductase trans-splicing related 1, putative, expressed
LOC_Os07g01400	0.59	0.0231	peroxidase precursor, putative, expressed
LOC_Os07g01420	0.6	0.000872	peroxidase precursor, putative, expressed
LOC_Os07g01430	3.75	0.00494	retrotransposon protein, putative, Ty3-gypsy subclass, expressed
LOC_Os07g01500	3.79	0.015	retrotransposon protein, putative, unclassified, expressed
LOC_Os07g01520	0.75	1.82e-05	expressed protein
LOC_Os07g01680	0.68	0.027	dirigent, putative, expressed
LOC_Os07g02280	1.95	0.00137	pentatricopeptide, putative, expressed
LOC_Os07g02290	1.05	0.00395	OsFBX208 - F-box domain containing protein, expressed
LOC_Os07g02490	2.05	0.0342	retrotransposon protein, putative, unclassified, expressed
LOC_Os07g02520	0.74	0.00694	expressed protein
LOC_Os07g02624	0.87	0.00425	expressed protein
LOC_Os07g02780	2.04	0.00564	STE_MEKK_ste11_MAP3K.20 - STE kinases include homologs to sterile 7, sterile 11 and sterile 20 from yeast, expressed
LOC_Os07g03560	3.21	0.00101	retrotransposon protein, putative, Ty3-gypsy subclass, expressed
LOC_Os07g03840	0.62	0.0111	lectin-like receptor kinase, putative, expressed
LOC_Os07g04580	0.82	0.0054	zinc finger C-x8-C-x5-C-x3-H type family protein, expressed
LOC_Os07g04730	1.18	2.57e-05	expressed protein
LOC_Os07g04820	0.96	0.0143	protein kinase, putative, expressed
LOC_Os07g05060	2.22	1.74e-07	expressed protein
LOC_Os07g07094	0.93	0.0339	expressed protein
LOC_Os07g07150	4.07	0.000392	expressed protein
LOC_Os07g07600	4.96	0.00454	transposon protein, putative, unclassified, expressed
LOC_Os07g08270	0.6	0.000504	expressed protein
LOC_Os07g08620	0.59	0.0487	retrotransposon protein, putative, unclassified, expressed
LOC_Os07g08860	0.84	0.00138	S-domain receptor-like protein kinase, putative, expressed
LOC_Os07g09290	1.29	0.012	hypothetical protein
LOC_Os07g09560	0.77	0.0145	ankyrin repeat family protein, putative, expressed
LOC_Os07g10080	1.07	0.0194	retrotransposon protein, putative, Ty3-gypsy subclass, expressed
LOC_Os07g10090	0.68	0.0353	expressed protein
LOC_Os07g10630	0.77	0.00961	expressed protein
LOC_Os07g10880	3.71	0.000282	expressed protein
LOC_Os07g11340	1.99	5.69e-05	transposon protein, putative, CACTA, En/Spm sub-class, expressed
LOC_Os07g11400	1.36	0.00655	retrotransposon protein, putative, unclassified, expressed
LOC_Os07g11540	1.14	0.0438	transposon protein, putative, CACTA, En/Spm sub-class, expressed
LOC_Os07g11590	1.24	0.00136	retrotransposon protein, putative, Ty3-gypsy subclass, expressed
LOC_Os07g11600	0.66	3.34e-05	retrotransposon protein, putative, unclassified, expressed
LOC_Os07g11610	0.96	0.00787	transposon protein, putative, unclassified, expressed
LOC_Os07g12255	0.8	0.0228	expressed protein
LOC_Os07g12610	0.88	0.0487	OsFBX227 - F-box domain containing protein, expressed
LOC_Os07g13350	0.75	2.98e-05	retrotransposon protein, putative, unclassified, expressed
LOC_Os07g13680	1.3	0.0285	retrotransposon protein, putative, Ty3-gypsy subclass, expressed
LOC_Os07g13800	1.18	0.0296	cytokinin-N-glucosyltransferase, putative, expressed
LOC_Os07g14000	0.72	0.038	retrotransposon protein, putative, unclassified, expressed
LOC_Os07g14070	0.69	0.00476	SCP-like extracellular protein, expressed
LOC_Os07g14080	0.93	0.0339	transferase family protein, putative, expressed
LOC_Os07g14100	1.08	0.0308	pentatricopeptide, putative, expressed
LOC_Os07g14820	0.76	0.001	expressed protein
LOC_Os07g15080	3.21	0.001	retrotransposon protein, putative, Ty3-gypsy subclass, expressed
LOC_Os07g15540	1.35	0.0272	ethylene receptor, putative, expressed
LOC_Os07g15560	1.85	0.000327	retrotransposon protein, putative, unclassified, expressed
LOC_Os07g16360	0.81	0.00216	retrotransposon protein, putative, unclassified, expressed
LOC_Os07g16480	0.83	0.000944	retrotransposon protein, putative, Ty3-gypsy subclass, expressed
LOC_Os07g16520	2.63	0.00337	retrotransposon protein, putative, Ty3-gypsy subclass, expressed
LOC_Os07g16560	2.3	1.13e-06	retrotransposon protein, putative, Ty3-gypsy subclass, expressed
LOC_Os07g16770	0.94	0.0303	retrotransposon protein, putative, Ty3-gypsy subclass, expressed
LOC_Os07g16810	1.2	4.8e-07	transposon protein, putative, CACTA, En/Spm sub-class, expressed
LOC_Os07g16840	1.09	0.0292	retrotransposon protein, putative, Ty3-gypsy subclass
LOC_Os07g16860	2.38	4.67e-07	retrotransposon protein, putative, Ty3-gypsy subclass, expressed
LOC_Os07g17180	2.68	0.0412	no apical meristem protein, expressed
LOC_Os07g18530	1.77	0.00273	transposon protein, putative, CACTA, En/Spm sub-class, expressed
LOC_Os07g18560	1.03	0.0127	OsFBLD6 - F-box, LRR and FBD domain containing protein, expressed
LOC_Os07g18670	0.84	0.00269	expressed protein
LOC_Os07g18760	1.69	0.0109	retrotransposon protein, putative, Ty1-copia subclass, expressed
LOC_Os07g19370	0.99	0.0474	retrotransposon protein, putative, Ty3-gypsy subclass, expressed
LOC_Os07g20430	4.87	0.00716	transposon protein, putative, unclassified, expressed
LOC_Os07g20630	1.59	6.04e-09	retrotransposon protein, putative, unclassified, expressed
LOC_Os07g20910	4.8	7.66e-06	retrotransposon protein, putative, unclassified, expressed
LOC_Os07g21950	2.76	1.81e-08	retrotransposon protein, putative, unclassified, expressed
LOC_Os07g22270	1.04	0.0154	transposon protein, putative, Ac/Ds sub-class, expressed
LOC_Os07g22610	1.58	0.00746	transposon protein, putative, unclassified, expressed
LOC_Os07g23320	0.98	0.00191	retrotransposon protein, putative, unclassified
LOC_Os07g23430	0.83	0.00727	fatty acid desaturase, putative, expressed
LOC_Os07g23570	1.29	0.0167	cytochrome P450 72A1, putative, expressed
LOC_Os07g23980	1.02	0.0271	retrotransposon protein, putative, unclassified, expressed
LOC_Os07g24320	1.11	0.0406	retrotransposon protein, putative, unclassified, expressed
LOC_Os07g25200	1.05	0.0004	retrotransposon protein, putative, Ty3-gypsy subclass, expressed
LOC_Os07g25580	1.36	0.00592	expressed protein
LOC_Os07g25900	1.19	0.000122	expressed protein
LOC_Os07g27310	3.68	0.000389	CRAL/TRIO domain containing protein, expressed
LOC_Os07g27359	3.08	0.0301	expressed protein
LOC_Os07g27880	1.02	0.0018	O-methyltransferase, putative, expressed
LOC_Os07g28160	0.82	0.0331	cytochrome P450 51, putative, expressed
LOC_Os07g28510	2.32	3.49e-05	retrotransposon protein, putative, Ty3-gypsy subclass, expressed
LOC_Os07g29000	1.26	0.0271	transposon protein, putative, CACTA, En/Spm sub-class, expressed
LOC_Os07g29060	3.52	0.00013	expressed protein
LOC_Os07g29230	1.17	0.0128	LTPL63 - Protease inhibitor/seed storage/LTP family protein precursor, putative, expressed
LOC_Os07g30320	1.39	0.00784	retrotransposon protein, putative, Ty3-gypsy subclass, expressed
LOC_Os07g30360	0.72	9.72e-06	retrotransposon protein, putative, unclassified, expressed
LOC_Os07g30460	0.83	5.67e-08	retrotransposon protein, putative, unclassified, expressed
LOC_Os07g30530	1.29	0.0456	transposon protein, putative, CACTA, En/Spm sub-class, expressed
LOC_Os07g30910	2.22	0.00393	retrotransposon protein, putative, Ty3-gypsy subclass, expressed
LOC_Os07g31070	1.01	0.00503	expressed protein
LOC_Os07g31190	0.59	0.0265	OsWAK71 - OsWAK receptor-like cytoplasmic kinase OsWAK-RLCK, expressed
LOC_Os07g32700	1.22	0.00303	retrotransposon protein, putative, unclassified, expressed
LOC_Os07g32810	2.32	1.03e-05	expressed protein
LOC_Os07g33170	0.93	0.00123	retrotransposon protein, putative, unclassified, expressed
LOC_Os07g34370	0.86	0.00711	gibberellin receptor, putative, expressed
LOC_Os07g34529	0.77	0.0131	expressed protein
LOC_Os07g34750	2.39	0.0255	expressed protein
LOC_Os07g34830	0.59	0.026	ankyrin repeat family protein, putative, expressed
LOC_Os07g34870	0.58	0.0456	aspartic proteinase nepenthesin precursor, putative, expressed
LOC_Os07g35110	0.61	0.000341	Leucine Rich Repeat family protein, expressed
LOC_Os07g35260	1.3	0.0269	TKL_IRAK_DUF26-lc.9 - DUF26 kinases have homology to DUF26 containing loci, expressed
LOC_Os07g35350	0.62	0.00273	glucan endo-1,3-beta-glucosidase precursor, putative, expressed
LOC_Os07g35360	2.07	2.29e-08	expressed protein
LOC_Os07g35380	0.62	0.000429	TKL_IRAK_DUF26-lc.16 - DUF26 kinases have homology to DUF26 containing loci, expressed
LOC_Os07g35470	0.9	0.00682	expressed protein
LOC_Os07g35520	1.14	3.2e-05	glucan endo-1,3-beta-glucosidase precursor, putative, expressed
LOC_Os07g35530	2.45	0.000175	expressed protein
LOC_Os07g35750	3.1	4.28e-07	TKL_IRAK_DUF26-ld.3 - DUF26 kinases have homology to DUF26 containing loci, expressed
LOC_Os07g36040	0.91	0.0366	strictosidine synthase 1 precursor, putative, expressed
LOC_Os07g36340	0.86	0.00972	OsFBX246 - F-box domain containing protein, expressed
LOC_Os07g36370	1.76	2.01e-05	OsFBX247 - F-box domain containing protein, expressed
LOC_Os07g36460	1.21	0.00253	helix-loop-helix DNA-binding domain containing protein, expressed
LOC_Os07g36700	1.21	1.15e-05	CSLF1 - cellulose synthase-like family F; beta1,3;1,4 glucan synthase, expressed
LOC_Os07g37320	0.59	1.7e-06	transporter family protein, putative, expressed
LOC_Os07g37480	1.12	2.13e-06	expressed protein
LOC_Os07g37920	0.72	0.000316	no apical meristem protein, putative, expressed
LOC_Os07g38320	1.35	0.00514	retrotransposon protein, putative, Ty3-gypsy subclass
LOC_Os07g38330	1.78	0.000422	retrotransposon protein, putative, Ty1-copia subclass
LOC_Os07g38340	0.84	0.0163	retrotransposon protein, putative, Ty3-gypsy subclass, expressed
LOC_Os07g38640	0.81	0.00119	inactive receptor kinase At2g26730 precursor, putative, expressed
LOC_Os07g38680	1.07	0.0444	retrotransposon protein, putative, Ty3-gypsy subclass
LOC_Os07g39240	0.66	0.00183	expressed protein
LOC_Os07g39380	1.99	0.000276	retrotransposon protein, putative, Ty1-copia subclass, expressed
LOC_Os07g39640	1.02	0.0469	LTPL64 - Protease inhibitor/seed storage/LTP family protein precursor, expressed
LOC_Os07g40070	1.71	0.0016	expressed protein
LOC_Os07g40210	0.99	0.0467	retrotransposon protein, putative, LINE subclass, expressed
LOC_Os07g40240	1.01	0.0109	GASR9 - Gibberellin-regulated GASA/GAST/Snakin family protein precursor, expressed
LOC_Os07g40404	0.82	0.0332	CobW/P47K family protein, putative, expressed
LOC_Os07g40760	3.46	0.000222	transposon protein, putative, unclassified, expressed
LOC_Os07g41200	1.28	0.00931	expressed protein
LOC_Os07g41310	0.88	0.00957	COBRA, putative, expressed
LOC_Os07g43160	2.06	0.00247	uncharacterized glycosyl hydrolase Rv2006/MT2062, putative, expressed
LOC_Os07g43260	0.77	0.0386	SKP1-like protein 1B, putative, expressed
LOC_Os07g43400	0.7	0.00298	SWIM zinc finger family protein, putative, expressed
LOC_Os07g44430	0.68	0.0375	peroxiredoxin, putative, expressed
LOC_Os07g44550	1.48	8.49e-05	peroxidase precursor, putative, expressed
LOC_Os07g45250	1.35	0.00187	transposon protein, putative, unclassified, expressed
LOC_Os07g45370	0.62	0.0439	expressed protein
LOC_Os07g45680	5.13	2.57e-05	retrotransposon protein, putative, Ty3-gypsy subclass, expressed
LOC_Os07g45830	1.87	1.77e-05	retrotransposon protein, putative, Ty3-gypsy subclass, expressed
LOC_Os07g46880	0.75	0.00792	transposon protein, putative, unclassified, expressed
LOC_Os07g47210	0.94	0.0439	GDSL-like lipase/acylhydrolase, putative, expressed
LOC_Os07g47740	2.95	0.00411	retrotransposon protein, putative, Ty3-gypsy subclass, expressed
LOC_Os07g47790	1.69	5.74e-08	AP2 domain containing protein, expressed
LOC_Os07g47960	1.02	0.028	basic helix-loop-helix domain containing protein, expressed
LOC_Os07g48020	0.74	0.00227	peroxidase precursor, putative, expressed
LOC_Os07g48030	0.6	0.000549	peroxidase precursor, putative, expressed
LOC_Os07g48460	0.77	0.000305	stress responsive protein, putative, expressed
LOC_Os07g48650	0.67	0.0207	OsSub54 - Putative Subtilisin homologue, expressed
LOC_Os07g48720	2.41	0.00682	MAG2, putative, expressed
LOC_Os07g49210	0.91	0.0189	helicase conserved C-terminal domain containing protein, expressed
LOC_Os07g49250	0.72	0.00144	thiamine pyrophosphate enzyme, C-terminal TPP binding domain containing protein, expressed
LOC_Os08g01520	0.7	0.0344	cytochrome P450, putative, expressed
LOC_Os08g01930	2.95	0.0313	KH domain-containing protein, putative, expressed
LOC_Os08g02000	1.84	2.15e-08	retrotransposon protein, putative, unclassified, expressed
LOC_Os08g02120	0.99	0.0285	kinase, pfkB family, putative, expressed
LOC_Os08g02160	1.69	0.00472	no apical meristem protein, putative, expressed
LOC_Os08g02220	1.75	0.00149	endoglucanase, putative, expressed
LOC_Os08g02380	1.35	0.035	kinesin motor domain containing protein, putative, expressed
LOC_Os08g02710	0.64	0.0374	plant protein of unknown function domain containing protein, expressed
LOC_Os08g02790	1.02	0.000476	retrotransposon protein, putative, unclassified, expressed
LOC_Os08g03130	1.13	0.000488	retrotransposon protein, putative, Ty3-gypsy subclass, expressed
LOC_Os08g03160	0.79	0.000674	lectin-like receptor kinase 1, putative, expressed
LOC_Os08g03180	0.72	0.00411	retrotransposon protein, putative, unclassified, expressed
LOC_Os08g03880	0.71	4.75e-05	retrotransposon protein, putative, unclassified, expressed
LOC_Os08g04490	1.09	0.0447	expressed protein
LOC_Os08g04520	1.61	0.00659	DEFL53 - Defensin and Defensin-like DEFL family
LOC_Os08g04550	2.86	0.00474	expressed protein
LOC_Os08g04580	1.52	0.0261	csAtPR5, putative, expressed
LOC_Os08g04650	0.97	0.036	pectinesterase inhibitor domain containing protein, expressed
LOC_Os08g05150	1.92	0.0101	retrotransposon protein, putative, Ty1-copia subclass, expressed
LOC_Os08g05360	2.58	2.15e-06	transposon protein, putative, unclassified, expressed
LOC_Os08g05460	0.61	0.0187	OsFBL40 - F-box domain and LRR containing protein, expressed
LOC_Os08g05610	1.47	0.028	cytochrome P450, putative, expressed
LOC_Os08g06310	4.61	2.75e-09	retrotransposon protein, putative, Ty3-gypsy subclass, expressed
LOC_Os08g06570	3.17	0.00631	retrotransposon protein, putative, unclassified, expressed
LOC_Os08g06810	0.91	0.00032	expressed protein
LOC_Os08g06820	5.85	2.66e-05	transposon protein, putative, unclassified, expressed
LOC_Os08g07040	0.74	0.0483	plant protein of unknown function domain containing protein, expressed
LOC_Os08g07380	1.07	0.000673	retrotransposon protein, putative, unclassified, expressed
LOC_Os08g07870	2.72	0.000105	retrotransposon protein, putative, unclassified, expressed
LOC_Os08g08350	0.82	0.034	retrotransposon protein, putative, Ty1-copia subclass, expressed
LOC_Os08g11430	0.6	0.00561	retrotransposon protein, putative, Ty3-gypsy subclass, expressed
LOC_Os08g11570	0.66	0.00951	retrotransposon protein, putative, Ty3-gypsy subclass, expressed
LOC_Os08g11610	5.23	0.00103	retrotransposon protein, putative, unclassified
LOC_Os08g11780	0.78	0.0296	retrotransposon protein, putative, Ty3-gypsy subclass, expressed
LOC_Os08g11920	0.68	0.0267	retrotransposon protein, putative, Ty3-gypsy subclass, expressed
LOC_Os08g12020	1.31	0.0085	retrotransposon protein, putative, Ty3-gypsy subclass, expressed
LOC_Os08g12110	1.86	0.00191	retrotransposon protein, putative, unclassified, expressed
LOC_Os08g12120	1.14	0.0241	retrotransposon protein, putative, unclassified, expressed
LOC_Os08g12420	1.97	0.00145	expressed protein
LOC_Os08g12470	0.72	0.0028	retrotransposon protein, putative, Ty3-gypsy subclass, expressed
LOC_Os08g12500	2.37	5.08e-05	transposon protein, putative, CACTA, En/Spm sub-class, expressed
LOC_Os08g12900	0.9	0.0115	retrotransposon protein, putative, unclassified, expressed
LOC_Os08g13000	0.88	0.000227	MBTB20 - Bric-a-Brac, Tramtrack, Broad Complex BTB domain with Meprin and TRAF Homology MATH domain, expressed
LOC_Os08g13190	2.39	0.000149	retrotransposon protein, putative, unclassified, expressed
LOC_Os08g13460	1.82	0.0343	expressed protein
LOC_Os08g13540	0.72	0.00546	retrotransposon protein, putative, Ty3-gypsy subclass, expressed
LOC_Os08g13620	2.2	0.0381	retrotransposon protein, putative, Ty3-gypsy subclass, expressed
LOC_Os08g13750	1.13	0.000207	retrotransposon protein, putative, Ty3-gypsy subclass, expressed
LOC_Os08g13870	0.96	0.00289	S-locus lectin protein kinase family protein, putative, expressed
LOC_Os08g13970	1.55	1.11e-05	transposon protein, putative, unclassified, expressed
LOC_Os08g14850	0.58	0.0349	resistance protein, putative, expressed
LOC_Os08g15570	1.85	0.0191	retrotransposon protein, putative, Ty3-gypsy subclass, expressed
LOC_Os08g16580	0.72	0.0279	Cf2/Cf5 disease resistance protein, putative, expressed
LOC_Os08g17110	1.69	0.0213	expressed protein
LOC_Os08g17770	1.43	0.0013	expressed protein
LOC_Os08g17870	1.32	0.0193	reticulon domain containing protein, putative, expressed
LOC_Os08g18880	0.78	0.0331	WD domain, G-beta repeat domain containing protein, expressed
LOC_Os08g18970	0.83	0.0357	pectate lyase family protein, expressed
LOC_Os08g19350	3.31	5.16e-06	retrotransposon protein, putative, unclassified, expressed
LOC_Os08g19510	2.47	0.0106	retrotransposon protein, putative, unclassified
LOC_Os08g19570	1.6	0.00273	retrotransposon protein, putative, unclassified
LOC_Os08g19820	0.9	0.0134	expressed protein
LOC_Os08g20250	1.68	0.00736	retrotransposon protein, putative, unclassified, expressed
LOC_Os08g20370	0.83	0.00668	retrotransposon protein, putative, Ty3-gypsy subclass, expressed
LOC_Os08g21360	1.52	0.0112	retrotransposon protein, putative, Ty3-gypsy subclass, expressed
LOC_Os08g22340	1.02	0.000222	retrotransposon protein, putative, unclassified, expressed
LOC_Os08g22420	1.52	2.65e-08	retrotransposon protein, putative, unclassified, expressed
LOC_Os08g22590	0.92	0.0408	retrotransposon protein, putative, unclassified, expressed
LOC_Os08g23080	5.82	3.21e-05	retrotransposon protein, putative, Ty3-gypsy subclass, expressed
LOC_Os08g23400	0.85	0.016	retrotransposon protein, putative, Ty3-gypsy subclass, expressed
LOC_Os08g23460	0.81	0.0186	harpin-induced protein 1 domain containing protein, expressed
LOC_Os08g23860	1.35	0.00415	retrotransposon protein, putative, Ty3-gypsy subclass
LOC_Os08g23960	0.63	0.00167	OsFBL46 - F-box domain and LRR containing protein, expressed
LOC_Os08g24080	1.76	2.94e-05	retrotransposon protein, putative, unclassified
LOC_Os08g24270	0.84	8.36e-12	retrotransposon protein, putative, Ty3-gypsy subclass, expressed
LOC_Os08g24310	0.8	1.72e-05	receptor-like protein kinase precursor, putative, expressed
LOC_Os08g24380	0.85	0.000119	NB-ARC domain containing protein, expressed
LOC_Os08g24470	0.91	0.0313	expressed protein
LOC_Os08g24570	1.46	2.27e-12	retrotransposon protein, putative, Ty3-gypsy subclass, expressed
LOC_Os08g24580	0.77	0.04	retrotransposon protein, putative, Ty3-gypsy subclass
LOC_Os08g24710	0.71	0.0077	retrotransposon protein, putative, unclassified
LOC_Os08g24770	0.78	0.00254	protein kinase, putative, expressed
LOC_Os08g25570	1.11	0.00161	histone deacetylase, putative, expressed
LOC_Os08g25670	0.58	0.0106	expressed protein
LOC_Os08g27110	1.54	0.00334	retrotransposon protein, putative, Ty3-gypsy subclass, expressed
LOC_Os08g28030	1.3	0.032	retrotransposon protein, putative, Ty1-copia subclass, expressed
LOC_Os08g28250	0.87	0.00069	expressed protein
LOC_Os08g28670	0.84	0.0354	pathogenesis-related Bet v I family protein, putative, expressed
LOC_Os08g28870	1.03	0.00458	receptor-like protein kinase 5 precursor, putative, expressed
LOC_Os08g28990	1.45	0.00149	transposon protein, putative, unclassified, expressed
LOC_Os08g29920	1.09	0.000153	retrotransposon protein, putative, Ty3-gypsy subclass, expressed
LOC_Os08g29930	1.56	0.000137	retrotransposon protein, putative, Ty3-gypsy subclass, expressed
LOC_Os08g30010	1.07	0.00696	retrotransposon protein, putative, Ty3-gypsy subclass, expressed
LOC_Os08g30850	2.58	3.74e-11	YDG/SRA domain containing protein, expressed
LOC_Os08g31910	0.81	0.0345	expressed protein
LOC_Os08g32480	2.77	0.00888	transposon protein, putative, unclassified, expressed
LOC_Os08g32790	1.46	0.000177	retrotransposon protein, putative, Ty3-gypsy subclass, expressed
LOC_Os08g33070	1.55	7.07e-05	transposon protein, putative, unclassified, expressed
LOC_Os08g34090	4.96	8.36e-05	retrotransposon protein, putative, unclassified, expressed
LOC_Os08g34320	2.88	0.000285	expressed protein
LOC_Os08g34410	1.04	0.0227	expressed protein
LOC_Os08g34440	1.2	0.0289	retrotransposon protein, putative, Ty1-copia subclass, expressed
LOC_Os08g34810	6.45	6.7e-07	transposon protein, putative, unclassified, expressed
LOC_Os08g35090	2.24	0.0128	OsSub56 - Putative Subtilisin homologue, expressed
LOC_Os08g35650	1.1	0.00807	expressed protein
LOC_Os08g36040	1.07	0.00826	plant viral response family protein, putative, expressed
LOC_Os08g36960	0.68	0.000542	OsFBX296 - F-box domain containing protein, expressed
LOC_Os08g38280	0.67	0.000853	mucin-associated surface protein, putative, expressed
LOC_Os08g38560	0.84	0.000959	receptor-like protein kinase 2 precursor, putative, expressed
LOC_Os08g38640	1.75	0.0321	retrotransposon protein, putative, unclassified, expressed
LOC_Os08g38970	1.72	8.3e-06	transmembrane receptor, putative, expressed
LOC_Os08g39220	1.44	0.00925	OsWAK75 - OsWAK receptor-like protein kinase, expressed
LOC_Os08g39550	0.69	0.0446	polygalacturonase inhibitor 2 precursor, putative, expressed
LOC_Os08g39850	2.22	0.0171	lipoxygenase, chloroplast precursor, putative, expressed
LOC_Os08g40050	0.63	0.0084	retrotransposon protein, putative, unclassified, expressed
LOC_Os08g40740	0.7	0.00774	glycosyl hydrolase, putative, expressed
LOC_Os08g41000	1.13	0.0386	extracellular ligand-gated ion channel, putative, expressed
LOC_Os08g41650	2.18	0.0103	expressed protein
LOC_Os08g41950	1.59	0.00155	OsMADS7 - MADS-box family gene with MIKCc type-box, expressed
LOC_Os08g42220	1.67	0.00717	expressed protein
LOC_Os08g42320	1.2	0.0185	expressed protein
LOC_Os08g42890	1.79	0.0219	pectinesterase inhibitor domain containing protein, expressed
LOC_Os08g43000	0.59	0.00769	CC-NBS-LRR, putative, expressed
LOC_Os08g43050	0.58	0.00468	disease resistance protein RGA2, putative, expressed
LOC_Os08g43240	1.11	0.0392	LTPL97 - Protease inhibitor/seed storage/LTP family protein precursor, expressed
LOC_Os08g44490	1.21	0.00168	retrotransposon protein, putative, unclassified, expressed
LOC_Os08g44500	1.52	5.72e-05	retrotransposon protein, putative, unclassified, expressed
LOC_Os08g45000	0.6	0.00858	inorganic phosphate transporter, putative, expressed
LOC_Os09g01010	2.18	0.00485	retrotransposon protein, putative, unclassified
LOC_Os09g01050	2.93	0.000234	retrotransposon protein, putative, Ty3-gypsy subclass
LOC_Os09g01060	4.17	0.000146	retrotransposon protein, putative, Ty3-gypsy subclass, expressed
LOC_Os09g01100	0.65	6.58e-06	retrotransposon protein, putative, Ty3-gypsy subclass, expressed
LOC_Os09g01110	0.63	0.000477	retrotransposon protein, putative, Ty3-gypsy subclass, expressed
LOC_Os09g01140	1.52	0.0163	expressed protein
LOC_Os09g01230	1.22	1.46e-05	retrotransposon protein, putative, Ty3-gypsy subclass, expressed
LOC_Os09g01260	2.63	0.00296	retrotransposon protein, putative, Ty3-gypsy subclass, expressed
LOC_Os09g01270	1.9	1.64e-05	retrotransposon protein, putative, Ty3-gypsy subclass, expressed
LOC_Os09g01700	0.94	7.03e-06	expressed protein
LOC_Os09g01820	1.25	0.0156	retrotransposon protein, putative, Ty3-gypsy subclass
LOC_Os09g03470	1.1	4.16e-07	retrotransposon protein, putative, unclassified, expressed
LOC_Os09g03860	0.81	5.87e-05	retrotransposon protein, putative, unclassified, expressed
LOC_Os09g04010	1.72	0.00544	transposon protein, putative, CACTA, En/Spm sub-class, expressed
LOC_Os09g04050	0.95	0.0292	dehydrogenase, putative, expressed
LOC_Os09g04339	0.83	0.0239	expressed protein
LOC_Os09g04430	0.84	0.000427	expressed protein
LOC_Os09g04490	0.62	0.0195	inactive receptor kinase At1g27190 precursor, putative, expressed
LOC_Os09g05080	2.04	0.00222	retrotransposon protein, putative, unclassified, expressed
LOC_Os09g06530	0.61	0.00582	expressed protein
LOC_Os09g07440	0.89	0.024	retrotransposon protein, putative, unclassified, expressed
LOC_Os09g07730	0.65	0.0125	expressed protein
LOC_Os09g07940	0.74	0.00533	retrotransposon protein, putative, unclassified, expressed
LOC_Os09g08440	0.74	0.0334	nodulin MtN3 family protein, putative, expressed
LOC_Os09g08740	1.34	0.014	retrotransposon protein, putative, Ty3-gypsy subclass, expressed
LOC_Os09g08900	1.03	0.0341	retrotransposon protein, putative, Ty3-gypsy subclass, expressed
LOC_Os09g08910	0.7	7.13e-21	ATP synthase, putative, expressed
LOC_Os09g09050	1.99	1.63e-07	retrotransposon protein, putative, Ty3-gypsy subclass, expressed
LOC_Os09g09090	0.97	6.35e-07	retrotransposon protein, putative, Ty3-gypsy subclass
LOC_Os09g09100	0.85	0.0207	retrotransposon protein, putative, Ty3-gypsy subclass, expressed
LOC_Os09g09210	1.2	4.36e-05	expressed protein
LOC_Os09g09240	1.7	0.00145	retrotransposon protein, putative, Ty3-gypsy subclass, expressed
LOC_Os09g09500	1.14	0.00257	lectin-like receptor kinase, putative, expressed
LOC_Os09g09510	1.03	0.0121	legume lectins beta domain containing protein, expressed
LOC_Os09g09550	0.63	0.003	plant protein of unknown function domain containing protein, expressed
LOC_Os09g10054	0.68	0.00214	disease resistance protein RPS2, putative, expressed
LOC_Os09g10530	2	1.15e-05	retrotransposon protein, putative, unclassified, expressed
LOC_Os09g10900	1.07	0.00844	retrotransposon protein, putative, unclassified, expressed
LOC_Os09g11370	0.94	0.0286	expressed protein
LOC_Os09g11380	1	6.67e-07	expressed protein
LOC_Os09g12130	1.91	0.0438	retrotransposon protein, putative, unclassified, expressed
LOC_Os09g12240	0.7	0.00138	serine/threonine-protein kinase BRI1-like 1 precursor, putative, expressed
LOC_Os09g12890	0.7	0.0103	retrotransposon protein, putative, Ty3-gypsy subclass, expressed
LOC_Os09g13230	2.07	0.00227	retrotransposon protein, putative, Ty3-gypsy subclass, expressed
LOC_Os09g13330	5.19	0.00128	transposon protein, putative, CACTA, En/Spm sub-class, expressed
LOC_Os09g13410	0.64	0.0149	plant protein of unknown function domain containing protein, expressed
LOC_Os09g13640	3.92	0.00885	retrotransposon protein, putative, unclassified
LOC_Os09g13700	2.25	1.82e-05	retrotransposon protein, putative, unclassified, expressed
LOC_Os09g13710	1.82	0.000519	retrotransposon protein, putative, Ty3-gypsy subclass, expressed
LOC_Os09g14340	1.42	0.000173	retrotransposon protein, putative, Ty3-gypsy subclass, expressed
LOC_Os09g14490	0.61	0.00455	TIR-NBS type disease resistance protein, putative, expressed
LOC_Os09g14590	1.96	0.00011	proteasome maturation factor UMP1 family protein, expressed
LOC_Os09g14790	2.47	0.0159	retrotransposon protein, putative, Ty3-gypsy subclass, expressed
LOC_Os09g15230	1.21	0.00519	expressed protein
LOC_Os09g17020	2.33	1.87e-07	retrotransposon protein, putative, Ty1-copia subclass, expressed
LOC_Os09g17130	0.95	0.00341	expressed protein
LOC_Os09g17170	1.41	0.0136	retrotransposon protein, putative, unclassified, expressed
LOC_Os09g17410	1.52	0.00885	retrotransposon protein, putative, Ty3-gypsy subclass, expressed
LOC_Os09g17450	0.74	0.00274	retrotransposon protein, putative, Ty3-gypsy subclass, expressed
LOC_Os09g18020	1.97	9.58e-05	senescence-induced receptor-like serine/threonine-protein kinase precursor, putative, expressed
LOC_Os09g19480	2.68	0.0127	retrotransposon, putative, centromere-specific
LOC_Os09g20220	1.6	0.00336	glutathione S-transferase, putative, expressed
LOC_Os09g20310	0.63	0.00441	expressed protein
LOC_Os09g20340	1.22	0.0433	DUF630/DUF632 domains containing protein, putative, expressed
LOC_Os09g21580	0.62	0.032	OsFBX324 - F-box domain containing protein, expressed
LOC_Os09g21860	1.59	0.00816	retrotransposon protein, putative, Ty3-gypsy subclass, expressed
LOC_Os09g23920	1.37	0.00903	retrotransposon protein, putative, Ty3-gypsy subclass, expressed
LOC_Os09g24080	1.6	0.000119	retrotransposon protein, putative, Ty3-gypsy subclass, expressed
LOC_Os09g24090	1.85	1.34e-10	retrotransposon protein, putative, Ty3-gypsy subclass, expressed
LOC_Os09g24520	1.62	0.0033	pentatricopeptide, putative, expressed
LOC_Os09g25120	0.99	0.0474	transposon protein, putative, unclassified, expressed
LOC_Os09g25190	1.06	0.000734	protein binding protein, putative, expressed
LOC_Os09g25200	1.77	0.0153	protein binding protein, putative, expressed
LOC_Os09g26810	1.15	0.0301	chlorophyll A-B binding protein, putative, expressed
LOC_Os09g26860	1.16	0.00202	retrotransposon protein, putative, unclassified
LOC_Os09g26970	0.84	0.0199	retrotransposon protein, putative, unclassified, expressed
LOC_Os09g26980	1.28	0.000361	cytochrome P450, putative, expressed
LOC_Os09g27040	0.81	0.00298	GEX1, putative, expressed
LOC_Os09g27110	0.68	0.00016	expressed protein
LOC_Os09g27370	1.1	0.0217	Spc97 / Spc98 family protein, putative, expressed
LOC_Os09g27930	2.05	0.0323	ubiquitin fusion protein, putative, expressed
LOC_Os09g28260	1.53	5.37e-06	retrotransposon protein, putative, Ty3-gypsy subclass, expressed
LOC_Os09g28440	1.63	0.0084	AP2 domain containing protein, expressed
LOC_Os09g28470	0.62	0.0224	leucine-rich repeat family protein, putative, expressed
LOC_Os09g28630	0.61	0.0412	gibberellin receptor, putative, expressed
LOC_Os09g29560	0.72	0.0152	OsWAK83 - OsWAK pseudogene, expressed
LOC_Os09g29850	1.12	0.0486	expressed protein
LOC_Os09g29870	0.61	0.00834	expressed protein
LOC_Os09g30190	0.7	0.009	receptor-like protein kinase 2 precursor, putative, expressed
LOC_Os09g30494	1.85	0.00207	retrotransposon protein, putative, Ty3-gypsy subclass, expressed
LOC_Os09g32100	0.65	0.00124	expressed protein
LOC_Os09g32910	0.84	0.0356	OsFBX337 - F-box domain containing protein, expressed
LOC_Os09g32952	1.26	0.0404	L-ascorbate oxidase precursor, putative, expressed
LOC_Os09g33860	2.05	0.0254	protein kinase, putative, expressed
LOC_Os09g36110	1.04	0.000141	OsSub59 - Putative Subtilisin homologue, expressed
LOC_Os09g37310	2.22	0.00142	retrotransposon protein, putative, unclassified, expressed
LOC_Os09g37540	4.43	0.00347	uncharacterized protein PA4923, putative, expressed
LOC_Os09g37780	0.71	0.036	serine/threonine-protein kinase receptor precursor, putative, expressed
LOC_Os09g37790	0.91	0.000872	S-locus-specific glycoprotein S13 precursor, putative, expressed
LOC_Os09g38130	0.78	0.0452	auxin efflux carrier component, putative, expressed
LOC_Os09g38630	0.95	0.00551	expressed protein
LOC_Os09g38850	1.53	0.000113	OsWAK91 - OsWAK receptor-like protein kinase, expressed
LOC_Os09g38910	0.73	0.0064	OsWAK92 - OsWAK receptor-like protein kinase, expressed
LOC_Os09g39280	1.38	0.00193	expressed protein
LOC_Os09g39750	0.71	0.0162	domain of unknown function DUF966 domain containing protein, expressed
LOC_Os10g01530	2.03	0.0482	helix-loop-helix DNA-binding domain containing protein, expressed
LOC_Os10g02780	2.05	0.0275	expressed protein
LOC_Os10g04000	0.67	0.00664	STE_MEKK_ste11_MAP3K.22 - STE kinases include homologs to sterile 7, sterile 11 and sterile 20 from yeast, expressed
LOC_Os10g04110	1.84	0.012	MLA6 protein, putative, expressed
LOC_Os10g04730	1.55	0.0126	TKL_IRAK_DUF26-la.6 - DUF26 kinases have homology to DUF26 containing loci, expressed
LOC_Os10g04900	0.58	0.00143	OsFBX364 - F-box domain containing protein, expressed
LOC_Os10g05320	1.65	0.0354	retrotransposon protein, putative, Ty3-gypsy subclass
LOC_Os10g05400	0.92	0.0165	OsWAK102 - OsWAK receptor-like cytoplasmic kinase OsWAK-RLCK, expressed
LOC_Os10g05440	0.7	0.0168	expressed protein
LOC_Os10g05790	1.65	0.0403	POEI4 - Pollen Ole e I allergen and extensin family protein precursor, expressed
LOC_Os10g06170	0.9	6.66e-16	retrotransposon protein, putative, Ty3-gypsy subclass, expressed
LOC_Os10g06260	0.9	1.12e-07	retrotransposon protein, putative, unclassified, expressed
LOC_Os10g06270	0.74	2.16e-19	retrotransposon protein, putative, Ty3-gypsy subclass, expressed
LOC_Os10g06290	0.63	4.4e-24	retrotransposon protein, putative, Ty3-gypsy subclass, expressed
LOC_Os10g06310	1.93	0.000144	retrotransposon protein, putative, Ty3-gypsy subclass, expressed
LOC_Os10g06450	1.75	1.33e-06	retrotransposon protein, putative, Ty3-gypsy subclass, expressed
LOC_Os10g06520	0.63	4.8e-07	retrotransposon protein, putative, Ty3-gypsy subclass, expressed
LOC_Os10g06550	0.84	0.00194	retrotransposon protein, putative, Ty3-gypsy subclass, expressed
LOC_Os10g07542	1.1	0.0185	transposon protein, putative, unclassified, expressed
LOC_Os10g08014	1.57	0.00352	white-brown complex homolog protein 11, putative, expressed
LOC_Os10g08450	0.74	0.0084	transposon protein, putative, CACTA, En/Spm sub-class, expressed
LOC_Os10g09060	0.88	0.0179	retrotransposon protein, putative, Ty3-gypsy subclass, expressed
LOC_Os10g09070	0.7	0.0178	retrotransposon protein, putative, Ty3-gypsy subclass, expressed
LOC_Os10g09220	1.58	0.0145	retrotransposon protein, putative, Ty3-gypsy subclass, expressed
LOC_Os10g09440	0.83	1.28e-06	retrotransposon protein, putative, Ty3-gypsy subclass, expressed
LOC_Os10g09490	3.9	0.00441	retrotransposon protein, putative, Ty3-gypsy subclass, expressed
LOC_Os10g09960	1.01	5.37e-06	retrotransposon protein, putative, unclassified, expressed
LOC_Os10g09970	0.67	0.00627	retrotransposon protein, putative, Ty3-gypsy subclass, expressed
LOC_Os10g10030	0.88	0.0296	OsWAK111 - OsWAK receptor-like protein kinase, expressed
LOC_Os10g10460	0.62	2.01e-26	retrotransposon protein, putative, Ty3-gypsy subclass, expressed
LOC_Os10g10480	1.94	3.68e-05	expressed protein
LOC_Os10g10810	1.13	0.0372	retrotransposon protein, putative, Ty3-gypsy subclass, expressed
LOC_Os10g11310	0.83	0.0109	expressed protein
LOC_Os10g11690	1.17	0.0429	retrotransposon protein, putative, Ty3-gypsy subclass, expressed
LOC_Os10g11980	1.51	0.000449	transferase family protein, putative, expressed
LOC_Os10g12470	1.04	0.0161	retrotransposon protein, putative, unclassified, expressed
LOC_Os10g12630	0.6	0.0235	retrotransposon protein, putative, Ty3-gypsy subclass, expressed
LOC_Os10g12670	0.98	0.000726	retrotransposon protein, putative, Ty3-gypsy subclass, expressed
LOC_Os10g12690	1.43	0.0188	retrotransposon protein, putative, Ty3-gypsy subclass, expressed
LOC_Os10g12770	5.08	0.00251	retrotransposon protein, putative, Ty3-gypsy subclass, expressed
LOC_Os10g12808	0.85	2.48e-05	retrotransposon protein, putative, Ty3-gypsy subclass, expressed
LOC_Os10g13390	0.74	5.91e-10	retrotransposon protein, putative, Ty3-gypsy subclass, expressed
LOC_Os10g13400	0.84	6.12e-12	retrotransposon protein, putative, Ty3-gypsy subclass, expressed
LOC_Os10g14130	1.63	0.0195	transposon protein, putative, CACTA, En/Spm sub-class, expressed
LOC_Os10g16450	1.25	0.0326	retrotransposon protein, putative, unclassified, expressed
LOC_Os10g16560	0.87	1.08e-22	retrotransposon protein, putative, unclassified, expressed
LOC_Os10g17050	1.16	0.0165	retrotransposon protein, putative, Ty3-gypsy subclass, expressed
LOC_Os10g17170	1.62	0.00634	retrotransposon protein, putative, Ty3-gypsy subclass, expressed
LOC_Os10g17260	0.67	0.0105	cytochrome P450, putative, expressed
LOC_Os10g17340	0.64	0.0278	retrotransposon protein, putative, Ty3-gypsy subclass, expressed
LOC_Os10g17790	0.65	0.00581	remorin C-terminal domain containing protein, putative, expressed
LOC_Os10g17820	1.51	0.000734	retrotransposon protein, putative, Ty3-gypsy subclass, expressed
LOC_Os10g18370	1.03	0.0448	transcriptional regulator, putative, expressed
LOC_Os10g18480	1.56	0.00296	glucosyltransferase, putative, expressed
LOC_Os10g18510	0.71	0.0279	UDP-glucoronosyl and UDP-glucosyl transferase domain containing protein, expressed
LOC_Os10g18650	1.04	9.76e-05	retrotransposon protein, putative, Ty3-gypsy subclass, expressed
LOC_Os10g18700	1.43	0.0213	expressed protein
LOC_Os10g19130	2.53	8.07e-05	retrotransposon protein, putative, Ty3-gypsy subclass, expressed
LOC_Os10g20120	0.84	0.0327	serine/threonine-protein kinase receptor precursor, putative, expressed
LOC_Os10g20710	1.08	0.0345	formin-like protein 6 precursor, putative, expressed
LOC_Os10g21660	0.64	0.0467	FAD binding protein, putative, expressed
LOC_Os10g22164	0.77	1.03e-10	transposon protein, putative, unclassified, expressed
LOC_Os10g22640	1.02	0.0101	retrotransposon protein, putative, unclassified, expressed
LOC_Os10g22890	2.3	0.000122	receptor-like kinase, putative, expressed
LOC_Os10g22930	0.94	0.0492	Cf2/Cf5 disease resistance protein, putative, expressed
LOC_Os10g24290	1.01	2.61e-05	retrotransposon protein, putative, unclassified, expressed
LOC_Os10g24400	3.22	0.0055	retrotransposon protein, putative, unclassified, expressed
LOC_Os10g26270	1.5	0.0113	no apical meristem protein, expressed
LOC_Os10g27480	1.63	0.0191	expressed protein
LOC_Os10g28440	0.99	0.00644	sulfate transporter 3.1, putative, expressed
LOC_Os10g28580	1.24	1.38e-05	CAF1 family ribonuclease containing protein, expressed
LOC_Os10g28770	2.61	0.000293	MBTB34 - Bric-a-Brac, Tramtrack, Broad Complex BTB domain with Meprin and TRAF Homology MATH domain, expressed
LOC_Os10g30140	2.33	4.89e-05	laccase-16, putative, expressed
LOC_Os10g30740	1.24	0.0257	transposon protein, putative, unclassified, expressed
LOC_Os10g30890	0.59	0.0492	expressed protein
LOC_Os10g31220	1.02	0.00303	retrotransposon protein, putative, Ty1-copia subclass, expressed
LOC_Os10g31350	2.11	0.00175	transposon protein, putative, Mutator sub-class, expressed
LOC_Os10g31440	0.88	0.00927	retrotransposon protein, putative, unclassified, expressed
LOC_Os10g31730	0.85	0.0359	retrotransposon protein, putative, unclassified, expressed
LOC_Os10g32010	0.65	0.00596	expressed protein
LOC_Os10g32199	1.1	0.0106	expressed protein
LOC_Os10g33060	0.84	0.00441	hcr2-5D, putative, expressed
LOC_Os10g34960	1.02	8.27e-07	ubiquitin family protein, putative, expressed
LOC_Os10g35400	0.85	0.00145	retrotransposon protein, putative, unclassified, expressed
LOC_Os10g35412	1.48	1.14e-05	retrotransposon protein, putative, unclassified, expressed
LOC_Os10g35750	0.97	0.00308	pentatricopeptide, putative, expressed
LOC_Os10g37160	1.35	0.002	transposon protein, putative, unclassified, expressed
LOC_Os10g37620	1.7	0.043	retrotransposon protein, putative, unclassified, expressed
LOC_Os10g38080	2.65	3.24e-05	OsSub61 - Putative Subtilisin homologue, expressed
LOC_Os10g38340	0.67	0.0341	glutathione S-transferase GSTU6, putative, expressed
LOC_Os10g38580	1.21	0.00502	glutathione S-transferase, putative, expressed
LOC_Os10g38640	0.77	0.0176	glutathione S-transferase, putative, expressed
LOC_Os10g38720	0.75	0.0266	glutathione S-transferase, putative, expressed
LOC_Os10g39300	0.97	0.00876	aspartic proteinase nepenthesin, putative, expressed
LOC_Os10g40060	0.9	0.0287	protein kinase, putative, expressed
LOC_Os10g40130	1.26	0.01	Mur ligase family protein, putative, expressed
LOC_Os10g40150	1.06	0.0245	retrotransposon protein, putative, Ty3-gypsy subclass, expressed
LOC_Os10g40470	1.44	0.0179	LTPL142 - Protease inhibitor/seed storage/LTP family protein precursor, putative, expressed
LOC_Os10g40480	1.02	0.037	LTPL143 - Protease inhibitor/seed storage/LTP family protein precursor, expressed
LOC_Os10g40610	0.9	0.0447	flavin-containing monooxygenase family protein, putative, expressed
LOC_Os10g40710	0.6	0.000523	expansin precursor, putative, expressed
LOC_Os10g40810	1.13	0.0387	GATA zinc finger domain containing protein, expressed
LOC_Os10g40859	0.72	0.00866	matrixin family protein, expressed
LOC_Os10g40900	0.76	0.0259	flavonol synthase/flavanone 3-hydroxylase, putative, expressed
LOC_Os10g41900	1.65	0.000971	mla1, putative, expressed
LOC_Os11g01620	3.88	0.00477	inactive receptor kinase At2g26730 precursor, putative, expressed
LOC_Os11g01670	1.59	6.52e-06	expressed protein
LOC_Os11g01700	1.39	0.0177	retrotransposon protein, putative, Ty1-copia subclass, expressed
LOC_Os11g01842	0.61	0.0368	SAG20, putative, expressed
LOC_Os11g01850	0.78	0.00481	SAG20, putative, expressed
LOC_Os11g01860	0.97	0.000496	pentatricopeptide, putative, expressed
LOC_Os11g02010	0.85	0.000173	transposon protein, putative, CACTA, En/Spm sub-class, expressed
LOC_Os11g02210	1.56	0.00588	expressed protein
LOC_Os11g02800	1.6	0.0306	DUF567 domain containing protein, putative, expressed
LOC_Os11g03390	0.62	0.0439	FHA domain containing protein, putative, expressed
LOC_Os11g03850	0.58	0.00989	PPR repeat domain containing protein, putative, expressed
LOC_Os11g03860	0.63	0.00183	Ser/Thr protein kinase, putative, expressed
LOC_Os11g04190	1.32	0.0321	auxin efflux carrier component, putative, expressed
LOC_Os11g04800	1.13	0.00185	expressed protein
LOC_Os11g04830	0.77	1.88e-05	embryogenesis transmembrane protein, putative, expressed
LOC_Os11g04840	0.7	0.00536	phosphatidylinositol-4-phosphate 5-kinase, putative, expressed
LOC_Os11g05160	1.18	0.0437	DNA binding protein, putative, expressed
LOC_Os11g05760	1.84	0.0427	OsProCP5 - Putative Lysosomal Pro-x Carboxypeptidase homologue, expressed
LOC_Os11g06070	0.86	0.0269	expressed protein
LOC_Os11g06570	1.91	2.72e-09	transposon protein, putative, CACTA, En/Spm sub-class, expressed
LOC_Os11g07140	0.77	0.000488	receptor kinase, putative, expressed
LOC_Os11g07260	1.34	0.00101	expressed protein
LOC_Os11g07700	1.05	0.000184	NAM, putative, expressed
LOC_Os11g08150	1.82	0.0342	retrotransposon protein, putative, Ty3-gypsy subclass, expressed
LOC_Os11g08490	1.49	0.0324	expressed protein
LOC_Os11g09200	0.89	0.0094	expressed protein
LOC_Os11g09750	1.83	0.00809	transposon protein, putative, CACTA, En/Spm sub-class, expressed
LOC_Os11g09790	1.61	0.019	transposon protein, putative, CACTA, En/Spm sub-class, expressed
LOC_Os11g09840	0.85	1.4e-06	expressed protein
LOC_Os11g10720	0.75	0.0029	Cf2/Cf5 disease resistance protein, putative, expressed
LOC_Os11g10900	1.51	0.0178	retrotransposon protein, putative, Ty3-gypsy subclass, expressed
LOC_Os11g11350	1.18	0.00259	embryogenesis transmembrane protein, putative, expressed
LOC_Os11g11650	1.15	0.0356	expressed protein
LOC_Os11g11730	0.72	0.00259	cell wall adhesin, putative, expressed
LOC_Os11g12410	1.42	0.0111	serpin domain containing protein, putative, expressed
LOC_Os11g12450	4.14	0.00223	transposon protein, putative, CACTA, En/Spm sub-class, expressed
LOC_Os11g12710	0.88	2.09e-09	retrotransposon protein, putative, unclassified, expressed
LOC_Os11g13640	2.4	0.0312	transposon protein, putative, unclassified
LOC_Os11g14910	0.65	0.0256	NADP-dependent oxidoreductase, putative, expressed
LOC_Os11g15100	1	0.0317	retrotransposon protein, putative, Ty3-gypsy subclass, expressed
LOC_Os11g15170	3.03	0.000161	transposon protein, putative, unclassified, expressed
LOC_Os11g16260	0.85	4.11e-08	laccase precursor protein, putative, expressed
LOC_Os11g16610	1.33	0.0129	retrotransposon protein, putative, Ty1-copia subclass, expressed
LOC_Os11g16820	1.81	0.00626	retrotransposon protein, putative, unclassified, expressed
LOC_Os11g16870	1.55	0.00264	retrotransposon protein, putative, Ty3-gypsy subclass, expressed
LOC_Os11g17580	1.38	0.016	enoyl-CoA hydratase/isomerase family protein, expressed
LOC_Os11g18660	0.9	0.0166	expressed protein
LOC_Os11g20330	1.42	0.0242	expressed protein
LOC_Os11g21960	1.73	7.78e-06	retrotransposon protein, putative, unclassified, expressed
LOC_Os11g24850	0.76	0.0167	ankyrin repeat domain containing protein, expressed
LOC_Os11g24930	1.96	4.53e-11	retrotransposon protein, putative, Ty3-gypsy subclass, expressed
LOC_Os11g25610	0.85	0.000732	ZOS11-02 - C2H2 zinc finger protein, expressed
LOC_Os11g26790	5.05	0.00285	dehydrin, putative, expressed
LOC_Os11g26920	0.94	0.0064	transposon protein, putative, Mariner sub-class, expressed
LOC_Os11g26990	1.23	0.000597	expressed protein
LOC_Os11g27264	0.97	0.0321	OsSCP60 - Putative Serine Carboxypeptidase homologue, expressed
LOC_Os11g27410	1.76	0.0052	retrotransposon protein, putative, Ty3-gypsy subclass, expressed
LOC_Os11g28220	0.95	0.0365	expressed protein
LOC_Os11g28770	1.2	0.00616	retrotransposon protein, putative, unclassified, expressed
LOC_Os11g29920	3.16	7.89e-06	NB-ARC domain containing protein, expressed
LOC_Os11g29980	1.25	0.011	disease resistance RPP13-like protein 1, putative, expressed
LOC_Os11g30060	0.89	0.0203	NBS-LRR type disease resistance protein Hom-B, putative, expressed
LOC_Os11g30240	1.6	0.00438	expressed protein
LOC_Os11g31500	0.88	3.7e-05	ATP binding protein, putative, expressed
LOC_Os11g31760	1.68	0.000114	transposon protein, putative, unclassified, expressed
LOC_Os11g31840	1.55	0.0442	retrotransposon protein, putative, Ty1-copia subclass, expressed
LOC_Os11g31860	1.2	0.0171	retrotransposon protein, putative, unclassified, expressed
LOC_Os11g31920	0.97	1.04e-12	retrotransposon protein, putative, unclassified, expressed
LOC_Os11g32170	0.87	0.00843	stripe rust resistance protein Yr10, putative, expressed
LOC_Os11g32240	1.49	0.0162	cytochrome P450 51, putative, expressed
LOC_Os11g32570	0.89	0.00844	expressed protein
LOC_Os11g32759	5.51	0.000206	expressed protein
LOC_Os11g35120	0.81	0.00672	OsWAK116 - OsWAK receptor-like cytoplasmic kinase OsWAK-RLCK, expressed
LOC_Os11g35430	0.9	6.97e-05	csAtPR5, putative, expressed
LOC_Os11g35620	2.33	0.0394	expressed protein
LOC_Os11g36180	0.74	7.79e-05	receptor kinase, putative, expressed
LOC_Os11g36400	0.61	7.41e-05	expressed protein
LOC_Os11g37820	0.94	0.0301	retrotransposon protein, putative, unclassified, expressed
LOC_Os11g38050	1.49	0.0145	phosphoesterase family protein, putative, expressed
LOC_Os11g38090	1.55	0.000423	retrotransposon protein, putative, Ty3-gypsy subclass, expressed
LOC_Os11g38480	0.6	0.034	NBS-LRR type disease resistance protein, putative, expressed
LOC_Os11g39790	1.71	0.038	retrotransposon protein, putative, Ty3-gypsy subclass, expressed
LOC_Os11g39870	1.52	0.0441	retrotransposon protein, putative, unclassified, expressed
LOC_Os11g40470	2.94	0.00245	retrotransposon protein, putative, Ty3-gypsy subclass, expressed
LOC_Os11g40680	0.75	1.18e-07	MBTB64 - Bric-a-Brac, Tramtrack, Broad Complex BTB domain with Meprin and TRAF Homology MATH domain, expressed
LOC_Os11g42200	0.97	0.000125	laccase precursor protein, putative, expressed
LOC_Os11g42220	0.88	0.00423	laccase precursor protein, putative, expressed
LOC_Os11g42250	1.54	1.33e-06	retrotransposon protein, putative, Ty3-gypsy subclass, expressed
LOC_Os11g43060	1.07	0.000282	transposon protein, putative, unclassified, expressed
LOC_Os11g43200	1.09	0.0266	tropinone reductase 2, putative, expressed
LOC_Os11g43260	0.9	0.00162	transposon protein, putative, CACTA, En/Spm sub-class, expressed
LOC_Os11g44190	0.84	0.0244	retrotransposon protein, putative, unclassified, expressed
LOC_Os11g44240	1.79	1.82e-05	transposon protein, putative, unclassified, expressed
LOC_Os11g44560	1.72	0.00386	protein kinase domain containing protein, expressed
LOC_Os11g44890	0.95	0.000923	expressed protein
LOC_Os11g44900	0.89	0.0231	retrotransposon protein, putative, unclassified, expressed
LOC_Os11g44920	1.32	0.00415	expressed protein
LOC_Os11g45620	0.93	0.0387	rust-resistance protein Lr21, putative, expressed
LOC_Os11g45720	1.42	0.00102	pectinesterase, putative, expressed
LOC_Os11g46290	1.75	0.0172	transposon protein, putative, unclassified, expressed
LOC_Os11g46910	0.98	3.28e-07	transposon protein, putative, CACTA, En/Spm sub-class, expressed
LOC_Os11g47510	0.73	0.0123	glycosyl hydrolase, putative, expressed
LOC_Os11g47520	0.69	0.03	glycosyl hydrolase, putative, expressed
LOC_Os11g47580	0.67	0.00287	glycosyl hydrolase, putative, expressed
LOC_Os11g47780	1.13	0.000134	pollen signalling protein with adenylyl cyclase activity, putative, expressed
LOC_Os11g48050	0.62	0.0155	expressed protein
LOC_Os12g01370	3.27	0.000202	fatty acid desaturase, putative, expressed
LOC_Os12g01420	0.79	0.00919	ammonium transporter protein, putative, expressed
LOC_Os12g01700	1.34	6.74e-05	inactive receptor kinase At2g26730 precursor, putative, expressed
LOC_Os12g01900	1.5	6.6e-06	retrotransposon protein, putative, unclassified, expressed
LOC_Os12g02000	2.52	4.15e-05	expressed protein
LOC_Os12g02180	1.53	0.0128	expressed protein
LOC_Os12g02460	5.31	0.000673	transposon protein, putative, unclassified, expressed
LOC_Os12g03070	1.32	0.000819	FHA domain containing protein, putative, expressed
LOC_Os12g03080	0.76	0.00258	rp3 protein, putative, expressed
LOC_Os12g03150	1.11	0.00932	myb-like DNA-binding domain containing protein, putative, expressed
LOC_Os12g03400	1.84	0.0195	expressed protein
LOC_Os12g04660	2.96	2.84e-05	zinc finger, C3HC4 type domain containing protein, expressed
LOC_Os12g05160	0.65	0.0297	transposon protein, putative, Mutator sub-class, expressed
LOC_Os12g05310	1.39	0.0336	retrotransposon protein, putative, unclassified, expressed
LOC_Os12g05440	1.07	0.0358	cytochrome P450, putative, expressed
LOC_Os12g05609	0.83	0.00651	OsFBO24 - F-box and other domain containing protein, expressed
LOC_Os12g05990	1.07	0.0284	No apical meristem protein, putative, expressed
LOC_Os12g06650	2.68	0.018	tetratricopeptide-like helical, putative, expressed
LOC_Os12g06920	0.92	0.0432	NBS-LRR disease resistance protein, putative, expressed
LOC_Os12g08900	0.7	0.031	expressed protein
LOC_Os12g09320	0.61	0.0108	amino acid transporter, putative, expressed
LOC_Os12g09540	4.82	0.000277	phosphoribosylamine--glycine ligase, putative, expressed
LOC_Os12g10360	0.79	0.00389	NB-ARC domain containing protein, expressed
LOC_Os12g10400	2.33	0.0359	NBS-LRR type resistance protein, putative, expressed
LOC_Os12g11370	0.66	0.00917	verticillium wilt disease resistance protein, putative, expressed
LOC_Os12g11560	1.23	0.0188	transposon protein, putative, CACTA, En/Spm sub-class, expressed
LOC_Os12g12180	0.97	0.0079	retrotransposon protein, putative, Ty1-copia subclass, expressed
LOC_Os12g12260	1.15	0.0328	diacylglycerol kinase 1, putative, expressed
LOC_Os12g12700	1.81	0.00297	retrotransposon protein, putative, unclassified, expressed
LOC_Os12g13370	5.46	0.00028	expressed protein
LOC_Os12g14800	2.03	0.0189	retrotransposon protein, putative, Ty3-gypsy subclass, expressed
LOC_Os12g15450	1.59	0.0193	expressed protein
LOC_Os12g17290	0.93	0.0103	retrotransposon protein, putative, Ty3-gypsy subclass, expressed
LOC_Os12g17550	1.66	0.0143	expressed protein
LOC_Os12g18070	0.76	0.033	expressed protein
LOC_Os12g18350	2.11	0.00903	retrotransposon protein, putative, Ty3-gypsy subclass, expressed
LOC_Os12g18460	1.32	0.0342	retrotransposon protein, putative, Ty3-gypsy subclass, expressed
LOC_Os12g19250	1.18	0.0188	retrotransposon protein, putative, unclassified, expressed
LOC_Os12g20110	0.98	0.00193	retrotransposon protein, putative, Ty3-gypsy subclass, expressed
LOC_Os12g20300	1.58	0.000534	retrotransposon protein, putative, Ty3-gypsy subclass, expressed
LOC_Os12g21470	0.64	0.00587	retrotransposon protein, putative, unclassified, expressed
LOC_Os12g22810	1.52	0.0284	transposon protein, putative, CACTA, En/Spm sub-class, expressed
LOC_Os12g23710	1.17	0.0248	expressed protein
LOC_Os12g24710	0.79	0.034	retrotransposon protein, putative, unclassified, expressed
LOC_Os12g24800	0.75	0.00785	9-cis-epoxycarotenoid dioxygenase 1, chloroplast precursor, putative, expressed
LOC_Os12g25070	0.75	0.01	retrotransposon protein, putative, unclassified, expressed
LOC_Os12g26470	0.94	0.0403	aspartic proteinase nepenthesin-1 precursor, putative, expressed
LOC_Os12g26510	0.63	0.00865	expressed protein
LOC_Os12g26610	2	0.000303	retrotransposon protein, putative, Ty3-gypsy subclass, expressed
LOC_Os12g26800	1.16	0.0479	retrotransposon protein, putative, Ty3-gypsy subclass, expressed
LOC_Os12g26810	1.31	0.00202	retrotransposon protein, putative, Ty3-gypsy subclass, expressed
LOC_Os12g26940	1.15	0.0111	CHASE domain containing protein, expressed
LOC_Os12g27330	1.35	0.0166	transferase family protein, putative, expressed
LOC_Os12g27710	0.98	0.0448	retrotransposon protein, putative, Ty3-gypsy subclass, expressed
LOC_Os12g27760	0.93	0.011	OsFBX442 - F-box domain containing protein, expressed
LOC_Os12g28065	0.64	0.0148	expressed protein
LOC_Os12g28220	2.03	0.00626	retrotransposon protein, putative, Ty3-gypsy subclass, expressed
LOC_Os12g28490	2.82	3.47e-08	retrotransposon protein, putative, Ty3-gypsy subclass, expressed
LOC_Os12g28990	1.68	6.25e-07	retrotransposon protein, putative, Ty3-gypsy subclass, expressed
LOC_Os12g29100	1.06	0.0489	retrotransposon protein, putative, Ty3-gypsy subclass
LOC_Os12g29160	1.06	0.0255	LTPL105 - Protease inhibitor/seed storage/LTP family protein precursor, putative, expressed
LOC_Os12g29190	1.2	0.0374	retrotransposon protein, putative, Ty3-gypsy subclass, expressed
LOC_Os12g31120	1.31	0.0134	transposon protein, putative, CACTA, En/Spm sub-class, expressed
LOC_Os12g31190	5.31	0.000633	retrotransposon protein, putative, Ty3-gypsy subclass, expressed
LOC_Os12g32160	2.48	0.000352	expressed protein
LOC_Os12g32420	2.15	0.0058	retrotransposon protein, putative, unclassified, expressed
LOC_Os12g32920	0.62	0.00811	plant protein of unknown function domain containing protein, expressed
LOC_Os12g33230	0.63	0.0145	OsFBL60 - F-box domain and LRR containing protein, expressed
LOC_Os12g33610	0.76	0.0208	phenylalanine ammonia-lyase, putative, expressed
LOC_Os12g33954	1.31	3.01e-05	ribosomal protein S2, putative, expressed
LOC_Os12g34016	1.19	0.00283	retrotransposon protein, putative, unclassified, expressed
LOC_Os12g34040	0.94	1.32e-16	retrotransposon protein, putative, unclassified, expressed
LOC_Os12g34054	1.13	0.000691	mitochondrial ribosomal protein S3, putative, expressed
LOC_Os12g35020	1.04	0.00105	expressed protein
LOC_Os12g35110	1.65	0.00191	retrotransposon protein, putative, Ty3-gypsy subclass, expressed
LOC_Os12g35130	3.64	0.000548	retrotransposon protein, putative, Ty3-gypsy subclass, expressed
LOC_Os12g36310	0.59	0.00937	expressed protein
LOC_Os12g36780	3.17	0.000657	retrotransposon protein, putative, unclassified, expressed
LOC_Os12g38030	0.66	0.02	retrotransposon protein, putative, Ty3-gypsy subclass, expressed
LOC_Os12g38670	1.4	0.000364	transposon protein, putative, CACTA, En/Spm sub-class, expressed
LOC_Os12g39880	1.32	0.0277	expressed protein
LOC_Os12g40200	0.76	0.00976	expressed protein
LOC_Os12g40600	2.34	0.0415	transposon protein, putative, CACTA, En/Spm sub-class
LOC_Os12g40610	1.56	0.00584	transposon protein, putative, CACTA, En/Spm sub-class, expressed
LOC_Os12g41200	0.73	0.0261	KIP1, putative, expressed
LOC_Os12g41410	1.14	0.00118	receptor-like protein kinase homolog RK20-1, putative, expressed
LOC_Os12g41980	0.94	0.0433	lipase class 3 family protein, putative, expressed
LOC_Os12g42060	1.44	0.0191	OsWAK128b - OsWAK receptor-like protein kinase, expressed
Intergenic	1.28	8.28e-34	#N/A
LOC_Os09g08880	0.92	2.38e-29	ATP synthase like protein, putative, expressed
LOC_Os07g16640	1.8	4.83e-11	retrotransposon protein, putative, unclassified
LOC_Os01g50370	1.72	6.83e-10	STE_MEKK_ste11_MAP3K.4 - STE kinases include homologs to sterile 7, sterile 11 and sterile 20 from yeast, expressed
LOC_Os10g07982	0.79	8.02e-10	hypothetical protein
LOC_Os10g31400	3.15	3.46e-08	retrotransposon protein, putative, unclassified, expressed
LOC_Os01g50880	1.76	4.38e-08	hypothetical protein
LOC_Os06g01050	0.8	7.43e-08	expressed protein
LOC_Os06g45550	1.38	1.67e-07	retrotransposon protein, putative, LINE subclass, expressed
LOC_Os12g34018	0.96	5.35e-07	ATP synthase protein YMF19, putative, expressed
LOC_Os06g14170	1.4	5.4e-07	expressed protein
LOC_Os06g33030	0.92	8.55e-07	transposon protein, putative, CACTA, En/Spm sub-class, expressed
LOC_Os05g21210	6.35	1.19e-06	retrotransposon protein, putative, unclassified
LOC_Os09g11320	0.76	1.55e-06	expressed protein
LOC_Os04g51530	0.66	3.94e-06	retrotransposon protein, putative, unclassified, expressed
LOC_Os02g34440	5.34	4.1e-06	retrotransposon protein, putative, Ty3-gypsy subclass, expressed
LOC_Os10g08360	2.76	4.34e-06	transposon protein, putative, CACTA, En/Spm sub-class, expressed
LOC_Os02g41702	4.24	4.9e-06	retrotransposon protein, putative, unclassified, expressed
LOC_Os09g14630	0.97	6.62e-06	retrotransposon protein, putative, unclassified, expressed
LOC_Os11g47570	1.12	8.97e-06	glycosyl hydrolase, putative, expressed
LOC_Os06g31200	1.76	1.14e-05	retrotransposon protein, putative, unclassified, expressed
LOC_Os09g07110	5.92	1.75e-05	retrotransposon protein, putative, unclassified
LOC_Os03g43610	2.44	1.83e-05	retrotransposon protein, putative, Ty1-copia subclass, expressed
LOC_Os05g26070	2.26	1.88e-05	cyclin, putative, expressed
LOC_Os11g17570	2.14	2.09e-05	transposon protein, putative, unclassified
LOC_Os01g32470	1.19	2.12e-05	retrotransposon protein, putative, unclassified
LOC_Os12g17170	0.69	2.43e-05	retrotransposon protein, putative, Ty3-gypsy subclass, expressed
LOC_Os04g05610	1.35	2.47e-05	transposon protein, putative, CACTA, En/Spm sub-class, expressed
LOC_Os02g27160	1.06	3.23e-05	retrotransposon protein, putative, unclassified, expressed
LOC_Os08g21700	1.8	3.68e-05	DCL, chloroplast precursor, putative, expressed
LOC_Os05g44670	2.57	5.87e-05	retrotransposon protein, putative, unclassified, expressed
LOC_Os11g07960	1.04	6.28e-05	transferase family protein, putative, expressed
LOC_Os09g22240	1.19	6.46e-05	hypothetical protein
LOC_Os02g47730	1.96	6.73e-05	retrotransposon protein, putative, Ty3-gypsy subclass, expressed
LOC_Os03g23100	5.69	7e-05	retrotransposon protein, putative, Ty3-gypsy subclass
LOC_Os04g10340	2.11	8.43e-05	expressed protein
LOC_Os11g37810	5.63	9.47e-05	expressed protein
LOC_Os12g22850	0.71	9.76e-05	expressed protein
LOC_Os03g14690	1.81	0.000116	vacuolar ATP synthase 98 kDa subunit, putative, expressed
LOC_Os03g23880	2.27	0.000145	retrotransposon protein, putative, unclassified
LOC_Os02g32870	2.57	0.000156	retrotransposon protein, putative, unclassified, expressed
LOC_Os06g14630	2.14	0.000172	GDSL-like lipase/acylhydrolase, putative, expressed
LOC_Os09g27260	0.89	0.000175	plant viral response family protein, putative, expressed
LOC_Os09g12360	3.55	0.000201	retrotransposon protein, putative, unclassified, expressed
LOC_Os10g22140	0.76	0.000215	expressed protein
LOC_Os09g36400	0.6	0.000263	expressed protein
LOC_Os01g26400	1.26	0.000267	retrotransposon protein, putative, Ty3-gypsy subclass, expressed
LOC_Os02g40490	0.88	0.000268	expressed protein
LOC_Os09g23990	1.66	0.000304	retrotransposon protein, putative, unclassified
LOC_Os09g18310	1.83	0.000438	retrotransposon protein, putative, unclassified
LOC_Os12g33790	2.65	0.000593	ligA, putative, expressed
LOC_Os05g26350	1.85	0.000598	PROLM4 - Prolamin precursor, expressed
LOC_Os05g09210	1.52	0.000711	expressed protein
LOC_Os07g16180	0.94	0.000738	hypothetical protein
LOC_Os10g11750	1.82	0.000742	LTPL89 - Protease inhibitor/seed storage/LTP family protein precursor, expressed
LOC_Os12g39510	0.73	0.000775	hypothetical protein
LOC_Os05g18730	0.9	0.000843	generative cell specific-1, putative, expressed
LOC_Os04g53544	1.46	0.000864	transposon protein, putative, unclassified, expressed
LOC_Os06g36260	1.83	0.000877	hypothetical protein
LOC_Os08g11090	1.27	0.000882	retrotransposon protein, putative, unclassified, expressed
LOC_Os07g40280	0.74	0.000937	expressed protein
LOC_Os04g29500	1.44	0.000947	retrotransposon protein, putative, unclassified
LOC_Os09g30260	1.88	0.00103	expressed protein
LOC_Os07g02560	1.2	0.00112	NB-ARC domain containing protein, expressed
LOC_Os07g14680	1.06	0.00121	expressed protein
LOC_Os07g39420	2.28	0.00129	retrotransposon protein, putative, unclassified, expressed
LOC_Os03g51724	1.14	0.00136	retrotransposon protein, putative, Ty1-copia subclass
LOC_Os01g71720	0.91	0.00149	amino acid permease family protein, putative, expressed
LOC_Os05g25390	1.62	0.00159	tyrosine protein kinase domain containing protein, putative, expressed
LOC_Os10g30790	2.87	0.00165	inorganic phosphate transporter, putative, expressed
LOC_Os07g27700	2.88	0.00183	retrotransposon protein, putative, unclassified, expressed
LOC_Os04g25290	1.46	0.00206	expressed protein
LOC_Os08g27300	1.46	0.00246	retrotransposon protein, putative, Ty3-gypsy subclass, expressed
LOC_Os04g24250	2.9	0.00254	expressed protein
LOC_Os03g46052	0.91	0.00264	expressed protein
LOC_Os11g01040	4.48	0.00271	monoglyceride lipase, putative, expressed
LOC_Os12g05560	1.37	0.00278	expressed protein
LOC_Os12g37830	1.28	0.00278	transposon protein, putative, unclassified, expressed
LOC_Os12g24450	2.93	0.00278	retrotransposon protein, putative, unclassified, expressed
LOC_Os12g39730	0.63	0.00303	retrotransposon protein, putative, unclassified, expressed
LOC_Os02g29050	1.22	0.00337	retrotransposon protein, putative, unclassified, expressed
LOC_Os12g08800	0.89	0.0034	las1-like family protein, putative, expressed
LOC_Os05g20810	1.12	0.00343	retrotransposon protein, putative, Ty3-gypsy subclass
LOC_Os06g23400	1.34	0.00352	expressed protein
LOC_Os02g16360	5.01	0.00353	retrotransposon protein, putative, unclassified, expressed
LOC_Os08g14380	1.73	0.0037	retrotransposon protein, putative, unclassified
LOC_Os06g43600	2.43	0.00385	LTPL129 - Protease inhibitor/seed storage/LTP family protein precursor, expressed
LOC_Os12g36490	1.58	0.00413	expressed protein
LOC_Os08g20700	1.67	0.00417	retrotransposon protein, putative, unclassified
LOC_Os02g47290	1.64	0.00425	hypothetical protein
LOC_Os02g51990	0.73	0.00441	expressed protein
LOC_Os10g03150	1.99	0.00469	retrotransposon protein, putative, unclassified
LOC_Os08g30420	1.45	0.00475	hypothetical protein
LOC_Os04g49860	1.21	0.00481	DNA2 - Putative DNA replication helicase 2 protein, expressed
LOC_Os01g56030	1.04	0.00516	EF hand family protein, putative, expressed
LOC_Os06g23090	0.91	0.00518	retrotransposon protein, putative, unclassified, expressed
LOC_Os02g03980	0.95	0.00528	OsFBX36 - F-box domain containing protein, expressed
LOC_Os02g44100	0.87	0.0054	expressed protein
LOC_Os10g39280	0.82	0.00558	retrotransposon protein, putative, unclassified
LOC_Os01g20780	0.87	0.00566	anther-specific protein SF18 precursor, putative, expressed
LOC_Os07g27650	1.33	0.00568	expressed protein
LOC_Os07g37880	0.69	0.00581	hypothetical protein
LOC_Os04g31550	1.03	0.0059	RALFL22 - Rapid ALkalinization Factor RALF family protein precursor, expressed
LOC_Os11g39920	1.02	0.00594	expressed protein
LOC_Os09g23170	1.39	0.00595	expressed protein
LOC_Os06g27560	1.34	0.00607	glycosyltransferase protein, putative, expressed
LOC_Os12g35790	0.88	0.00609	expressed protein
LOC_Os06g43370	1.35	0.00614	cytochrome P450, putative, expressed
LOC_Os03g16790	1.5	0.00644	DHHC zinc finger domain containing protein, expressed
LOC_Os03g20080	0.96	0.00668	retrotransposon protein, putative, unclassified, expressed
LOC_Os01g37610	1.46	0.00673	retrotransposon protein, putative, unclassified, expressed
LOC_Os01g48640	1.41	0.00677	expressed protein
LOC_Os07g09970	1.48	0.00697	LTPL84 - Protease inhibitor/seed storage/LTP family protein precursor, expressed
LOC_Os03g56781	2.17	0.00707	expressed protein
LOC_Os12g04960	0.89	0.0071	retrotransposon protein, putative, unclassified, expressed
LOC_Os04g46260	1.94	0.0072	expressed protein
LOC_Os03g56784	0.9	0.00727	expressed protein
LOC_Os11g48100	0.89	0.00747	expressed protein
LOC_Os01g48570	0.8	0.00767	expressed protein
LOC_Os01g34940	2.48	0.00797	expressed protein
LOC_Os08g37360	1.12	0.00832	expressed protein
LOC_Os05g45080	1.81	0.00851	anthocyanidin 5,3-O-glucosyltransferase, putative, expressed
LOC_Os08g32340	0.79	0.00855	expressed protein
LOC_Os09g34170	1.44	0.00862	expressed protein
LOC_Os06g29600	1.54	0.00888	retrotransposon protein, putative, Ty1-copia subclass, expressed
LOC_Os12g41240	1.47	0.00909	retrotransposon, putative, centromere-specific, expressed
LOC_Os05g20260	0.91	0.00937	retrotransposon protein, putative, Ty3-gypsy subclass
LOC_Os11g37430	1.31	0.00959	retrotransposon protein, putative, Ty3-gypsy subclass, expressed
LOC_Os08g05190	1.42	0.00973	retrotransposon protein, putative, Ty3-gypsy subclass
LOC_Os06g32460	1.29	0.01	retrotransposon protein, putative, Ty3-gypsy subclass
LOC_Os03g37720	1.05	0.0102	NBS-LRR type disease resistance protein Rps1-k-1, putative, expressed
LOC_Os04g05670	1.18	0.0104	retrotransposon protein, putative, Ty3-gypsy subclass, expressed
LOC_Os04g07300	1.01	0.0105	retrotransposon protein, putative, Ty3-gypsy subclass, expressed
LOC_Os05g10650	4.79	0.0105	6-phosphofructokinase, putative, expressed
LOC_Os08g30290	1.13	0.0106	retrotransposon protein, putative, unclassified
LOC_Os04g55590	0.69	0.0107	homeobox domain containing protein, expressed
LOC_Os03g57960	1.51	0.0113	cupin domain containing protein, expressed
LOC_Os09g15220	0.78	0.0114	retrotransposon protein, putative, unclassified, expressed
LOC_Os04g24010	2.82	0.0115	retrotransposon, putative, centromere-specific
LOC_Os04g54710	2.55	0.0118	retrotransposon protein, putative, unclassified, expressed
LOC_Os05g19080	3.24	0.0119	retrotransposon protein, putative, unclassified, expressed
LOC_Os11g40220	2.3	0.0123	MBTB62 - Bric-a-Brac, Tramtrack, Broad Complex BTB domain with Meprin and TRAF Homology MATH domain, expressed
LOC_Os09g02780	1.55	0.0128	OsMADS77 - MADS-box family gene with M-alpha type-box, expressed
LOC_Os02g50040	0.62	0.0129	endoglucanase, putative, expressed
LOC_Os05g25440	3.05	0.0131	expressed protein
LOC_Os11g24110	1.25	0.0136	retrotransposon protein, putative, Ty3-gypsy subclass
LOC_Os11g10940	0.96	0.0136	expressed protein
LOC_Os04g47330	0.61	0.0142	rho-GTPase-activating protein-related, putative, expressed
LOC_Os06g29360	2.7	0.0144	expressed protein
LOC_Os07g40640	1.47	0.0147	expressed protein
LOC_Os12g16190	1.14	0.0152	expressed protein
LOC_Os04g28010	2.1	0.0159	expressed protein
LOC_Os12g22860	0.7	0.0161	hypothetical protein
LOC_Os09g29350	1.09	0.0161	phototropic-responsive NPH3 family protein, putative, expressed
LOC_Os10g33510	4.7	0.0162	hypothetical protein
LOC_Os03g64415	3.62	0.0165	kinesin motor domain containing protein, putative, expressed
LOC_Os09g27910	1.43	0.0175	aspartic proteinase nepenthesin precursor, putative, expressed
LOC_Os09g11780	1.62	0.0177	hypothetical protein
LOC_Os04g48416	0.68	0.0178	OsSub45 - Putative Subtilisin homologue, expressed
LOC_Os07g41050	0.75	0.018	NAD dependent epimerase/dehydratase family protein, putative, expressed
LOC_Os10g03930	1.07	0.0184	OsFBX355 - F-box domain containing protein, expressed
LOC_Os01g49010	0.68	0.0185	ORC4 - Putative origin recognition complex subunit 4, expressed
LOC_Os08g11500	1.77	0.0194	expressed protein
LOC_Os06g47600	1.83	0.0201	thaumatin family domain containing protein, expressed
LOC_Os07g12370	0.69	0.0209	expressed protein
LOC_Os09g10290	2.04	0.0216	retrotransposon protein, putative, Ty1-copia subclass, expressed
LOC_Os01g16550	0.66	0.0216	expressed protein
LOC_Os07g11580	0.68	0.0225	retrotransposon protein, putative, unclassified, expressed
LOC_Os03g13290	1.57	0.0227	expressed protein
LOC_Os06g30640	0.88	0.0233	cytochrome P450, putative, expressed
LOC_Os10g08190	1.92	0.0238	transposon protein, putative, CACTA, En/Spm sub-class, expressed
LOC_Os10g25640	1.87	0.0238	no apical meristem protein, putative, expressed
LOC_Os12g26240	1.2	0.0244	retrotransposon protein, putative, unclassified, expressed
LOC_Os12g25480	3.45	0.0246	retrotransposon protein, putative, unclassified, expressed
LOC_Os05g16740	2.03	0.0247	SHR5-receptor-like kinase, putative, expressed
LOC_Os08g03500	0.69	0.0248	MBTB17 - Bric-a-Brac, Tramtrack, Broad Complex BTB domain with Meprin and TRAF Homology MATH domain, expressed
LOC_Os05g23110	1.13	0.0249	retrotransposon protein, putative, Ty3-gypsy subclass, expressed
LOC_Os01g23510	0.59	0.0249	expressed protein
LOC_Os01g01200	1.15	0.0251	retrotransposon protein, putative, unclassified, expressed
LOC_Os01g63510	0.62	0.0252	homeobox domain containing protein, expressed
LOC_Os02g36160	1.84	0.0254	transposon protein, putative, unclassified, expressed
LOC_Os07g01620	1.06	0.0254	dirigent, putative, expressed
LOC_Os06g33990	1.74	0.0259	expressed protein
LOC_Os06g06650	3.48	0.0261	retrotransposon protein, putative, Ty3-gypsy subclass, expressed
LOC_Os12g11130	1.02	0.0262	retrotransposon protein, putative, unclassified, expressed
LOC_Os09g26730	1.06	0.0262	chaperonin, putative, expressed
LOC_Os11g07690	1.04	0.0269	dirigent, putative, expressed
LOC_Os11g37380	1.14	0.0271	expressed protein
LOC_Os01g53890	0.67	0.0274	RNA methyltransferase, TrmH family protein, putative, expressed
LOC_Os07g27510	0.61	0.0275	retrotransposon protein, putative, Ty1-copia subclass, expressed
LOC_Os03g52570	2.3	0.0283	glycerol-3-phosphate acyltransferase, putative, expressed
LOC_Os09g01790	1.89	0.0287	expressed protein
LOC_Os05g29120	1.65	0.0292	retrotransposon protein, putative, Ty3-gypsy subclass, expressed
LOC_Os03g31630	2.07	0.0296	OsSub29 - Putative Subtilisin homologue, expressed
LOC_Os09g23570	1.16	0.0296	inactive receptor kinase At2g26730 precursor, putative, expressed
LOC_Os01g18000	1.15	0.0296	retrotransposon protein, putative, Ty3-gypsy subclass, expressed
LOC_Os05g14560	0.93	0.0297	transposon protein, putative, CACTA, En/Spm sub-class, expressed
LOC_Os05g19470	1.64	0.0298	expressed protein
LOC_Os04g14610	0.67	0.0303	retrotransposon protein, putative, Ty3-gypsy subclass, expressed
LOC_Os01g23000	1.03	0.0305	expressed protein
LOC_Os09g16160	0.82	0.0312	ankyrin repeat family protein, putative, expressed
LOC_Os09g20600	0.71	0.0318	expressed protein
LOC_Os12g09710	1.58	0.0333	NBS-LRR disease resistance protein, putative, expressed
LOC_Os09g04970	0.59	0.0333	retrotransposon protein, putative, Ty3-gypsy subclass, expressed
LOC_Os11g43030	1.11	0.0339	von Willebrand factor type A domain containing protein, expressed
LOC_Os01g19880	0.94	0.0339	expressed protein
LOC_Os10g42500	1.92	0.0339	PAP fibrillin family domain containing protein, expressed
LOC_Os08g38080	0.94	0.0341	helix-loop-helix DNA-binding domain containing protein, expressed
LOC_Os02g04600	1.78	0.0341	transposon protein, putative, unclassified
LOC_Os11g43330	1.8	0.0342	retrotransposon protein, putative, unclassified, expressed
LOC_Os04g59150	1.63	0.0345	peroxidase precursor, putative, expressed
LOC_Os04g35200	0.84	0.0358	expressed protein
LOC_Os01g28230	0.61	0.0367	ZOS1-07 - C2H2 zinc finger protein, expressed
LOC_Os09g39334	1.45	0.0367	expressed protein
LOC_Os02g26840	1.21	0.0369	O-acyltransferase, putative, expressed
LOC_Os02g27260	0.83	0.0376	hypothetical protein
LOC_Os11g28730	0.77	0.038	retrotransposon protein, putative, Ty3-gypsy subclass, expressed
LOC_Os02g37480	0.9	0.0389	glycine-rich cell wall structural protein precursor, putative, expressed
LOC_Os03g13920	1.49	0.039	transposon protein, putative, CACTA, En/Spm sub-class, expressed
LOC_Os12g40710	0.68	0.0393	helix-loop-helix DNA-binding domain containing protein, expressed
LOC_Os09g02380	1	0.0402	expressed protein
LOC_Os05g50640	3.63	0.0403	transposon protein, putative, unclassified, expressed
LOC_Os01g23160	1.37	0.0406	retrotransposon protein, putative, unclassified
LOC_Os08g19230	1.25	0.0411	expressed protein
LOC_Os04g47059	0.78	0.0411	TRANSPARENT TESTA 8, putative, expressed
LOC_Os08g15560	1.2	0.0417	hypothetical protein
LOC_Os04g43810	1.33	0.0417	expressed protein
LOC_Os12g30150	1.73	0.042	CAMK_CAMK_like.47 - CAMK includes calcium/calmodulin depedent protein kinases, expressed
LOC_Os10g28110	1.15	0.0425	expressed protein
LOC_Os02g18330	1.59	0.0426	retrotransposon protein, putative, Ty1-copia subclass, expressed
LOC_Os05g23830	1.41	0.0426	endo-1,4-beta-xylanase, putative, expressed
LOC_Os07g34450	0.84	0.043	transposon protein, putative, CACTA, En/Spm sub-class, expressed
LOC_Os05g31900	0.98	0.043	expressed protein
LOC_Os05g38030	2.34	0.043	expressed protein
LOC_Os01g24010	0.67	0.0432	pleiotropic drug resistance protein, putative, expressed
LOC_Os10g20390	1.26	0.0433	MATE efflux family protein, putative, expressed
LOC_Os06g19050	1.94	0.044	embryogenesis transmembrane protein, putative, expressed
LOC_Os03g30350	1.13	0.0443	retrotransposon protein, putative, unclassified, expressed
LOC_Os04g32980	0.67	0.0447	protein binding protein, putative, expressed
LOC_Os01g60160	1.34	0.045	expressed protein
LOC_Os04g27760	2.7	0.0458	terpene synthase, putative, expressed
LOC_Os09g37300	1.21	0.0458	transporter, monovalent cation:proton antiporter-2 family, putative, expressed
LOC_Os08g36930	1.33	0.0462	retrotransposon protein, putative, unclassified, expressed
LOC_Os04g24000	1.28	0.0477	retrotransposon protein, putative, Ty3-gypsy subclass
LOC_Os09g08170	1.5	0.0482	retrotransposon protein, putative, unclassified, expressed
LOC_Os04g33930	1.15	0.0482	LTPL103 - Protease inhibitor/seed storage/LTP family protein precursor, expressed
LOC_Os09g20270	1.24	0.0493	expressed protein
LOC_Os01g02334	1.01	0.024	expressed protein
LOC_Os01g02410	2.35	0.0287	protein kinase domain containing protein, expressed
LOC_Os01g02610	0.7	0.00369	protein kinase domain containing protein, expressed
LOC_Os01g04290	1.01	0.0421	glycosyl hydrolase family 10 protein, putative, expressed
LOC_Os01g05810	0.79	0.0149	gamma-glutamyltranspeptidase 1 precursor, putative, expressed
LOC_Os01g06320	0.73	0.0149	MYB family transcription factor, putative, expressed
LOC_Os01g08710	1.12	0.0362	WRKY102, expressed
LOC_Os01g11000	1.19	0.0268	transposon protein, putative, unclassified, expressed
LOC_Os01g11150	0.72	0.0236	gibberellin 2-beta-dioxygenase, putative, expressed
LOC_Os01g11170	2.49	0.000785	expressed protein
LOC_Os01g11740	0.76	0.0034	GDSL-like lipase/acylhydrolase, putative, expressed
LOC_Os01g12240	1.55	0.0225	hypothetical protein
LOC_Os01g13810	0.76	0.0251	expressed protein
LOC_Os01g14250	1.29	0.0188	expressed protein
LOC_Os01g16850	1.37	0.000519	retrotransposon protein, putative, unclassified, expressed
LOC_Os01g18130	1.37	0.00352	expressed protein
LOC_Os01g19110	1.89	0.00143	transposon protein, putative, CACTA, En/Spm sub-class
LOC_Os01g20204	1.25	0.0141	expressed protein
LOC_Os01g21060	0.66	0.0312	hypothetical protein
LOC_Os01g21260	1.27	0.0377	hypothetical protein
LOC_Os01g25000	0.62	0.0224	retrotransposon protein, putative, unclassified, expressed
LOC_Os01g25020	2.63	0.023	expressed protein
LOC_Os01g25520	1.25	0.0434	ferredoxin-nitrite reductase, putative, expressed
LOC_Os01g27820	0.63	0.0259	hypothetical protein
LOC_Os01g29910	0.95	0.00383	retrotransposon protein, putative, unclassified, expressed
LOC_Os01g31480	0.93	0.00804	expressed protein
LOC_Os01g32364	1.55	0.0441	Os1bglu1 - beta-mannosidase/glucosidase homologue, expressed
LOC_Os01g32610	1.03	0.00452	expressed protein
LOC_Os01g32910	2.29	0.000542	hypothetical protein
LOC_Os01g33160	2.74	2.91e-08	stress responsive A/B Barrel domain containing protein, expressed
LOC_Os01g33960	0.82	0.0314	transposon protein, putative, CACTA, En/Spm sub-class, expressed
LOC_Os01g39180	1.19	0.0138	DUF260 domain containing protein, putative, expressed
LOC_Os01g39980	0.83	1.67e-06	hypothetical protein
LOC_Os01g41200	1.61	0.018	heavy metal-associated domain containing protein, expressed
LOC_Os01g46130	1.48	0.038	expressed protein
LOC_Os01g46280	0.61	0.0165	expressed protein
LOC_Os01g46350	2.02	0.0115	proteins of unknown function domain containing protein, expressed
LOC_Os01g46370	1.27	0.000934	lipase class 3 family protein, putative, expressed
LOC_Os01g46410	0.71	0.000701	leaf senescence related protein, putative, expressed
LOC_Os01g49950	0.7	0.0167	transposon protein, putative, unclassified, expressed
LOC_Os01g52710	0.78	0.049	glycosyl transferase 8 domain containing protein, putative, expressed
LOC_Os01g54270	1.45	0.0351	transposon protein, putative, unclassified, expressed
LOC_Os01g54300	0.71	0.00673	OsMan02 - Endo-Beta-Mannanase, expressed
LOC_Os01g55150	0.67	0.02	bZIP transcription factor domain containing protein, expressed
LOC_Os01g56370	1.22	0.00423	wax synthase, putative, expressed
LOC_Os01g56690	0.94	0.00339	helix-loop-helix DNA-binding domain containing protein, expressed
LOC_Os01g57760	0.85	0.00223	retrotransposon protein, putative, unclassified, expressed
LOC_Os01g59220	2.14	0.00201	retrotransposon protein, putative, unclassified, expressed
LOC_Os01g59720	0.67	0.032	expressed protein
LOC_Os01g65750	0.6	0.039	transposon protein, putative, unclassified, expressed
LOC_Os01g66440	2.92	6.84e-06	expressed protein
LOC_Os01g67580	1.08	0.0273	multidrug resistance-associated protein, putative, expressed
LOC_Os01g68540	0.87	0.0429	rho GDP-dissociation inhibitor 1, putative, expressed
LOC_Os01g71660	1.29	0.00553	retrotransposon protein, putative, unclassified, expressed
LOC_Os01g71680	0.58	0.0203	glycosyl hydrolases family 17, putative, expressed
LOC_Os01g71710	0.65	0.00211	amino acid permease family protein, putative, expressed
LOC_Os02g03120	1.1	0.0484	endoglucanase, putative, expressed
LOC_Os02g04070	1.54	2.07e-10	retrotransposon protein, putative, unclassified, expressed
LOC_Os02g05610	1.11	0.0386	ZOS2-03 - C2H2 zinc finger protein, expressed
LOC_Os02g09290	0.61	0.00966	cytochrome P450 71D10, putative, expressed
LOC_Os02g10340	2.27	0.00597	retrotransposon protein, putative, unclassified, expressed
LOC_Os02g11760	1.02	0.00015	pleiotropic drug resistance protein, putative, expressed
LOC_Os02g11990	2.27	0.000872	expressed protein
LOC_Os02g13410	0.58	0.00747	leucine-rich repeat family protein, putative, expressed
LOC_Os02g14370	0.6	0.0103	retrotransposon protein, putative, Ty1-copia subclass, expressed
LOC_Os02g16750	1.07	0.00659	retrotransposon protein, putative, unclassified
LOC_Os02g17690	1.07	0.0454	expressed protein
LOC_Os02g18500	0.74	0.0263	chlorophyllase-2, chloroplast precursor, putative
LOC_Os02g20140	0.77	0.042	protein kinase domain containing protein, expressed
LOC_Os02g21640	0.62	0.0241	expressed protein
LOC_Os02g22160	0.69	0.000582	DNA binding protein, putative, expressed
LOC_Os02g22710	1	0.000103	expressed protein
LOC_Os02g24240	1.19	0.00875	expressed protein
LOC_Os02g26120	0.9	0.028	hypothetical protein
LOC_Os02g26760	2.69	2.18e-06	conserved hypothetical protein
LOC_Os02g27710	1.64	0.00279	disease resistance protein, putative, expressed
LOC_Os02g29040	2.22	0.00299	ankyrin repeat domain containing protein, putative, expressed
LOC_Os02g30270	0.58	0.0302	expressed protein
LOC_Os02g30610	0.77	0.0475	expressed protein
LOC_Os02g34150	0.65	0.0475	hypothetical protein
LOC_Os02g36000	1.12	0.0135	zinc finger protein, putative, expressed
LOC_Os02g36220	1.44	0.0245	terpene synthase, putative, expressed
LOC_Os02g36370	2.09	0.00481	expressed protein
LOC_Os02g38620	1.56	0.00837	retrotransposon protein, putative, Ty3-gypsy subclass
LOC_Os02g38840	1.17	0.0359	glucose-6-phosphate 1-dehydrogenase, cytoplasmic isoform, putative, expressed
LOC_Os02g40250	0.7	0.027	retrotransposon protein, putative, unclassified, expressed
LOC_Os02g42950	0.82	0.0119	YABBY domain containing protein, putative, expressed
LOC_Os02g43360	0.71	0.0459	cytochrome b5-like Heme/Steroid binding domain containing protein, expressed
LOC_Os02g44106	0.6	0.00162	expansin precursor, putative, expressed
LOC_Os02g44108	1	0.0291	expansin precursor, putative, expressed
LOC_Os02g44530	0.58	0.0018	expressed protein
LOC_Os02g44642	2.1	0.00623	STE_MEKK_ste11_MAP3K.10 - STE kinases include homologs to sterile 7, sterile 11 and sterile 20 from yeast, expressed
LOC_Os02g46370	2.95	0.00945	expressed protein
LOC_Os02g50440	1.39	0.000828	retrotransposon protein, putative, unclassified, expressed
LOC_Os02g51010	0.87	0.0219	membrane associated DUF588 domain containing protein, putative, expressed
LOC_Os02g52580	0.75	0.00888	retrotransposon protein, putative, unclassified, expressed
LOC_Os02g53090	1.01	0.0304	retrotransposon protein, putative, unclassified
LOC_Os02g53200	1.84	0.000145	glucan endo-1,3-beta-glucosidase precursor, putative, expressed
LOC_Os02g58370	0.61	0.032	expressed protein
LOC_Os03g01720	1.12	0.0292	protein binding protein, putative, expressed
LOC_Os03g02700	0.6	0.0448	HOTHEAD precursor, putative, expressed
LOC_Os03g08410	1.14	0.00757	flavin-containing monooxygenase family protein, putative, expressed
LOC_Os03g10478	0.58	0.00583	glycosyl hydrolase family 10 protein, putative, expressed
LOC_Os03g10630	1.14	0.00613	hypothetical protein
LOC_Os03g12950	0.7	4.71e-09	AP2-like ethylene-responsive transcription factor AINTEGUMENTA, putative, expressed
LOC_Os03g13320	0.64	0.00882	retrotransposon protein, putative, unclassified, expressed
LOC_Os03g15460	0.95	0.0213	expressed protein
LOC_Os03g15550	1.84	0.0212	phosphatidylinositol-4-phosphate 5-kinase, putative, expressed
LOC_Os03g16490	2.24	0.00323	hypothetical protein
LOC_Os03g16940	0.77	0.0379	glyoxalase family protein, putative, expressed
LOC_Os03g17760	0.59	0.00763	RNA recognition motif containing protein, putative, expressed
LOC_Os03g18960	0.87	0.049	calmodulin binding protein, putative, expressed
LOC_Os03g19900	2.22	0.000252	AP2 domain containing protein, expressed
LOC_Os03g23760	1.12	0.00425	retrotransposon protein, putative, Ty3-gypsy subclass, expressed
LOC_Os03g23820	1.3	0.000832	retrotransposon protein, putative, unclassified
LOC_Os03g23850	1.64	0.00151	retrotransposon protein, putative, Ty3-gypsy subclass
LOC_Os03g23860	3.24	1.93e-11	retrotransposon protein, putative, Ty3-gypsy subclass, expressed
LOC_Os03g24400	1.07	0.0464	hypothetical protein
LOC_Os03g25374	1.03	0.0114	expressed protein
LOC_Os03g26329	0.98	0.0289	retrotransposon protein, putative, unclassified, expressed
LOC_Os03g27870	1.43	0.014	transposon protein, putative, CACTA, En/Spm sub-class, expressed
LOC_Os03g29584	1.2	0.00118	expressed protein
LOC_Os03g30730	1.15	0.0276	retrotransposon protein, putative, unclassified, expressed
LOC_Os03g32499	1.35	0.0377	expressed protein
LOC_Os03g36640	0.88	0.00107	expressed protein
LOC_Os03g36684	1.41	0.0357	retrotransposon protein, putative, unclassified, expressed
LOC_Os03g37650	1.78	0.0307	retrotransposon protein, putative, Ty1-copia subclass, expressed
LOC_Os03g37750	2.75	0.0464	transposon protein, putative, CACTA, En/Spm sub-class, expressed
LOC_Os03g38810	0.9	0.0482	expressed protein
LOC_Os03g39210	1.02	0.0357	retrotransposon protein, putative, unclassified, expressed
LOC_Os03g43050	1.21	0.00232	LTPL90 - Protease inhibitor/seed storage/LTP family protein precursor, putative, expressed
LOC_Os03g43560	1.18	0.0237	hypothetical protein
LOC_Os03g45250	1.33	6.83e-10	2-aminoethanethiol dioxygenase, putative, expressed
LOC_Os03g45500	2.21	0.00463	retrotransposon protein, putative, unclassified
LOC_Os03g48810	0.86	0.0358	nucleobase-ascorbate transporter, putative, expressed
LOC_Os03g51920	0.77	0.00624	peptidase, M50 family, putative, expressed
LOC_Os03g55550	1.22	0.000379	helix-loop-helix DNA-binding domain containing protein, expressed
LOC_Os03g56090	0.74	0.00734	MYB family transcription factor, putative, expressed
LOC_Os03g58600	1.54	0.0378	PAZ domain containing protein, putative, expressed
LOC_Os03g58764	0.97	0.00216	OsFBDUF18 - F-box and DUF domain containing protein, expressed
LOC_Os03g59146	1.3	0.0283	expressed protein
LOC_Os03g60279	0.88	0.013	cinnamoyl-CoA reductase family, putative, expressed
LOC_Os03g60720	0.99	0.00164	expansin precursor, putative, expressed
LOC_Os03g64230	0.76	0.00515	expressed protein
LOC_Os04g02754	0.79	0.00821	amidase family protein, putative, expressed
LOC_Os04g03680	1.06	0.000883	transposon protein, putative, CACTA, En/Spm sub-class
LOC_Os04g05120	1.68	0.000642	retrotransposon protein, putative, Ty3-gypsy subclass, expressed
LOC_Os04g05470	0.63	0.0237	protein kinase, putative, expressed
LOC_Os04g06070	1.02	0.00798	retrotransposon protein, putative, Ty3-gypsy subclass, expressed
LOC_Os04g06734	0.92	0.0142	expressed protein
LOC_Os04g07580	1.92	0.00551	retrotransposon protein, putative, unclassified, expressed
LOC_Os04g07970	1.22	0.0456	expressed protein
LOC_Os04g09880	1.5	0.00485	expressed protein
LOC_Os04g11110	0.85	0.00463	hypothetical protein
LOC_Os04g13000	1.48	2.84e-05	retrotransposon protein, putative, LINE subclass, expressed
LOC_Os04g15640	1.48	0.044	expressed protein
LOC_Os04g19470	1.16	0.0369	transposon protein, putative, CACTA, En/Spm sub-class
LOC_Os04g22110	1.37	0.0287	retrotransposon protein, putative, unclassified, expressed
LOC_Os04g22350	0.59	0.00175	expressed protein
LOC_Os04g23460	1.16	0.026	expressed protein
LOC_Os04g23680	1.19	0.00409	transposon protein, putative, CACTA, En/Spm sub-class, expressed
LOC_Os04g24274	2.5	0.00186	hypothetical protein
LOC_Os04g24360	0.8	0.00445	hypothetical protein
LOC_Os04g24490	1.56	0.00698	retrotransposon protein, putative, unclassified, expressed
LOC_Os04g26880	1.89	0.0386	transposon protein, putative, unclassified, expressed
LOC_Os04g27034	0.86	1.81e-07	retrotransposon protein, putative, unclassified
LOC_Os04g27430	1.52	0.0297	terpene synthase, putative, expressed
LOC_Os04g27450	1.28	0.0183	hypothetical protein
LOC_Os04g27540	1.51	0.0297	terpene synthase, putative, expressed
LOC_Os04g29380	0.67	2.29e-06	retrotransposon protein, putative, unclassified, expressed
LOC_Os04g29960	0.62	7.11e-05	OsWAK43 - OsWAK receptor-like protein kinase, expressed
LOC_Os04g29990	0.8	1.01e-07	OsWAK44 - OsWAK receptor-like protein kinase, expressed
LOC_Os04g32210	0.67	0.016	expressed protein
LOC_Os04g33740	1.43	0.0127	glycosyl hydrolases, putative, expressed
LOC_Os04g33790	0.59	0.0474	expressed protein
LOC_Os04g34180	2.31	0.00516	expressed protein
LOC_Os04g35020	0.85	0.00521	CSLH2 - cellulose synthase-like family H, expressed
LOC_Os04g38070	1.28	0.000417	retrotransposon protein, putative, unclassified, expressed
[truncated: 1,421 more rows]

## Sheet: Down genes
Gene ID	Log2Fold change	FDR value	Annotation
LOC_Os01g01800	-0.86	0.0376	expressed protein
LOC_Os01g03300	-0.79	0.0463	seven in absentia protein family protein, expressed
LOC_Os01g08410	-0.85	0.00884	early fruit mRNA, putative, expressed
LOC_Os01g09010	-1.09	0.00291	transferase family protein, putative, expressed
LOC_Os01g09590	-0.6	0.0278	myb-like DNA-binding domain containing protein, putative, expressed
LOC_Os01g10580	-0.83	0.000129	B-box zinc finger family protein, putative, expressed
LOC_Os01g11520	-0.8	0.0233	RING-H2 finger protein, putative, expressed
LOC_Os01g12720	-1.05	0.0275	protein kinase domain containing protein, expressed
LOC_Os01g12760	-0.93	0.00229	cytochrome P450, putative, expressed
LOC_Os01g13660	-0.86	0.0263	expressed protein
LOC_Os01g14860	-0.78	0.0351	CGMC_GSK.1 - CGMC includes CDA, MAPK, GSK3, and CLKC kinases, expressed
LOC_Os01g18660	-0.62	0.0225	aminotransferase, putative, expressed
LOC_Os01g19130	-0.98	0.00732	protein phosphatase 2C, putative, expressed
LOC_Os01g20930	-0.91	0.022	RING-H2 finger protein, putative, expressed
LOC_Os01g21320	-1.05	0.00847	NAD dependent epimerase/dehydratase family domain containing protein, expressed
LOC_Os01g21410	-0.93	0.0259	expressed protein
LOC_Os01g22010	-1.03	0.0248	S-adenosylmethionine synthetase, putative, expressed
LOC_Os01g22990	-0.74	0.00664	acidic leucine-rich nuclear phosphoprotein 32-related protein 1, putative, expressed
LOC_Os01g32660	-1.28	0.00118	STE_MEK_ste7_MAP2K.2 - STE kinases include homologs to sterile 7, sterile 11 and sterile 20 from yeast, expressed
LOC_Os01g36950	-0.79	0.00254	N-rich protein, putative, expressed
LOC_Os01g41250	-0.83	0.00844	OsFBX17 - F-box domain containing protein, expressed
LOC_Os01g47270	-0.75	0.0188	DUF1645 domain containing protein, putative, expressed
LOC_Os01g49830	-0.68	0.0275	B3 DNA binding domain containing protein, expressed
LOC_Os01g51120	-0.94	0.0392	vesicle transport v-SNARE protein, putative, expressed
LOC_Os01g52920	-0.79	0.00461	expressed protein
LOC_Os01g54100	-0.82	0.0181	CK1_CaseinKinase_1a.2 - CK1 includes the casein kinase 1 kinases, expressed
LOC_Os01g56200	-0.78	0.00545	BTBA2 - Bric-a-Brac,Tramtrack, Broad Complex BTB domain with Ankyrin repeat region, expressed
LOC_Os01g57110	-0.93	0.022	SNF2 family N-terminal domain containing protein, expressed
LOC_Os01g57550	-0.99	0.0235	nodulation protein-related, putative, expressed
LOC_Os01g59910	-0.65	0.0424	OsFBX29 - F-box domain containing protein, expressed
LOC_Os01g60700	-1.01	0.0257	serine/threonine-protein kinase NAK, putative, expressed
LOC_Os01g61990	-1.12	0.0195	ankyrin repeat-containing protein, putative, expressed
LOC_Os01g68060	-1	0.016	copine, putative, expressed
LOC_Os01g71970	-1.02	0.000171	GRAS family transcription factor containing protein, expressed
LOC_Os01g72020	-0.87	0.0308	BTBA3 - Bric-a-Brac,Tramtrack, Broad Complex BTB domain with Ankyrin repeat region, expressed
LOC_Os01g72080	-1.08	0.000862	calmodulin-like protein 1, putative, expressed
LOC_Os01g72170	-0.85	0.00821	glutathione S-transferase, putative, expressed
LOC_Os01g72600	-1.17	0.00051	spotted leaf 11, putative, expressed
LOC_Os02g01520	-0.69	0.0167	IQ calmodulin-binding motif family protein, putative, expressed
LOC_Os02g01730	-0.79	0.0395	serine/threonine-protein kinase At1g18390 precursor, putative, expressed
LOC_Os02g05510	-0.78	0.014	GATA transcription factor 25, putative, expressed
LOC_Os02g05660	-0.74	0.0327	DEAD-box ATP-dependent RNA helicase 35A, putative, expressed
LOC_Os02g07920	-0.64	0.0102	expressed protein
LOC_Os02g08540	-0.94	0.0416	expressed protein
LOC_Os02g09400	-0.6	0.0384	cytochrome P450, putative, expressed
LOC_Os02g09510	-0.72	0.0115	limonoid UDP-glucosyltransferase, putative, expressed
LOC_Os02g09960	-1.01	2.3e-08	LYK8, putative, expressed
LOC_Os02g10700	-0.8	1.89e-05	OsFBL7 - F-box domain and LRR containing protein, expressed
LOC_Os02g13200	-0.79	0.0236	expressed protein
LOC_Os02g14760	-1.02	0.0256	CID11, putative, expressed
LOC_Os02g14790	-0.87	0.0416	WD domain, G-beta repeat domain containing protein, expressed
LOC_Os02g18515	-1.19	0.0168	retrotransposon protein, putative, unclassified, expressed
LOC_Os02g24080	-0.72	0.0266	SNARE domain containing protein, putative, expressed
LOC_Os02g27480	-0.87	0.0242	membrane attack complex component/perforin/complement C9, putative, expressed
LOC_Os02g32250	-0.68	0.0427	retrotransposon protein, putative, unclassified, expressed
LOC_Os02g33240	-0.64	0.0201	OsFBX51 - F-box domain containing protein, expressed
LOC_Os02g33600	-1	0.000741	VQ domain containing protein, putative, expressed
LOC_Os02g33680	-1.14	0.00269	U-box domain containing protein, expressed
LOC_Os02g35940	-1.39	0.0166	gibberellin receptor GID1L2, putative, expressed
LOC_Os02g36590	-0.77	4.9e-05	CPuORF19 - conserved peptide uORF-containing transcript, expressed
LOC_Os02g36974	-0.79	0.0288	14-3-3 protein, putative, expressed
LOC_Os02g39710	-0.83	0.028	CCT/B-box zinc finger protein, putative, expressed
LOC_Os02g41650	-1.35	0.04	phenylalanine ammonia-lyase, putative, expressed
LOC_Os02g43150	-0.82	0.000766	GATA zinc finger domain containing protein, expressed
LOC_Os02g43850	-0.86	0.0374	serine esterase family protein, putative, expressed
LOC_Os02g45000	-0.68	0.0221	expressed protein
LOC_Os02g45710	-0.81	0.00863	zinc finger, C3HC4 type domain containing protein, expressed
LOC_Os02g46340	-1.06	0.00337	RING-H2 finger protein ATL3J, putative, expressed
LOC_Os02g46620	-0.78	0.00314	expressed protein
LOC_Os02g47640	-1.24	0.0433	OsFBT4 - F-box and tubby domain containing protein, expressed
LOC_Os02g48860	-0.63	0.000394	aspartic proteinase nepenthesin-2 precursor, putative, expressed
LOC_Os02g48900	-0.73	7.27e-06	aspartic proteinase nepenthesin-1 precursor, putative, expressed
LOC_Os02g50940	-1.99	0.0018	NHL repeat-containing protein, putative, expressed
LOC_Os02g51670	-0.99	2.27e-06	ethylene-responsive transcription factor, putative, expressed
LOC_Os02g52430	-0.96	0.0235	regulator of ribonuclease, putative, expressed
LOC_Os02g53350	-1.23	0.0313	expressed protein
LOC_Os02g55430	-0.91	0.00161	alginate regulatory protein AlgP, putative, expressed
LOC_Os02g55920	-1.19	0.0108	expressed protein
LOC_Os02g56250	-0.84	0.00232	GATA zinc finger domain containing protein, expressed
LOC_Os02g57790	-0.7	0.0266	ZOS2-19 - C2H2 zinc finger protein, expressed
LOC_Os03g03440	-1.63	0.00865	expressed protein
LOC_Os03g04050	-0.75	0.0356	protein kinase family protein, putative, expressed
LOC_Os03g05200	-0.78	0.0203	DENN domain containing protein, expressed
LOC_Os03g06390	-0.75	0.0203	expressed protein
LOC_Os03g07530	-0.82	0.000856	OsFBK12 - F-box domain and kelch repeat containing protein, expressed
LOC_Os03g08470	-0.64	0.0145	AP2 domain containing protein, expressed
LOC_Os03g08500	-0.69	0.00285	AP2 domain containing protein, expressed
LOC_Os03g08580	-1.39	0.00397	expressed protein
LOC_Os03g10870	-1.46	0.00979	membrane associated DUF588 domain containing protein, putative, expressed
LOC_Os03g12160	-1.01	0.00208	leucine-rich repeat family protein, putative, expressed
LOC_Os03g14570	-0.7	0.0206	expressed protein
LOC_Os03g14950	-0.81	0.011	PLA IIIA/PLP7, putative, expressed
LOC_Os03g16890	-1.83	0.00707	N-acetylglucosaminyltransferase, putative, expressed
LOC_Os03g17010	-0.88	0.028	RNA recognition motif containing protein, putative, expressed
LOC_Os03g17740	-0.65	0.0302	transporter, putative, expressed
LOC_Os03g18690	-0.88	0.0467	26S protease regulatory subunit 4, putative, expressed
LOC_Os03g19020	-0.61	0.00733	PHD-finger family protein, expressed
LOC_Os03g19270	-0.83	0.048	universal stress protein domain containing protein, putative, expressed
LOC_Os03g20340	-1.1	0.0166	SNF1-related protein kinase regulatory subunit beta-1, putative, expressed
LOC_Os03g20470	-0.65	0.0374	cytochrome b5-like Heme/Steroid binding domain containing protein, expressed
LOC_Os03g21540	-0.73	0.0279	TKL_IRAK_CrRLK1L-1.8 - The CrRLK1L-1 subfamily has homology to the CrRLK1L homolog, expressed
LOC_Os03g22330	-1.27	0.00918	blue-light photoreceptor PHR2, putative, expressed
LOC_Os03g22790	-0.99	0.0005	beta-amylase, putative, expressed
LOC_Os03g22800	-0.84	0.00817	OsFBT5 - F-box and tubby domain containing protein, expressed
LOC_Os03g26220	-1.47	0.00577	expressed protein
LOC_Os03g30570	-1.32	0.00105	protein of unknown function DUF1675 domain containing protein, expressed
LOC_Os03g31740	-1.32	0.0463	ZCF37, putative, expressed
LOC_Os03g40830	-0.67	5.88e-05	OsSub30 - Putative Subtilisin homologue, expressed
LOC_Os03g43440	-0.85	0.00258	CAMK_KIN1/SNF1/Nim1_like.17 - CAMK includes calcium/calmodulin depedent protein kinases, expressed
LOC_Os03g45370	-0.71	1.59e-06	sodium/calcium exchanger protein, putative, expressed
LOC_Os03g48430	-1.09	0.00783	1-aminocyclopropane-1-carboxylate oxidase homolog 4, putative, expressed
LOC_Os03g48710	-0.77	0.0438	expressed protein
LOC_Os03g49820	-1.03	0.00924	expressed protein
LOC_Os03g52680	-1.11	0.000101	expressed protein
LOC_Os03g52880	-0.6	0.0169	BTBN9 - Bric-a-Brac, Tramtrack, Broad Complex BTB domain with non-phototropic hypocotyl 3 NPH3 and coiled-coil domains, expressed
LOC_Os03g53930	-0.88	0.0124	expressed protein
LOC_Os03g55280	-2.14	0.0122	semialdehyde dehydrogenase, NAD binding domain containing protein, putative, expressed
LOC_Os03g55320	-0.72	0.00842	protein phosphatase 2C, putative, expressed
LOC_Os03g55990	-0.58	0.0199	homeobox domain containing protein, expressed
LOC_Os03g56000	-0.95	0.0217	PHLOEM 2-LIKE A10, putative, expressed
LOC_Os03g56250	-1	0.0004	LRR receptor-like protein kinase, putative, expressed
LOC_Os03g57310	-0.81	0.000819	syntaxin, putative, expressed
LOC_Os03g57349	-0.65	0.000906	expressed protein
LOC_Os03g58010	-1.08	0.0257	acetyltransferase, GNAT family, putative, expressed
LOC_Os03g58100	-1.33	0.0397	pentatricopeptide, putative, expressed
LOC_Os03g58980	-0.93	0.016	Cupin domain containing protein, expressed
LOC_Os03g59070	-1.32	0.00508	phosphatase, putative, expressed
LOC_Os03g60220	-0.86	0.0174	DUF567 domain containing protein, putative, expressed
LOC_Os03g60260	-0.82	0.00327	ANT1, putative, expressed
LOC_Os03g60710	-0.71	0.0403	protein kinase domain containing protein, expressed
LOC_Os04g32110	-0.87	1.98e-05	ACT domain containing protein, expressed
LOC_Os04g33080	-0.82	0.04	protein phosphatase 2C, putative, expressed
LOC_Os04g33360	-0.64	0.0167	gibberellin 2-beta-dioxygenase 7, putative, expressed
LOC_Os04g34050	-1.57	3.59e-08	VQ domain containing protein, putative, expressed
LOC_Os04g34140	-0.76	0.00142	U-box protein CMPG1, putative, expressed
LOC_Os04g35700	-0.86	0.00849	STE_MEKK_ste11_MAP3K.16 - STE kinases include homologs to sterile 7, sterile 11 and sterile 20 from yeast, expressed
LOC_Os04g38610	-2.12	0.0327	RAN guanine nucleotide release factor, putative, expressed
LOC_Os04g38870	-1.12	0.0277	14-3-3 protein, putative, expressed
LOC_Os04g39410	-1.51	0.00153	pentatricopeptide, putative, expressed
LOC_Os04g40560	-0.85	0.0253	WD domain, G-beta repeat domain containing protein, expressed
LOC_Os04g42670	-0.6	0.0102	OsFBL19 - F-box domain and LRR containing protein, expressed
LOC_Os04g44850	-0.85	0.00921	glycosyl transferase 8 domain containing protein, putative, expressed
LOC_Os04g45650	-0.58	0.0018	expressed protein
LOC_Os04g45800	-0.72	0.023	diacylglycerol kinase, putative, expressed
LOC_Os04g49250	-0.64	0.00552	UDP-glucose/GDP-mannose dehydrogenase family, central domain containing protein, expressed
LOC_Os04g49680	-0.71	0.0239	DUF581 domain containing protein, expressed
LOC_Os04g52090	-1.12	4.45e-05	AP2 domain containing protein, expressed
LOC_Os04g52230	-1.35	0.049	ent-kaurene synthase, chloroplast precursor, putative, expressed
LOC_Os04g52800	-1.19	0.00992	expressed protein
LOC_Os04g55520	-0.65	0.0243	AP2 domain containing protein, expressed
LOC_Os04g55640	-0.7	0.00028	plant-specific domain TIGR01627 family protein, expressed
LOC_Os04g55680	-0.7	0.0237	indole-3-acetate beta-glucosyltransferase, putative, expressed
LOC_Os04g57360	-0.73	0.00717	expressed protein
LOC_Os04g57550	-0.67	0.0452	amine oxidase, flavin-containing, domain containing protein, expressed
LOC_Os04g58330	-1.02	0.0192	expressed protein
LOC_Os04g58710	-0.62	0.0072	AMP-binding domain containing protein, expressed
LOC_Os05g02520	-1.51	0.0276	cupin domain containing protein, expressed
LOC_Os05g03174	-1.02	0.00119	glycosyltransferase family 43 protein, putative, expressed
LOC_Os05g03450	-0.59	0.0396	lectin protein kinase family protein, putative, expressed
LOC_Os05g03620	-0.65	0.0183	TKL_IRAK_CR4L.4 - The CR4L subfamily has homology with Crinkly4, expressed
LOC_Os05g03760	-0.72	2.62e-05	zinc finger family protein, putative, expressed
LOC_Os05g04740	-1.06	0.0262	helix-loop-helix DNA-binding domain containing protein, expressed
LOC_Os05g08750	-0.84	0.048	UDP-glucoronosyl and UDP-glucosyl transferase domain containing protein, expressed
LOC_Os05g10670	-0.99	0.00411	zinc finger CCCH type family protein, putative, expressed
LOC_Os05g11010	-1.1	0.000621	harpin-induced protein 1 domain containing protein, expressed
LOC_Os05g13940	-0.61	0.00771	retrotransposon protein, putative, unclassified, expressed
LOC_Os05g23320	-0.6	0.0147	expressed protein
LOC_Os05g23393	-0.67	0.0472	expressed protein
LOC_Os05g34210	-0.62	0.00317	expressed protein
LOC_Os05g36110	-1.1	0.00874	protein of unknown function DUF502 domain containing protein, expressed
LOC_Os05g36350	-0.62	0.00552	pentatricopeptide, putative, expressed
LOC_Os05g36360	-0.64	0.0189	U-box domain containing protein, expressed
LOC_Os05g39410	-0.85	0.0496	expressed protein
LOC_Os05g40212	-1.51	0.00774	expressed protein
LOC_Os05g40770	-0.97	0.0476	leucine-rich repeat family protein, putative, expressed
LOC_Os05g40990	-0.95	0.0474	NADH-cytochrome b5 reductase, putative, expressed
LOC_Os05g41760	-1.32	0.0164	AP2 domain containing protein, expressed
LOC_Os05g41780	-0.78	0.00817	AP2 domain containing protein, expressed
LOC_Os05g42250	-1.45	0.018	cyclic nucleotide-gated ion channel 2, putative, expressed
LOC_Os05g44290	-0.94	0.00028	protein kinase domain containing protein, expressed
LOC_Os05g45490	-1.2	0.0307	hydrolase, acting on carbon-nitrogen, putative, expressed
LOC_Os05g47650	-0.99	0.00072	B3 DNA binding domain containing protein, expressed
LOC_Os05g48620	-1.19	0.00683	tRNA-binding arm, putative, expressed
LOC_Os05g48950	-0.88	0.0115	expressed protein
LOC_Os05g50250	-0.8	0.0279	cinnamoyl-CoA reductase-related, putative, expressed
LOC_Os06g02370	-0.82	0.0488	expressed protein
LOC_Os06g04300	-1.19	0.0262	tRNA 2-phosphotransferase 1, putative, expressed
LOC_Os06g06910	-1.02	0.00697	expressed protein
LOC_Os06g09310	-0.92	0.0359	zinc finger, C3HC4 type domain containing protein, expressed
LOC_Os06g13090	-0.79	0.0461	armadillo/beta-catenin repeat family protein, putative, expressed
LOC_Os06g13160	-1.08	0.0135	viral-response family protein, expressed
LOC_Os06g13220	-1.25	0.0242	expressed protein
LOC_Os06g19750	-0.91	0.0339	expressed protein
LOC_Os06g30250	-0.65	0.0425	expressed protein
LOC_Os06g34390	-1.47	0.0136	zinc finger, C3HC4 type domain containing protein, expressed
LOC_Os06g35770	-0.65	0.0377	expressed protein
LOC_Os06g39912	-0.62	0.0216	expressed protein
LOC_Os06g40080	-0.73	0.0169	heme oxygenase 1, putative, expressed
LOC_Os06g43090	-0.62	0.0412	MYB transcription factor TaMYB1, putative, expressed
LOC_Os06g43430	-0.91	0.00888	cytochrome P450, putative, expressed
LOC_Os06g43870	-1.19	0.00337	expressed protein
LOC_Os06g44380	-1.17	0.00101	ubiquitin carboxyl-terminal hydrolase family protein, expressed
LOC_Os06g44420	-1.16	0.037	GDU1, putative, expressed
LOC_Os06g44450	-0.81	0.0369	CCT/B-box zinc finger protein, putative, expressed
LOC_Os06g44500	-0.59	0.00963	OsFBK17 - F-box domain and kelch repeat containing protein, expressed
LOC_Os06g45280	-0.78	0.0103	protein kinase APK1B, chloroplast precursor, putative, expressed
LOC_Os06g48640	-1.94	0.00301	proteasome/cyclosome repeat containing protein, expressed
LOC_Os06g49790	-1.02	0.0293	acyltransferase, putative, expressed
LOC_Os06g50840	-0.79	0.042	zinc finger family protein, putative, expressed
LOC_Os07g02300	-1.02	0.0384	tetratricopeptide repeat domain containing protein, expressed
LOC_Os07g06680	-1.03	0.00707	fasciclin domain containing protein, expressed
LOC_Os07g06830	-1.04	0.000302	gibberellin receptor GID1L2, putative, expressed
LOC_Os07g27430	-0.98	0.029	expressed protein
LOC_Os07g32790	-1.11	0.0274	ankyrin repeat domain containing protein, expressed
LOC_Os07g33270	-0.9	0.0284	DUF584 domain containing protein, putative, expressed
LOC_Os07g33850	-0.92	0.00386	ras-related protein, putative, expressed
LOC_Os07g35870	-1.27	0.0224	basic helix-loop-helix DND-binding domain containing protein, expressed
LOC_Os07g38560	-1.39	0.0255	adenylyl-sulfate kinase, putative, expressed
LOC_Os07g39590	-0.74	0.00601	spotted leaf 11, putative, expressed
LOC_Os07g42370	-0.77	0.0468	zinc-finger protein, putative, expressed
LOC_Os07g43980	-0.81	0.0335	DEAD-box ATP-dependent RNA helicase, putative, expressed
LOC_Os07g44090	-1.42	0.000104	myb-related protein Hv33, putative, expressed
LOC_Os07g44860	-1.26	0.000246	gibberellin receptor GID1L2, putative, expressed
LOC_Os07g45170	-1.56	0.00165	protein phosphatase 2C, putative, expressed
LOC_Os07g46380	-0.67	0.000432	glycosyltransferase, putative, expressed
LOC_Os07g46670	-0.88	0.00699	early response to dehydration 15, putative, expressed
LOC_Os07g46852	-0.78	0.00622	sex determination protein tasselseed-2, putative, expressed
LOC_Os08g01600	-1.39	0.0282	polygalacturonase, putative, expressed
LOC_Os08g04470	-0.84	0.0359	U box protein 8, putative, expressed
LOC_Os08g06380	-0.58	0.0344	CSLF6 - cellulose synthase-like family F; beta1,3;1,4 glucan synthase, expressed
LOC_Os08g08440	-0.81	0.0195	expressed protein
LOC_Os08g10400	-1.13	0.0448	expressed protein
LOC_Os08g15650	-1.26	0.0011	expressed protein
LOC_Os08g19650	-1.15	0.0365	homeobox protein knotted-1, putative, expressed
LOC_Os08g19670	-0.85	0.0247	expressed protein
LOC_Os08g31560	-1.26	0.00597	WD-40 repeat family protein, putative, expressed
LOC_Os08g33420	-0.78	0.0416	agenet domain containing protein, expressed
LOC_Os08g33850	-0.96	0.0257	nucleoside-triphosphatase, putative, expressed
LOC_Os08g37456	-1.83	0.0328	flavonol synthase/flavanone 3-hydroxylase, putative, expressed
LOC_Os08g37580	-0.62	0.00061	homeobox associated leucine zipper, putative, expressed
LOC_Os08g37670	-0.95	0.0411	plastocyanin-like domain containing protein, putative, expressed
LOC_Os08g38210	-3.4	0.0011	transcription factor BIM2, putative, expressed
LOC_Os08g38220	-0.74	0.00535	dof zinc finger domain containing protein, putative, expressed
LOC_Os08g38900	-0.77	0.00368	caffeoyl-CoA O-methyltransferase, putative, expressed
LOC_Os08g39310	-1.65	0.00303	SWIB/MDM2 domain containing protein, expressed
LOC_Os08g42100	-0.97	0.0179	ACT domain containing protein, expressed
LOC_Os08g42580	-0.64	0.029	protein kinase domain containing protein, expressed
LOC_Os08g43430	-1	0.00308	CXE carboxylesterase, putative, expressed
LOC_Os08g44850	-0.74	0.00522	C2 domain containing protein, putative, expressed
LOC_Os09g06740	-1.05	0.0144	zinc finger, C3HC4 type domain containing protein, expressed
LOC_Os09g13920	-1.35	0.00135	expressed protein
LOC_Os09g20350	-0.66	0.00359	ethylene-responsive transcription factor, putative, expressed
LOC_Os09g21380	-1.13	0.043	expressed protein
LOC_Os09g21740	-0.59	0.0216	armadillo/beta-catenin repeat family protein, putative, expressed
LOC_Os09g23570	-0.82	0.0216	inactive receptor kinase At2g26730 precursor, putative, expressed
LOC_Os09g24320	-0.61	0.00348	2-oxo acid dehydrogenases acyltransferase domain containing protein, expressed
LOC_Os09g24330	-1.2	0.000432	TKL_IRAK_DUF26-lg.2 - DUF26 kinases have homology to DUF26 containing loci, expressed
LOC_Os09g24820	-0.65	0.0478	ZF-HD protein dimerisation region containing protein, expressed
LOC_Os09g24970	-0.78	3.31e-05	expressed protein
LOC_Os09g26900	-0.88	0.00593	ctr copper transporter family protein, putative, expressed
LOC_Os09g27050	-0.98	0.0246	HD domain containing protein, putative, expressed
LOC_Os09g28550	-0.62	0.00809	expressed protein
LOC_Os09g29460	-0.77	8.88e-05	homeobox associated leucine zipper, putative, expressed
LOC_Os09g31200	-0.75	0.018	AN1-like zinc finger domain containing protein, expressed
LOC_Os09g31454	-0.68	0.011	MYB family transcription factor, putative, expressed
LOC_Os09g31470	-1.02	0.0412	AT hook motif domain containing protein, expressed
LOC_Os09g32710	-0.67	0.0418	expressed protein
LOC_Os09g34060	-0.97	0.0249	transcription factor RF2a, putative, expressed
LOC_Os09g34320	-0.77	0.0215	expressed protein
LOC_Os09g36080	-0.66	0.00182	cytochrome P450, putative, expressed
LOC_Os09g36230	-0.68	0.0261	PPR repeat containing protein, expressed
LOC_Os09g36520	-0.8	0.000114	ki1 protein, putative, expressed
LOC_Os09g36530	-0.95	0.034	endonuclease/exonuclease/phosphatase family protein, putative, expressed
LOC_Os09g36982	-1.08	0.04	protein of unknown function DUF1279 domain containing protein, expressed
LOC_Os10g08570	-0.68	0.0453	RNA recognition motif family protein, expressed
LOC_Os10g20310	-0.79	0.0273	thioredoxin fold, putative, expressed
LOC_Os10g30530	-1.38	0.0308	lectin-like receptor kinase, putative, expressed
LOC_Os10g32760	-2.37	0.000982	zinc finger family protein, putative, expressed
LOC_Os10g33540	-0.73	0.00077	alcohol oxidase, putative, expressed
LOC_Os10g37770	-2.38	0.00535	dehydration response related protein, putative, expressed
LOC_Os10g37980	-0.58	0.0101	prephenate dehydratase domain containing protein, expressed
LOC_Os10g39220	-1	0.0465	tobamovirus multiplication protein, putative, expressed
LOC_Os10g39450	-0.8	0.00282	RING-H2 finger protein, putative, expressed
LOC_Os10g39870	-0.76	0.00869	ATG1, putative, expressed
LOC_Os10g41330	-1.04	0.00069	AP2 domain containing protein, expressed
LOC_Os10g41510	-1.29	0.00468	calcineurin B, putative, expressed
LOC_Os10g41660	-0.96	0.0401	zinc finger, C3HC4 type domain containing protein, expressed
LOC_Os10g41800	-0.99	0.0044	expressed protein
LOC_Os11g02000	-1.36	0.00476	retrotransposon protein, putative, unclassified, expressed
LOC_Os11g03110	-0.78	0.0356	GRAS family transcription factor domain containing protein, expressed
LOC_Os11g05860	-0.63	0.0475	harpin-induced protein 1 domain containing protein, expressed
LOC_Os11g06440	-1.25	4.43e-05	expressed protein
LOC_Os11g06780	-1.21	0.00432	serine/threonine-protein kinase BRI1-like 1 precursor, putative, expressed
LOC_Os11g08210	-0.87	0.0487	no apical meristem protein, putative, expressed
LOC_Os11g10180	-0.77	0.0454	OsFBX412 - F-box domain containing protein, expressed
LOC_Os11g25330	-1.69	0.0038	nucleoside-triphosphatase, putative, expressed
LOC_Os11g27110	-0.81	0.000354	expressed protein
LOC_Os11g29240	-0.91	0.026	expressed protein
LOC_Os11g29290	-1.2	0.0123	cytochrome P450, putative, expressed
LOC_Os11g29680	-1.12	0.0365	expressed protein
LOC_Os11g31590	-0.8	0.0263	armadillo, putative, expressed
LOC_Os11g33030	-0.71	0.000362	retrotransposon protein, putative, unclassified, expressed
LOC_Os11g33050	-0.77	0.0054	expressed protein
LOC_Os11g35080	-1.83	0.0223	expressed protein
LOC_Os11g39640	-1.1	5.43e-05	zinc finger, C3HC4 type domain containing protein, expressed
LOC_Os11g43890	-2.14	0.00856	WD domain, G-beta repeat domain containing protein, expressed
LOC_Os12g02250	-0.93	0.0199	STE_PAK_Ste20_Slob_Wnk.3 - STE kinases include homologs to sterile 7, sterile 11 and sterile 20 from yeast, expressed
LOC_Os12g02870	-0.84	0.0174	GRAS family transcription factor domain containing protein, expressed
LOC_Os12g03420	-2.74	0.00135	VQ domain containing protein, putative, expressed
LOC_Os12g05360	-1.14	0.00443	ligA, putative, expressed
LOC_Os12g05550	-0.8	0.0198	sialyltransferase family domain containing protein, expressed
LOC_Os12g13640	-0.97	0.0414	glycosyltransferase, putative, expressed
LOC_Os12g16770	-1.38	0.0259	expressed protein
LOC_Os12g18120	-0.84	0.00676	zinc finger C-x8-C-x5-C-x3-H type family protein, expressed
LOC_Os12g32374	-1.03	0.0218	histone deacetylase 6, putative, expressed
LOC_Os12g32760	-0.69	0.0181	transporter family protein, putative, expressed
LOC_Os12g33090	-0.79	0.00654	zinc finger family protein, putative, expressed
LOC_Os12g33100	-1.14	0.0432	guanylate kinase, putative, expressed
LOC_Os12g39860	-2.48	0.00444	phosphoribosyl transferase, putative, expressed
LOC_Os12g40490	-1.01	0.0487	LIM domain-containing protein, putative, expressed
LOC_Os12g42140	-1.75	0.000592	G-patch domain containing protein, putative, expressed
LOC_Os12g42260	-1.24	0.0238	initiation factor 2 subunit family domain containing protein, expressed
LOC_Os12g42910	-0.65	0.0186	sodium/calcium exchanger protein, putative, expressed
LOC_Os12g43640	-0.63	8.68e-06	receptor-like protein kinase HAIKU2 precursor, putative, expressed
Intergenic	-0.62	3.11e-05	#N/A
LOC_Os01g11660	-1.2	0.00122	GDSL-like lipase/acylhydrolase, putative, expressed
LOC_Os12g25690	-1.19	0.00558	UDP-glucose 6-dehydrogenase, putative, expressed
LOC_Os04g40620	-0.65	0.00656	peptide methionine sulfoxide reductase, putative, expressed
LOC_Os02g20300	-0.72	0.0191	hypothetical protein
LOC_Os05g03550	-0.86	0.0195	MYB family transcription factor, putative, expressed
LOC_Os02g43590	-1.57	0.0267	ELMO/CED-12 family protein, putative, expressed
LOC_Os08g18170	-0.73	0.0286	expressed protein
LOC_Os01g10610	-0.69	0.0169	BES1/BZR1 homolog protein, putative, expressed
LOC_Os01g17279	-1.73	0.00468	exonuclease, putative, expressed
LOC_Os01g43420	-0.82	0.0125	expressed protein
LOC_Os01g48190	-1.11	0.000125	drought induced 19 protein, putative, expressed
LOC_Os01g54600	-0.64	0.000143	WRKY13, expressed
LOC_Os01g56930	-1	0.0153	eukaryotic aspartyl protease domain containing protein, expressed
LOC_Os01g70270	-0.72	0.00902	auxin response factor, putative, expressed
LOC_Os01g70470	-0.73	0.0319	expressed protein
LOC_Os02g05710	-0.89	0.0326	expressed protein
LOC_Os02g05744	-1.38	0.0134	endoglucanase, putative, expressed
LOC_Os02g10370	-1.26	0.0428	hrpN-interacting protein from Malus, putative, expressed
LOC_Os02g13890	-0.91	0.044	FYVE zinc finger domain containing protein, expressed
LOC_Os02g14170	-0.93	9.58e-05	peroxidase precursor, putative, expressed
LOC_Os02g40510	-0.69	0.00144	response regulator receiver domain containing protein, expressed
LOC_Os02g43860	-1.01	0.0209	amino acid permease, putative, expressed
LOC_Os02g47970	-0.78	0.0344	calpain, putative, expressed
LOC_Os02g58440	-1.3	0.0352	zinc finger C-x8-C-x5-C-x3-H type family protein, expressed
LOC_Os03g03360	-1.3	0.00351	ribosomal protein L5, putative, expressed
LOC_Os03g08460	-0.99	0.0121	AP2 domain containing protein, expressed
LOC_Os03g10860	-1.15	0.00405	expressed protein
LOC_Os03g12670	-1.06	0.019	expressed protein
LOC_Os03g13250	-1.3	0.0385	peptide transporter PTR2, putative, expressed
LOC_Os03g14250	-0.67	0.00226	plant protein of unknown function DUF869 domain containing protein, expressed
LOC_Os03g18870	-1.02	0.00606	heat shock protein DnaJ, putative, expressed
LOC_Os03g20530	-0.91	0.0325	DUF630/DUF632 domains containing protein, putative, expressed
LOC_Os03g31230	-1.26	0.000452	MYB family transcription factor, putative, expressed
LOC_Os03g31290	-1.82	0.0279	membrane-anchored ubiquitin-fold protein, putative, expressed
LOC_Os03g53800	-1.21	0.00293	periplasmic beta-glucosidase precursor, putative, expressed
LOC_Os04g58730	-0.73	0.0227	AT hook motif domain containing protein, expressed
LOC_Os04g59330	-0.7	0.016	expressed protein
LOC_Os05g03430	-0.88	0.028	ATSIZ1/SIZ1, putative, expressed
LOC_Os05g04520	-0.85	0.0246	protein kinase, putative, expressed
LOC_Os05g07640	-0.83	0.0213	expressed protein
LOC_Os05g12260	-0.84	0.00408	CAPIP1, putative, expressed
LOC_Os05g25070	-1.35	0.0036	expressed protein
LOC_Os05g35170	-1.2	0.00288	no apical meristem protein, putative, expressed
LOC_Os05g39760	-0.81	0.0482	VHS and GAT domain containing protein, expressed
LOC_Os05g41940	-0.79	0.0442	transposon protein, putative, CACTA, En/Spm sub-class, expressed
LOC_Os05g46460	-0.95	0.0403	hydrolase, alpha/beta fold family domain containing protein, expressed
LOC_Os06g02240	-1.01	0.0201	RNA recognition motif containing protein, putative, expressed
LOC_Os06g16240	-1.23	0.0157	expressed protein
LOC_Os06g51220	-0.84	0.0247	HMG1/2, putative, expressed
LOC_Os07g08070	-0.87	0.00613	transmembrane BAX inhibitor motif-containing protein, putative, expressed
LOC_Os07g08220	-0.95	0.0416	expressed protein
LOC_Os07g39780	-1.28	0.0323	SUMO-activating enzyme subunit 2, putative, expressed
LOC_Os07g40770	-1.14	0.0325	myosin heavy chain-related, putative, expressed
LOC_Os07g44820	-0.64	0.0188	expressed protein
LOC_Os07g48200	-0.63	0.0446	B3 DNA binding domain containing protein, putative, expressed
LOC_Os07g48290	-1.24	0.046	AGC_AGC_other_RS6K_like.2 - ACG kinases include homologs to PKA, PKG and PKC, expressed
LOC_Os08g43670	-0.61	0.0321	RING-H2 finger protein ATL2B, putative, expressed
LOC_Os09g29930	-0.69	0.0369	transcription factor BIM2, putative, expressed
LOC_Os09g31060	-0.79	0.00258	expressed protein
LOC_Os09g35620	-0.78	0.0105	expressed protein
LOC_Os10g33410	-1.37	0.00136	expressed protein
LOC_Os11g06760	-1.04	0.0168	protein of unknown function domain containing protein, expressed
LOC_Os11g17700	-0.71	0.0145	retrotransposon protein, putative, unclassified, expressed
LOC_Os12g06850	-0.9	0.0028	transcription elongation factor protein, putative, expressed
LOC_Os12g39650	-0.78	0.0364	tubulin, putative, expressed
LOC_Os01g01484	-1.02	0.0138	light-mediated development protein DET1, putative, expressed
LOC_Os01g04005	-0.73	0.036	expressed protein
LOC_Os01g36600	-0.64	0.0322	PPR repeat domain containing protein, putative, expressed
LOC_Os01g40690	-1.01	0.0476	holocarboxylase synthetase, putative, expressed
LOC_Os01g42140	-1.26	0.0468	expressed protein
LOC_Os01g48390	-0.87	0.0456	expressed protein
LOC_Os01g61760	-1	0.0269	myosin heavy chain-related, putative, expressed
LOC_Os01g63380	-1.19	0.00608	transposon protein, putative, unclassified, expressed
LOC_Os02g19790	-0.66	0.034	lipoxygenase 4, putative, expressed
LOC_Os02g42710	-3.55	0.000306	C2 domain containing protein, putative, expressed
LOC_Os02g48680	-0.87	0.0118	expressed protein
LOC_Os03g04430	-0.62	0.0432	protein phosphatase 2C, putative, expressed
LOC_Os03g05170	-0.78	0.0101	expressed protein
LOC_Os03g05420	-0.8	0.0452	MT-A70 domain containing protein, expressed
LOC_Os03g14430	-0.78	0.0498	expressed protein
LOC_Os03g16650	-1.01	0.000897	retrotransposon protein, putative, Ty1-copia subclass
LOC_Os03g20570	-0.74	0.00398	tRNA-specific adenosine deaminase 2, putative, expressed
LOC_Os03g24890	-1.2	0.0278	RNA recognition motif containing protein, putative, expressed
LOC_Os03g37820	-1.72	0.00636	expressed protein
LOC_Os03g49380	-1.03	0.0464	lipoxygenase, putative, expressed
LOC_Os03g50070	-0.92	0.0195	DUF1295 domain containing protein, putative, expressed
LOC_Os03g52690	-1.11	0.0135	CBS domain containing membrane protein, putative, expressed
LOC_Os03g62690	-1.23	0.0282	pentatricopeptide, putative, expressed
LOC_Os04g02500	-0.98	0.0438	G-patch domain containing protein, expressed
LOC_Os04g02910	-0.84	0.0188	membrane related protein CP5, putative, expressed
LOC_Os04g21880	-1.4	0.0328	expressed protein
LOC_Os04g26590	-0.73	0.03	expressed protein
LOC_Os04g35410	-0.77	0.0413	expressed protein
LOC_Os04g38885	-0.6	0.041	expressed protein
LOC_Os04g54560	-0.9	0.0368	transferase family protein, putative, expressed
LOC_Os04g57804	-1.12	0.0429	expressed protein
LOC_Os05g33010	-1.35	0.00159	heat shock protein DnaJ, putative, expressed
LOC_Os05g51420	-0.71	0.0434	hypersensitive-induced response protein, putative, expressed
LOC_Os06g02420	-1.77	0.0146	ATOZI1, putative, expressed
LOC_Os06g07540	-0.79	0.00304	WD-40 repeat family protein, putative, expressed
LOC_Os06g15810	-1.62	0.0303	integral membrane protein, putative, expressed
LOC_Os06g40060	-0.64	0.0379	glycosyltransferase family protein, putative, expressed
LOC_Os06g48970	-0.99	0.0296	expressed protein
LOC_Os07g03840	-1.15	0.0366	lectin-like receptor kinase, putative, expressed
LOC_Os07g05020	-0.71	0.0043	expressed protein
LOC_Os07g09320	-0.7	0.0481	FHA domain containing protein, putative, expressed
LOC_Os07g33110	-0.99	0.0336	CAMK_CAMK_like.33 - CAMK includes calcium/calmodulin depedent protein kinases, expressed
LOC_Os08g31700	-1.46	0.0267	UNE2, putative, expressed
LOC_Os08g34760	-1.75	0.0195	expressed protein
LOC_Os08g37345	-1.13	0.00465	DNA binding protein, putative, expressed
LOC_Os09g02530	-0.81	0.0361	cyclin-like F-box, putative, expressed
LOC_Os09g22320	-0.63	0.0252	retrotransposon protein, putative, Ty3-gypsy subclass, expressed
LOC_Os09g32020	-1.67	0.0103	ubiquitin fusion degradation protein, putative, expressed
LOC_Os10g27350	-1.45	0.0471	DUF584 domain containing protein, putative, expressed
LOC_Os10g37240	-0.77	0.0233	expressed protein
LOC_Os10g40060	-0.63	0.0415	protein kinase, putative, expressed
LOC_Os10g40790	-1.07	0.0154	expressed protein
LOC_Os12g10700	-1.04	0.0285	expressed protein
LOC_Os12g42870	-2.02	0.0114	Mur ligase family protein, putative, expressed
LOC_Os01g48330	-0.73	0.00202	protein kinase domain containing protein, expressed
LOC_Os01g51000	-0.93	0.0292	expressed protein
LOC_Os01g53710	-0.74	0.0173	dual specificity protein phosphatase, putative, expressed
LOC_Os01g58790	-1.06	0.0267	GHMP kinases ATP-binding protein, putative, expressed
LOC_Os01g60160	-1.05	0.0408	expressed protein
LOC_Os01g66170	-0.72	0.000689	SNARE associated Golgi protein, putative, expressed
LOC_Os02g05310	-2.77	0.0261	splicing factor 3B subunit 1, putative, expressed
LOC_Os02g26260	-0.82	0.0385	expressed protein
LOC_Os02g32980	-0.64	0.0305	Cupin domain containing protein, expressed
LOC_Os02g37590	-1.06	0.0269	glycerophosphoryl diester phosphodiesterase family protein, putative, expressed
LOC_Os02g48190	-0.59	0.00324	expressed protein
LOC_Os02g49555	-1.02	0.0267	expressed protein
LOC_Os02g58060	-1.19	0.0115	expressed protein
LOC_Os03g03840	-0.59	0.0239	expressed protein
LOC_Os03g13579	-1.32	0.00784	expressed protein
LOC_Os03g55620	-0.82	0.0386	CAMK_CAMK_like_Aur_like.2 - CAMK includes calcium/calmodulin depedent protein kinases, expressed
LOC_Os03g61630	-1.31	0.0176	WD domain, G-beta repeat domain containing protein, expressed
LOC_Os04g27690	-0.75	0.0287	retrotransposon protein, putative, Ty3-gypsy subclass
LOC_Os04g38390	-1.05	0.0464	wound/stress protein, putative, expressed
LOC_Os04g41690	-1.06	0.0331	transposon protein, putative, unclassified, expressed
LOC_Os05g07940	-1.7	0.0273	glyoxalase family protein, putative, expressed
LOC_Os05g24940	-0.9	0.0314	expressed protein
LOC_Os05g30930	-0.97	0.0498	hypothetical protein
LOC_Os05g48640	-0.76	0.0403	ATROPGEF7/ROPGEF7, putative, expressed
LOC_Os05g51080	-0.64	0.035	expressed protein
LOC_Os06g29260	-0.72	0.032	retrotransposon protein, putative, unclassified, expressed
LOC_Os07g15130	-0.71	0.0385	expressed protein
LOC_Os07g36840	-2.54	0.028	OsFBX251 - F-box domain containing protein, expressed
LOC_Os07g42440	-1.26	0.0403	hydroxyacid oxidase 1, putative, expressed
LOC_Os08g31960	-1.36	0.0299	expressed protein
LOC_Os08g38092	-1.18	0.0244	abhydrolase domain-containing protein FAM108C1, putative, expressed
LOC_Os11g23242	-0.87	0.0484	expressed protein
LOC_Os11g25540	-1.13	0.0142	expressed protein
LOC_Os12g06180	-1.15	0.0242	HVA22, putative, expressed
