# Supplementary material for: Regulation of plant immunity through histone H3 β-hydroxybutyrylation-mediated transcriptional control
Source: Nat Commun. 2025 Jul 17;16:6588. doi: 10.1038/s41467-025-61474-x (PMC12271380; doi:10.1038/s41467-025-61474-x)
Supplement: Supplementary file 2 — Supplementary Data 1–14. [file 41467_2025_61474_MOESM2_ESM.zip › Spplementary Data/Spplementary Data 7.xlsx]

## Sheet: Up genes
Gene ID	Log2Fold change	P value	Annotation
LOC_Os01g01660	1.02403	1.95e-08	isoflavone reductase, putative, expressed
LOC_Os01g02020	1.50927	3.28e-11	acetyl-CoA acetyltransferase, cytosolic, putative, expressed
LOC_Os01g02130	5.46011	5.46e-11	expressed protein
LOC_Os01g02190	6.20682	4.28e-06	aquaporin protein, putative, expressed
LOC_Os01g02750	2.49593	0.00229657	protein kinase domain containing protein, expressed
LOC_Os01g02900	2.79286	1.47e-16	glycosyltransferase, putative, expressed
LOC_Os01g02920	1.30207	1.29e-05	glycosyltransferase protein, putative, expressed
LOC_Os01g03080	2.46192	0.00103479	expressed protein
LOC_Os01g03390	2.3872	2.14e-05	BBTI7 - Bowman-Birk type bran trypsin inhibitor precursor, expressed
LOC_Os01g03630	8.57265	1.45e-09	multicopper oxidase domain containing protein, expressed
LOC_Os01g04210	2.02897	0.0337898	DNA binding protein, putative, expressed
LOC_Os01g04324	1.1401	0.000477763	expressed protein
LOC_Os01g04409	1.05462	1.43e-06	OsWAK1 - OsWAK receptor-like cytoplasmic kinase OsWAK-RLCK, expressed
LOC_Os01g04430	2.26183	0.00415011	expressed protein
LOC_Os01g04440	1.37446	0.00654573	expressed protein
LOC_Os01g04580	1.88437	1.95e-13	Ser/Thr protein kinase, putative, expressed
LOC_Os01g04620	4.41604	0.0411786	transposon protein, putative, unclassified, expressed
LOC_Os01g04750	5.82909	0.000452332	B3 DNA binding domain containing protein, expressed
LOC_Os01g04800	6.0789	1.1e-19	B3 DNA binding domain containing protein, expressed
LOC_Os01g05150	2.05472	0.0159669	expressed protein
LOC_Os01g05170	5.0115	4.53e-05	expressed protein
LOC_Os01g05310	1.78574	0.00101198	expressed protein
LOC_Os01g05340	2.49442	0.0033825	expressed protein
LOC_Os01g05490	1.05703	2.57e-10	triosephosphate isomerase, cytosolic, putative, expressed
LOC_Os01g05890	3.11327	0.0341527	OsFBX2 - F-box domain containing protein, expressed
LOC_Os01g06220	5.36956	0.00131058	gibberellin receptor GID1L2, putative, expressed
LOC_Os01g06280	2.96801	1.09e-14	TKL_IRAK_CrRLK1L-1.4 - The CrRLK1L-1 subfamily has homology to the CrRLK1L homolog, expressed
LOC_Os01g06560	1.2895	0.0194287	transcription factor HBP-1b, putative, expressed
LOC_Os01g06640	1.41367	0.0020404	basic helix-loop-helix, putative, expressed
LOC_Os01g06660	1.92568	4.59e-12	thiamine pyrophosphate enzyme, C-terminal TPP binding domain containing protein, expressed
LOC_Os01g07120	1.18178	2.62e-06	AP2 domain containing protein, expressed
LOC_Os01g07300	1.529	1.41e-10	uncharacterized 50.6 kDa protein in the 5region of gyrA and gyrB, putative, expressed
LOC_Os01g07870	1.07835	1.5e-07	ABC transporter family protein, putative, expressed
LOC_Os01g08090	1.1455	0.000700232	flavonol-3-O-glycoside-7-O-glucosyltransferase 1, putative, expressed
LOC_Os01g08100	1.76805	2.18e-07	flavonol-3-O-glycoside-7-O-glucosyltransferase 1, putative, expressed
LOC_Os01g08110	1.12121	0.000873915	flavonol-3-O-glycoside-7-O-glucosyltransferase 1, putative, expressed
LOC_Os01g08320	1.05352	9.48e-07	OsIAA1 - Auxin-responsive Aux/IAA gene family member, expressed
LOC_Os01g08440	3.70973	8.72e-10	UDP-glucoronosyl and UDP-glucosyl transferase domain containing protein, expressed
LOC_Os01g08860	1.2685	0.00546406	hsp20/alpha crystallin family protein, putative, expressed
LOC_Os01g09030	3.17013	2.32e-10	2-aminoethanethiol dioxygenase, putative, expressed
LOC_Os01g09080	3.21525	1.55e-21	WRKY107, expressed
LOC_Os01g09290	1.33536	0.00765834	transposon protein, putative, unclassified, expressed
LOC_Os01g09570	1.14787	2.03e-13	6-phosphofructokinase, putative, expressed
LOC_Os01g09990	1.78736	0.000839682	helix-loop-helix DNA-binding domain containing protein, expressed
LOC_Os01g10110	1.84622	0.00802688	cytokinin dehydrogenase precursor, putative, expressed
LOC_Os01g10210	3.90493	2.48e-36	lachrymatory factor synthase, putative, expressed
LOC_Os01g10580	2.27271	1.9e-16	B-box zinc finger family protein, putative, expressed
LOC_Os01g10960	1.26	0.000333841	peptide-N4-asparagine amidase A, putative, expressed
LOC_Os01g11480	2.52907	0.000226102	zinc finger, C3HC4 type domain containing protein, expressed
LOC_Os01g11520	2.27164	6.65e-09	RING-H2 finger protein, putative, expressed
LOC_Os01g11600	2.41032	8.77e-07	expressed protein
LOC_Os01g11650	1.75954	3.57e-19	GDSL-like lipase/acylhydrolase, putative, expressed
LOC_Os01g11750	6.44723	6.2e-09	GDSL-like lipase/acylhydrolase, putative, expressed
LOC_Os01g11820	1.98189	0.00113298	expressed protein
LOC_Os01g11860	1.1394	2.25e-07	DJ-1 family protein, putative, expressed
LOC_Os01g12000	1.27342	0.000442637	expressed protein
LOC_Os01g12100	1.04418	1.58e-13	expressed protein
LOC_Os01g12340	1.01148	8.6e-06	retrotransposon protein, putative, unclassified, expressed
LOC_Os01g12430	1.12203	0.00117416	receptor-like protein kinase, putative, expressed
LOC_Os01g12790	6.19142	2.35e-05	receptor protein kinase, putative, expressed
LOC_Os01g12810	1.2543	8.91e-06	retrotransposon protein, putative, unclassified, expressed
LOC_Os01g12820	1.44656	0.00213232	harpin-induced protein, putative, expressed
LOC_Os01g13480	3.20373	4.96e-17	glutaredoxin, putative, expressed
LOC_Os01g13560	6.11529	0.000608677	membrane associated DUF588 domain containing protein, putative, expressed
LOC_Os01g14410	3.33611	6.53e-06	early light-induced protein, chloroplast precursor, putative, expressed
LOC_Os01g14430	3.79626	0.000786406	DNA binding protein, putative, expressed
LOC_Os01g14440	2.16165	2.27e-28	WRKY1, expressed
LOC_Os01g14630	2.05982	4.61e-11	polyprenyl synthetase, putative, expressed
LOC_Os01g14640	1.29447	0.00908487	expressed protein
LOC_Os01g14880	4.85636	2.86e-07	expressed protein
LOC_Os01g15250	4.61054	0.0166249	expressed protein
LOC_Os01g15270	2.17608	1.47e-15	expressed protein
LOC_Os01g15380	1.54315	0.0140026	transposon protein, putative, unclassified, expressed
LOC_Os01g15900	2.16656	1.4e-07	expressed protein
LOC_Os01g16146	1.38116	1.89e-17	phenazine biosynthesis protein, putative, expressed
LOC_Os01g16200	5.37715	1.15e-11	serpin domain containing protein, putative, expressed
LOC_Os01g16310	2.05205	9.84e-16	glycosyl hydrolase, family 31, putative, expressed
LOC_Os01g17170	2.2173	7.6e-26	magnesium-protoporphyrin IX monomethyl ester cyclase,chloroplast precursor, putative, expressed
LOC_Os01g17330	1.35864	0.0389721	eukaryotic translation initiation factor 6, putative, expressed
LOC_Os01g17396	3.26296	4.27e-12	expressed protein
LOC_Os01g18850	1.1671	7.55e-08	OsSPL1 - SBP-box gene family member, expressed
LOC_Os01g19020	1.76574	4.62e-10	peroxidase precursor, putative, expressed
LOC_Os01g19330	4.46512	0.00573629	MYB family transcription factor, putative, expressed
LOC_Os01g20030	3.11701	0.0186034	expressed protein
LOC_Os01g20206	7.95928	2.39e-10	methyltransferase, putative, expressed
LOC_Os01g20910	2.64659	3.24e-13	zinc finger, C3HC4 type domain containing protein, expressed
LOC_Os01g21120	5.39315	7.8e-16	AP2 domain containing protein, expressed
LOC_Os01g21250	6.21961	5.34e-27	late embryogenesis abundant protein, putative, expressed
LOC_Os01g21590	2.0108	0.000889017	homeodomain, putative, expressed
LOC_Os01g22249	6.6203	2.01e-26	peroxidase precursor, putative, expressed
LOC_Os01g22370	1.14123	5.6e-11	peroxidase precursor, putative, expressed
LOC_Os01g22590	4.03678	7.5e-06	retrotransposon protein, putative, unclassified, expressed
LOC_Os01g23070	2.07821	0.0104925	expressed protein
LOC_Os01g23560	3.11923	0.0367488	retrotransposon protein, putative, unclassified, expressed
LOC_Os01g24030	5.85856	3.48e-12	AMP-binding enzyme, putative, expressed
LOC_Os01g24420	3.20938	0.000283951	expressed protein
LOC_Os01g24500	1.10577	0.0389602	expressed protein
LOC_Os01g24600	1.86902	0.00293485	fruit bromelain precursor, putative, expressed
LOC_Os01g24790	1.20754	0.0123191	transferase family protein, putative, expressed
LOC_Os01g27210	3.49351	1.92e-69	glutathione S-transferase, putative, expressed
LOC_Os01g27240	4.43618	0.0104205	12-oxophytodienoate reductase, putative, expressed
LOC_Os01g28500	2.77034	1.67e-12	SCP-like extracellular protein, expressed
LOC_Os01g28980	2.45164	4.24e-10	proton-dependent oligopeptide transport, putative, expressed
LOC_Os01g29280	2.70842	0.0232351	expressed protein
LOC_Os01g29330	4.91461	0.00155446	expressed protein
LOC_Os01g31420	7.24032	3.6e-07	retrotransposon protein, putative, Ty3-gypsy subclass, expressed
LOC_Os01g31850	1.57092	0.0173687	expressed protein
LOC_Os01g31980	1.59299	7.14e-05	MATE efflux family protein, putative, expressed
LOC_Os01g32670	2.24491	0.000246832	expressed protein
LOC_Os01g34060	1.25136	4.46e-07	MYB family transcription factor, putative, expressed
LOC_Os01g35254	4.85212	0.0119421	transposon protein, putative, CACTA, En/Spm sub-class, expressed
LOC_Os01g36560	4.43127	0.0402441	auxin-induced protein 5NG4, putative, expressed
LOC_Os01g36720	1.27173	6.75e-05	transporter, major facilitator family, putative, expressed
LOC_Os01g36790	3.31475	9.69e-14	TKL_IRAK_DUF26-lf.2 - DUF26 kinases have homology to DUF26 containing loci, expressed
LOC_Os01g37050	1.03184	6.88e-06	ribonuclease III domain protein, putative, expressed
LOC_Os01g37630	3.6697	7.35e-10	esterase, putative, expressed
LOC_Os01g38110	5.0211	0.0074213	cytochrome P450, putative, expressed
LOC_Os01g38120	5.6756	0.000587113	plant protein of unknown function domain containing protein, expressed
LOC_Os01g38180	1.53413	0.000483479	peptidyl-prolyl isomerase, putative, expressed
LOC_Os01g38190	5.02192	5.32e-05	plant protein of unknown function domain containing protein, expressed
LOC_Os01g38229	2.59547	5.57e-29	peptidyl-prolyl isomerase, putative, expressed
LOC_Os01g38359	2.31773	0.000590772	peptidyl-prolyl cis-trans isomerase, FKBP-type, putative, expressed
LOC_Os01g38580	1.49196	0.0299869	beta,beta-carotene 9,10-dioxygenase, putative, expressed
LOC_Os01g38660	2.41308	1.09e-11	expressed protein
LOC_Os01g38980	2.0697	8.91e-13	calmodulin-binding protein, putative, expressed
LOC_Os01g39330	2.41825	1.05e-08	helix-loop-helix DNA-binding domain containing protein, expressed
LOC_Os01g39860	3.42229	1.54e-24	1-aminocyclopropane-1-carboxylate oxidase protein, putative, expressed
LOC_Os01g39890	2.00744	1.68e-18	transposon protein, putative, unclassified, expressed
LOC_Os01g40030	3.36843	0.00761687	expressed protein
LOC_Os01g40260	6.40062	4.61e-05	WRKY77, expressed
LOC_Os01g40310	1.64321	8.05e-13	expressed protein
LOC_Os01g40400	2.50079	0.019914	histone deacetylase 19, putative, expressed
LOC_Os01g40499	1.13552	0.0109067	S-locus lectin protein kinase family protein, putative, expressed
LOC_Os01g40580	1.826	9.16e-05	hypersensitive-induced response protein, putative, expressed
LOC_Os01g40870	1.7992	0.028359	aldehyde dehydrogenase, putative, expressed
LOC_Os01g41430	3.47015	1.72e-17	UDP-glucoronosyl and UDP-glucosyl transferase, putative, expressed
LOC_Os01g41510	1.2613	0.0234638	calcineurin B, putative, expressed
LOC_Os01g41710	1.31586	1.08e-13	chlorophyll A-B binding protein, putative, expressed
LOC_Os01g41770	2.31851	1.02e-05	leucine rich repeat protein, putative, expressed
LOC_Os01g42140	1.02336	0.000863626	expressed protein
LOC_Os01g42380	1.85245	3.53e-05	pleiotropic drug resistance protein, putative, expressed
LOC_Os01g42410	1.17209	7.4e-08	pleiotropic drug resistance protein, putative, expressed
LOC_Os01g43750	1.85992	0.0455833	cytochrome P450 72A1, putative, expressed
LOC_Os01g43844	1.08163	4.48e-05	cytochrome P450 72A1, putative, expressed
LOC_Os01g43890	4.60355	2.5e-34	OsSCP4 - Putative Serine Carboxypeptidase homologue, expressed
LOC_Os01g44120	5.50296	3.87e-06	expressed protein
LOC_Os01g45110	2.12639	4.84e-08	anthocyanin 3-O-beta-glucosyltransferase, putative, expressed
LOC_Os01g45700	1.06753	0.00259512	expressed protein
LOC_Os01g45720	3.76795	0.0433671	expressed protein
LOC_Os01g45910	1.71269	2.71e-11	plastidic ATP/ADP-transporter, putative, expressed
LOC_Os01g46030	2.82105	0.000105752	receptor-like protein kinase, putative, expressed
LOC_Os01g46430	4.04125	1.17e-05	glycosyl transferase, group 1 domain containing protein, expressed
LOC_Os01g46440	5.12948	0.00424861	VQ domain containing protein, putative, expressed
LOC_Os01g46810	1.28357	3.23e-07	viral A-type inclusion protein repeat containing protein, expressed
LOC_Os01g47070	4.6765	3.35e-46	glycosyl hydrolase, putative, expressed
LOC_Os01g47110	1.30476	0.0181661	expressed protein
LOC_Os01g47300	3.38905	0.0135447	retrotransposon protein, putative, unclassified, expressed
LOC_Os01g47570	1.60008	0.00130363	expressed protein
LOC_Os01g47630	1.78499	0.000225466	expressed protein
LOC_Os01g47690	1.16728	6.69e-09	metallo-beta-lactamase family protein, putative, expressed
LOC_Os01g48000	5.64162	5.44e-26	S-locus-like receptor protein kinase, putative, expressed
LOC_Os01g48010	1.09575	0.0162334	expressed protein
LOC_Os01g48030	1.99148	6.18e-05	expressed protein
LOC_Os01g48360	1.82867	1.52e-06	expressed protein
LOC_Os01g48610	1.44552	1.98e-05	expressed protein
LOC_Os01g48660	4.70106	0.0240967	expressed protein
LOC_Os01g48940	3.98662	2.26e-10	expressed protein
LOC_Os01g49320	1.45279	0.0458143	glycosyl hydrolase, putative, expressed
LOC_Os01g50170	5.98709	5.45e-07	eukaryotic aspartyl protease domain containing protein, expressed
LOC_Os01g50370	1.2961	0.0131246	STE_MEKK_ste11_MAP3K.4 - STE kinases include homologs to sterile 7, sterile 11 and sterile 20 from yeast, expressed
LOC_Os01g50820	1.72442	1.35e-12	transporter, major facilitator family, putative, expressed
LOC_Os01g51140	3.30374	1.76e-10	helix-loop-helix DNA-binding domain containing protein, expressed
LOC_Os01g51500	3.87981	0.0299291	expressed protein
LOC_Os01g51510	4.82639	0.0375921	expressed protein
LOC_Os01g51570	5.39595	2.69e-112	glycosyl hydrolases family 17, putative, expressed
LOC_Os01g51690	7.17049	1.57e-07	WRKY26, expressed
LOC_Os01g52060	5.54837	2.48e-07	expressed protein
LOC_Os01g52070	6.73091	3.54e-06	potassium channel AKT1, putative, expressed
LOC_Os01g52200	1.99138	0.0176495	mitochondrial ATP synthase g subunit family protein, putative, expressed
LOC_Os01g52260	3.03981	7.13e-09	serine acetyltransferase protein, putative, expressed
LOC_Os01g52320	3.42748	0.0387673	NB-ARC domain containing protein, expressed
LOC_Os01g52330	1.82363	0.0299435	NB-ARC domain containing protein, expressed
LOC_Os01g52340	1.31485	0.00644244	NB-ARC domain containing protein, expressed
LOC_Os01g52380	1.96174	0.0386992	expressed protein
LOC_Os01g52410	5.3563	0.00256855	myb-like DNA-binding domain containing protein, putative, expressed
LOC_Os01g52440	1.97159	0.0406788	expressed protein
LOC_Os01g52470	1.90862	0.00621385	elongation factor, putative, expressed
LOC_Os01g52640	1.04558	8.29e-06	suppressor of phythchrome A, putative, expressed
LOC_Os01g52864	1.08681	1.52e-09	transmembrane protein, putative, expressed
LOC_Os01g52900	3.73778	0.00011329	expressed protein
LOC_Os01g53040	1.17614	0.0114545	WRKY14, expressed
LOC_Os01g53390	1.26652	0.0171822	glucosyltransferase, putative, expressed
LOC_Os01g53430	2.36307	1.08e-08	anthocyanidin 5,3-O-glucosyltransferase, putative, expressed
LOC_Os01g53440	4.4996	0.0327045	expressed protein
LOC_Os01g53470	2.72984	9.88e-06	harpin-induced protein 1 domain containing protein, expressed
LOC_Os01g53820	1.78225	3.65e-05	expressed protein
LOC_Os01g53880	1.81221	9.27e-10	OsIAA6 - Auxin-responsive Aux/IAA gene family member, expressed
LOC_Os01g53920	4.24121	1.07e-20	receptor-like protein kinase 5 precursor, putative, expressed
LOC_Os01g54270	3.39042	4.09e-11	transposon protein, putative, unclassified, expressed
LOC_Os01g54600	1.07024	2.73e-09	WRKY13, expressed
LOC_Os01g54670	1.14294	1.15e-08	coiled-coil domain-containing protein 25, putative, expressed
LOC_Os01g54700	1.80453	4.56e-07	retrotransposon protein, putative, unclassified, expressed
LOC_Os01g54890	1.95932	1.16e-14	ethylene-responsive transcription factor 2, putative, expressed
LOC_Os01g55100	1.11455	8.95e-05	slTCP3, putative, expressed
LOC_Os01g55160	1.4661	0.000176549	expressed protein
LOC_Os01g55540	1.66007	4.75e-11	aminotransferase, classes I and II, domain containing protein, expressed
LOC_Os01g56080	3.09593	0.0200739	expressed protein
LOC_Os01g56480	1.21703	3.34e-05	expressed protein
LOC_Os01g56570	1.78567	1.44e-05	xylosyltransferase, putative, expressed
LOC_Os01g56780	2.51787	1.11e-12	plus-3 domain containing protein, expressed
LOC_Os01g56969	3.23559	0.0033727	homeobox-leucine zipper protein ATHB-54, putative, expressed
LOC_Os01g57004	1.47127	0.000378346	adhesive/proline-rich protein, putative, expressed
LOC_Os01g57510	6.74156	1.48e-08	receptor protein kinase, putative, expressed
LOC_Os01g57540	5.24707	0.00405724	protein kinase, putative, expressed
LOC_Os01g57770	1.54919	8.17e-12	OsPOP4 - Putative Prolyl Oligopeptidase homologue, expressed
LOC_Os01g57854	3.20683	9.42e-07	pectinesterase, putative, expressed
LOC_Os01g58194	1.52681	3.76e-15	protein disulfide isomerase, putative, expressed
LOC_Os01g58270	2.13696	0.0158811	OsSub7 - Putative Subtilisin homologue, expressed
LOC_Os01g58290	3.49846	1.99e-10	OsSub9 - Putative Subtilisin homologue, expressed
LOC_Os01g58310	3.1206	7.16e-05	expressed protein
LOC_Os01g58335	5.20542	0.00722117	expressed protein
LOC_Os01g58350	3.93723	0.0358945	expressed protein
LOC_Os01g58890	1.90705	7.3e-16	cysteine proteinase inhibitor precursor protein, putative, expressed
LOC_Os01g59910	1.03785	0.000251006	OsFBX29 - F-box domain containing protein, expressed
LOC_Os01g59930	1.37368	2.63e-19	NADH-cytochrome b5 reductase, putative, expressed
LOC_Os01g60020	2.35003	7.11e-13	NAC domain transcription factor, putative, expressed
LOC_Os01g60930	1.93664	0.000124605	expressed protein
LOC_Os01g61060	1.5121	3.77e-09	SAG20, putative, expressed
LOC_Os01g61080	5.81617	2.42e-35	WRKY24, expressed
LOC_Os01g61160	1.49396	0.0234264	laccase precursor protein, putative, expressed
LOC_Os01g61440	1.27549	7.57e-07	expressed protein
LOC_Os01g61510	1.57354	3.22e-05	ammonium transporter protein, putative, expressed
LOC_Os01g61990	1.49763	3.05e-13	ankyrin repeat-containing protein, putative, expressed
LOC_Os01g62060	1.01981	0.00646136	plant-specific domain TIGR01589 family protein, expressed
LOC_Os01g62480	1.14814	0.00591507	laccase precursor protein, putative, expressed
LOC_Os01g62610	1.53459	2.49e-07	peptidyl-prolyl cis-trans isomerase, FKBP-type, putative, expressed
LOC_Os01g62830	3.37129	6.58e-13	expressed protein
LOC_Os01g62880	1.34598	2.94e-05	oxidoreductase, aldo/keto reductase family protein, putative, expressed
LOC_Os01g63150	1.09255	2.29e-07	retrotransposon protein, putative, Ty3-gypsy subclass, expressed
LOC_Os01g63190	1.07464	0.00418122	laccase precursor protein, putative, expressed
LOC_Os01g63210	3.04349	5.14e-11	SOUL heme-binding protein, putative, expressed
LOC_Os01g63230	1.20474	2.54e-09	growth regulator related protein, putative, expressed
LOC_Os01g63280	1.27224	3.01e-11	tyrosine protein kinase domain containing protein, putative, expressed
LOC_Os01g63690	1.62133	3.24e-05	hs1, putative, expressed
LOC_Os01g63930	1.11356	1.17e-09	cytochrome P450, putative, expressed
LOC_Os01g64110	2.028	6.38e-11	glycosyl hydrolase, putative, expressed
LOC_Os01g64450	5.85546	0.00129342	harpin-induced protein 1 domain containing protein, expressed
LOC_Os01g64480	3.92096	0.000101464	harpin-induced protein 1 domain containing protein, expressed
LOC_Os01g64540	2.50906	2.67e-11	anthocyanidin 3-O-glucosyltransferase, putative, expressed
LOC_Os01g64570	2.34444	0.00026707	U-box domain-containing protein, putative, expressed
LOC_Os01g64630	1.37358	6.7e-10	actin, putative, expressed
LOC_Os01g64790	3.20156	3.52e-05	AP2 domain containing protein, expressed
LOC_Os01g64910	3.67913	1.88e-12	anthocyanidin 5,3-O-glucosyltransferase, putative, expressed
LOC_Os01g65080	1.11472	2.01e-10	ZOS1-18 - C2H2 zinc finger protein, expressed
LOC_Os01g65830	3.16566	2.05e-06	acyl-desaturase, chloroplast precursor, putative, expressed
LOC_Os01g66010	2.27501	7.65e-06	amino acid transporter, putative, expressed
LOC_Os01g66120	1.43838	1.26e-14	No apical meristem protein, putative, expressed
LOC_Os01g66150	1.27308	3.58e-05	expressed protein
LOC_Os01g66350	1.16154	5.62e-07	DUF647 domain containing protein, putative, expressed
LOC_Os01g66490	1.12435	0.000448828	no apical meristem protein, putative, expressed
LOC_Os01g66530	2.16707	0.000112889	ARGOS, putative, expressed
LOC_Os01g66544	3.43605	2.15e-11	expressed protein
LOC_Os01g66610	1.11971	0.00031108	serine/threonine-protein kinase receptor precursor, putative, expressed
LOC_Os01g66740	5.3248	0.00260207	inactive receptor kinase At1g27190 precursor, putative, expressed
LOC_Os01g66840	4.86655	2.37e-15	pectinacetylesterase domain containing protein, expressed
LOC_Os01g66990	3.27013	5.02e-06	expressed protein
LOC_Os01g67010	6.23077	1.5e-15	expressed protein
LOC_Os01g67030	6.82982	4.21e-15	auxin-responsive protein, putative, expressed
LOC_Os01g67054	1.45434	4.02e-13	calreticulin precursor protein, putative, expressed
LOC_Os01g67480	1.21871	1.57e-08	helix-loop-helix DNA-binding domain containing protein, expressed
LOC_Os01g67860	1.19705	1.76e-07	fructose-bisphospate aldolase isozyme, putative, expressed
LOC_Os01g68269	1.50711	0.00550883	expressed protein
LOC_Os01g68290	2.82025	1.41e-15	expressed protein
LOC_Os01g68720	7.47812	3.02e-08	keratin, type I cytoskeletal 9, putative, expressed
LOC_Os01g68730	4.44435	0.0393683	RNA-binding protein FUS, putative, expressed
LOC_Os01g68740	8.83489	9.74e-12	keratin, type I cytoskeletal 9, putative, expressed
LOC_Os01g68950	1.09825	1.75e-07	ubiquitin family domain containing protein, expressed
LOC_Os01g69140	2.68078	0.00766353	regulatory protein, putative, expressed
LOC_Os01g70050	2.6783	8.7e-19	OsSAUR3 - Auxin-responsive SAUR gene family member, expressed
LOC_Os01g70080	2.08173	1.1e-17	NB-ARC domain containing protein, expressed
LOC_Os01g70110	1.09941	1.37e-13	No apical meristem protein, putative, expressed
LOC_Os01g70490	4.98752	2.34e-21	potassium transporter, putative, expressed
LOC_Os01g70930	1.04695	5.91e-06	leucoanthocyanidin dioxygenase, putative, expressed
LOC_Os01g71090	3.24585	2.39e-05	xylanase inhibitor, putative, expressed
LOC_Os01g71130	2.49228	0.003461	xylanase inhibitor 725OS, putative, expressed
LOC_Os01g71340	3.25102	1.25e-13	glycosyl hydrolases family 17, putative, expressed
LOC_Os01g71350	3.35296	3.23e-25	glycosyl hydrolases family 17, putative, expressed
LOC_Os01g71599	2.58919	0.00715035	expressed protein
LOC_Os01g71624	8.47485	3.12e-19	expressed protein
LOC_Os01g71790	1.35297	5.68e-06	NAM, putative, expressed
LOC_Os01g71860	5.99021	1.69e-11	glycosyl hydrolases family 17, putative, expressed
LOC_Os01g71970	1.10337	3.23e-09	GRAS family transcription factor containing protein, expressed
LOC_Os01g72000	1.15065	6.33e-05	armadillo repeat-containing protein, putative, expressed
LOC_Os01g72009	1.16671	8.8e-13	expressed protein
LOC_Os01g72170	1.84107	6.04e-12	glutathione S-transferase, putative, expressed
LOC_Os01g72270	1.3201	0.0475555	cytochrome P450, putative, expressed
LOC_Os01g72560	2.70599	2.12e-05	expressed protein
LOC_Os01g72570	2.33338	3.46e-16	expressed protein
LOC_Os01g72610	4.93246	4.5e-30	glycosyltransferase, putative, expressed
LOC_Os01g72810	6.16146	6.72e-11	secreted glycoprotein, putative, expressed
LOC_Os01g73200	3.94128	2.34e-30	peroxidase precursor, putative, expressed
LOC_Os01g73500	3.10887	0.0194918	expressed protein
LOC_Os01g73910	1.05651	1.52e-07	peptidase, putative, expressed
LOC_Os01g73940	1.02537	0.000234454	expressed protein
LOC_Os01g74370	1.30887	0.031983	domain of unknown function DUF966 domain containing protein, expressed
LOC_Os01g74410	2.16626	2.5e-21	MYB family transcription factor, putative, expressed
LOC_Os01g74490	1.44931	0.00488352	heavy metal-associated domain containing protein, expressed
LOC_Os01g74500	1.12712	0.00850209	expressed protein
LOC_Os02g01190	2.68534	1.42e-07	POEI25 - Pollen Ole e I allergen and extensin family protein precursor, expressed
LOC_Os02g01210	3.20997	0.00937521	amino acid transporter, putative, expressed
LOC_Os02g01810	2.08547	0.0379509	expressed protein
LOC_Os02g01940	2.36327	7.54e-12	transcription factor jumonji, putative, expressed
LOC_Os02g02030	1.63234	0.0425903	expressed protein
LOC_Os02g02600	1.45324	4.44e-09	serine/threonine-protein kinase Cx32, chloroplast precursor, putative, expressed
LOC_Os02g02970	1.50801	1.55e-13	expressed protein
LOC_Os02g03130	5.44728	0.00174304	expressed protein
LOC_Os02g03710	1.09726	0.00295062	UP-9A, putative, expressed
LOC_Os02g04160	1.26893	1.15e-05	transcription elongation factor 1, putative, expressed
LOC_Os02g05050	1.8204	0.0338129	OsSAUR4 - Auxin-responsive SAUR gene family member, expressed
LOC_Os02g05830	4.22855	3.1e-12	ribulose bisphosphate carboxylase small chain, chloroplast precursor, putative, expressed
LOC_Os02g05960	1.39648	0.0165578	phytosulfokine receptor precursor, putative, expressed
LOC_Os02g05970	1.88911	0.003553	phytosulfokine receptor precursor, putative, expressed
LOC_Os02g06200	5.35349	0.00031216	phytosulfokine receptor precursor, putative, expressed
LOC_Os02g06640	2.03595	5.81e-13	ubiquitin family protein, putative, expressed
LOC_Os02g06930	1.23622	8.08e-07	protein kinase, putative, expressed
LOC_Os02g06980	1.61063	0.028096	expressed protein
LOC_Os02g07160	1.0655	1.25e-05	glyoxalase family protein, putative, expressed
LOC_Os02g07260	1.67292	2.71e-10	phosphoglycerate kinase protein, putative, expressed
LOC_Os02g07680	1.07106	3.62e-09	cytochrome P450, putative, expressed
LOC_Os02g07690	3.13857	5.33e-38	VQ domain containing protein, putative, expressed
LOC_Os02g07730	1.1175	2.04e-05	haloacid dehalogenase-like hydrolase domain-containing protein 3, putative, expressed
LOC_Os02g08200	1.04546	1.25e-06	zinc finger, C3HC4 type domain containing protein, expressed
LOC_Os02g08364	1.19091	3.6e-07	protein phosphatase 2C, putative, expressed
LOC_Os02g08440	4.53645	6.33e-55	WRKY71, expressed
LOC_Os02g08470	1.7789	0.00278372	expressed protein
LOC_Os02g09050	1.27325	7.41e-09	expressed protein
LOC_Os02g09080	1.45716	0.00750017	expressed protein
LOC_Os02g09310	4.79952	0.0025144	cytochrome P450, putative, expressed
LOC_Os02g09320	3.91548	0.00632761	cytochrome P450, putative, expressed
LOC_Os02g09850	1.24972	1.12e-06	expressed protein
LOC_Os02g09960	1.87523	2.12e-14	LYK8, putative, expressed
LOC_Os02g10390	1.3265	3.13e-11	chlorophyll A-B binding protein, putative, expressed
LOC_Os02g10550	2.94597	2.37e-06	expressed protein
LOC_Os02g10730	1.4273	5.48e-08	expressed protein
LOC_Os02g10780	1.38649	1.6e-07	SPX domain containing protein, putative, expressed
LOC_Os02g11070	2.85925	1.46e-09	3-ketoacyl-CoA synthase, putative, expressed
LOC_Os02g11130	1.53403	9.42e-06	cytokinin-O-glucosyltransferase 3, putative, expressed
LOC_Os02g11790	2.23858	0.0218043	OsFBK4 - F-box domain and kelch repeat containing protein, expressed
LOC_Os02g11859	3.15634	9.99e-12	expressed protein
LOC_Os02g11870	2.93671	2.11e-10	expressed protein
LOC_Os02g11970	4.9343	0.00150114	expressed protein
LOC_Os02g11990	6.32883	2.36e-05	expressed protein
LOC_Os02g12010	1.8095	4.2e-07	receptor-like protein kinase precursor, putative, expressed
LOC_Os02g12070	1.69249	0.0143562	expressed protein
LOC_Os02g12090	5.23665	0.000595996	expressed protein
LOC_Os02g12350	2.6132	5.55e-10	histone deacetylase, putative, expressed
LOC_Os02g12380	3.70429	2.94e-11	histone deacetylase, putative, expressed
LOC_Os02g12540	5.25714	0.00289113	cytochrome P450, putative, expressed
LOC_Os02g12560	1.54231	3.98e-05	expressed protein
LOC_Os02g12620	5.02794	0.0248265	retrotransposon protein, putative, unclassified, expressed
LOC_Os02g12820	1.38264	0.0401544	helix-loop-helix DNA-binding domain containing protein, expressed
LOC_Os02g13190	4.51494	0.00072327	F-box family protein, putative, expressed
LOC_Os02g13290	1.00459	0.0187246	phosphoethanolamine/phosphocholine phosphatase, putative, expressed
LOC_Os02g13510	2.33732	4.12e-33	receptor-like protein kinase 5 precursor, putative, expressed
LOC_Os02g13860	3.22945	0.000529953	expressed protein
LOC_Os02g14190	1.99043	3.63e-16	spermidine synthase, putative, expressed
LOC_Os02g14480	1.62082	2.47e-17	receptor-like kinase, putative, expressed
LOC_Os02g14570	2.57754	1.23e-08	hydroquinone glucosyltransferase, putative, expressed
LOC_Os02g14630	2.54352	1.37e-09	hydroquinone glucosyltransferase, putative, expressed
LOC_Os02g14680	1.14841	0.0018315	UDP-glucoronosyl and UDP-glucosyl transferase domain containing protein, expressed
LOC_Os02g14990	2.96502	7.11e-06	zinc finger, C3HC4 type domain containing protein, expressed
LOC_Os02g15020	2.87281	0.00527504	zinc finger, C3HC4 type domain containing protein, expressed
LOC_Os02g15120	1.25803	6.9e-07	RING-H2 finger protein, putative, expressed
LOC_Os02g15280	5.41029	1.23e-05	VQ domain containing protein, putative, expressed
LOC_Os02g15290	7.52507	4.41e-08	VQ domain containing protein, putative, expressed
LOC_Os02g15660	2.35383	1.33e-16	tetratricopeptide repeat, putative, expressed
LOC_Os02g16540	2.71005	8.32e-15	WRKY39, expressed
LOC_Os02g17000	2.31282	0.0252558	OsSub14 - Putative Subtilisin homologue, expressed
LOC_Os02g17400	1.09415	0.0287126	leucine rich repeat protein, putative, expressed
LOC_Os02g17534	2.83002	3.03e-15	xyloglucan fucosyltransferase, putative, expressed
LOC_Os02g17710	1.36979	0.0168471	receptor-like protein kinase 5 precursor, putative, expressed
LOC_Os02g18410	1.7917	1.12e-06	salt stress root protein RS1, putative, expressed
LOC_Os02g18520	1.50643	0.0025512	retrotransposon protein, putative, Ty3-gypsy subclass, expressed
LOC_Os02g18720	4.88124	0.019771	expressed protein
LOC_Os02g20330	1.11129	0.0233681	expressed protein
LOC_Os02g22160	2.55271	5.33e-07	DNA binding protein, putative, expressed
LOC_Os02g25920	1.91922	0.0310194	retrotransposon protein, putative, Ty3-gypsy subclass, expressed
LOC_Os02g26270	5.42641	0.00977471	retrotransposon protein, putative, unclassified, expressed
LOC_Os02g26280	7.4281	8.74e-07	retrotransposon protein, putative, unclassified, expressed
LOC_Os02g26770	7.81388	4.59e-09	cytochrome P450, putative, expressed
LOC_Os02g26810	8.59193	7.87e-15	cytochrome P450, putative, expressed
LOC_Os02g27310	2.99051	1.5e-07	TKL_IRAK_DUF26-lc.6 - DUF26 kinases have homology to DUF26 containing loci, expressed
LOC_Os02g27360	1.01379	0.000652624	aspartic proteinase-like protein 2 precursor, putative, expressed
LOC_Os02g27480	1.14317	5.48e-10	membrane attack complex component/perforin/complement C9, putative, expressed
LOC_Os02g28170	3.4727	3.72e-09	transferase family protein, putative, expressed
LOC_Os02g28200	4.63066	0.0168664	transferase family protein, putative, expressed
LOC_Os02g30110	1.06221	9.04e-06	cytochrome P450, putative, expressed
LOC_Os02g30270	3.42264	0.0239453	expressed protein
LOC_Os02g30320	1.16437	1.79e-09	drought-induced protein 1, putative, expressed
LOC_Os02g30700	6.4761	8.17e-05	MYB family transcription factor, putative, expressed
LOC_Os02g30810	4.85171	4.03e-11	OsSAUR10 - Auxin-responsive SAUR gene family member, expressed
LOC_Os02g31030	1.03668	4.31e-06	glycerophosphoryl diester phosphodiesterase family protein, putative, expressed
LOC_Os02g32140	1.91951	2.77e-05	AP2 domain containing protein, expressed
LOC_Os02g32610	1.15512	8.28e-09	protein kinase domain containing protein, expressed
LOC_Os02g32620	1.96631	1.48e-11	PAN domain-containing protein At5g03700 precursor, putative, expressed
LOC_Os02g32840	3.08873	9.32e-07	zinc finger A20 and AN1 domain-containing stress-associated protein, putative, expressed
LOC_Os02g32980	2.38528	2.02e-16	Cupin domain containing protein, expressed
LOC_Os02g32990	2.99167	6.72e-13	expressed protein
LOC_Os02g33000	1.69537	4.23e-07	glycosyl hydrolases family 17, putative, expressed
LOC_Os02g33030	1.73395	0.0125647	bifunctional monodehydroascorbate reductase and carbonic anhydrasenectarin-3 precursor, putative, expressed
LOC_Os02g33060	2.14299	1.28e-13	expressed protein
LOC_Os02g33070	2.71975	3.07e-29	expressed protein
LOC_Os02g33110	1.40968	2.08e-24	glycosyl hydrolases, putative, expressed
LOC_Os02g33240	2.59161	1.8e-06	OsFBX51 - F-box domain containing protein, expressed
LOC_Os02g34250	3.84095	0.0452465	expressed protein
LOC_Os02g34350	3.71014	0.0430891	retrotransposon protein, putative, unclassified, expressed
LOC_Os02g34580	1.73524	1.12e-05	ammonium transporter protein, putative, expressed
LOC_Os02g34650	1.03176	1.4e-07	expressed protein
LOC_Os02g35490	5.34086	1.77e-16	MLO domain containing protein, putative, expressed
LOC_Os02g35820	1.11735	4.22e-06	retrotransposon protein, putative, unclassified, expressed
LOC_Os02g36000	7.11268	1.61e-07	zinc finger protein, putative, expressed
LOC_Os02g36030	6.99549	3.56e-07	cytochrome P450, putative, expressed
LOC_Os02g36070	3.57898	5.3e-20	cytochrome P450, putative, expressed
LOC_Os02g36110	5.66299	2.98e-05	cytochrome P450, putative, expressed
LOC_Os02g36150	5.47952	2.11e-09	cytochrome P450, putative, expressed
LOC_Os02g36190	4.68493	6.36e-13	cytochrome P450, putative, expressed
LOC_Os02g36210	2.85438	1.01e-10	ent-kaurene synthase, chloroplast precursor, putative, expressed
LOC_Os02g36280	6.39482	3.01e-06	cytochrome P450, putative, expressed
LOC_Os02g36340	1.02364	6.97e-10	riboflavin biosynthesis protein ribAB, chloroplast precursor, putative, expressed
LOC_Os02g36440	4.48644	0.00937898	transporter family protein, putative, expressed
LOC_Os02g36590	1.54469	2.89e-06	CPuORF19 - conserved peptide uORF-containing transcript, expressed
LOC_Os02g36940	2.35971	4.45e-23	uncharacterized Cys-rich domain containing protein, putative, expressed
LOC_Os02g37190	5.80219	0.00128161	expressed protein
LOC_Os02g37200	10.3662	1.72e-17	hydrophobin, putative, expressed
LOC_Os02g37290	1.40168	0.000666259	heavy metal associated domain containing protein, expressed
LOC_Os02g37320	2.77172	7.12e-12	heavy metal associated domain containing protein, expressed
LOC_Os02g37330	6.07292	1.84e-27	heavy metal associated domain containing protein, expressed
LOC_Os02g37480	3.4401	0.000262143	glycine-rich cell wall structural protein precursor, putative, expressed
LOC_Os02g37490	4.00549	2.73e-05	glycine-rich cell wall structural protein precursor, putative, expressed
LOC_Os02g37890	2.38276	2.14e-09	retrotransposon protein, putative, unclassified, expressed
LOC_Os02g38840	2.89542	2.42e-16	glucose-6-phosphate 1-dehydrogenase, cytoplasmic isoform, putative, expressed
LOC_Os02g38920	2.34106	5.79e-07	glyceraldehyde-3-phosphate dehydrogenase, putative, expressed
LOC_Os02g39140	2.64852	2.77e-10	helix-loop-helix DNA-binding domain containing protein, expressed
LOC_Os02g39330	6.14653	1.72e-30	CHIT1 - Chitinase family protein precursor, expressed
LOC_Os02g39360	3.11942	3.03e-08	B-box zinc finger family protein, putative, expressed
LOC_Os02g39400	1.02341	4.94e-06	isochorismatase family protein, putative, expressed
LOC_Os02g39560	1.13777	1.41e-07	non-receptor tyrosine kinase spore lysis A, putative, expressed
LOC_Os02g39620	8.37143	8.61e-11	ATOZI1, putative, expressed
LOC_Os02g39710	2.8971	3.31e-09	CCT/B-box zinc finger protein, putative, expressed
LOC_Os02g39884	2.31892	3.2e-05	expressed protein
LOC_Os02g40040	1.09357	1.85e-08	expressed protein
LOC_Os02g40500	1.78117	0.000221791	OsGrx_C2.1 - glutaredoxin subgroup I, expressed
LOC_Os02g40730	1.73725	0.016815	ammonium transporter protein, putative, expressed
LOC_Os02g40840	3.04471	9.93e-05	alcohol oxidase, putative, expressed
LOC_Os02g41480	1.57182	0.00768742	OsWAK12 - OsWAK receptor-like cytoplasmic kinase OsWAK-RLCK, expressed
LOC_Os02g41670	1.91611	4.92e-06	phenylalanine ammonia-lyase, putative, expressed
LOC_Os02g41680	1.55622	2.05e-07	phenylalanine ammonia-lyase, putative, expressed
LOC_Os02g41890	1.33901	7.28e-05	phytosulfokine receptor precursor, putative, expressed
LOC_Os02g41954	1.48198	1.03e-09	gibberellin 2-beta-dioxygenase 7, putative, expressed
LOC_Os02g42020	1.57967	1.98e-10	expressed protein
LOC_Os02g42450	1.4589	0.000395694	RIPER1 - Ripening-related family protein precursor, expressed
LOC_Os02g42850	1.47471	1.65e-05	MYB family transcription factor, putative, expressed
LOC_Os02g43360	4.41252	6.98e-16	cytochrome b5-like Heme/Steroid binding domain containing protein, expressed
LOC_Os02g43790	2.44862	6.84e-30	ethylene-responsive transcription factor, putative, expressed
LOC_Os02g44080	4.47059	0.00894356	aquaporin protein, putative, expressed
LOC_Os02g44230	1.11854	0.0377748	CPuORF22 - conserved peptide uORF-containing transcript, expressed
LOC_Os02g44490	4.70585	8.46e-06	anthranilate phosphoribosyltransferase, putative, expressed
LOC_Os02g44840	1.40122	0.0328292	expressed protein
LOC_Os02g45160	2.15679	8e-08	aluminum-activated malate transporter, putative, expressed
LOC_Os02g45610	1.04254	0.038233	expressed protein
LOC_Os02g45670	1.14665	9.89e-08	myb-like DNA-binding domain containing protein, expressed
LOC_Os02g45750	1.17883	1.73e-08	protein kinase domain containing protein, expressed
LOC_Os02g45830	1.65863	0.0018537	expressed protein
LOC_Os02g46690	1.0646	0.000613382	OsFBD8 - F-box and FBD domain containing protein, expressed
LOC_Os02g46780	1.00951	0.0150078	MYB family transcription factor, putative, expressed
LOC_Os02g46980	3.48486	9.63e-37	pentatricopeptide, putative, expressed
LOC_Os02g47090	1.31935	0.0012589	peptide transporter PTR2, putative, expressed
LOC_Os02g47560	1.60049	2.06e-05	DNA-binding protein, putative, expressed
LOC_Os02g47650	1.18275	0.000166768	universal stress protein domain containing protein, putative, expressed
LOC_Os02g47780	1.12366	0.0475352	hydrolase, alpha/beta fold family domain containing protein, expressed
LOC_Os02g48150	1.28083	7.04e-10	expressed protein
LOC_Os02g48200	6.8516	1.06e-05	lectin-like protein kinase, putative, expressed
LOC_Os02g48640	1.60039	6.33e-19	expressed protein
LOC_Os02g48860	1.48344	8.94e-10	aspartic proteinase nepenthesin-2 precursor, putative, expressed
LOC_Os02g48870	1.56056	3.04e-12	aspartic proteinase nepenthesin-2 precursor, putative, expressed
LOC_Os02g49280	4.0782	0.0180578	LTPL50 - Protease inhibitor/seed storage/LTP family protein precursor, putative, expressed
LOC_Os02g49590	1.05307	1.06e-06	ASC1, putative, expressed
LOC_Os02g49680	2.85776	1.07e-27	arsenate reductase, putative, expressed
LOC_Os02g49720	3.62585	1.4e-12	aldehyde dehydrogenase, putative, expressed
LOC_Os02g49860	2.31425	1.57e-13	AWPM-19-like membrane family protein, putative, expressed
LOC_Os02g49870	1.31123	1.04e-18	expressed protein
LOC_Os02g50340	1.37681	8.54e-08	membrane attack complex component/perforin/complement C9, putative, expressed
LOC_Os02g50390	4.12131	8.56e-06	expressed protein
LOC_Os02g50450	5.62606	0.000947097	hypothetical protein
LOC_Os02g50460	4.96179	5.26e-15	immediate-early fungal elicitor protein CMPG1, putative, expressed
LOC_Os02g50470	2.04527	0.000357766	expressed protein
LOC_Os02g50940	1.66348	4.85e-06	NHL repeat-containing protein, putative, expressed
LOC_Os02g51080	1.65088	7.04e-13	FAD binding domain containing protein, expressed
LOC_Os02g51130	1.47571	0.000337172	glycosyl transferase 8 domain containing protein, putative, expressed
LOC_Os02g51890	1.33871	0.000589169	RNA recognition motif containing protein, putative, expressed
LOC_Os02g52210	3.34514	0.00461374	zinc finger, C3HC4 type domain containing protein, expressed
LOC_Os02g52850	2.4285	2.02e-05	receptor-like protein kinase like protein, putative, expressed
LOC_Os02g53870	1.05904	0.00603064	expressed protein
LOC_Os02g54590	1.25677	0.00729214	serine threonine kinase, putative, expressed
LOC_Os02g54640	1.09312	0.00012599	glutamate receptor, putative, expressed
LOC_Os02g54870	1.6041	3.22e-07	expressed protein
LOC_Os02g54880	7.098	1.13e-06	cytochrome c oxidase subunit, putative, expressed
LOC_Os02g55610	1.79766	3.07e-14	serine-rich protein, putative, expressed
LOC_Os02g55670	1.01043	0.00672901	expressed protein
LOC_Os02g55890	4.60822	9.58e-10	inorganic H+ pyrophosphatase, putative, expressed
LOC_Os02g56300	1.08138	0.00013254	aminotransferase, classes I and II, domain containing protein, expressed
LOC_Os02g56460	9.47836	1.3e-08	dehydrogenase, putative, expressed
LOC_Os02g56680	8.97737	2.4e-08	dehydrogenase, putative, expressed
LOC_Os02g56700	7.32008	5.44e-22	dehydrogenase, putative, expressed
LOC_Os02g56820	1.60264	2.97e-05	OsFBX69 - F-box domain containing protein, expressed
LOC_Os02g56860	2.91028	5.91e-06	3-ketoacyl-CoA synthase, putative, expressed
LOC_Os02g56920	1.06286	0.0170569	WAX2, putative, expressed
LOC_Os02g57350	3.20187	5.64e-09	expressed protein
LOC_Os02g57560	3.4655	2.51e-23	tyrosine protein kinase domain containing protein, putative, expressed
LOC_Os02g57700	4.97496	6.13e-09	protein kinase, putative, expressed
LOC_Os02g58310	3.14171	0.0051706	expressed protein
LOC_Os02g58660	4.4119	0.0247026	ATCHX15, putative, expressed
LOC_Os03g01014	1.82308	2.44e-05	expressed protein
LOC_Os03g01300	2.84121	0.00998114	LTPL114 - Protease inhibitor/seed storage/LTP family protein precursor, expressed
LOC_Os03g01870	1.82298	0.000152336	no apical meristem protein, putative, expressed
LOC_Os03g02300	2.90469	2.57e-19	expressed protein
LOC_Os03g02330	1.46233	3.1e-08	AAA-type ATPase family protein, putative, expressed
LOC_Os03g02660	1.00085	0.0062427	expressed protein
LOC_Os03g02685	1.75068	1.83e-16	lysM domain containing protein, putative, expressed
LOC_Os03g02874	2.18794	0.0202441	retrotransposon protein, putative, Ty3-gypsy subclass, expressed
LOC_Os03g03034	1.93177	2.38e-10	flavonol synthase/flavanone 3-hydroxylase, putative, expressed
LOC_Os03g03200	1.11237	1.38e-06	hydrolase, alpha/beta fold family protein, putative, expressed
LOC_Os03g03334	2.92514	0.000483146	expressed protein
LOC_Os03g03510	1.32308	1.44e-13	CAMK_KIN1/SNF1/Nim1_like.15 - CAMK includes calcium/calmodulin depedent protein kinases, expressed
LOC_Os03g03540	1.22094	0.0237055	no apical meristem protein, putative, expressed
LOC_Os03g03670	2.15393	2.5e-14	expressed protein
LOC_Os03g03700	1.8432	2.97e-07	MLO domain containing protein, putative, expressed
LOC_Os03g03890	1.6943	0.000152927	protein kinase family protein, putative, expressed
LOC_Os03g04000	1.39572	9.24e-09	AMP-binding domain containing protein, expressed
LOC_Os03g04050	1.08647	7.51e-06	protein kinase family protein, putative, expressed
LOC_Os03g04060	1.79882	7.93e-06	CHIT16 - Chitinase family protein precursor, expressed
LOC_Os03g04070	1.85442	1.77e-06	no apical meristem protein, putative, expressed
LOC_Os03g04310	1.90713	0.0145937	BHLH transcription factor, putative, expressed
LOC_Os03g05470	1.49751	2.57e-08	tyrosine protein kinase domain containing protein, putative, expressed
LOC_Os03g05620	1.31171	1.12e-08	inorganic phosphate transporter, putative, expressed
LOC_Os03g05700	1.88615	0.0105145	expressed protein
LOC_Os03g05890	1.47531	0.0134829	expressed protein
LOC_Os03g05910	1.94179	6.66e-10	expressed protein
LOC_Os03g05920	1.02039	1.23e-09	expressed protein
LOC_Os03g06390	1.54734	1.68e-10	expressed protein
LOC_Os03g07250	2.09336	0.0411706	cytochrome P450, putative, expressed
LOC_Os03g07890	1.08219	8.62e-07	mitochondrial carrier protein, putative, expressed
LOC_Os03g07920	1.82279	2.74e-11	expressed protein
LOC_Os03g07960	2.03127	5.85e-07	expressed protein
LOC_Os03g07980	1.29747	0.0122127	expressed protein
LOC_Os03g08090	1.84123	4.92e-05	hydrolase, alpha/beta fold family protein, putative, expressed
LOC_Os03g08320	1.39512	0.000651157	ZIM domain containing protein, putative, expressed
LOC_Os03g08330	1.10308	0.000236573	ZIM domain containing protein, putative, expressed
LOC_Os03g08460	6.21077	1.24e-21	AP2 domain containing protein, expressed
LOC_Os03g08470	2.33486	4.07e-36	AP2 domain containing protein, expressed
LOC_Os03g08660	2.65848	0.0178402	serine acetyltransferase protein, putative, expressed
LOC_Os03g08880	5.96999	9.08e-07	purine permease, putative, expressed
LOC_Os03g08900	3.32998	0.000267455	MATE efflux family protein, putative, expressed
LOC_Os03g09070	1.69081	3.08e-08	leucine rich repeat domain containing protein, putative, expressed
LOC_Os03g09140	1.60072	1.11e-10	ras-related protein, putative, expressed
LOC_Os03g09250	1.15951	5.35e-09	inositol-3-phosphate synthase, putative, expressed
LOC_Os03g09880	3.09082	0.0112605	AIR12, putative, expressed
LOC_Os03g09900	1.71371	2.82e-10	membrane protein, putative, expressed
LOC_Os03g10100	2.46429	0.00941985	transporter family protein, putative, expressed
LOC_Os03g10180	1.21231	1.35e-09	expressed protein
LOC_Os03g10210	2.75311	1.29e-05	homeobox domain containing protein, expressed
LOC_Os03g10810	1.22208	6.83e-06	HLS, putative, expressed
LOC_Os03g10910	2.15793	2.98e-05	NB-ARC/LRR disease resistance protein, putative, expressed
LOC_Os03g10960	1.41524	0.0315764	expressed protein
LOC_Os03g11230	1.49401	6.03e-07	expressed protein
LOC_Os03g11900	1.93656	6.46e-12	transporter family protein, putative, expressed
LOC_Os03g12064	1.03481	5.07e-08	expressed protein
LOC_Os03g12110	1.74273	2.97e-07	homocysteine S-methyltransferase protein, putative, expressed
LOC_Os03g12470	1.95031	1.89e-08	OsWAK25 - OsWAK receptor-like protein kinase, expressed
LOC_Os03g12510	7.22656	4.21e-16	non-symbiotic hemoglobin 2, putative, expressed
LOC_Os03g12620	1.7853	1.92e-07	glycosyl hydrolases family 17, putative, expressed
LOC_Os03g13140	5.90378	2.08e-10	non-symbiotic hemoglobin 2, putative, expressed
LOC_Os03g13180	1.40298	0.0055934	peroxidase precursor, putative, expressed
LOC_Os03g13300	1.89631	5.53e-05	glutamate decarboxylase, putative, expressed
LOC_Os03g13390	1.16321	7.36e-10	oxidoreductase, aldo/keto reductase family protein, putative, expressed
LOC_Os03g13520	2.66398	1.13e-10	endonuclease/exonuclease/phosphatase family domain containing protein, expressed
LOC_Os03g14090	1.76056	7.48e-08	armadillo/beta-catenin repeat family protein, putative, expressed
LOC_Os03g14180	2.46749	5.43e-13	hsp20/alpha crystallin family protein, putative, expressed
LOC_Os03g14654	3.72514	1.83e-10	LTPL108 - Protease inhibitor/seed storage/LTP family protein precursor, expressed
LOC_Os03g14730	1.12918	7.39e-13	gibberellin receptor GID1L2, putative, expressed
LOC_Os03g15050	2.18322	2.06e-14	phosphoenolpyruvate carboxykinase, putative, expressed
LOC_Os03g15080	6.08483	8.26e-15	expressed protein
LOC_Os03g15340	1.57024	0.0440419	plastocyanin-like domain containing protein, putative, expressed
LOC_Os03g16350	1.75144	1.49e-10	DNA binding protein, putative, expressed
LOC_Os03g16390	1.15304	0.00172996	avr9/Cf-9 rapidly elicited protein, putative, expressed
LOC_Os03g16760	2.24251	0.0206097	protein phosphatase 2C, putative, expressed
LOC_Os03g16950	4.94244	1.75e-13	cysteine-rich repeat secretory protein 55 precursor, putative, expressed
LOC_Os03g16960	4.95976	2.16e-08	cysteine-rich repeat secretory protein 55 precursor, putative, expressed
LOC_Os03g17150	3.22309	0.00011986	ZOS3-09 - C2H2 zinc finger protein, expressed
LOC_Os03g17480	7.94517	4.48e-09	IN2-1 protein, putative, expressed
LOC_Os03g17670	1.79067	0.0048706	expressed protein
LOC_Os03g17700	1.89241	1.63e-17	CGMC_MAPKCGMC_2_ERK.2 - CGMC includes CDA, MAPK, GSK3, and CLKC kinases, expressed
LOC_Os03g17800	1.86448	0.0100861	phosphatidylinositol transfer protein alpha isoform, putative, expressed
LOC_Os03g18030	4.09623	0.016411	leucoanthocyanidin dioxygenase, putative, expressed
LOC_Os03g18560	2.75583	8.15e-14	DUF538 domain containing protein, putative, expressed
LOC_Os03g18600	2.8833	4.54e-24	cyclase/dehydrase family protein, putative, expressed
LOC_Os03g18790	1.19201	0.000875861	SAG20, putative, expressed
LOC_Os03g19000	1.3646	0.0032483	peroxisomal biogenesis factor 11, putative, expressed
LOC_Os03g19250	4.8463	5.26e-18	AMP-binding enzyme, putative, expressed
LOC_Os03g19260	4.69886	8.92e-14	expressed protein
LOC_Os03g19270	4.28735	2.39e-09	universal stress protein domain containing protein, putative, expressed
LOC_Os03g19310	1.79202	6.75e-13	glycosyltransferase, putative, expressed
LOC_Os03g19560	3.85053	1.04e-28	tetratricopeptide repeat domain containing protein, expressed
LOC_Os03g19580	1.03807	2.99e-06	expressed protein
LOC_Os03g19700	3.275	2.69e-08	plant protein of unknown function domain containing protein, expressed
LOC_Os03g19750	3.51982	0.0230775	transposon protein, putative, unclassified, expressed
LOC_Os03g19840	4.32068	4.67e-05	cysteine-rich repeat secretory protein 55 precursor, putative, expressed
LOC_Os03g20210	1.6012	0.0053759	aspartic proteinase nepenthesin precursor, putative, expressed
LOC_Os03g20310	1.04572	1.32e-09	transcription factor HBP-1b, putative, expressed
LOC_Os03g20330	2.00385	8.77e-07	VQ domain containing protein, putative, expressed
LOC_Os03g20480	1.92634	0.000197093	expressed protein
LOC_Os03g20550	1.99093	5.74e-12	WRKY55, expressed
LOC_Os03g20600	4.29058	7.65e-24	expressed protein
LOC_Os03g20700	1.02439	6.87e-07	magnesium-chelatase, putative, expressed
LOC_Os03g20780	1.39943	0.0267749	ethylene-insensitive 3, putative, expressed
LOC_Os03g20870	2.2146	6.46e-14	zinc finger, C3HC4 type domain containing protein, expressed
LOC_Os03g21260	3.42188	0.0416846	2,3-bisphosphoglycerate-independent phosphoglycerate mutase, putative, expressed
LOC_Os03g21640	1.07093	1.14e-05	expressed protein
LOC_Os03g22020	1.37276	0.00243701	peroxidase precursor, putative, expressed
LOC_Os03g22170	7.23739	2.85e-36	AP2 domain containing protein, expressed
LOC_Os03g22820	2.94255	6.6e-12	expressed protein
LOC_Os03g23770	3.00884	0.0365408	retrotransposon protein, putative, unclassified, expressed
LOC_Os03g24100	1.41469	0.0462397	expressed protein
LOC_Os03g24590	1.24143	1.91e-09	mTERF domain containing protein, expressed
LOC_Os03g25270	1.36125	2.12e-08	pyrrolidone-carboxylate peptidase, putative, expressed
LOC_Os03g25610	1.08283	0.00317046	heavy metal-associated domain containing protein, expressed
LOC_Os03g27019	1.93521	1.81e-14	expressed protein
LOC_Os03g27080	1.12773	6.06e-16	calmodulin-binding transcription activator 2, putative, expressed
LOC_Os03g27120	1.31031	1.16e-08	ICE-like protease p20 domain containing protein, putative, expressed
LOC_Os03g27590	1.76523	3.23e-08	OsSCP18 - Putative Serine Carboxypeptidase homologue, expressed
LOC_Os03g28260	1.71995	0.00210336	retrotransposon protein, putative, unclassified, expressed
LOC_Os03g28940	1.14336	1.17e-08	ZIM domain containing protein, putative, expressed
LOC_Os03g29190	1.04718	1.26e-06	PDI, putative, expressed
LOC_Os03g29410	4.50574	0.000847586	tyrosine protein kinase domain containing protein, putative, expressed
LOC_Os03g29770	1.06299	8.2e-08	EF hand family protein, expressed
LOC_Os03g29930	3.17701	4.86e-09	expressed protein
LOC_Os03g31210	4.38377	0.00936279	UDP-glucose 6-dehydrogenase, putative, expressed
LOC_Os03g31510	1.50713	1.16e-08	cysteine proteinase inhibitor 8 precursor, putative, expressed
LOC_Os03g31750	6.10337	4.45e-15	pyruvate, phosphate dikinase, chloroplast precursor, putative, expressed
LOC_Os03g32230	7.6913	3.66e-08	ZOS3-12 - C2H2 zinc finger protein, expressed
LOC_Os03g32490	1.40331	5.01e-06	DUF1230 domain containing protein, expressed
LOC_Os03g33580	1.63221	2.82e-11	mitotic checkpoint protein, putative, expressed
LOC_Os03g35560	1.7309	0.000586959	retrotransposon protein, putative, Ty1-copia subclass, expressed
LOC_Os03g35600	1.24898	0.0376445	serine/threonine-protein kinase receptor precursor, putative, expressed
LOC_Os03g37490	1.2143	3.24e-08	MATE efflux family protein, putative, expressed
LOC_Os03g37640	2.57701	2.42e-17	MATE efflux family protein, putative, expressed
LOC_Os03g37840	3.32463	4.05e-12	potassium transporter, putative, expressed
LOC_Os03g37930	4.33048	0.0488213	potassium transporter, putative, expressed
LOC_Os03g38590	1.26395	1.6e-07	secretory carrier-associated membrane protein 4, putative, expressed
LOC_Os03g38730	1.04775	1.35e-08	peroxisomal membrane protein, putative, expressed
LOC_Os03g39610	2.2679	4.18e-30	chlorophyll A-B binding protein, putative, expressed
LOC_Os03g40100	1.349	0.000274332	ACT domain containing protein, expressed
LOC_Os03g40194	2.17999	7.19e-08	disease resistance RPP13-like protein 1, putative, expressed
LOC_Os03g40440	6.0504	0.000100162	B12D protein, putative, expressed
LOC_Os03g41110	1.40004	0.00410047	ZOS3-14 - C2H2 zinc finger protein, expressed
LOC_Os03g42130	1.47104	8.63e-28	gibberellin 20 oxidase 2, putative, expressed
LOC_Os03g43410	1.8523	2.56e-05	OsIAA12 - Auxin-responsive Aux/IAA gene family member, expressed
LOC_Os03g43440	1.28836	9.06e-05	CAMK_KIN1/SNF1/Nim1_like.17 - CAMK includes calcium/calmodulin depedent protein kinases, expressed
LOC_Os03g43720	1.54791	1.07e-07	transporter family protein, putative, expressed
LOC_Os03g43750	5.10204	9.99e-08	retrotransposon, putative, centromere-specific, expressed
LOC_Os03g43770	1.19203	0.000202247	OsFBX97 - F-box domain containing protein, expressed
LOC_Os03g43980	4.78688	0.0145736	AAT1, putative, expressed
LOC_Os03g44540	1.01282	0.000112535	nuclear transcription factor Y subunit, putative, expressed
LOC_Os03g44642	2.81981	0.00544351	zinc finger, C3HC4 type domain containing protein, expressed
LOC_Os03g44650	1.58456	4.62e-05	glutaredoxin, putative, expressed
LOC_Os03g44740	3.95662	4.07e-07	cytochrome P450, putative, expressed
LOC_Os03g45250	5.13373	2.94e-07	2-aminoethanethiol dioxygenase, putative, expressed
LOC_Os03g45450	6.79255	4.84e-06	WRKY60, expressed
LOC_Os03g45960	4.11044	8.92e-14	thaumatin, putative, expressed
LOC_Os03g46070	7.31505	3.55e-10	thaumatin, putative, expressed
LOC_Os03g46200	4.25501	4.54e-16	acetyltransferase, GNAT family, putative, expressed
LOC_Os03g47034	1.2658	2.02e-05	expressed protein
LOC_Os03g47230	2.85091	6.31e-09	phytosulfokines precursor, putative, expressed
LOC_Os03g47280	4.30259	6.13e-20	VQ domain containing protein, putative, expressed
LOC_Os03g47810	1.70145	0.0267667	nodulin family protein, putative, expressed
LOC_Os03g48370	1.41651	4.87e-06	disease resistance RPP13-like protein 1, putative, expressed
LOC_Os03g48540	2.85441	1.3e-05	expressed protein
LOC_Os03g48780	2.43994	0.00169981	Cupin domain containing protein, expressed
LOC_Os03g49300	3.90932	0.0428308	THION38 - Plant thionin family protein precursor, putative, expressed
LOC_Os03g49380	1.581	5.55e-08	lipoxygenase, putative, expressed
LOC_Os03g49524	3.67744	4.44e-10	anthocyanidin 3-O-glucosyltransferase, putative, expressed
LOC_Os03g49550	3.68318	6.12e-11	glucosyltransferase, putative, expressed
LOC_Os03g49560	2.13326	0.00267281	expressed protein
LOC_Os03g49940	1.04792	3.26e-05	integral membrane protein, putative, expressed
LOC_Os03g50040	1.06459	4.69e-11	phytanoyl-CoA dioxygenase, putative, expressed
LOC_Os03g50050	1.759	0.00386465	OsFBDUF16 - F-box and DUF domain containing protein, expressed
LOC_Os03g51530	4.36284	4.7e-06	expressed protein
LOC_Os03g51960	3.22924	2.21e-14	expressed protein
LOC_Os03g52020	3.78058	5.32e-06	expressed protein
LOC_Os03g52720	2.14152	7.15e-06	magnesium-dependent phosphatase 1, putative, expressed
LOC_Os03g53020	1.03406	6.65e-05	helix-loop-helix DNA-binding domain containing protein, expressed
LOC_Os03g53200	2.62932	8.03e-26	OsCML4 - Calmodulin-related calcium sensor protein, expressed
LOC_Os03g53800	1.08951	5.01e-06	periplasmic beta-glucosidase precursor, putative, expressed
LOC_Os03g53900	1.65051	0.0221941	universal stress protein domain containing protein, putative, expressed
LOC_Os03g55010	1.22813	1.69e-10	UDP-glucoronosyl and UDP-glucosyl transferase domain containing protein, expressed
LOC_Os03g55240	1.45456	1.01e-20	cytochrome P450, putative, expressed
LOC_Os03g55250	1.66766	2.26e-17	cytochrome P450 81E1, putative, expressed
LOC_Os03g55260	2.042	1.24e-05	cytochrome P450, putative, expressed
LOC_Os03g55410	2.10013	5.19e-12	peroxidase precursor, putative, expressed
LOC_Os03g55420	1.2744	1.34e-07	peroxidase precursor, putative, expressed
LOC_Os03g55510	3.17548	0.0497097	expressed protein
LOC_Os03g55670	1.21488	2.38e-08	expressed protein
LOC_Os03g55680	6.22962	1.61e-07	expressed protein
LOC_Os03g55770	4.84627	8.44e-26	expressed protein
LOC_Os03g55880	1.98057	0.000754388	expressed protein
LOC_Os03g55980	2.21042	7.18e-13	expressed protein
LOC_Os03g56160	2.41152	2.29e-11	lectin-like receptor kinase 7, putative, expressed
LOC_Os03g56250	1.62913	1.32e-13	LRR receptor-like protein kinase, putative, expressed
LOC_Os03g56370	1.54952	4.72e-05	methyltransferase, putative, expressed
LOC_Os03g56510	6.41521	9.3e-05	OsFBX112 - F-box domain containing protein, expressed
LOC_Os03g56580	1.40565	9.25e-07	no apical meristem protein, putative, expressed
LOC_Os03g56950	1.02639	1.03e-05	phytochrome-interacting factor 4, putative, expressed
LOC_Os03g57450	1.16587	1.41e-07	CAMK_CAMK_like.2 - CAMK includes calcium/calmodulin depedent protein kinases, expressed
LOC_Os03g57490	3.12666	1.28e-05	fasciclin domain containing protein, expressed
LOC_Os03g57520	7.22967	1.07e-07	VQ domain containing protein, putative, expressed
LOC_Os03g57640	3.65045	5.25e-19	gibberellin receptor GID1L2, putative, expressed
LOC_Os03g58010	3.90458	1.86e-13	acetyltransferase, GNAT family, putative, expressed
LOC_Os03g58020	1.58259	4.04e-07	acetyltransferase, GNAT family, putative, expressed
LOC_Os03g58030	2.6718	5.81e-11	acetyltransferase, GNAT family, putative, expressed
LOC_Os03g58890	2.85579	2.15e-14	oxidoreductase, putative, expressed
LOC_Os03g58980	1.23668	4.28e-07	Cupin domain containing protein, expressed
LOC_Os03g59030	1.58703	0.0172954	UDP-rhamnose rhamnosyltransferase, putative, expressed
LOC_Os03g59070	1.487	2.7e-06	phosphatase, putative, expressed
LOC_Os03g59090	1.24579	8.27e-07	retrotransposon protein, putative, unclassified, expressed
LOC_Os03g59180	2.06462	1.9e-14	expressed protein
LOC_Os03g59320	4.77172	1.5e-30	expressed protein
LOC_Os03g59770	5.36686	0.00172043	EF hand family protein, putative, expressed
LOC_Os03g60080	1.31888	4.15e-10	NAC domain-containing protein 67, putative, expressed
LOC_Os03g60210	4.15825	5.72e-13	DUF567 domain containing protein, putative, expressed
LOC_Os03g60220	1.45806	0.00706368	DUF567 domain containing protein, putative, expressed
LOC_Os03g60480	1.09282	4.41e-05	heavy metal-associated domain containing protein, expressed
LOC_Os03g61150	1.14767	4.33e-12	expressed protein
LOC_Os03g61160	2.67616	5.98e-10	expressed protein
LOC_Os03g61360	1.8595	1.87e-07	hydrolase, alpha/beta fold family domain containing protein, expressed
LOC_Os03g61470	3.14562	1.17e-09	uncharacterized Cys-rich domain containing protein, putative, expressed
LOC_Os03g61490	5.77102	2.03e-11	expressed protein
LOC_Os03g61500	5.18022	1.25e-05	uncharacterized Cys-rich domain containing protein, putative, expressed
LOC_Os03g61829	1.18149	0.0103196	haloacid dehalogenase-like hydrolase family protein, putative, expressed
LOC_Os03g62010	1.10913	0.00118449	harpin-induced protein 1 domain containing protein, expressed
LOC_Os03g62200	8.0277	2.94e-14	ammonium transporter protein, putative, expressed
LOC_Os03g62230	1.69019	0.000976014	ZOS3-24 - C2H2 zinc finger protein, expressed
LOC_Os03g62790	1.00188	5.55e-12	pirin, putative, expressed
LOC_Os03g63650	1.04963	0.00645677	brevis radix, putative, expressed
LOC_Os03g63970	1.29462	2.29e-11	gibberellin 20 oxidase 1, putative, expressed
LOC_Os03g64260	6.62809	3.93e-09	AP2 domain containing protein, expressed
LOC_Os04g01320	2.23062	1.51e-12	serine/threonine-protein kinase receptor precursor, putative, expressed
LOC_Os04g01354	4.42788	6.37e-15	chalcone synthase, putative, expressed
LOC_Os04g01470	2.81083	4.49e-14	O-methyltransferase, putative, expressed
LOC_Os04g01740	1.26039	0.039691	heat shock protein, putative, expressed
LOC_Os04g02120	2.55311	0.00194101	expressed protein
LOC_Os04g02754	3.95202	6.22e-53	amidase family protein, putative, expressed
LOC_Os04g02860	2.6176	0.00253215	disease resistance protein RPM1, putative, expressed
LOC_Os04g02920	1.03948	0.00370029	leucine-rich repeat family protein, putative, expressed
LOC_Os04g03920	3.16349	0.010307	expressed protein
LOC_Os04g04820	5.18846	0.00693984	retrotransposon protein, putative, unclassified, expressed
LOC_Os04g04880	4.92864	0.0437086	retrotransposon protein, putative, Ty3-gypsy subclass, expressed
LOC_Os04g05650	3.36994	6.36e-11	expressed protein
LOC_Os04g06520	1.69983	0.0014941	expressed protein
LOC_Os04g06590	3.79277	0.00117762	expressed protein
LOC_Os04g07730	1.89701	0.0388037	retrotransposon protein, putative, unclassified, expressed
LOC_Os04g08824	3.99151	0.0349396	cytochrome P450, putative, expressed
LOC_Os04g09520	6.29066	0.0272197	LTPL59 - Protease inhibitor/seed storage/LTP family protein precursor, putative, expressed
LOC_Os04g09670	2.76262	0.0112343	O-methyltransferase, putative, expressed
LOC_Os04g09680	2.71307	0.00554806	caffeic acid 3-O-methyltransferase, putative, expressed
LOC_Os04g09900	9.14165	4.4e-14	ent-kaurene synthase, chloroplast precursor, putative, expressed
LOC_Os04g09920	5.58265	2.18e-16	cytochrome P450, putative, expressed
LOC_Os04g10000	6.637	6.85e-16	sex determination protein tasselseed-2, putative, expressed
LOC_Os04g10010	8.58434	4.79e-16	sex determination protein tasselseed-2, putative, expressed
LOC_Os04g10060	8.366	2.36e-11	ent-kaurene synthase, chloroplast precursor, putative, expressed
LOC_Os04g10160	5.33419	6.12e-19	cytochrome P450, putative, expressed
LOC_Os04g10750	2.15759	0.000499109	inorganic phosphate transporter, putative, expressed
LOC_Os04g11780	5.26911	0.000300211	resistance protein LR10, putative, expressed
LOC_Os04g11820	1.90766	3.09e-11	white-brown complex homolog protein, putative, expressed
LOC_Os04g12950	3.00207	0.00744722	indole-3-acetate beta-glucosyltransferase, putative, expressed
LOC_Os04g12960	6.84238	6.93e-09	UDP-glucoronosyl/UDP-glucosyl transferase, putative, expressed
LOC_Os04g12980	1.1467	4.39e-05	UDP-glucoronosyl/UDP-glucosyl transferase, putative, expressed
LOC_Os04g13210	2.3356	7.23e-15	multidrug resistance-associated protein, putative, expressed
LOC_Os04g13380	2.92296	0.0146386	transposon protein, putative, CACTA, En/Spm sub-class, expressed
LOC_Os04g13950	2.57308	0.000965781	retrotransposon protein, putative, unclassified, expressed
LOC_Os04g15580	5.76599	1.55e-09	serine/threonine-protein kinase receptor precursor, putative, expressed
LOC_Os04g15600	4.17533	0.00248595	receptor kinase, putative, expressed
LOC_Os04g15630	2.37687	9.85e-05	xa21, putative, expressed
LOC_Os04g15660	2.80736	0.0222424	receptor kinase, putative, expressed
LOC_Os04g17660	2.79087	1.73e-14	rhodanese-like domain containing protein, putative, expressed
LOC_Os04g19750	1.32779	0.00163397	OsFBL11 - F-box domain and LRR containing protein, expressed
LOC_Os04g20680	4.75001	1.27e-11	wall-associated receptor kinase 3 precursor, putative, expressed
LOC_Os04g22120	4.78578	0.00249327	protein kinase, putative, expressed
LOC_Os04g22380	2.16782	0.0217946	short chain dehydrogenase/reductase protein, putative, expressed
LOC_Os04g24220	1.24211	5.28e-08	OsWAK32 - OsWAK receptor-like protein kinase, expressed
LOC_Os04g25060	2.73288	0.0116612	cysteine-rich receptor-like protein kinase, putative, expressed
LOC_Os04g25650	4.65781	1.12e-22	cysteine-rich receptor-like protein kinase, putative, expressed
LOC_Os04g25900	1.36719	6.18e-07	go35 NBS-LRR, putative, expressed
LOC_Os04g26410	2.14369	0.0209528	transposon protein, putative, CACTA, En/Spm sub-class, expressed
LOC_Os04g27060	7.56046	2.23e-08	oxidoreductase, aldo/keto reductase family protein, putative, expressed
LOC_Os04g27070	4.67781	0.0237119	terpene synthase, putative, expressed
LOC_Os04g27400	8.14816	1.49e-10	terpene synthase, putative, expressed
LOC_Os04g28390	4.90275	0.0121515	expressed protein
LOC_Os04g28780	3.57551	3.01e-07	serine/threonine-protein kinase receptor precursor, putative, expressed
LOC_Os04g29550	1.40471	0.00862538	RIPER2 - Ripening-related family protein precursor, expressed
LOC_Os04g29580	6.80916	2.1e-06	OsWAK37 - OsWAK short gene, expressed
LOC_Os04g29960	6.8165	1.85e-07	OsWAK43 - OsWAK receptor-like protein kinase, expressed
LOC_Os04g30010	2.19328	3.1e-07	OsWAK45 - OsWAK receptor-like protein kinase, expressed
LOC_Os04g30240	6.75139	2.1e-07	OsWAK60 - OsWAK receptor-like protein kinase, expressed
LOC_Os04g30250	4.28351	0.000198772	wall-associated receptor kinase-like 5 precursor, putative, expressed
LOC_Os04g30340	4.8913	0.034157	wall-associated receptor kinase, putative, expressed
LOC_Os04g30490	2.25571	0.00157438	MATE efflux family protein, putative, expressed
LOC_Os04g31030	1.75628	1.46e-16	nitrate-induced NOI protein, expressed
LOC_Os04g31530	3.79654	0.0271788	expressed protein
LOC_Os04g31790	3.57403	7.44e-15	expressed protein
LOC_Os04g32390	3.77423	0.0409453	expressed protein
LOC_Os04g32620	1.20499	1.1e-05	ethylene-responsive transcription factor ERF114, putative, expressed
LOC_Os04g32740	2.31071	0.0203914	hydrolase, NUDIX family, domain containing protein, expressed
LOC_Os04g32800	2.76827	0.0160625	basic proline-rich protein, putative, expressed
LOC_Os04g32920	1.99312	8.47e-15	potassium transporter, putative, expressed
LOC_Os04g33115	4.25381	5.8e-07	expressed protein
LOC_Os04g33120	5.77071	0.000938861	retrotransposon protein, putative, unclassified, expressed
LOC_Os04g33140	5.54095	0.0075324	expressed protein
LOC_Os04g33190	1.36655	2.85e-07	AMP-binding enzyme, putative, expressed
LOC_Os04g33310	1.12105	1.01e-16	expressed protein
LOC_Os04g33610	3.24668	0.00193536	expressed protein
LOC_Os04g33870	1.0207	0.0163153	DUF623 domain containing protein, expressed
LOC_Os04g34030	7.44279	2.25e-08	U-box domain-containing protein, putative, expressed
LOC_Os04g34180	2.59464	0.000291934	expressed protein
LOC_Os04g34370	1.26944	0.0483886	serine/threonine-protein kinase receptor precursor, putative, expressed
LOC_Os04g35130	1.22871	5.21e-05	expressed protein
LOC_Os04g35270	2.99867	0.000370984	alpha-1,4-fucosyltransferase, putative, expressed
LOC_Os04g35700	1.40909	3.31e-11	STE_MEKK_ste11_MAP3K.16 - STE kinases include homologs to sterile 7, sterile 11 and sterile 20 from yeast, expressed
LOC_Os04g35810	1.47583	0.0194975	expressed protein
LOC_Os04g36670	4.90421	2.98e-17	expressed protein
LOC_Os04g36720	1.21171	3.36e-06	ferric-chelate reductase, putative, expressed
LOC_Os04g37490	2.38401	0.00642338	oxidoreductase, aldo/keto reductase family protein, putative, expressed
LOC_Os04g37700	1.36919	0.00559618	expressed protein
LOC_Os04g37740	1.21996	3.65e-09	zinc finger, C3HC4 type domain containing protein, expressed
LOC_Os04g37820	1.34818	2.16e-07	cytokinin-O-glucosyltransferase 2, putative, expressed
LOC_Os04g37904	1.32819	5.15e-13	protein phosphatase 2C, putative, expressed
LOC_Os04g37970	1.47511	0.00261373	transporter family protein, putative, expressed
LOC_Os04g38410	1.23844	3.11e-10	chlorophyll A-B binding protein, putative, expressed
LOC_Os04g38680	2.48011	1.25e-13	transmembrane amino acid transporter protein, putative, expressed
LOC_Os04g38780	1.08227	0.000836153	transcription factor, putative, expressed
LOC_Os04g38870	1.17115	6.13e-10	14-3-3 protein, putative, expressed
LOC_Os04g39320	3.53017	2.43e-12	expressed protein
LOC_Os04g39350	4.68357	3.54e-37	heavy metal associated domain containing protein, expressed
LOC_Os04g39360	7.08289	1.23e-10	heavy metal transport/detoxification protein, putative, expressed
LOC_Os04g39370	1.79187	0.0164941	heavy metal associated domain containing protein, expressed
LOC_Os04g39380	5.44828	1.03e-07	heavy metal transport/detoxification protein, putative, expressed
LOC_Os04g39814	1.08636	0.00200281	Os4bglu9 - beta-glucosidase homologue, similar to Os4Bglu12 exoglucanase/beta-glucosidase, expressed
LOC_Os04g39880	2.43643	2.64e-21	Os4bglu12 - beta-glucosidase, exo-beta-glucanase, expressed
LOC_Os04g40100	2.10694	3.78e-14	BTBN11 - Bric-a-Brac, Tramtrack, Broad Complex BTB domain with non-phototropic hypocotyl 3 NPH3 domain, expressed
LOC_Os04g40410	3.32309	2e-15	high affinity nitrate transporter, putative, expressed
LOC_Os04g40470	1.85524	5.72e-05	cytochrome P450, putative, expressed
LOC_Os04g40580	1.7304	0.00238642	O-acyltransferase, putative, expressed
LOC_Os04g41229	4.1137	4.51e-16	helix-loop-helix DNA-binding domain containing protein, expressed
LOC_Os04g41260	1.02126	5.65e-06	amine oxidase, flavin-containing, domain containing protein, expressed
LOC_Os04g41310	1.13859	2.92e-07	STRUBBELIG-RECEPTOR FAMILY 8 precursor, putative, expressed
LOC_Os04g41340	1.19251	0.00012301	4-nitrophenylphosphatase, putative, expressed
LOC_Os04g41560	3.29414	1.87e-39	B-box zinc finger family protein, putative, expressed
LOC_Os04g41620	2.14572	2.83e-05	CHIT2 - Chitinase family protein precursor, expressed
LOC_Os04g41640	1.72923	0.00329118	HEV2 - Hevein family protein precursor, expressed
LOC_Os04g41680	3.12297	1.91e-12	CHIT3 - Chitinase family protein precursor, expressed
LOC_Os04g42260	1.36964	0.00733672	protein phosphatase 2C, putative, expressed
LOC_Os04g42420	1.40454	2.93e-07	nodulin, putative, expressed
LOC_Os04g42480	1.77815	3.97e-11	receptor-like protein kinase At3g46290 precursor, putative, expressed
LOC_Os04g42760	2.06168	1.65e-07	sialyltransferase family domain containing protein, expressed
LOC_Os04g42800	2.36483	1.42e-10	photosystem-II repair protein, putative, expressed
LOC_Os04g43060	2.69186	9.65e-11	enzyme of the cupin superfamily protein, putative, expressed
LOC_Os04g43440	1.22865	0.011754	NB-ARC/LRR disease resistance protein, putative, expressed
LOC_Os04g43680	1.095	1.76e-06	MYB family transcription factor, putative, expressed
LOC_Os04g44230	1.76848	0.0270568	cytokinin dehydrogenase precursor, putative, expressed
LOC_Os04g44250	5.24707	0.00405724	cytokinin-O-glucosyltransferase 3, putative, expressed
LOC_Os04g44320	2.57816	6.76e-12	transposon protein, putative, unclassified, expressed
LOC_Os04g44470	1.94214	0.0229595	KUN1 - Kunitz-type trypsin inhibitor precursor, expressed
LOC_Os04g44820	1.44877	0.00163402	zinc finger, C3HC4 type domain containing protein, expressed
LOC_Os04g44900	2.83424	7.46e-08	lectin-like receptor kinase, putative, expressed
LOC_Os04g44910	2.94055	2.4e-23	receptor like protein kinase, putative, expressed
LOC_Os04g45020	2.2855	0.000544307	MYB family transcription factor, putative, expressed
LOC_Os04g45130	5.28599	1.19e-14	heavy-metal-associated domain-containing protein, putative, expressed
LOC_Os04g45510	8.31447	5.1e-10	expressed protein
LOC_Os04g45890	4.6578	0.0198271	retrotransposon protein, putative, unclassified, expressed
LOC_Os04g45920	2.13281	0.0084864	protein kinase domain containing protein, expressed
LOC_Os04g46220	2.97909	4.06e-24	ethylene-responsive transcription factor, putative, expressed
LOC_Os04g46240	4.91733	0.0383528	AP2 domain containing protein, expressed
LOC_Os04g46250	4.70995	9.46e-06	AP2 domain containing protein, expressed
LOC_Os04g46470	1.26462	0.029878	carotenoid cleavage dioxygenase 7, chloroplast precursor, putative, expressed
LOC_Os04g46880	3.0216	2.78e-08	transporter, major facilitator family, putative, expressed
LOC_Os04g46970	4.14336	0.002702	glucosyltransferase, putative, expressed
LOC_Os04g46980	1.88181	0.00334526	cis-zeatin O-glucosyltransferase, putative, expressed
LOC_Os04g47190	1.22661	7.59e-08	aminotransferase domain containing protein, putative, expressed
LOC_Os04g47720	1.55062	4.08e-07	cis-zeatin O-glucosyltransferase, putative, expressed
LOC_Os04g47750	1.87558	0.000223789	transposon protein, putative, Pong sub-class, expressed
LOC_Os04g47760	2.08919	0.00127214	transposon protein, putative, Pong sub-class, expressed
LOC_Os04g47780	1.14839	0.00283874	transmembrane amino acid transporter protein, putative, expressed
LOC_Os04g48200	1.74418	0.00461772	cytochrome P450, putative, expressed
LOC_Os04g48400	1.71283	0.0149115	HOTHEAD precursor, putative, expressed
LOC_Os04g48530	1.42952	0.00818847	C4-dicarboxylate transporter/malic acid transport protein domain containing protein, expressed
LOC_Os04g48850	3.58786	2.68e-15	aminotransferase, classes I and II, domain containing protein, expressed
LOC_Os04g48880	2.43054	6.55e-14	fatty acid hydroxylase, putative, expressed
LOC_Os04g49210	3.73354	0.00501961	naringenin,2-oxoglutarate 3-dioxygenase, putative, expressed
LOC_Os04g49460	1.28714	0.0176189	protein kinase domain containing protein, expressed
LOC_Os04g49510	1.18263	6.84e-11	CAMK_CAMK_like.27 - CAMK includes calcium/calmodulin depedent protein kinases, expressed
LOC_Os04g49660	1.01302	1.04e-05	DUF581 domain containing protein, expressed
LOC_Os04g49670	1.3711	1.53e-11	DUF581 domain containing protein, expressed
LOC_Os04g49680	1.0641	1.09e-08	DUF581 domain containing protein, expressed
LOC_Os04g49748	1.84453	2.6e-15	purine permease, putative, expressed
LOC_Os04g49757	1.42261	0.0474854	purine permease, putative, expressed
LOC_Os04g49950	1.99459	0.0109649	OsFBX150 - F-box domain containing protein, expressed
LOC_Os04g49970	4.29346	6.69e-06	U-box, putative, expressed
LOC_Os04g50780	1.83135	0.000767754	expressed protein
LOC_Os04g50880	1.77196	0.0440347	phosphoribulokinase/Uridine kinase family protein, expressed
LOC_Os04g50940	3.14373	0.00712109	peptide transporter PTR2, putative, expressed
LOC_Os04g50950	1.97131	0.000216805	peptide transporter PTR2, putative, expressed
LOC_Os04g51040	6.73263	2.72e-07	OsWAK50 - OsWAK receptor-like protein kinase, expressed
LOC_Os04g51160	5.86466	2.47e-09	transposon protein, putative, unclassified, expressed
LOC_Os04g51580	1.29616	1.67e-13	leucine rich repeat containing protein, expressed
LOC_Os04g52190	4.39353	8.89e-36	vacuolar-sorting receptor precursor, putative, expressed
LOC_Os04g52260	2.34544	9.27e-18	LTPL124 - Protease inhibitor/seed storage/LTP family protein precursor, expressed
LOC_Os04g52440	2.41995	4.68e-11	aminotransferase, putative, expressed
LOC_Os04g52504	1.61894	2.62e-08	adhesive/proline-rich protein, putative, expressed
LOC_Os04g52600	1.71813	1.09e-13	SHR5-receptor-like kinase, putative, expressed
LOC_Os04g52640	1.02433	3.21e-08	SHR5-receptor-like kinase, putative, expressed
LOC_Os04g52780	3.54746	1.96e-27	leucine-rich repeat receptor protein kinase EXS precursor, putative, expressed
LOC_Os04g52840	1.07941	2.88e-06	tyrosine protein kinase domain containing protein, putative, expressed
LOC_Os04g53606	1.91337	0.0112423	expressed protein
LOC_Os04g53930	3.49064	3.07e-12	organic cation transporter protein, putative, expressed
LOC_Os04g54210	1.82098	3.8e-07	expressed protein
LOC_Os04g54220	3.09184	2.93e-12	expressed protein
LOC_Os04g54230	3.88057	3.37e-31	wound induced protein, putative, expressed
LOC_Os04g54240	2.80693	1.08e-22	wound induced protein, putative, expressed
LOC_Os04g54280	2.62025	1.41e-19	retrotransposon protein, putative, Ty1-copia subclass, expressed
LOC_Os04g54300	2.74322	7.79e-30	wound induced protein, putative, expressed
LOC_Os04g54310	2.67151	6.75e-36	expressed protein
LOC_Os04g55720	1.34721	1.2e-09	D-3-phosphoglycerate dehydrogenase, chloroplast precursor, putative, expressed
LOC_Os04g56030	4.74002	1.74e-07	glycine-rich cell wall structural protein precursor, putative, expressed
LOC_Os04g56110	2.46857	2.01e-29	protein kinase, putative, expressed
LOC_Os04g56250	5.96293	0.000487604	OsFBX152 - F-box domain containing protein, expressed
LOC_Os04g56280	5.19237	0.0210998	expressed protein
LOC_Os04g56430	3.15777	0.00173939	cysteine-rich receptor-like protein kinase, putative, expressed
LOC_Os04g56470	2.74955	7.63e-07	amino acid transporter, putative, expressed
LOC_Os04g56690	3.01073	1.03e-05	OsSAUR23 - Auxin-responsive SAUR gene family member, expressed
LOC_Os04g56995	1.55043	0.0264429	expressed protein
LOC_Os04g57390	1.27693	1.25e-07	acyl-protein thioesterase, putative, expressed
LOC_Os04g57430	1.51968	4.54e-05	uncharacterized protein At4g06744 precursor, putative, expressed
LOC_Os04g57540	1.06158	9.84e-08	adenylate kinase, putative, expressed
LOC_Os04g57550	1.18005	1.66e-08	amine oxidase, flavin-containing, domain containing protein, expressed
LOC_Os04g57850	1.23807	4.9e-12	AMP-binding enzyme, putative, expressed
LOC_Os04g58080	1.13836	5.45e-09	polygalacturonase inhibitor 3 precursor, putative, expressed
LOC_Os04g58190	1.05959	1.41e-07	dof zinc finger domain containing protein, putative, expressed
LOC_Os04g58200	1.51475	9.9e-21	protochlorophyllide reductase A, chloroplast precursor, putative, expressed
LOC_Os04g58220	6.39523	1.65e-05	transporter family protein, putative, expressed
LOC_Os04g58800	1.9185	2.4e-10	ubiquitin-conjugating enzyme, putative, expressed
LOC_Os04g58920	1.42371	0.000328602	U-box domain-containing protein, putative, expressed
LOC_Os04g59150	2.05318	4.67e-12	peroxidase precursor, putative, expressed
LOC_Os04g59190	4.14323	1.45e-10	peroxidase precursor, putative, expressed
LOC_Os04g59480	1.0506	0.000165453	POT family protein, expressed
LOC_Os04g59610	1.55961	4.91e-08	expressed protein
LOC_Os05g01030	1.61704	2.8e-07	phospholipid-transporting ATPase, putative, expressed
LOC_Os05g01380	3.26974	3.24e-11	polygalacturonase inhibitor precursor, putative, expressed
LOC_Os05g01444	4.19923	3.75e-06	polygalacturonase inhibitor precursor, putative, expressed
LOC_Os05g01570	2.23571	4.73e-07	auxin-induced protein 5NG4, putative, expressed
LOC_Os05g01680	5.4805	0.00264871	RCLEA7 - Root cap and Late embryogenesis related family protein precursor, expressed
LOC_Os05g02140	4.86405	1.34e-17	clathrin assembly protein, putative, expressed
LOC_Os05g02240	1.33131	0.00418191	ATCHX20, putative, expressed
LOC_Os05g02420	1.46036	3.78e-07	expressed protein
LOC_Os05g03040	1.1327	1.3e-09	AP2 domain containing protein, expressed
LOC_Os05g03640	2.53643	2.24e-14	flavonol synthase/flavanone 3-hydroxylase, putative, expressed
LOC_Os05g03920	3.33435	1.44e-24	TKL_IRAK_DUF26-lf.3 - DUF26 kinases have homology to DUF26 containing loci, expressed
LOC_Os05g04000	1.39124	9.47e-07	expressed protein
LOC_Os05g04490	7.83471	1.38e-09	peroxidase precursor, putative, expressed
LOC_Os05g04640	1.1862	6.35e-05	WRKY5, expressed
LOC_Os05g05180	2.44054	2.85e-10	OsGH3.6 - Probable indole-3-acetic acid-amido synthetase, expressed
LOC_Os05g05600	1.4337	1.83e-10	ATA15 protein, putative, expressed
LOC_Os05g05670	3.13084	5.65e-31	1-aminocyclopropane-1-carboxylate oxidase, putative, expressed
LOC_Os05g05680	3.51736	1.55e-84	1-aminocyclopropane-1-carboxylate oxidase, putative, expressed
LOC_Os05g06140	2.51082	0.00363458	lipase, putative, expressed
LOC_Os05g06890	1.88523	3.91e-08	relA-SpoT like protein RSH4, putative, expressed
LOC_Os05g07120	4.86625	4.56e-08	basic helix-loop-helix, putative, expressed
LOC_Os05g07300	1.49815	2.72e-07	serine/threonine-protein kinase receptor precursor, putative, expressed
LOC_Os05g07330	5.27949	0.00555617	retrotransposon protein, putative, unclassified, expressed
LOC_Os05g07420	4.18436	2.87e-15	S-domain receptor-like protein kinase, putative, expressed
LOC_Os05g07450	1.75015	1.71e-07	S-domain receptor-like protein kinase, putative, expressed
LOC_Os05g07470	7.3972	1.38e-07	D-mannose binding lectin family protein, expressed
LOC_Os05g07810	1.55251	0.00283132	universal stress protein domain containing protein, putative, expressed
LOC_Os05g08620	1.69335	2.02e-09	expressed protein
LOC_Os05g08890	3.56414	1.64e-11	transposable element protein, putative, containing Pfam profile: PF03108, MuDR, expressed
LOC_Os05g09540	4.80028	0.038662	expressed protein
LOC_Os05g10650	5.65494	3.1e-09	6-phosphofructokinase, putative, expressed
LOC_Os05g10730	1.65742	5.07e-06	ABC transporter, ATP-binding protein, putative, expressed
LOC_Os05g10840	2.19182	5.02e-05	calmodulin-binding protein, putative, expressed
LOC_Os05g11560	1.30817	0.0107971	aquaporin protein, putative, expressed
LOC_Os05g11910	2.28958	0.000163365	GDSL-like lipase/acylhydrolase, putative, expressed
LOC_Os05g12481	1.5683	7e-09	expressed protein
LOC_Os05g13360	4.97708	1.99e-12	expressed protein
LOC_Os05g15100	2.37577	0.0457779	expressed protein
LOC_Os05g15530	3.60589	1.72e-15	aminotransferase domain containing protein, putative, expressed
LOC_Os05g15850	5.35938	0.000800035	glycosyl hydrolase, putative, expressed
LOC_Os05g15880	1.15434	0.0317384	glycosyl hydrolase, putative, expressed
LOC_Os05g16740	1.68451	4.93e-10	SHR5-receptor-like kinase, putative, expressed
LOC_Os05g17604	2.26671	0.00116804	SHR5-receptor-like kinase, putative, expressed
LOC_Os05g17900	2.45406	0.00590365	retrotransposon protein, putative, unclassified, expressed
LOC_Os05g20020	1.88786	0.000693962	polygalacturonase, putative, expressed
LOC_Os05g20490	3.45588	0.0228719	retrotransposon protein, putative, unclassified
LOC_Os05g21180	1.74339	1.31e-11	phosphatidic acid phosphatase-related, putative, expressed
LOC_Os05g25390	4.12656	8.78e-22	tyrosine protein kinase domain containing protein, putative, expressed
LOC_Os05g25450	1.0157	4.61e-08	TKL_IRAK_CrRLK1L-1.3 - The CrRLK1L-1 subfamily has homology to the CrRLK1L homolog, expressed
LOC_Os05g25640	1.12182	1.11e-12	cytochrome P450, putative, expressed
LOC_Os05g25770	1.29237	0.00861807	WRKY45, expressed
LOC_Os05g25850	1.46295	3.73e-10	superoxide dismutase, mitochondrial precursor, putative, expressed
LOC_Os05g25860	1.9969	1.06e-05	expressed protein
LOC_Os05g25920	2.48894	4.46e-12	expressed protein
LOC_Os05g26940	1.41777	0.0180756	CAMK_KIN1/SNF1/Nim1_like.23 - CAMK includes calcium/calmodulin depedent protein kinases, expressed
LOC_Os05g27350	2.51004	0.00199329	expressed protein
LOC_Os05g27570	3.41382	4.39e-06	SAG20, putative, expressed
LOC_Os05g27580	3.17295	0.000873354	wound-induced protein WI12, putative, expressed
LOC_Os05g27730	2.84234	6.41e-29	WRKY53, expressed
LOC_Os05g29676	1.96547	0.00130523	RING-H2 finger protein, putative, expressed
LOC_Os05g29710	1.12466	0.00629067	RING-H2 finger protein, putative, expressed
LOC_Os05g29750	1.3272	2.07e-05	cytochrome P450 71E1, putative, expressed
LOC_Os05g29790	2.96988	1.57e-06	pectinesterase, putative, expressed
LOC_Os05g29810	2.91793	3.96e-07	AP2 domain containing protein, expressed
LOC_Os05g30350	3.89148	2.35e-28	Os5bglu22 - beta-glucosidase homologue, similar to G. max isohydroxyurate hydrolase, expressed
LOC_Os05g30454	2.55508	6.83e-18	thiamin pyrophosphokinase 1, putative, expressed
LOC_Os05g31890	3.22332	0.0253668	aspartyl protease family protein, putative, expressed
LOC_Os05g32150	2.98255	1.3e-05	expressed protein
LOC_Os05g32380	1.2731	1.1e-11	phospholipase, putative, expressed
LOC_Os05g32630	1.40794	9.46e-09	mitochondrial carrier protein, putative, expressed
LOC_Os05g33110	1.25949	0.0148143	endo-1,3;1,4-beta-D-glucanase precursor, putative, expressed
LOC_Os05g33380	1.14573	1.85e-06	fructose-bisphospate aldolase isozyme, putative, expressed
LOC_Os05g33400	2.79842	1.31e-09	basic 7S globulin precursor, putative, expressed
LOC_Os05g33410	7.39174	1.31e-07	xylanase inhibitor, putative, expressed
LOC_Os05g33430	2.00788	0.0147568	xyloglucanase inhibitor, putative, expressed
LOC_Os05g33730	1.25267	7.68e-08	gibberellin receptor GID1L2, putative, expressed
LOC_Os05g33840	1.16937	8.51e-13	transketolase, putative, expressed
LOC_Os05g33900	1.73496	0.000178806	auxin-induced protein 5NG4, putative, expressed
LOC_Os05g33960	1.03114	0.00194419	peptide transporter PTR2, putative, expressed
LOC_Os05g34290	1.55922	1.46e-05	glutathione gamma-glutamylcysteinyltransferase 1, putative, expressed
LOC_Os05g34500	1.28985	5.9e-09	expressed protein
LOC_Os05g34530	1.7046	0.00145635	auxin-inducible protein, putative, expressed
LOC_Os05g34830	1.21966	6.64e-08	No apical meristem protein, putative, expressed
LOC_Os05g34854	1.05137	1.55e-05	gibberellin 20 oxidase 2, putative, expressed
LOC_Os05g34980	1.31466	0.00749339	amino acid transporter, putative, expressed
LOC_Os05g35290	3.09022	4.84e-30	phenylalanine ammonia-lyase, putative, expressed
LOC_Os05g35930	3.66193	1e-08	expressed protein
LOC_Os05g36100	2.68746	6.33e-05	AP2 domain containing protein, expressed
LOC_Os05g36360	1.79159	6.33e-22	U-box domain containing protein, expressed
LOC_Os05g37060	5.91753	1.29e-14	MYB family transcription factor, putative, expressed
LOC_Os05g37080	2.18995	4.05e-09	No apical meristem protein, putative, expressed
LOC_Os05g37250	1.2421	1.53e-05	cytochrome P450, putative, expressed
LOC_Os05g37720	4.36128	0.0288825	expressed protein
LOC_Os05g37780	4.86476	1.64e-12	expressed protein
LOC_Os05g38264	2.92691	1.05e-15	expressed protein
LOC_Os05g38350	3.64895	6.41e-06	glycerol-3-phosphate acyltransferase 8, putative, expressed
LOC_Os05g38680	1.81574	0.0201502	plant-specific domain TIGR01589 family protein, expressed
LOC_Os05g39220	3.21527	0.029813	GDSL-like lipase/acylhydrolase, putative, expressed
LOC_Os05g39240	2.74858	1.15e-20	ammonium transporter protein, putative, expressed
LOC_Os05g39310	7.00913	2.24e-16	thiamine pyrophosphate enzyme, C-terminal TPP binding domain containing protein, expressed
LOC_Os05g39320	5.90437	1.27e-17	thiamine pyrophosphate enzyme, C-terminal TPP binding domain containing protein, expressed
LOC_Os05g39350	2.01452	2.47e-21	PMR5, putative, expressed
LOC_Os05g39580	4.14847	5.22e-19	bet v I allergen family protein, putative, expressed
LOC_Os05g39720	4.49316	1.32e-09	WRKY70, expressed
LOC_Os05g40490	4.99347	0.0159365	zinc knuckle domain containing protein, expressed
LOC_Os05g40700	1.83486	4.7e-10	transmembrane protein 56, putative, expressed
LOC_Os05g40890	2.53065	6e-07	expressed protein
LOC_Os05g41370	1.06954	0.00238338	TKL_IRAK_DUF26-la.1 - DUF26 kinases have homology to DUF26 containing loci, expressed
LOC_Os05g41380	2.02094	0.000762052	expressed protein
LOC_Os05g41550	1.12436	8.5e-09	expressed protein
LOC_Os05g41580	1.86082	3.35e-13	calcium-transporting ATPase, plasma membrane-type, putative, expressed
LOC_Os05g42130	2.20925	0.0147593	MONOCULM 1, putative, expressed
LOC_Os05g42360	2.3977	0.0119355	expressed protein
LOC_Os05g43090	6.86066	9.79e-07	GDSL-like lipase/acylhydrolase, putative, expressed
LOC_Os05g43170	2.72958	1.18e-27	calreticulin precursor protein, putative, expressed
LOC_Os05g43310	1.22566	0.00627757	photosystem II reaction center W protein, chloroplast precursor, putative, expressed
LOC_Os05g43650	2.35168	1.07e-13	expressed protein
LOC_Os05g44090	2.28058	0.00222717	DUF623 domain containing protein, expressed
LOC_Os05g44120	5.07947	8.11e-10	expressed protein
LOC_Os05g44260	3.13721	4.11e-13	DUF584 domain containing protein, putative, expressed
LOC_Os05g44340	1.12784	0.000358821	heat shock protein 101, putative, expressed
LOC_Os05g44410	1.2012	0.00950796	expressed protein
LOC_Os05g44770	3.92413	1.03e-13	receptor-like protein kinase 5 precursor, putative, expressed
LOC_Os05g44922	1.6867	2.14e-08	6-phosphofructokinase, putative, expressed
LOC_Os05g44930	4.73952	0.0209523	receptor-like protein kinase, putative, expressed
LOC_Os05g45020	1.07363	6.83e-06	zinc finger/CCCH transcription factor, putative, expressed
LOC_Os05g45070	5.79691	0.000448086	harpin-induced protein 1 domain containing protein, expressed
LOC_Os05g45080	1.03454	1.8e-06	anthocyanidin 5,3-O-glucosyltransferase, putative, expressed
LOC_Os05g45090	3.24517	0.000120576	anthocyanidin 5,3-O-glucosyltransferase, putative, expressed
LOC_Os05g45100	4.82085	0.0127912	anthocyanidin 5,3-O-glucosyltransferase, putative, expressed
LOC_Os05g45140	1.28957	0.0404069	glucosyl transferase, putative, expressed
LOC_Os05g45410	2.79175	3.24e-06	HSF-type DNA-binding domain containing protein, expressed
LOC_Os05g45510	1.76956	0.0164781	expressed protein
LOC_Os05g46020	4.17039	4.87e-53	WRKY7, expressed
LOC_Os05g46420	2.67679	9.43e-17	expressed protein
LOC_Os05g46490	1.43943	2.27e-07	mov34 family protein, putative, expressed
LOC_Os05g46830	5.30698	0.00359899	proline-rich protein, putative, expressed
LOC_Os05g47650	2.32593	4.74e-09	B3 DNA binding domain containing protein, expressed
LOC_Os05g47750	4.69725	3.59e-06	Ser/Thr protein kinase, putative, expressed
LOC_Os05g47770	2.44353	4.49e-14	serine/threonine-protein kinase At1g18390 precursor, putative, expressed
LOC_Os05g47780	1.23772	1.52e-05	E3 ubiquitin ligase, putative, expressed
LOC_Os05g48010	1.47259	8.89e-06	MYB family transcription factor, putative, expressed
LOC_Os05g48040	2.24622	5.1e-17	MATE efflux family protein, putative, expressed
LOC_Os05g48060	1.10602	2.19e-06	phosphatidylserine synthase, putative, expressed
LOC_Os05g48200	1.41074	2.71e-05	glutamate synthase, chloroplast precursor, putative, expressed
LOC_Os05g48660	1.21651	2.19e-09	MRH1, putative, expressed
LOC_Os05g48680	7.97593	1.29e-12	expressed protein
LOC_Os05g48700	1.20056	0.00107637	gibberellin 2-beta-dioxygenase, putative, expressed
LOC_Os05g49100	1.86514	0.00559633	WRKY49, expressed
LOC_Os05g49120	1.34449	0.00106486	NLI interacting factor-like phosphatase, putative, expressed
LOC_Os05g49240	2.42583	1.94e-07	homeodomain-related, putative, expressed
LOC_Os05g49620	5.33962	1.05e-10	WRKY19, expressed
LOC_Os05g49730	1.09193	0.00969576	protein phosphatase 2C, putative, expressed
LOC_Os05g49960	5.07662	0.00181651	expressed protein
LOC_Os05g50090	2.58489	1.01e-25	oxidoreductase, 2OG-FeII oxygenase domain containing protein, putative, expressed
LOC_Os05g50100	2.75512	5.07e-13	expressed protein
LOC_Os05g50190	1.85738	9.25e-19	protein kinase domain containing protein, expressed
LOC_Os05g50260	1.6334	0.00468733	polygalacturonase, putative, expressed
LOC_Os05g50340	1.54641	0.0314073	MYB family transcription factor, putative, expressed
LOC_Os05g50610	3.29715	0.0463583	WRKY8, expressed
LOC_Os05g50770	4.63473	0.0199896	C4-dicarboxylate transporter/malic acid transport protein, expressed
LOC_Os05g50830	2.94385	0.0356875	protein kinase family protein, putative, expressed
LOC_Os05g50930	4.4139	2.13e-22	RNA polymerase sigma factor, putative, expressed
LOC_Os05g51040	4.60193	0.0237002	tesmin/TSO1-like CXC domain containing protein, expressed
LOC_Os05g51470	1.16305	8.81e-07	2-aminoethanethiol dioxygenase, putative, expressed
LOC_Os06g01350	1.60796	1.13e-10	transferase family protein, putative, expressed
LOC_Os06g01360	1.00968	4.7e-08	homogentisate 1,2-dioxygenase, putative, expressed
LOC_Os06g01934	1.65563	0.0155229	homeobox domain containing protein, expressed
LOC_Os06g01990	1.21325	8.23e-07	phosphoglycolate phosphatase, plasmid, putative, expressed
LOC_Os06g02630	4.23439	1.25e-22	retrotransposon protein, putative, Ty3-gypsy subclass, expressed
LOC_Os06g03220	3.69161	0.044232	expressed protein
LOC_Os06g03520	4.6631	2.44e-18	DUF581 domain containing protein, expressed
LOC_Os06g03580	1.39633	1.26e-11	zinc RING finger protein, putative, expressed
LOC_Os06g03810	1.37338	0.00025104	expressed protein
LOC_Os06g04210	1.4579	7.24e-07	expressed protein
LOC_Os06g04220	2.61155	0.00245485	expressed protein
LOC_Os06g04900	4.40717	1.22e-39	transporter family protein, putative, expressed
LOC_Os06g04940	2.43944	0.00114232	early nodulin 93 ENOD93 protein, putative, expressed
LOC_Os06g04950	3.49862	5.9e-05	early nodulin 93 ENOD93 protein, putative, expressed
LOC_Os06g04990	3.54237	4.14e-06	early nodulin 93 ENOD93 protein, putative, expressed
LOC_Os06g05000	3.05556	1.42e-05	early nodulin 93 ENOD93 protein, putative, expressed
LOC_Os06g05010	2.38175	0.00338329	early nodulin 93 ENOD93 protein, putative, expressed
LOC_Os06g05020	2.43503	4.71e-07	early nodulin 93 ENOD93 protein, putative, expressed
LOC_Os06g05070	1.29433	0.00350329	protein kinase domain containing protein, expressed
LOC_Os06g05300	2.7862	0.0133186	transferase family protein, putative, expressed
LOC_Os06g05700	1.09947	9.88e-07	cysteine synthase, putative, expressed
LOC_Os06g05910	1.8027	4.99e-09	methyltransferase domain containing protein, expressed
LOC_Os06g06170	2.7094	3.22e-05	expressed protein
LOC_Os06g06180	3.02618	8.16e-14	transferase family protein, putative, expressed
LOC_Os06g06290	1.55746	1.2e-07	GDSL-like lipase/acylhydrolase, putative, expressed
LOC_Os06g06360	4.32318	5.25e-12	WRKY113, expressed
LOC_Os06g06470	1.06752	2.44e-06	U-box domain containing heat shock protein, putative, expressed
LOC_Os06g07000	1.45516	9.53e-11	OsFBL28 - F-box domain and LRR containing protein, expressed
LOC_Os06g07200	1.90543	2.51e-14	syntaxin, putative, expressed
LOC_Os06g07240	1.01417	0.0349754	X8 domain containing protein, expressed
LOC_Os06g07570	1.46848	0.0173325	transposon protein, putative, unclassified, expressed
LOC_Os06g07820	1.0671	1.35e-05	BSD domain containing protein, expressed
LOC_Os06g08460	1.14809	0.0342425	exo70 exocyst complex subunit, putative, expressed
LOC_Os06g09220	1.21088	0.000139052	cytochrome P450 72A1, putative, expressed
LOC_Os06g09310	1.87794	1.1e-11	zinc finger, C3HC4 type domain containing protein, expressed
LOC_Os06g09600	1.6363	0.00754936	expressed protein
LOC_Os06g09620	5.84617	0.000344003	expressed protein
LOC_Os06g09940	1.28657	0.0247529	expressed protein
LOC_Os06g09950	1.35971	0.000236347	expressed protein
LOC_Os06g09980	2.66077	2.99e-06	expressed protein
LOC_Os06g09990	4.12447	4.66e-06	expressed protein
LOC_Os06g10050	1.39788	0.0278908	expressed protein
LOC_Os06g10100	1.77101	0.0219869	expressed protein
LOC_Os06g10109	4.59407	0.0298319	expressed protein
LOC_Os06g10520	1.05409	9.9e-14	pantothenate kinase, putative, expressed
LOC_Os06g10650	1.50496	2.12e-09	tyrosine phosphatase family protein, putative, expressed
LOC_Os06g10750	1.26705	8.85e-08	integral membrane protein DUF6 containing protein, expressed
LOC_Os06g10790	3.08925	0.0497292	lectin-like receptor kinase, putative, expressed
LOC_Os06g11150	2.18821	6.63e-09	DUF1645 domain containing protein, putative, expressed
LOC_Os06g11210	4.69765	9.38e-12	12-oxophytodienoate reductase, putative, expressed
LOC_Os06g11240	2.26463	3.78e-32	12-oxophytodienoate reductase, putative, expressed
LOC_Os06g11290	2.5816	0.00368077	12-oxophytodienoate reductase, putative, expressed
LOC_Os06g11450	3.34428	1.68e-14	zinc finger, C3HC4 type domain containing protein, expressed
LOC_Os06g12120	1.56016	1.01e-05	BRASSINOSTEROID INSENSITIVE 1-associated receptor kinase 1 precursor, putative, expressed
LOC_Os06g12250	1.51495	4.18e-05	sphingolipid C4-hydroxylase SUR2, putative, expressed
LOC_Os06g12440	4.23495	0.0143534	LTPL60 - Protease inhibitor/seed storage/LTP family protein precursor, putative, expressed
LOC_Os06g12590	1.09183	3.52e-07	protein kinase, putative, expressed
LOC_Os06g13090	2.29488	3.44e-05	armadillo/beta-catenin repeat family protein, putative, expressed
LOC_Os06g13180	4.37043	1.25e-07	metalloendoproteinase 1 precursor, putative, expressed
LOC_Os06g13190	2.73677	0.00211418	expressed protein
LOC_Os06g13460	3.23425	1.46e-20	SAM dependent carboxyl methyltransferase family protein, putative, expressed
LOC_Os06g13870	2.39053	4.33e-12	U-box protein CMPG1, putative, expressed
LOC_Os06g13940	6.18692	3.92e-17	expressed protein
LOC_Os06g14180	4.18269	2.49e-15	expressed protein
LOC_Os06g14260	4.40028	1.32e-05	lectin-like receptor kinase, putative, expressed
LOC_Os06g14490	1.5635	1.13e-06	calmodulin-binding heat-shock protein, putative, expressed
LOC_Os06g14780	1.3637	2.89e-06	expressed protein
LOC_Os06g15600	5.67865	0.00511638	plastocyanin-like domain containing protein, putative, expressed
LOC_Os06g15680	1.20867	0.0272737	cytochrome P450 71A6, putative, expressed
LOC_Os06g15740	2.92267	0.0154616	expressed protein
LOC_Os06g16060	4.1604	0.00283564	zinc finger, C3HC4 type domain containing protein, expressed
LOC_Os06g16300	1.58141	0.00260441	BRASSINOSTEROID INSENSITIVE 1-associated receptor kinase 1 precursor, putative, expressed
LOC_Os06g16450	1.34649	0.0352028	Leucine Rich Repeat family protein, expressed
LOC_Os06g16500	3.15688	0.0331305	expressed protein
LOC_Os06g17020	4.38418	1.12e-14	anthocyanin 3-O-beta-glucosyltransferase, putative, expressed
LOC_Os06g17140	2.14626	0.000241542	UDP-glucoronosyl and UDP-glucosyl transferase domain containing protein, expressed
LOC_Os06g17560	2.29188	0.0124339	cadmium tolerance factor, putative, expressed
LOC_Os06g18000	3.85585	3.79e-28	protein kinase domain containing protein, expressed
LOC_Os06g19070	1.7105	1.33e-06	cytochrome P450, putative, expressed
LOC_Os06g19370	1.95619	1.96e-16	cadmium tolerance factor, putative, expressed
LOC_Os06g19990	1.067	1.74e-08	GPI-anchored protein, putative, expressed
LOC_Os06g20790	8.04317	6.53e-10	SAM dependent carboxyl methyltransferase, putative, expressed
LOC_Os06g20820	4.79331	2.63e-10	expressed protein
LOC_Os06g20900	5.88151	0.000183029	expressed protein
LOC_Os06g20960	9.01776	2.1e-13	SAM dependent carboxyl methyltransferase, putative, expressed
LOC_Os06g21110	1.85556	0.000170279	expressed protein
LOC_Os06g22100	1.03911	0.0223486	DNA binding protein, putative, expressed
LOC_Os06g22440	2.68988	0.000671138	SAM dependent carboxyl methyltransferase, putative, expressed
LOC_Os06g24070	2.31207	1.04e-14	myb-like DNA-binding domain containing protein, expressed
LOC_Os06g24990	2.21069	1.81e-05	xylanase inhibitor protein 1 precursor, putative, expressed
LOC_Os06g25010	1.76181	6.11e-11	glycosyl hydrolase, putative, expressed
LOC_Os06g27560	1.29302	2.9e-09	glycosyltransferase protein, putative, expressed
LOC_Os06g27700	3.3129	0.00776944	retrotransposon protein, putative, unclassified, expressed
LOC_Os06g27710	2.09274	0.0404066	retrotransposon protein, putative, unclassified, expressed
LOC_Os06g27760	2.19703	1.1e-08	peptide methionine sulfoxide reductase msrB, putative, expressed
LOC_Os06g28194	1.70932	0.0268259	expressed protein
LOC_Os06g28630	1.23986	0.0127551	expressed protein
LOC_Os06g28790	5.35597	0.0116031	expressed protein
LOC_Os06g28800	5.70895	0.000647894	expressed protein
LOC_Os06g29110	2.86716	3.52e-06	MLO domain containing protein, putative, expressed
LOC_Os06g29730	6.98544	7.09e-07	RALFL28 - Rapid ALkalinization Factor RALF family protein precursor, expressed
LOC_Os06g29994	1.89749	0.0010352	MATE efflux family protein, putative, expressed
LOC_Os06g30030	2.62265	0.0446333	DUF617 domain containing protein, expressed
LOC_Os06g30400	1.71263	6.99e-17	expressed protein
LOC_Os06g30560	3.71483	0.0164863	transposon protein, putative, CACTA, En/Spm sub-class, expressed
LOC_Os06g30640	2.12961	3.23e-20	cytochrome P450, putative, expressed
LOC_Os06g30970	1.36196	2.3e-11	ubiquitin-conjugating enzyme, putative, expressed
LOC_Os06g30990	1.9337	0.0197135	retrotransposon protein, putative, unclassified, expressed
LOC_Os06g32990	5.83958	3.6e-06	peroxidase precursor, putative, expressed
LOC_Os06g33390	3.26518	0.00196658	avr9/Cf-9 rapidly elicited protein 194, putative, expressed
LOC_Os06g33970	6.28673	4.37e-06	VQ domain containing protein, putative, expressed
LOC_Os06g35140	2.40093	0.0177027	MYB family transcription factor, putative, expressed
LOC_Os06g35520	3.94933	8.87e-06	peroxidase precursor, putative, expressed
LOC_Os06g35560	4.97652	0.000552862	reticuline oxidase-like protein precursor, putative, expressed
LOC_Os06g35630	1.44056	0.000167656	reticuline oxidase-like protein precursor, putative, expressed
LOC_Os06g35700	4.45187	0.00115276	reticuline oxidase-like protein precursor, putative, expressed
LOC_Os06g36000	2.71342	1.18e-07	AP2 domain containing protein, expressed
LOC_Os06g36070	1.36678	0.000248381	expressed protein
LOC_Os06g36270	2.35909	8.87e-15	receptor-like protein kinase 5 precursor, putative, expressed
LOC_Os06g36310	1.21279	0.0340166	receptor-like protein kinase 5 precursor, putative, expressed
LOC_Os06g36390	1.09226	2.97e-06	expressed protein
LOC_Os06g36670	5.71344	1.16e-10	bet v I allergen family protein, putative, expressed
LOC_Os06g36880	1.01644	0.00166051	cysteine synthase, putative, expressed
LOC_Os06g37224	3.38718	1.69e-09	cytochrome P450, putative, expressed
LOC_Os06g37300	2.69915	4.47e-25	cytochrome P450, putative, expressed
LOC_Os06g37330	3.40271	0.0229434	cytochrome P450, putative, expressed
LOC_Os06g37620	1.65045	1.91e-08	protein kinase family protein, putative, expressed
LOC_Os06g37680	1.51817	5.71e-13	expressed protein
LOC_Os06g38750	3.00021	0.0414505	proline-rich family protein, putative, expressed
LOC_Os06g39100	1.11408	0.0234032	expressed protein
LOC_Os06g39110	5.4988	1.69e-26	expressed protein
LOC_Os06g39120	5.6328	1.43e-47	expressed protein
LOC_Os06g39140	1.45126	1.17e-12	hemoglobin-like protein HbO, putative, expressed
LOC_Os06g39240	4.67043	3.07e-11	endothelial differentiation-related factor 1, putative, expressed
LOC_Os06g39330	1.14687	1.07e-05	UDP-glucoronosyl and UDP-glucosyl transferase domain containing protein, expressed
LOC_Os06g40070	1.67074	0.0304563	NADP-dependent oxidoreductase, putative, expressed
LOC_Os06g40170	1.06851	2.45e-07	phospholipase D, putative, expressed
LOC_Os06g40210	1.50569	4.24e-12	expressed protein
LOC_Os06g40770	1.38479	0.0435947	expressed protein
LOC_Os06g41450	2.38308	4.98e-22	VQ domain containing protein, putative, expressed
LOC_Os06g41800	2.83837	0.0257888	dihydroflavonol-4-reductase, putative, expressed
LOC_Os06g41840	1.69124	3.63e-13	reductase, putative, expressed
LOC_Os06g41940	6.64697	2.61e-08	expressed protein
LOC_Os06g41980	1.88095	0.0361935	LYK8, putative, expressed
LOC_Os06g42560	1.11476	8.28e-12	tryptophan synthase beta chain 2, putative, expressed
LOC_Os06g43080	5.76032	7.9e-07	expressed protein
LOC_Os06g43600	2.22642	0.0012581	LTPL129 - Protease inhibitor/seed storage/LTP family protein precursor, expressed
LOC_Os06g43720	2.84691	0.0112838	expressed protein
LOC_Os06g43780	3.97306	0.000175508	expressed protein
LOC_Os06g44010	7.99842	9.52e-14	WRKY28, expressed
LOC_Os06g44170	2.36587	5.82e-36	NAD dependent epimerase/dehydratase family protein, putative, expressed
LOC_Os06g44220	1.87553	0.0447167	OsRCI2-9 - Putative low temperature and salt responsive protein, expressed
LOC_Os06g44250	1.91673	0.00687144	haemolysin-III, putative, expressed
LOC_Os06g44360	3.87269	2.12e-06	expressed protein
LOC_Os06g45060	1.37529	3.1e-05	expressed protein
LOC_Os06g45480	1.45328	8.89e-15	hydrolase, putative, expressed
LOC_Os06g45570	3.33657	5.78e-28	VQ domain containing protein, putative, expressed
LOC_Os06g45580	1.83165	0.0420108	RING-H2 finger protein, putative, expressed
LOC_Os06g45630	5.56369	0.00102659	expressed protein
LOC_Os06g45890	2.59356	4.65e-17	MYB family transcription factor, putative, expressed
LOC_Os06g45960	5.36349	0.00634136	cytochrome P450, putative, expressed
LOC_Os06g45970	6.41945	8.38e-05	OsSAUR26 - Auxin-responsive SAUR gene family member, expressed
LOC_Os06g46149	4.63641	2.11e-09	serine/arginine repetitive matrix protein 1, putative, expressed
LOC_Os06g46140	2.58515	8.33e-05	expressed protein
LOC_Os06g46340	2.65182	1.1e-08	glycosyl hydrolase, family 31, putative, expressed
LOC_Os06g46740	3.08431	0.00416126	early nodulin 20 precursor, putative, expressed
LOC_Os06g46780	4.43832	3.66e-05	LTPL61 - Protease inhibitor/seed storage/LTP family protein precursor, putative, expressed
LOC_Os06g46870	4.61283	0.00174503	LTPL62 - Protease inhibitor/seed storage/LTP family protein precursor, putative, expressed
LOC_Os06g46970	2.09259	6.46e-13	wound induced protein, putative, expressed
LOC_Os06g46980	8.10666	3.63e-28	expressed protein
LOC_Os06g47360	9.36727	1.89e-13	beta-expansin precursor, putative, expressed
LOC_Os06g47470	1.50632	4.99e-05	TKL_IRAK_DUF26-lh.2 - DUF26 kinases have homology to DUF26 containing loci, expressed
LOC_Os06g47530	1.51437	0.000547374	TKL_IRAK_DUF26-lh.6 - DUF26 kinases have homology to DUF26 containing loci, expressed
LOC_Os06g47550	1.07284	2.46e-08	cadmium/zinc-transporting ATPase, putative, expressed
LOC_Os06g47700	1.70958	3.34e-08	serine/threonine-protein kinase BRI1-like 2 precursor, putative, expressed
LOC_Os06g48000	2.26487	6.14e-07	peroxidase precursor, putative, expressed
LOC_Os06g48010	1.81832	4.16e-07	peroxidase precursor, putative, expressed
LOC_Os06g48290	3.39103	0.0130428	homeobox associated leucine zipper, putative, expressed
LOC_Os06g48680	1.34017	4.03e-06	expressed protein
LOC_Os06g49000	1.22924	1.99e-13	expressed protein
LOC_Os06g49340	3.3549	1.71e-05	OsFBDUF35 - F-box and DUF domain containing protein, expressed
LOC_Os06g49660	2.16905	0.0003579	transferase family protein, putative, expressed
LOC_Os06g49880	2.04	1.03e-23	B-box zinc finger family protein, putative, expressed
LOC_Os06g50040	1.13232	3.04e-12	OsSAUR29 - Auxin-responsive SAUR gene family member, expressed
LOC_Os06g50080	1.05936	1.05e-09	DUF581 domain containing protein, expressed
LOC_Os06g50180	1.16899	0.00269657	DUF803 domain containing, putative, expressed
LOC_Os06g50220	1.71334	1.48e-20	expressed protein
LOC_Os06g50230	1.02318	2.77e-10	expressed protein
LOC_Os06g50390	2.14672	6.67e-13	eukaryotic aspartyl protease domain containing protein, expressed
LOC_Os06g50539	2.0979	9.48e-06	expressed protein
LOC_Os06g50930	1.2271	5.82e-09	rhodanese-like domain containing protein, putative, expressed
LOC_Os06g50950	1.85222	1.39e-17	GDSL-like lipase/acylhydrolase, putative, expressed
LOC_Os06g51050	5.48962	0.00130262	CHIT7 - Chitinase family protein precursor, expressed
LOC_Os06g51060	2.16595	8.37e-06	CHIT8 - Chitinase family protein precursor, expressed
LOC_Os06g51070	4.62715	8.34e-20	no apical meristem protein, putative, expressed
LOC_Os06g51170	1.20274	0.00132618	serine/threonine-protein kinase Cx32, chloroplast precursor, putative, expressed
LOC_Os06g51260	1.60374	0.00147963	MYB family transcription factor, putative, expressed
LOC_Os07g01090	1.57072	0.0046876	transmembrane amino acid transporter protein, putative, expressed
LOC_Os07g01560	3.05073	9.04e-15	transporter family protein, putative, expressed
LOC_Os07g01750	1.7549	1.93e-08	MATE efflux family protein, putative, expressed
LOC_Os07g02330	2.31164	2.56e-12	protein phosphatase 2C, putative, expressed
LOC_Os07g02570	1.89263	0.00348218	NB-ARC domain containing protein, expressed
LOC_Os07g02690	3.09734	0.00112523	DUF538 domain containing protein, putative, expressed
LOC_Os07g02810	1.16981	0.000637315	L-ascorbate oxidase homolog precursor, putative, expressed
LOC_Os07g02850	6.49031	4.77e-06	DUF538 domain containing protein, putative, expressed
LOC_Os07g02880	4.25427	7.25e-08	DUF538 domain containing protein, putative, expressed
LOC_Os07g02920	2.53911	0.0014493	DUF538 domain containing protein, putative, expressed
LOC_Os07g02970	1.36349	0.00210561	expressed protein
LOC_Os07g03030	1.9047	0.000328676	expressed protein
LOC_Os07g03710	5.3493	1.16e-07	SCP-like extracellular protein, expressed
LOC_Os07g03780	5.9208	0.000140151	lectin-like receptor kinase, putative, expressed
LOC_Os07g03820	6.63131	3.46e-06	lectin-like receptor kinase, putative, expressed
LOC_Os07g03860	1.6672	0.0419665	lectin-like receptor kinase 7, putative, expressed
LOC_Os07g04060	2.70921	3.47e-06	expressed protein
LOC_Os07g04130	4.84124	0.0111139	expressed protein
LOC_Os07g04810	1.0993	0.0351286	protein kinase domain containing protein, expressed
LOC_Os07g04940	1.60204	0.0495002	uncharacterized PE-PGRS family protein PE_PGRS54 precursor, putative, expressed
LOC_Os07g05010	1.18556	1.58e-11	helix-loop-helix DNA-binding domain containing protein, expressed
LOC_Os07g05360	1.18496	4.03e-12	photosystem II 10 kDa polypeptide, chloroplast precursor, putative, expressed
LOC_Os07g05830	3.6917	0.0133047	zinc-finger protein, putative, expressed
LOC_Os07g07440	5.15253	6.83e-07	versicolorin reductase, putative, expressed
LOC_Os07g07990	1.53406	0.0149478	uncharacterized protein At4g06744 precursor, putative, expressed
LOC_Os07g08970	1.20844	3.1e-07	uncharacterized protein ycf45, putative, expressed
LOC_Os07g09110	1.50064	0.0378631	OsFBX219 - F-box domain containing protein, expressed
LOC_Os07g09520	1.43751	0.000880354	expressed protein
LOC_Os07g09630	2.73344	1.19e-06	oxidoreductase, putative, expressed
LOC_Os07g10470	4.84124	0.0111139	transposon protein, putative, unclassified, expressed
LOC_Os07g11600	2.15753	0.00752391	retrotransposon protein, putative, unclassified, expressed
LOC_Os07g12340	1.75807	1.42e-09	NAC domain-containing protein 67, putative, expressed
LOC_Os07g12510	1.05248	0.000234213	AP2 domain containing protein, expressed
LOC_Os07g12800	2.62006	1.97e-06	expressed protein
LOC_Os07g12890	2.40471	5.23e-20	metal cation transporter, putative, expressed
LOC_Os07g13770	1.62165	4.01e-13	UDP-glucoronosyl and UDP-glucosyl transferase domain containing protein, expressed
LOC_Os07g13800	2.43651	0.000116971	cytokinin-N-glucosyltransferase, putative, expressed
LOC_Os07g14140	2.93998	0.0280893	LTPL54 - Protease inhibitor/seed storage/LTP family protein precursor, putative, expressed
LOC_Os07g14740	1.21323	0.0252674	harpin-induced protein 1 domain containing protein, expressed
LOC_Os07g14820	4.60193	0.0237002	expressed protein
LOC_Os07g15020	2.09973	0.000370968	expressed protein
LOC_Os07g15940	1.52311	0.00875671	legume lectins beta domain containing protein, expressed
LOC_Os07g16360	2.98273	0.00778304	retrotransposon protein, putative, unclassified, expressed
LOC_Os07g18990	2.64572	6.26e-12	LTPL40 - Protease inhibitor/seed storage/LTP family protein precursor, expressed
LOC_Os07g19444	1.87516	1.73e-12	regulatory protein, putative, expressed
LOC_Os07g22080	2.77534	0.0499364	retrotransposon protein, putative, Ty3-gypsy subclass
LOC_Os07g22730	4.59827	8.93e-17	AP2 domain containing protein, expressed
LOC_Os07g22770	2.19226	2.15e-08	AP2 domain containing protein, expressed
LOC_Os07g22930	1.32525	8.83e-07	starch synthase, putative, expressed
LOC_Os07g23340	1.22646	2.49e-06	male sterility protein, putative, expressed
LOC_Os07g23410	12.0136	6.8e-24	fatty acid desaturase, putative, expressed
LOC_Os07g23430	6.35989	1.88e-10	fatty acid desaturase, putative, expressed
LOC_Os07g23485	3.35389	0.0449763	expressed protein
LOC_Os07g26520	1.55496	6.9e-11	expressed protein
LOC_Os07g26550	5.62199	5.12e-10	expressed protein
LOC_Os07g28040	4.997	0.00167041	O-methyltransferase, putative, expressed
LOC_Os07g29224	1.17246	1.59e-06	expressed protein
LOC_Os07g29230	7.80711	0.000447945	LTPL63 - Protease inhibitor/seed storage/LTP family protein precursor, putative, expressed
LOC_Os07g29760	2.15073	0.0490677	cysteine proteinase A494 precursor, putative, expressed
LOC_Os07g30960	1.26035	0.0403984	monooxygenase, putative, expressed
LOC_Os07g31190	4.96207	0.00912302	OsWAK71 - OsWAK receptor-like cytoplasmic kinase OsWAK-RLCK, expressed
LOC_Os07g31770	7.64519	3.33e-07	chalcone synthase, putative, expressed
LOC_Os07g31960	1.40825	0.000106662	UDP-glucoronosyl and UDP-glucosyl transferase domain containing protein, expressed
LOC_Os07g32010	1.54406	3.42e-12	UDP-glucoronosyl and UDP-glucosyl transferase domain containing protein, expressed
LOC_Os07g32380	1.03507	6.25e-09	protein phosphatase 2C, putative, expressed
LOC_Os07g32570	1.08938	7.95e-13	OsAPRL1 adenosine 5'-phosphosulfate reductase-like OsAPRL1, expressed
LOC_Os07g32640	4.47637	0.0373613	hypothetical protein
LOC_Os07g32710	2.25642	0.000211793	retrotransposon protein, putative, unclassified, expressed
LOC_Os07g33060	4.2483	0.00300217	expressed protein
LOC_Os07g33170	1.81639	0.0191935	retrotransposon protein, putative, unclassified, expressed
LOC_Os07g33440	1.83662	5.09e-05	cytochrome P450, putative, expressed
LOC_Os07g33850	1.0093	3.59e-06	ras-related protein, putative, expressed
LOC_Os07g34250	2.42926	0.00489494	peptidase aspartic family protein, putative, expressed
LOC_Os07g34260	7.3495	3.71e-08	chalcone and stilbene synthases, putative, expressed
LOC_Os07g34410	2.40632	0.00550281	retrotransposon protein, putative, unclassified, expressed
LOC_Os07g34420	5.53465	7.74e-06	lipase class 3 family protein, putative, expressed
LOC_Os07g34620	1.39993	4.22e-06	expressed protein
LOC_Os07g34640	1.78182	4.19e-10	pyruvate Pi dikinase regulatory protein, putative, expressed
LOC_Os07g34720	1.61452	0.00391374	harpin-induced protein 1 domain containing protein, expressed
LOC_Os07g34850	2.2041	0.000632411	aspartic proteinase nepenthesin, putative, expressed
LOC_Os07g34900	3.79311	0.000819628	aspartic proteinase nepenthesin precursor, putative, expressed
LOC_Os07g34940	7.15509	4.15e-07	aspartic proteinase nepenthesin-1 precursor, putative, expressed
LOC_Os07g35160	2.42916	1.36e-05	expressed protein
LOC_Os07g35180	3.52361	1.44e-15	hypothetical protein
LOC_Os07g35260	1.38285	7.82e-05	TKL_IRAK_DUF26-lc.9 - DUF26 kinases have homology to DUF26 containing loci, expressed
LOC_Os07g35310	2.31012	5.63e-14	TKL_IRAK_DUF26-lc.12 - DUF26 kinases have homology to DUF26 containing loci, expressed
LOC_Os07g35330	1.67249	6.16e-07	TKL_IRAK_DUF26-lc.13 - DUF26 kinases have homology to DUF26 containing loci, expressed
LOC_Os07g35340	1.73554	1.09e-07	TKL_IRAK_DUF26-lc.14 - DUF26 kinases have homology to DUF26 containing loci, expressed
LOC_Os07g35350	1.49627	0.00241288	glucan endo-1,3-beta-glucosidase precursor, putative, expressed
LOC_Os07g35370	5.20692	1.01e-17	TKL_IRAK_DUF26-lc.15 - DUF26 kinases have homology to DUF26 containing loci, expressed
LOC_Os07g35380	3.88614	2.43e-12	TKL_IRAK_DUF26-lc.16 - DUF26 kinases have homology to DUF26 containing loci, expressed
LOC_Os07g35390	4.77777	2.21e-28	TKL_IRAK_DUF26-lc.17 - DUF26 kinases have homology to DUF26 containing loci, expressed
LOC_Os07g35410	4.28215	1.12e-10	TKL_IRAK_DUF26-lc.18 - DUF26 kinases have homology to DUF26 containing loci, expressed
LOC_Os07g35480	2.93303	4.39e-07	glucan endo-1,3-beta-glucosidase precursor, putative, expressed
LOC_Os07g35540	1.59634	1.82e-06	TKL_IRAK_DUF26-lc.19 - DUF26 kinases have homology to DUF26 containing loci, expressed
LOC_Os07g35560	7.81776	9.98e-10	glucan endo-1,3-beta-glucosidase precursor, putative, expressed
LOC_Os07g35580	2.09055	2.6e-15	TKL_IRAK_DUF26-lc.20 - DUF26 kinases have homology to DUF26 containing loci, expressed
LOC_Os07g35630	4.70631	0.0169015	retrotransposon protein, putative, Ty3-gypsy subclass, expressed
LOC_Os07g35640	3.56574	5.06e-09	expressed protein
LOC_Os07g35650	5.04134	0.0103941	TKL_IRAK_DUF26-lc.2 - DUF26 kinases have homology to DUF26 containing loci, expressed
LOC_Os07g35680	3.72449	3.84e-32	TKL_IRAK_DUF26-lc22 - DUF26 kinases have homology to DUF26 containing loci, expressed
LOC_Os07g35690	1.25785	1.88e-06	TKL_IRAK_DUF26-lc.3 - DUF26 kinases have homology to DUF26 containing loci, expressed
LOC_Os07g35740	1.66341	4.37e-07	TKL_IRAK_DUF26-ld.2 - DUF26 kinases have homology to DUF26 containing loci, expressed
LOC_Os07g35750	2.83812	2.23e-10	TKL_IRAK_DUF26-ld.3 - DUF26 kinases have homology to DUF26 containing loci, expressed
LOC_Os07g35790	4.61211	2.52e-53	TKL_IRAK_DUF26-ld.5 - DUF26 kinases have homology to DUF26 containing loci, expressed
LOC_Os07g35810	2.42302	8.43e-10	TKL_IRAK_DUF26-ld.6 - DUF26 kinases have homology to DUF26 containing loci, expressed
LOC_Os07g35840	2.34818	0.000106665	transposon protein, putative, CACTA, En/Spm sub-class, expressed
LOC_Os07g36120	1.90679	0.0418486	expressed protein
LOC_Os07g36544	1.64292	1.07e-09	serine/threonine-protein kinase receptor precursor, putative, expressed
LOC_Os07g36740	7.45832	1.09e-09	CSLF4 - cellulose synthase-like family F; beta1,3;1,4 glucan synthase, expressed
LOC_Os07g37280	5.54852	2.51e-15	hypothetical protein
LOC_Os07g37320	2.39807	9.82e-21	transporter family protein, putative, expressed
LOC_Os07g37420	1.46169	0.000105663	versicolorin reductase, putative, expressed
LOC_Os07g37454	4.34031	2.08e-06	urate anion exchanger, putative, expressed
LOC_Os07g37550	1.24669	5.76e-22	chlorophyll A-B binding protein, putative, expressed
LOC_Os07g38070	1.02436	1.23e-05	protein kinase, putative, expressed
LOC_Os07g38250	6.35146	4.04e-05	expressed protein
LOC_Os07g38800	1.82964	5.89e-14	lectin-like receptor kinase, putative, expressed
LOC_Os07g38810	2.04262	1.35e-12	lectin receptor-type protein kinase, putative, expressed
LOC_Os07g39350	1.75367	2.13e-21	transporter family protein, putative, expressed
LOC_Os07g39720	2.96478	4.87e-05	expressed protein
LOC_Os07g39900	1.06344	5.99e-07	interferon-related developmental regulator, putative, expressed
LOC_Os07g40300	1.08776	0.0400163	ZOS7-10 - C2H2 zinc finger protein, expressed
LOC_Os07g40620	1.04071	2.17e-07	saccharopine dehydrogenase, putative, expressed
LOC_Os07g40986	2.28805	0.0047449	NAD dependent epimerase/dehydratase family protein, putative, expressed
LOC_Os07g41240	1.01523	0.0473591	cytochrome P450, putative, expressed
LOC_Os07g41340	5.90726	1.48e-10	B12D protein, putative, expressed
LOC_Os07g41350	9.52418	3.9e-13	B12D protein, putative, expressed
LOC_Os07g41460	2.5613	0.000737124	sulfotransferase domain containing protein, expressed
LOC_Os07g41820	1.13886	7.36e-11	stress responsive A/B Barrel domain containing protein, expressed
LOC_Os07g42150	1.80722	0.0204499	transcription initiation factor IID, putative, expressed
LOC_Os07g42310	1.09512	6.9e-07	lung seven transmembrane domain containing protein, putative, expressed
LOC_Os07g42324	1.2371	1.63e-05	expressed protein
LOC_Os07g42370	1.27158	1.18e-23	zinc-finger protein, putative, expressed
LOC_Os07g42510	2.91765	2.6e-29	AP2 domain containing protein, expressed
LOC_Os07g42740	1.16931	0.00821772	DUF1645 domain containing protein, putative, expressed
LOC_Os07g42960	1.06505	8.42e-18	phospho-2-dehydro-3-deoxyheptonate aldolase, chloroplast precursor, putative, expressed
LOC_Os07g43160	1.10515	0.00830378	uncharacterized glycosyl hydrolase Rv2006/MT2062, putative, expressed
LOC_Os07g43250	1.56249	0.0100275	SKP1-like protein 1B, putative, expressed
LOC_Os07g43530	1.06032	1.73e-05	helix-loop-helix DNA-binding domain containing protein, expressed
LOC_Os07g43700	1.11496	0.00391381	lactate/malate dehydrogenase, putative, expressed
LOC_Os07g43800	2.83136	5.74e-28	EF hand family protein, putative, expressed
LOC_Os07g43925	2.04564	7e-13	expressed protein
LOC_Os07g44130	1.58371	0.000569413	cytochrome P450 72A1, putative, expressed
LOC_Os07g44140	4.19616	9.07e-14	cytochrome P450 72A1, putative, expressed
LOC_Os07g44440	9.16876	5.2e-12	peroxiredoxin, putative, expressed
LOC_Os07g44780	1.32548	4.22e-05	GDSL-like lipase/acylhydrolase, putative, expressed
LOC_Os07g44910	1.6588	0.0128417	gibberellin receptor GID1L2, putative, expressed
LOC_Os07g45000	1.21086	5.35e-07	cytochrome P450, putative, expressed
LOC_Os07g45260	5.65056	0.0264885	glycosyl transferase 8 domain containing protein, putative, expressed
LOC_Os07g45290	3.55759	0.000295818	cytochrome P450 72A1, putative, expressed
LOC_Os07g46210	5.26435	0.0102579	LTPL2 - Protease inhibitor/seed storage/LTP family protein precursor, expressed
LOC_Os07g46846	3.42156	5.75e-14	sex determination protein tasselseed-2, putative, expressed
LOC_Os07g46852	1.97063	4.41e-11	sex determination protein tasselseed-2, putative, expressed
LOC_Os07g46860	4.57249	0.0299979	sex determination protein tasselseed-2, putative, expressed
LOC_Os07g46870	3.07185	3.12e-17	sex determination protein tasselseed-2, putative, expressed
LOC_Os07g46920	2.08127	0.0340478	sex determination protein tasselseed-2, putative, expressed
LOC_Os07g47620	1.92272	8.1e-07	universal stress protein domain containing protein, putative, expressed
LOC_Os07g47660	2.79204	3.4e-05	expressed protein
LOC_Os07g47670	2.39369	4.01e-10	hypoxia-responsive family protein, putative, expressed
LOC_Os07g47790	5.59196	4.9e-13	AP2 domain containing protein, expressed
LOC_Os07g47990	1.51494	5.86e-11	peroxidase precursor, putative, expressed
LOC_Os07g48010	3.73537	0.000670034	peroxidase precursor, putative, expressed
LOC_Os07g48020	4.67723	3.16e-13	peroxidase precursor, putative, expressed
LOC_Os07g48060	4.10972	5.26e-08	peroxidase precursor, putative, expressed
LOC_Os07g48090	1.67001	5.28e-12	CAMK_KIN1/SNF1/Nim1_like.30 - CAMK includes calcium/calmodulin depedent protein kinases, expressed
LOC_Os07g48320	2.03257	1.28e-07	HAD superfamily phosphatase, putative, expressed
LOC_Os07g48330	1.04116	2.41e-07	cytochrome P450, putative, expressed
LOC_Os07g48390	1.53105	0.0024836	proline-rich protein, putative, expressed
LOC_Os07g48470	4.78056	0.0179938	retrotransposon protein, putative, unclassified, expressed
LOC_Os07g48500	1.72666	1.02e-15	stress responsive protein, putative, expressed
LOC_Os07g48550	3.68368	2.36e-19	no apical meristem protein, putative, expressed
LOC_Os07g48560	2.79869	0.0193653	homeobox domain containing protein, expressed
LOC_Os07g48710	1.43285	0.0358486	VQ domain containing protein, putative, expressed
LOC_Os07g48730	4.21947	4.38e-11	tyrosine protein kinase domain containing protein, putative, expressed
LOC_Os07g48870	4.47464	0.000876112	MYB family transcription factor, putative, expressed
LOC_Os07g49080	4.51423	5.5e-14	COBRA-like protein 7 precursor, putative, expressed
LOC_Os07g49114	1.74498	4.68e-25	wound-induced protein WI12, putative, expressed
LOC_Os08g01370	1.60798	9.84e-06	expressed protein
LOC_Os08g01480	2.24492	0.0117984	cytochrome P450, putative, expressed
LOC_Os08g02210	1.60657	0.000478411	expressed protein
LOC_Os08g02700	2.40465	1.49e-14	fructose-bisphospate aldolase isozyme, putative, expressed
LOC_Os08g03240	3.04818	0.000504579	lectin-like receptor kinase 1, putative, expressed
LOC_Os08g03350	1.81308	1.19e-16	amino acid transporter, putative, expressed
LOC_Os08g03420	2.22373	7.04e-08	kelch repeat protein, putative, expressed
LOC_Os08g04210	4.3488	3.83e-05	cysteine-rich repeat secretory protein 55 precursor, putative, expressed
LOC_Os08g04230	2.92764	0.0477494	cysteine-rich repeat secretory protein 55 precursor, putative, expressed
LOC_Os08g04240	3.14287	0.00695586	cysteine-rich repeat secretory protein 55 precursor, putative, expressed
LOC_Os08g04340	8.05752	1.91e-09	plastocyanin-like domain containing protein, putative, expressed
LOC_Os08g04350	7.56834	1.15e-07	plastocyanin-like domain containing protein, putative, expressed
LOC_Os08g04370	8.11655	8.23e-10	plastocyanin-like domain containing protein, putative, expressed
LOC_Os08g04540	3.97384	1.1e-06	decarboxylase, putative, expressed
LOC_Os08g04630	1.13617	3.07e-06	external NADH-ubiquinone oxidoreductase 1, mitochondrial precursor, putative, expressed
LOC_Os08g04800	3.57205	4.44e-06	triacylglycerol lipase like protein, putative, expressed
LOC_Os08g05600	4.55447	0.0245895	aquaporin protein, putative, expressed
LOC_Os08g05780	1.40857	0.0407741	expressed protein
LOC_Os08g05960	3.37028	6.07e-06	expressed protein
LOC_Os08g05970	1.74789	0.0375171	expressed protein
LOC_Os08g06110	2.60202	9.63e-17	MYB family transcription factor, putative, expressed
LOC_Os08g06170	6.11576	5.15e-07	berberine and berberine like domain containing protein, expressed
LOC_Os08g06180	4.42049	0.00103294	reticuline oxidase precursor, putative
LOC_Os08g06280	1.37298	9.16e-13	LSD1 zinc finger domain containing protein, expressed
LOC_Os08g07240	2.26766	0.0430428	expressed protein
LOC_Os08g07390	1.91187	6.33e-12	mla1, putative, expressed
LOC_Os08g07490	1.4013	0.0411712	expressed protein
LOC_Os08g07590	4.59016	0.0228081	expressed protein
LOC_Os08g07630	4.74753	0.0153159	expressed protein
LOC_Os08g07660	6.91778	1.39e-06	expressed protein
LOC_Os08g07730	2.70491	5.06e-08	transferase family protein, putative, expressed
LOC_Os08g08084	4.8101	0.0019137	expressed protein
LOC_Os08g08100	4.19478	4.7e-17	expressed protein
LOC_Os08g08160	1.53351	0.00159495	expressed protein
LOC_Os08g08250	1.73852	0.00854329	expressed protein
LOC_Os08g08420	5.06818	0.00291769	expressed protein
LOC_Os08g08440	1.32504	7.46e-09	expressed protein
LOC_Os08g08700	1.76036	0.0383092	ubiquitin family protein, putative, expressed
LOC_Os08g08990	8.94496	1.62e-13	Cupin domain containing protein, expressed
LOC_Os08g09000	3.33294	3.21e-18	Cupin domain containing protein, expressed
LOC_Os08g09010	3.15844	1.12e-51	Cupin domain containing protein, expressed
LOC_Os08g09040	2.52082	0.0158102	Cupin domain containing protein, expressed
LOC_Os08g09060	9.63499	1.64e-14	Cupin domain containing protein, expressed
LOC_Os08g09080	6.98075	4.23e-07	Cupin domain containing protein, expressed
LOC_Os08g09390	1.0711	0.0210193	OsFBX264 - F-box domain containing protein, expressed
LOC_Os08g09830	1.36844	0.00389886	BTB and MATH domain containing protein, putative, expressed
LOC_Os08g09840	2.49453	3.16e-09	WRKY117, expressed
LOC_Os08g09880	2.08153	0.000948919	transposon protein, putative, unclassified, expressed
LOC_Os08g10260	1.73889	3.18e-05	NBS-LRR disease resistance protein, putative, expressed
LOC_Os08g10290	3.66791	7.94e-20	SHR5-receptor-like kinase, putative, expressed
LOC_Os08g10300	1.1634	3.42e-05	SHR5-receptor-like kinase, putative, expressed
LOC_Os08g10304	1.44331	0.0274701	expressed protein
LOC_Os08g10310	6.76935	3.01e-65	SHR5-receptor-like kinase, putative, expressed
LOC_Os08g11150	2.57244	0.00178824	retrotransposon protein, putative, unclassified, expressed
LOC_Os08g11420	3.24009	0.00071817	retrotransposon protein, putative, Ty3-gypsy subclass, expressed
LOC_Os08g13270	2.9415	0.0343512	expressed protein
LOC_Os08g13440	6.39467	2.26e-05	cupin domain containing protein, expressed
LOC_Os08g13740	2.15165	0.0250444	expressed protein
LOC_Os08g13840	1.52642	3.4e-07	WRKY25, expressed
LOC_Os08g14720	1.94557	0.0198732	expressed protein
LOC_Os08g15050	2.36261	2.2e-05	CCT/B-box zinc finger protein, putative, expressed
LOC_Os08g15180	2.114	0.0178493	60S acidic ribosomal protein, putative, expressed
LOC_Os08g16050	1.43944	1.08e-09	tetraspanin family protein, putative, expressed
LOC_Os08g16580	1.05468	0.0151762	Cf2/Cf5 disease resistance protein, putative, expressed
LOC_Os08g18060	5.43856	0.00288585	expressed protein
LOC_Os08g19694	1.22677	3.58e-05	NB-ARC domain containing protein, expressed
LOC_Os08g20420	1.52686	0.00788101	MGD2, putative, expressed
LOC_Os08g22370	1.80006	0.00852989	retrotransposon protein, putative, unclassified, expressed
LOC_Os08g23580	1.11496	0.0141307	transposon protein, putative, CACTA, En/Spm sub-class, expressed
LOC_Os08g24200	4.33839	0.00106148	expressed protein
LOC_Os08g24300	5.05185	5.16e-11	expressed protein
LOC_Os08g24310	3.51745	3.82e-13	receptor-like protein kinase precursor, putative, expressed
LOC_Os08g24630	3.6235	0.00388881	protein kinase domain containing protein, expressed
LOC_Os08g25140	2.39155	6.59e-13	ethanol tolerance protein GEKO1, putative, expressed
LOC_Os08g25720	1.44611	3.52e-08	pyrophosphate--fructose 6-phosphate 1-phosphotransferase subunit alpha, putative, expressed
LOC_Os08g25830	2.86762	0.0129391	expressed protein
LOC_Os08g26820	2.33123	1.13e-13	plant protein of unknown function domain containing protein, expressed
LOC_Os08g26840	3.0502	3.84e-05	plant protein of unknown function domain containing protein, expressed
LOC_Os08g26850	1.20482	0.000694084	plant protein of unknown function domain containing protein, expressed
LOC_Os08g28560	2.85837	0.0198148	expressed protein
LOC_Os08g28670	2.75985	5.06e-12	pathogenesis-related Bet v I family protein, putative, expressed
LOC_Os08g28880	2.87881	0.0171691	patatin, putative, expressed
LOC_Os08g29340	1.69908	0.0282325	ligA, putative, expressed
LOC_Os08g29570	4.72761	4.6e-34	pleiotropic drug resistance protein 3, putative, expressed
LOC_Os08g29660	3.83432	8.6e-25	WRKY69, expressed
LOC_Os08g30510	7.06612	2.67e-14	expressed protein
LOC_Os08g30590	4.91733	0.0383528	C1-like domain containing protein, expressed
LOC_Os08g30610	4.38298	0.0434247	transposon protein, putative, CACTA, En/Spm sub-class, expressed
LOC_Os08g30770	1.25078	0.00130535	ABC transporter, ATP-binding protein, putative, expressed
LOC_Os08g30910	1.72712	5.52e-06	YDG/SRA domain containing protein, expressed
LOC_Os08g31280	4.65086	0.00619242	DC1, putative, expressed
LOC_Os08g31850	4.45626	8.43e-13	expressed protein
LOC_Os08g32120	1.15177	2.51e-11	expressed protein
LOC_Os08g33140	1.46321	3.27e-06	F-box domain containing protein, expressed
LOC_Os08g34150	1.93968	1.17e-11	OsTIL-2 Temperature-induced lipocalin-2, expressed
LOC_Os08g34200	4.50182	0.00250215	expressed protein
LOC_Os08g34210	2.58495	9.64e-08	aldehyde dehydrogenase, putative, expressed
LOC_Os08g34290	4.5831	2.14e-06	chorismate mutase, chloroplast precursor, putative, expressed
LOC_Os08g34330	3.01821	0.0394774	SMP-30/Gluconolaconase/LRE-like region containing protein, expressed
LOC_Os08g34360	1.14118	0.00332556	AP2 domain containing protein, expressed
LOC_Os08g34790	3.45246	1.49e-26	AMP-binding domain containing protein, expressed
LOC_Os08g35110	1.58673	0.00886673	OsSAUR33 - Auxin-responsive SAUR gene family member, expressed
LOC_Os08g35160	1.33864	1.95e-06	heat shock protein DnaJ, putative, expressed
LOC_Os08g35490	3.91092	9.63e-09	ctr copper transporter family protein, putative, expressed
LOC_Os08g35560	3.09321	0.0191594	expressed protein
LOC_Os08g35590	7.53035	4.35e-08	expressed protein
LOC_Os08g35600	1.88428	0.000386444	tyrosine protein kinase domain containing protein, putative, expressed
LOC_Os08g36310	3.8468	2.93e-10	cytochrome P450, putative, expressed
LOC_Os08g36480	1.91007	0.0120328	nitrate reductase, putative, expressed
LOC_Os08g36630	1.46196	1.6e-09	bifunctional monodehydroascorbate reductase and carbonic anhydrasenectarin-3 precursor, putative, expressed
LOC_Os08g37010	1.58936	0.00884092	gibberellin receptor GID1L2, putative, expressed
LOC_Os08g37050	1.82241	3.17e-07	gibberellin receptor GID1L2, putative, expressed
LOC_Os08g37250	3.87371	0.0363387	patatin, putative, expressed
LOC_Os08g37290	1.02692	0.0259267	basic helix-loop-helix, putative, expressed
LOC_Os08g37432	2.8359	2.51e-23	MATE efflux family protein, putative, expressed
LOC_Os08g37470	3.17943	0.0492523	2-aminoethanethiol dioxygenase, putative, expressed
LOC_Os08g37500	1.42823	0.000439465	expressed protein
LOC_Os08g37660	1.91421	0.00151945	plastocyanin-like domain containing protein, putative, expressed
LOC_Os08g37670	1.18423	1.32e-07	plastocyanin-like domain containing protein, putative, expressed
LOC_Os08g37760	1.13824	0.00130664	zinc finger, C3HC4 type domain containing protein, expressed
LOC_Os08g38040	1.22528	5.47e-05	transposon protein, putative, unclassified, expressed
LOC_Os08g38050	1.52417	0.00170592	transposon protein, putative, unclassified, expressed
LOC_Os08g38110	1.2943	0.0225626	cytokinin-O-glucosyltransferase 1, putative, expressed
LOC_Os08g38880	1.17751	3.71e-08	WD-40 repeat family protein, putative, expressed
LOC_Os08g38920	2.69768	3.44e-07	caffeoyl-CoA O-methyltransferase, putative, expressed
LOC_Os08g38960	1.66334	2.24e-08	expressed protein
LOC_Os08g39840	7.07267	1.21e-07	lipoxygenase, chloroplast precursor, putative, expressed
LOC_Os08g40270	1.88045	0.00803512	lectin-like protein kinase, putative, expressed
LOC_Os08g40680	3.50851	4.24e-06	glycosyl hydrolase, putative, expressed
LOC_Os08g40690	3.7078	0.000176791	glycosyl hydrolase, putative, expressed
LOC_Os08g40940	4.08476	2.04e-08	expressed protein
LOC_Os08g41000	1.82177	0.00261329	extracellular ligand-gated ion channel, putative, expressed
LOC_Os08g41470	2.07188	2.98e-14	proteophosphoglycan ppg4, putative, expressed
LOC_Os08g41820	3.20524	3.61e-09	exo70 exocyst complex subunit domain containing protein, expressed
LOC_Os08g42030	1.06846	0.0112567	peroxidase precursor, putative, expressed
LOC_Os08g42210	2.55274	0.0017415	expressed protein
LOC_Os08g42570	3.40981	6.02e-10	plant protein of unknown function domain containing protein, expressed
LOC_Os08g42800	4.63054	0.00372672	expressed protein
LOC_Os08g42910	1.51902	4.08e-10	peptidase, M24 family protein, putative, expressed
LOC_Os08g42960	1.25626	6.56e-08	ankyrin repeat-containing protein, putative, expressed
LOC_Os08g44220	6.24362	3.83e-31	GLTP domain containing protein, putative, expressed
LOC_Os08g44300	1.11065	0.0124833	retrotransposon protein, putative, Ty3-gypsy subclass, expressed
LOC_Os08g44390	1.45818	1.47e-05	EF hand family protein, putative, expressed
LOC_Os08g44400	1.45425	9.81e-11	glutathione S-transferase, N-terminal domain containing protein, expressed
LOC_Os08g44830	2.68858	0.00174157	ZOS8-14 - C2H2 zinc finger protein, expressed
LOC_Os08g44950	4.14175	1.44e-05	zinc finger, C3HC4 type domain containing protein, expressed
LOC_Os08g45000	1.54314	0.00352029	inorganic phosphate transporter, putative, expressed
LOC_Os08g45190	1.1138	0.000951802	PGR5, putative, expressed
LOC_Os09g00999	1.16535	0.00963752	expressed protein
LOC_Os09g01000	1.13486	0.00834065	expressed protein
LOC_Os09g03190	3.31574	3.26e-07	expressed protein
LOC_Os09g03200	3.7812	1.85e-12	expressed protein
LOC_Os09g04050	1.49973	0.00185175	dehydrogenase, putative, expressed
LOC_Os09g04339	3.89635	7.09e-06	expressed protein
LOC_Os09g04430	5.53345	1.77e-07	expressed protein
LOC_Os09g06770	2.12422	2.93e-05	RING finger protein, putative, expressed
LOC_Os09g07440	2.20288	0.00325803	retrotransposon protein, putative, unclassified, expressed
LOC_Os09g07450	1.99286	0.000757347	flavonol synthase, putative, expressed
LOC_Os09g08130	2.15599	0.00143591	indole-3-glycerol phosphate synthase, chloroplast precursor, putative, expressed
LOC_Os09g08570	1.75564	0.00163561	expressed protein
LOC_Os09g09830	2.59843	0.0291246	heavy-metal-associated domain-containing protein, putative, expressed
LOC_Os09g10010	2.08088	8.15e-05	expressed protein
LOC_Os09g10274	1.28425	7.68e-09	expressed protein
LOC_Os09g11020	6.67489	6.64e-06	NBS-LRR disease resistance protein, putative, expressed
LOC_Os09g11460	2.64725	9.09e-19	AP2 domain containing protein, expressed
LOC_Os09g11480	3.49335	2.91e-33	AP2 domain containing protein, expressed
LOC_Os09g12540	1.78308	1.2e-06	chlorophyll A-B binding protein, putative, expressed
LOC_Os09g14590	2.00146	0.033335	proteasome maturation factor UMP1 family protein, expressed
LOC_Os09g15320	1.15315	6.37e-07	ubiquitin-conjugating enzyme, putative, expressed
LOC_Os09g15440	5.01624	0.00668814	OsFBX311 - F-box domain containing protein, expressed
LOC_Os09g16650	4.0872	0.0262343	legume lectins beta domain containing protein, putative, expressed
LOC_Os09g16950	3.70286	0.00322084	cysteine-rich receptor-like protein kinase 25 precursor, putative, expressed
LOC_Os09g17630	1.84715	1.36e-09	receptor-like protein kinase 2, putative, expressed
LOC_Os09g17740	1.52483	3.22e-30	chlorophyll A-B binding protein, putative, expressed
LOC_Os09g17810	1.96201	6.82e-06	leucine zipper protein-like, putative, expressed
LOC_Os09g18159	7.29708	7.54e-08	light repressible receptor protein kinase, putative, expressed
LOC_Os09g19160	4.38824	0.0376845	serine/threonine-protein kinase, putative, expressed
LOC_Os09g19229	4.38298	0.0434247	protein kinase domain containing protein, expressed
LOC_Os09g20000	1.47164	0.0194067	heavy metal-associated domain containing protein, expressed
LOC_Os09g20090	1.6371	0.000849417	L-ascorbate oxidase precursor, putative, expressed
LOC_Os09g20180	2.96137	2.32e-10	expressed protein
LOC_Os09g21180	1.77784	1.52e-09	homeobox associated leucine zipper, putative, expressed
LOC_Os09g22330	2.51083	0.0219848	retrotransposon protein, putative, Ty3-gypsy subclass, expressed
LOC_Os09g22430	5.31217	0.0035654	expressed protein
LOC_Os09g23300	2.63245	5.98e-21	integral membrane protein, putative, expressed
LOC_Os09g23530	7.91803	1.65e-10	dehydrogenase, putative, expressed
LOC_Os09g23560	7.28013	6.01e-31	dehydrogenase, putative, expressed
LOC_Os09g23570	1.07527	0.0473459	inactive receptor kinase At2g26730 precursor, putative, expressed
LOC_Os09g23595	1.58989	0.000565592	expressed protein
LOC_Os09g23620	5.30488	0.00383465	MYB family transcription factor, putative, expressed
LOC_Os09g23780	2.07155	3.75e-07	expressed protein
LOC_Os09g24970	1.45172	2.28e-05	expressed protein
LOC_Os09g24990	1.15016	1.52e-07	CAF1 family ribonuclease containing protein, putative, expressed
LOC_Os09g25610	4.11915	0.0200435	class I glutamine amidotransferase, putative, expressed
LOC_Os09g25720	3.1995	2.19e-06	glycine-rich cell wall structural protein 2 precursor, putative, expressed
LOC_Os09g26144	5.95769	8.16e-10	glutamate receptor, putative, expressed
LOC_Os09g26210	1.0126	1.1e-07	ZOS9-12 - C2H2 zinc finger protein, expressed
LOC_Os09g26670	2.6127	2.38e-06	expressed protein
LOC_Os09g26780	1.13542	1.97e-09	zinc-finger protein, putative, expressed
LOC_Os09g26980	1.59504	2.73e-05	cytochrome P450, putative, expressed
LOC_Os09g27260	6.19058	1.03e-05	plant viral response family protein, putative, expressed
LOC_Os09g27500	4.65335	4.11e-10	cytochrome P450, putative, expressed
LOC_Os09g27880	2.27926	0.00215234	expressed protein
LOC_Os09g27950	2.01651	7.52e-05	galactosyltransferase, putative, expressed
LOC_Os09g28000	1.09937	1.64e-11	OsSigP6 - Putative Type I Signal Peptidase homologue; employs a putative Ser/Lys catalytic dyad, expressed
LOC_Os09g28160	1.52805	2.33e-07	phosphate carrier protein, mitochondrial precursor, putative, expressed
LOC_Os09g28180	3.21155	2.3e-11	D-mannose binding lectin family protein, expressed
LOC_Os09g29200	4.05093	2e-14	glutathione S-transferase, putative, expressed
LOC_Os09g29300	1.7157	0.00321126	clathrin assembly protein, putative, expressed
LOC_Os09g29310	2.52314	5.23e-08	zinc finger, C3HC4 type domain containing protein, expressed
LOC_Os09g29584	1.1515	0.00232502	OsWAK84 - OsWAK receptor-like protein OsWAK-RLP, expressed
LOC_Os09g29600	2.40421	2.22e-14	OsWAK85 - OsWAK receptor-like cytoplasmic kinase OsWAK-RLCK, expressed
LOC_Os09g29690	3.47038	0.0114161	beta-expansin precursor, putative, expressed
LOC_Os09g29710	7.98099	3.61e-09	beta-expansin precursor, putative, expressed
LOC_Os09g29940	1.36655	2.14e-05	auxin-independent growth promoter protein, putative, expressed
LOC_Os09g30120	2.23928	0.000214736	CSLE1 - cellulose synthase-like family E, expressed
LOC_Os09g30220	1.90726	8.19e-09	disease resistance protein RPM1, putative, expressed
LOC_Os09g30454	4.35606	0.00218032	OsWAK87 - OsWAK receptor-like protein kinase, expressed
LOC_Os09g30490	5.1103	5.5e-15	EF hand family protein, expressed
LOC_Os09g30506	4.93529	0.0102496	EF hand family protein, expressed
LOC_Os09g31000	6.72661	2.26e-14	EF hand family protein, expressed
LOC_Os09g31025	4.63421	1.24e-07	EF hand family protein, expressed
LOC_Os09g31040	4.09275	3.4e-07	EF hand family protein, putative, expressed
LOC_Os09g31050	1.38376	6.28e-08	cytosolic phospholipase A2 beta, putative, expressed
LOC_Os09g31300	1.02375	5.78e-08	helix-loop-helix DNA-binding domain containing protein, expressed
LOC_Os09g31478	2.72216	4.76e-23	auxin efflux carrier component, putative, expressed
LOC_Os09g32000	1.32603	0.0304991	expressed protein
LOC_Os09g32952	4.98687	0.00976125	L-ascorbate oxidase precursor, putative, expressed
LOC_Os09g33680	2.2521	6.2e-22	Os9bglu31 - beta-glucosidase, dhurrinase, similar to G. max hydroxyisourate hydrolase, expressed
LOC_Os09g34150	1.48751	0.00292618	NBS-LRR disease resistance protein, putative, expressed
LOC_Os09g34214	1.63736	1.29e-10	UDP-glucoronosyl and UDP-glucosyl transferase domain containing protein, expressed
LOC_Os09g35700	3.11833	0.00287381	LTPL45 - Protease inhibitor/seed storage/LTP family protein precursor, expressed
LOC_Os09g35880	1.19915	5.84e-09	B-box zinc finger family protein, putative, expressed
LOC_Os09g36040	1.01621	0.00130957	rhodanese-like domain containing protein, putative, expressed
LOC_Os09g36080	1.8339	9.49e-11	cytochrome P450, putative, expressed
LOC_Os09g36220	1.35891	1.22e-11	response regulator receiver domain containing protein, expressed
LOC_Os09g36500	2.25286	0.0158596	zinc finger, C3HC4 type domain containing protein, expressed
LOC_Os09g36940	3.20344	0.000179526	plastocyanin-like domain containing protein, putative, expressed
LOC_Os09g37120	7.77376	1.37e-08	pyridoxal-dependent decarboxylase protein, putative, expressed
LOC_Os09g37180	2.7911	0.00031078	transferase family protein, putative, expressed
LOC_Os09g37330	3.70135	6.85e-16	OsSAUR39 - Auxin-responsive SAUR gene family member, expressed
LOC_Os09g37369	4.25965	7.66e-10	OsSAUR41 - Auxin-responsive SAUR gene family member, expressed
LOC_Os09g37834	1.29282	0.0130564	serine/threonine-protein kinase receptor precursor, putative, expressed
LOC_Os09g37840	4.45487	0.000941089	carbohydrate binding protein, putative, expressed
LOC_Os09g37958	1.33938	0.0455115	cupin domain containing protein, expressed
LOC_Os09g38130	2.93242	0.00140652	auxin efflux carrier component, putative, expressed
LOC_Os09g38570	1.04038	7.87e-10	transcription factor like protein, putative, expressed
LOC_Os09g38680	2.21717	0.034583	expressed protein
LOC_Os09g38800	2.62201	0.00825409	OsWAK88 - OsWAK pseudogene, expressed
LOC_Os09g38850	7.02464	8.3e-06	OsWAK91 - OsWAK receptor-like protein kinase, expressed
LOC_Os09g38910	3.89505	2.37e-16	OsWAK92 - OsWAK receptor-like protein kinase, expressed
LOC_Os09g38920	6.34977	4.43e-06	thiol protease SEN102 precursor, putative, expressed
LOC_Os09g39610	2.34472	0.0375977	expressed protein
LOC_Os09g39620	1.27675	3.83e-05	protein kinase family protein, putative, expressed
LOC_Os09g39650	2.91012	2.49e-27	protein kinase family protein, putative, expressed
LOC_Os09g39810	2.7602	0.0438194	AP2 domain containing protein, expressed
LOC_Os09g39850	6.07575	1.29e-07	AP2 domain containing protein, expressed
LOC_Os09g39930	1.96698	6.02e-07	tyrosine protein kinase domain containing protein, putative, expressed
LOC_Os09g39940	2.99665	1.56e-21	plastocyanin-like domain containing protein, putative, expressed
LOC_Os09g39960	1.39911	2.18e-09	dynamin family protein, putative, expressed
LOC_Os10g01060	2.09686	1.52e-11	protein kinase family protein, putative, expressed
LOC_Os10g01100	1.75331	5.64e-10	receptor-like protein kinase, putative, expressed
LOC_Os10g01134	1.1702	1.45e-05	OsSCP46 - Putative Serine Carboxypeptidase homologue, expressed
LOC_Os10g02040	1.57347	2.54e-08	peroxidase precursor, putative, expressed
LOC_Os10g02070	6.45194	1.25e-07	peroxidase precursor, putative, expressed
LOC_Os10g02360	6.04874	4.17e-10	OsWAK98 - OsWAK receptor-like cytoplasmic kinase OsWAK-RLCK, expressed
LOC_Os10g02380	2.00607	2.57e-07	oxidoreductase, aldo/keto reductase family protein, putative, expressed
LOC_Os10g02480	1.15284	0.00328909	oxidoreductase, aldo/keto reductase family protein, putative, expressed
LOC_Os10g02750	3.16083	0.0166817	Ser/Thr protein phosphatase family protein, putative, expressed
LOC_Os10g02880	1.70792	0.000927512	O-methyltransferase, putative, expressed
LOC_Os10g03570	2.81181	0.0117778	RGH1A, putative, expressed
LOC_Os10g03870	2.21693	0.00238628	OsFBX353 - F-box domain containing protein, expressed
LOC_Os10g04429	1.02132	0.0259989	transferase family protein, putative, expressed
LOC_Os10g04520	1.78673	0.00345164	expressed protein
LOC_Os10g05130	2.12882	0.00760676	expressed protein
LOC_Os10g05410	5.99378	0.000203002	expressed protein
LOC_Os10g05570	5.13046	0.0085424	receptor protein kinase-like, putative, expressed
LOC_Os10g05660	1.19226	9.4e-05	thaumatin, putative, expressed
LOC_Os10g06260	3.21002	0.00135147	retrotransposon protein, putative, unclassified, expressed
LOC_Os10g07114	7.66258	2.69e-11	expressed protein
LOC_Os10g07120	3.16274	0.0204739	expressed protein
LOC_Os10g07450	2.61204	6.45e-13	expressed protein
LOC_Os10g08540	2.24745	0.0156324	cytochrome P450, putative, expressed
LOC_Os10g08550	1.42529	4.25e-09	enolase, putative, expressed
LOC_Os10g09220	2.57082	0.0331978	retrotransposon protein, putative, Ty3-gypsy subclass, expressed
LOC_Os10g09500	4.18727	0.00357818	retrotransposon protein, putative, Ty3-gypsy subclass, expressed
LOC_Os10g09960	3.13497	0.00937344	retrotransposon protein, putative, unclassified, expressed
LOC_Os10g09970	4.0303	0.0242108	retrotransposon protein, putative, Ty3-gypsy subclass, expressed
LOC_Os10g10090	2.61946	0.0130436	hypothetical protein
LOC_Os10g10180	1.41969	9.58e-19	methyltransferase domain containing protein, putative, expressed
LOC_Os10g11354	1.40088	0.000572594	MATE efflux family protein, putative, expressed
LOC_Os10g11500	4.04262	0.000759439	SCP-like extracellular protein, expressed
LOC_Os10g13700	5.75058	6.9e-16	phosphoenolpyruvate carboxykinase, putative, expressed
LOC_Os10g14795	3.79089	0.0236694	retrotransposon protein, putative, unclassified, expressed
LOC_Os10g17489	3.1324	1.08e-22	UDP-glucoronosyl and UDP-glucosyl transferase domain containing protein, expressed
LOC_Os10g18260	1.85452	0.0322031	TKL_IRAK_DUF26-lc.27 - DUF26 kinases have homology to DUF26 containing loci, expressed
LOC_Os10g18370	1.03821	0.0139852	transcriptional regulator, putative, expressed
LOC_Os10g19040	2.0054	0.00197432	expressed protein
LOC_Os10g19330	3.90548	0.0424561	expressed protein
LOC_Os10g20060	1.54705	0.0494315	expressed protein
LOC_Os10g20350	1.86495	0.00109179	MATE efflux family protein, putative, expressed
LOC_Os10g20470	2.75419	1.96e-14	MATE efflux family protein, putative, expressed
LOC_Os10g21670	8.57035	2.19e-11	dehydration stress-induced protein, putative, expressed
LOC_Os10g21790	7.2888	2.42e-07	dehydration stress-induced protein, putative, expressed
LOC_Os10g22050	1.02992	0.0340098	expressed protein
LOC_Os10g22070	1.06046	0.00174577	glutathione S-transferase, putative, expressed
LOC_Os10g22164	1.36066	0.0281156	transposon protein, putative, unclassified, expressed
LOC_Os10g22520	4.18372	3.56e-07	cellulase, putative, expressed
LOC_Os10g22570	1.36354	7.68e-06	cellulase, putative, expressed
LOC_Os10g23050	2.40902	7.97e-06	helix-loop-helix DNA-binding protein, putative, expressed
LOC_Os10g24280	3.59299	0.0270111	retrotransposon protein, putative, unclassified, expressed
LOC_Os10g24290	4.43558	0.000625856	retrotransposon protein, putative, unclassified, expressed
LOC_Os10g25170	1.62384	0.000107361	AP2 domain containing protein, expressed
LOC_Os10g25260	4.6536	0.0291467	expressed protein
LOC_Os10g25290	3.15937	2.67e-21	ZIM domain containing protein, putative, expressed
LOC_Os10g25420	3.72808	1.15e-16	GDSL-like lipase/acylhydrolase, putative, expressed
LOC_Os10g25550	3.68999	3.77e-10	tyrosine protein kinase domain containing protein, putative, expressed
LOC_Os10g26150	2.25445	4.57e-08	expressed protein
LOC_Os10g26540	1.04049	7.58e-07	expressed protein
LOC_Os10g26700	4.53208	9.8e-09	YGL010w, putative, expressed
LOC_Os10g26940	5.56152	7.75e-37	BURP domain containing protein, expressed
LOC_Os10g28050	1.53688	3.65e-21	chitinase 2, putative, expressed
LOC_Os10g28080	9.89981	3.55e-16	glycosyl hydrolase, putative, expressed
LOC_Os10g28350	3.90924	4.06e-34	1,2-dihydroxy-3-keto-5-methylthiopentene dioxygenase protein, putative, expressed
LOC_Os10g30010	5.07301	0.00820152	retrotransposon protein, putative, unclassified, expressed
LOC_Os10g30150	4.93603	7.01e-10	universal stress protein domain containing protein, putative, expressed
LOC_Os10g30162	1.87255	0.00596817	hsp20/alpha crystallin family protein, putative, expressed
LOC_Os10g30610	1.64022	2.37e-08	white-brown complex homolog protein, putative, expressed
LOC_Os10g30790	1.31119	1.32e-09	inorganic phosphate transporter, putative, expressed
LOC_Os10g30880	1.00875	0.0268587	expressed protein
LOC_Os10g31420	3.80528	0.000328399	retrotransposon protein, putative, unclassified, expressed
LOC_Os10g31460	5.17081	2.79e-05	retrotransposon protein, putative, unclassified, expressed
LOC_Os10g31780	2.52711	0.000837661	oxidoreductase, short chain dehydrogenase/reductase family domain containing protein, expressed
LOC_Os10g31850	1.84528	4.45e-18	RING finger and CHY zinc finger domain-containing protein 1, putative, expressed
LOC_Os10g32760	1.2602	0.00420302	zinc finger family protein, putative, expressed
LOC_Os10g32990	1.969	8.62e-10	receptor-like protein kinase 2 precursor, putative, expressed
LOC_Os10g33040	1.80058	0.00139474	receptor-like protein kinase precursor, putative, expressed
LOC_Os10g33140	1.95858	7.58e-09	hcrVf2 protein, putative, expressed
LOC_Os10g33810	2.68467	0.00254389	myb-related protein Myb4, putative, expressed
LOC_Os10g34040	4.67345	0.0176816	nodulin, putative, expressed
LOC_Os10g34360	5.86437	0.000964255	stilbene synthase, putative, expressed
LOC_Os10g34700	1.02599	0.00196318	expressed protein
LOC_Os10g34840	3.65593	6.45e-09	RIPER6 - Ripening-related family protein precursor, expressed
LOC_Os10g34910	4.37472	4.89e-10	secretory protein, putative, expressed
LOC_Os10g34920	4.81407	4.32e-05	secretory protein, putative, expressed
LOC_Os10g34930	8.71497	4.3e-11	secretory protein, putative, expressed
LOC_Os10g34940	8.89527	1.42e-12	expressed protein
LOC_Os10g35370	1.0532	2.86e-12	oxidoreductase, short chain dehydrogenase/reductase family domain containing family, expressed
LOC_Os10g35460	1.93674	2.98e-11	COBRA, putative, expressed
LOC_Os10g35830	1.20367	0.0264156	expressed protein
LOC_Os10g35840	1.17147	5.23e-08	shikimate/quinate 5-dehydrogenase, putative, expressed
LOC_Os10g36110	1.09359	0.0233851	LTPL158 - Protease inhibitor/seed storage/LTP family protein precursor, expressed
LOC_Os10g36160	2.7378	3.1e-05	LTPL159 - Protease inhibitor/seed storage/LTP family protein precursor, expressed
LOC_Os10g36270	7.15439	1.89e-07	disease resistance RPP13-like protein 1, putative, expressed
LOC_Os10g37100	1.49935	0.00857881	cytochrome P450, putative, expressed
LOC_Os10g37710	1.02276	0.0135948	hydrolase, alpha/beta fold family protein, putative, expressed
LOC_Os10g37770	1.89864	1.45e-17	dehydration response related protein, putative, expressed
LOC_Os10g37830	1.34913	4.11e-11	OsFBX391 - F-box domain containing protein, expressed
LOC_Os10g38110	3.63477	3.06e-62	cytochrome P450, putative, expressed
LOC_Os10g38150	2.34988	2.8e-12	glutathione S-transferase, N-terminal domain containing protein, expressed
LOC_Os10g38160	7.05022	5.55e-07	glutathione S-transferase, putative, expressed
LOC_Os10g38189	2.20555	8.96e-12	glutathione S-transferase, putative, expressed
LOC_Os10g38314	2.08652	0.00929292	glutathione S-transferase, N-terminal domain containing protein, expressed
LOC_Os10g38340	6.55284	6.68e-06	glutathione S-transferase GSTU6, putative, expressed
LOC_Os10g38360	4.59572	3.77e-06	glutathione S-transferase, putative, expressed
LOC_Os10g38470	4.34601	2.23e-46	glutathione S-transferase, putative, expressed
LOC_Os10g38489	1.72595	4.26e-12	glutathione S-transferase GSTU6, putative, expressed
LOC_Os10g38590	2.77481	3.62e-11	glutathione S-transferase, N-terminal domain containing protein, expressed
LOC_Os10g38600	4.87643	0.0321778	glutathione S-transferase GSTU6, putative, expressed
LOC_Os10g38660	6.25264	2.52e-15	glutathione S-transferase, putative, expressed
LOC_Os10g38720	3.23791	9.84e-10	glutathione S-transferase, putative, expressed
LOC_Os10g38740	1.22636	7.73e-12	glutathione S-transferase, putative, expressed
LOC_Os10g38780	1.89136	3.57e-15	glutathione S-transferase, putative, expressed
LOC_Os10g38940	1.80244	2.09e-12	fatty acid hydroxylase, putative, expressed
LOC_Os10g39010	1.53916	8.84e-18	TKL_IRAK_CrRLK1L-1.16 - The CrRLK1L-1 subfamily has homology to the CrRLK1L homolog, expressed
LOC_Os10g39100	4.76738	1.87e-13	uncharacterized Cys-rich domain containing protein, putative, expressed
LOC_Os10g39140	3.34278	3.22e-28	flavonol synthase/flavanone 3-hydroxylase, putative, expressed
LOC_Os10g39510	5.14588	0.00699652	expressed protein
LOC_Os10g39680	5.73221	2.46e-62	CHIT14 - Chitinase family protein precursor, expressed
LOC_Os10g39770	3.03287	1.68e-09	zinc finger, C3HC4 type, domain containing protein, expressed
LOC_Os10g39870	1.12208	6.32e-06	ATG1, putative, expressed
LOC_Os10g39890	1.80791	0.000423308	POEI31 - Pollen Ole e I allergen and extensin family protein precursor, putative, expressed
LOC_Os10g39920	1.55382	0.0234666	expressed protein
LOC_Os10g40420	1.90113	0.00851442	LTPL138 - Protease inhibitor/seed storage/LTP family protein precursor, expressed
LOC_Os10g40490	2.65307	5.31e-07	U-box domain containing protein, expressed
LOC_Os10g40570	1.73684	4.75e-17	flavin-containing monooxygenase family protein, putative, expressed
LOC_Os10g40640	1.88436	0.000113675	glycosyl transferase 8 domain containing protein, putative, expressed
LOC_Os10g40740	1.94519	0.00664384	helix-loop-helix DNA-binding domain containing protein, expressed
LOC_Os10g41020	1.60202	4.52e-06	flavonol synthase/flavanone 3-hydroxylase, putative, expressed
LOC_Os10g41330	2.22207	2.91e-19	AP2 domain containing protein, expressed
LOC_Os10g41490	1.17562	5.26e-12	CAMK_CAMK_like.41 - CAMK includes calcium/calmodulin depedent protein kinases, expressed
LOC_Os10g41780	1.78631	8.85e-12	chlorophyllide a oxygenase, chloroplast precursor, putative, expressed
LOC_Os10g41930	1.07417	0.0288544	haloacid dehalogenase-like hydrolase family protein, putative, expressed
LOC_Os10g41980	6.71652	2.09e-06	RALFL26 - Rapid ALkalinization Factor RALF family protein precursor, expressed
LOC_Os10g41999	5.82846	0.00131202	RALFL27 - Rapid ALkalinization Factor RALF family protein precursor, expressed
LOC_Os10g42020	11.4649	6.63e-21	RALFL29 - Rapid ALkalinization Factor RALF family protein precursor, expressed
LOC_Os10g42040	8.69636	1.07e-12	expressed protein
LOC_Os10g42190	1.39117	7.6e-07	leucine rich repeat containing protein, expressed
LOC_Os10g42410	1.03653	1.94e-08	zinc-binding protein, putative, expressed
LOC_Os10g42610	1.33069	6.19e-09	expressed protein
LOC_Os11g01439	1.42917	3.74e-06	chloroplast unusual positioning protein, putative, expressed
LOC_Os11g01580	3.3872	0.00956415	sodium/calcium exchanger protein, putative, expressed
LOC_Os11g02010	2.20215	1.77e-05	transposon protein, putative, CACTA, En/Spm sub-class, expressed
LOC_Os11g02080	1.90362	0.000143466	expressed protein
LOC_Os11g02610	1.59152	3.4e-13	BTBN20 - Bric-a-Brac, Tramtrack, Broad Complex BTB domain with non-phototropic hypocotyl 3 NPH3 and coiled-coil domains, expressed
LOC_Os11g03300	3.89413	2.35e-15	NAC domain transcription factor, putative, expressed
LOC_Os11g03390	2.06261	6.97e-09	FHA domain containing protein, putative, expressed
LOC_Os11g03600	1.93824	5.51e-06	harpin-induced protein 1 domain containing protein, expressed
LOC_Os11g03660	1.22104	0.0108381	VQ domain containing protein, putative, expressed
LOC_Os11g04104	1.45162	1.03e-11	major facilitator superfamily antiporter, putative, expressed
LOC_Os11g04409	2.38364	5.03e-19	expressed protein
LOC_Os11g04860	3.39876	8.04e-08	anthocyanin 5-O-glucosyltransferase, putative, expressed
LOC_Os11g05390	2.64867	0.0386556	transporter, major facilitator family, putative, expressed
LOC_Os11g05400	1.48532	0.000798384	Ser/Thr protein phosphatase family protein, putative, expressed
LOC_Os11g05660	1.91281	4.2e-07	OsFBX396 - F-box domain containing protein, expressed
LOC_Os11g05700	3.36232	2.29e-40	ABC transporter family protein, putative, expressed
LOC_Os11g05930	1.43381	4.52e-10	response regulator receiver domain containing protein, expressed
LOC_Os11g06300	1.04328	0.0144604	expressed protein
LOC_Os11g06310	4.49976	0.00824111	integral membrane protein, putative, expressed
LOC_Os11g06570	1.0298	0.0173617	transposon protein, putative, CACTA, En/Spm sub-class, expressed
LOC_Os11g06770	2.7531	0.0194469	ethylene-responsive transcription factor ERF110, putative, expressed
LOC_Os11g06780	2.84005	4.9e-11	serine/threonine-protein kinase BRI1-like 1 precursor, putative, expressed
LOC_Os11g07120	2.10999	3.87e-09	receptor kinase-like protein, identical, putative, expressed
LOC_Os11g07200	4.53546	7.87e-07	receptor protein kinase CLAVATA1 precursor, putative, expressed
LOC_Os11g07225	7.38162	4.41e-09	expressed protein
LOC_Os11g07950	2.02773	3.77e-08	expressed protein
LOC_Os11g07960	4.20706	3.81e-09	transferase family protein, putative, expressed
LOC_Os11g08100	1.71107	3.22e-09	eukaryotic aspartyl protease domain containing protein, expressed
LOC_Os11g08210	1.19681	3.82e-11	no apical meristem protein, putative, expressed
LOC_Os11g09010	1.21268	4.94e-13	lipase, putative, expressed
LOC_Os11g09350	1.57454	7.24e-05	expressed protein
LOC_Os11g10290	3.39281	4.36e-23	S-domain receptor-like protein kinase, putative, expressed
LOC_Os11g10310	2.82073	0.000924245	receptor-like protein kinase 2 precursor, putative, expressed
LOC_Os11g10320	2.50847	0.000240401	expressed protein
LOC_Os11g10470	4.16315	8.38e-09	expressed protein
LOC_Os11g10480	2.28269	6.92e-17	dehydrogenase, putative, expressed
LOC_Os11g10510	4.55907	5.57e-14	dehydrogenase, putative, expressed
LOC_Os11g10710	3.35743	1.02e-16	protein kinase domain containing protein, expressed
LOC_Os11g10890	1.55281	0.0437599	expressed protein
LOC_Os11g11680	2.40473	0.0095031	LGC1, putative, expressed
LOC_Os11g11780	6.59117	7.82e-06	cysteine-rich receptor-like protein kinase 21 precursor, putative, expressed
LOC_Os11g11890	2.6942	1.67e-09	protein kinase domain containing protein, expressed
LOC_Os11g11970	7.44853	6.28e-09	expressed protein
LOC_Os11g11980	1.96984	9.15e-10	expressed protein
LOC_Os11g11990	1.78925	8.18e-09	NB-ARC domain containing protein, expressed
LOC_Os11g12330	1.54907	4.81e-10	disease resistance protein RPM1, putative, expressed
LOC_Os11g12520	5.13518	0.00358457	serpin domain containing protein, putative, expressed
LOC_Os11g13390	5.1204	0.00494597	expressed protein
LOC_Os11g13890	1.04562	2.99e-10	chlorophyll A-B binding protein, putative, expressed
LOC_Os11g14380	3.07537	3.66e-09	resistance protein LR10, putative, expressed
LOC_Os11g15040	4.88654	5.92e-34	S-adenosyl-L-methionine:benzoic acid/salicylic acid carboxyl methyltransferase, putative, expressed
LOC_Os11g15060	4.03979	1.89e-06	SAM dependent carboxyl methyltransferase, putative, expressed
LOC_Os11g15070	5.49429	0.0098049	retrotransposon protein, putative, Ty3-gypsy subclass, expressed
LOC_Os11g15500	4.78309	0.0478551	stripe rust resistance protein Yr10, putative, expressed
LOC_Os11g16310	2.05324	0.00361399	expressed protein
LOC_Os11g19840	6.94954	2.76e-07	O-methyltransferase, putative, expressed
LOC_Os11g19850	5.41913	0.000697219	expressed protein
LOC_Os11g19864	3.85472	9.79e-11	transposon protein, putative, Pong sub-class, expressed
LOC_Os11g23080	2.76878	0.0137086	retrotransposon protein, putative, unclassified, expressed
LOC_Os11g25610	4.91816	0.00111851	ZOS11-02 - C2H2 zinc finger protein, expressed
LOC_Os11g27370	1.09952	0.0482471	UDP-glucoronosyl and UDP-glucosyl transferase domain containing protein, expressed
LOC_Os11g28530	6.97301	4.29e-07	terpene synthase, putative, expressed
LOC_Os11g29210	4.78679	1.02e-07	resistance-gene-interacting protein, putative, expressed
LOC_Os11g29290	1.09161	0.00680539	cytochrome P450, putative, expressed
LOC_Os11g29870	5.19174	0.000650702	WRKY72, expressed
LOC_Os11g29970	2.19875	0.0362256	NB-ARC domain containing protein, expressed
LOC_Os11g30290	5.68572	0.000796438	PHF5-like protein domain containing protein, expressed
LOC_Os11g30760	2.86497	3.66e-23	expressed protein
LOC_Os11g31190	2.15808	8.48e-07	nodulin MtN3 family protein, putative, expressed
LOC_Os11g31540	6.44016	1.19e-06	BRASSINOSTEROID INSENSITIVE 1-associated receptor kinase 1 precursor, putative, expressed
LOC_Os11g31950	1.33913	1.31e-05	expressed protein
LOC_Os11g32290	2.87018	0.0206189	3-5 exonuclease eri-1, putative, expressed
LOC_Os11g34720	1.68431	0.0253078	Ser/Thr protein phosphatase family protein, putative, expressed
LOC_Os11g34730	3.55182	0.0134796	membrane associated DUF588 domain containing protein, putative, expressed
LOC_Os11g34920	1.00284	0.00017233	stripe rust resistance protein Yr10, putative, expressed
LOC_Os11g35330	3.64802	3.63e-05	LYK, putative, expressed
LOC_Os11g35410	2.05331	6.87e-07	expressed protein
LOC_Os11g35500	1.94539	0.0191112	receptor-like protein kinase 5 precursor, putative, expressed
LOC_Os11g35540	1.27021	0.0198181	expressed protein
LOC_Os11g35850	4.86954	0.00025004	expressed protein
LOC_Os11g36090	3.98852	3.27e-05	receptor kinase, putative, expressed
LOC_Os11g36150	1.90876	2.36e-11	receptor-like protein kinase 2 precursor, putative, expressed
LOC_Os11g37320	6.35935	0.000255599	LTPL79 - Protease inhibitor/seed storage/LTP family protein precursor, putative, expressed
LOC_Os11g37870	1.75229	0.00390225	stripe rust resistance protein Yr10, putative, expressed
LOC_Os11g37950	4.96399	7.71e-16	WIP3 - Wound-induced protein precursor, expressed
LOC_Os11g37960	7.96762	4.46e-20	WIP4 - Wound-induced protein precursor, expressed
LOC_Os11g37970	2.81254	2.64e-09	WIP5 - Wound-induced protein precursor, expressed
LOC_Os11g38160	6.99025	1.72e-06	transporter family protein, putative, expressed
LOC_Os11g38210	4.73574	0.0165713	DUF538 domain containing protein, putative, expressed
LOC_Os11g38220	7.60889	1.7e-07	DUF538 domain containing protein, putative, expressed
LOC_Os11g38240	4.67781	0.0237119	DUF538 domain containing protein, putative, expressed
LOC_Os11g39370	1.27365	2.52e-11	BRASSINOSTEROID INSENSITIVE 1-associated receptor kinase 1 precursor, putative, expressed
LOC_Os11g39990	1.17779	1.36e-06	patatin, putative, expressed
LOC_Os11g40810	4.45113	0.00219256	receptor kinase, putative, expressed
LOC_Os11g41170	1.15034	1.37e-05	disease resistance protein RPM1, putative, expressed
[truncated: 136 more rows]

## Sheet: Down genes
Gene ID	Log2Fold change	P value	Annotation
LOC_Os01g01170	-1.12173	0.0114999	expressed protein
LOC_Os01g02050	-1.10345	3.75e-05	phosphoenolpyruvate carboxylase, putative, expressed
LOC_Os01g03130	-1.38442	0.0309908	expressed protein
LOC_Os01g03360	-1.23988	1.14e-06	BBTI5 - Bowman-Birk type bran trypsin inhibitor precursor, expressed
LOC_Os01g03840	-1.0503	0.000673841	ZOS1-02 - C2H2 zinc finger protein, expressed
LOC_Os01g04090	-2.65582	0.00705929	expressed protein
LOC_Os01g04330	-2.12936	1.16e-17	OsCML16 - Calmodulin-related calcium sensor protein, expressed
LOC_Os01g05585	-1.05333	0.00137022	metallothionein, putative, expressed
LOC_Os01g06140	-1.04099	0.00276524	expressed protein
LOC_Os01g06620	-7.8087	0.000195351	expressed protein
LOC_Os01g07680	-1.03246	0.00574587	expressed protein
LOC_Os01g08020	-1.02627	0.0330555	boron transporter protein, putative, expressed
LOC_Os01g08360	-1.79762	6.75e-05	hypothetical protein
LOC_Os01g08470	-1.16172	2.28e-12	retrotransposon protein, putative, unclassified, expressed
LOC_Os01g08740	-5.46034	0.00193779	expressed protein
LOC_Os01g09220	-5.23892	1.01e-08	transposon protein, putative, CACTA, En/Spm sub-class, expressed
LOC_Os01g10470	-10.5212	4.52e-09	RALFL17 - Rapid ALkalinization Factor RALF family protein precursor, expressed
LOC_Os01g10850	-2.08284	6.19e-14	peroxidase precursor, putative, expressed
LOC_Os01g10900	-1.39632	9.69e-08	MRH1, putative, expressed
LOC_Os01g11740	-1.63906	2.75e-05	GDSL-like lipase/acylhydrolase, putative, expressed
LOC_Os01g12210	-4.40641	3.41e-13	aluminum-activated malate transporter, putative, expressed
LOC_Os01g12250	-1.7462	0.00341797	expressed protein
LOC_Os01g12490	-1.99421	7.25e-11	flavin monooxygenase, putative, expressed
LOC_Os01g13270	-1.44893	0.0284343	AGC_PVPK_like_kin82y.4 - ACG kinases include homologs to PKA, PKG and PKC, expressed
LOC_Os01g13440	-5.16237	0.0150448	pollen allergen Cyn d 23, putative, expressed
LOC_Os01g13860	-1.23825	0.0156395	expressed protein
LOC_Os01g14514	-5.7868	0.000308759	expressed protein
LOC_Os01g14926	-3.06555	0.0106244	protein kinase domain containing protein, expressed
LOC_Os01g14940	-10.9887	0.00020368	invertase/pectin methylesterase inhibitor family protein, putative, expressed
LOC_Os01g15690	-5.80119	3.74e-05	retrotransposon protein, putative, unclassified, expressed
LOC_Os01g16470	-2.59572	9.12e-06	phosphatidylinositol kinase, putative, expressed
LOC_Os01g17050	-1.37357	0.0107991	VQ domain containing protein, putative, expressed
LOC_Os01g18230	-1.67431	0.00123118	FAD-linked oxidoreductase protein, putative, expressed
LOC_Os01g19320	-1.10417	0.0309148	expressed protein
LOC_Os01g19670	-1.1681	0.0210225	expressed protein
LOC_Os01g19750	-3.04794	3.1e-09	glycosyl hydrolase, putative, expressed
LOC_Os01g19770	-1.74789	0.00535564	mitochondrial import inner membrane translocase subunit Tim17, putative, expressed
LOC_Os01g20000	-2.5023	0.0023862	expressed protein
LOC_Os01g20970	-7.87638	8.42e-08	invertase/pectin methylesterase inhibitor family protein, putative, expressed
LOC_Os01g21670	-1.95294	0.0480781	plant protein of unknown function domain containing protein, expressed
LOC_Os01g21970	-1.94953	2.01e-17	protein kinase, putative, expressed
LOC_Os01g22336	-2.54117	3.7e-07	peroxidase precursor, putative, expressed
LOC_Os01g22540	-2.3978	0.0155338	expressed protein
LOC_Os01g23800	-6.0396	6.62e-06	expressed protein
LOC_Os01g23880	-10.012	8.51e-06	expressed protein
LOC_Os01g24470	-1.01465	0.00143278	PHS1, putative, expressed
LOC_Os01g25460	-9.69051	1.22e-05	uncharacterized protein At4g06744 precursor, putative, expressed
LOC_Os01g25470	-5.36024	0.00384426	flavin monooxygenase, putative, expressed
LOC_Os01g27170	-5.1441	3.12e-18	potassium transporter, putative, expressed
LOC_Os01g27190	-7.2391	2.86e-09	C2 domain containing protein, putative, expressed
LOC_Os01g28030	-1.36444	4.95e-26	peroxidase precursor, putative, expressed
LOC_Os01g28790	-1.89066	2.15e-13	PRAS-rich protein, putative, expressed
LOC_Os01g28840	-2.21638	0.0304491	C4-dicarboxylate transporter/malic acid transport protein, expressed
LOC_Os01g31570	-1.03492	0.0238058	expressed protein
LOC_Os01g31780	-4.93377	0.0108848	expressed protein
LOC_Os01g32610	-7.87791	1.53e-09	expressed protein
LOC_Os01g32630	-5.84288	0.000508719	retrotransposon protein, putative, unclassified, expressed
LOC_Os01g33300	-7.73324	0.000973196	polygalacturonase, putative, expressed
LOC_Os01g33770	-1.30533	0.0340504	expressed protein
LOC_Os01g34590	-5.2645	0.00250115	expressed protein
LOC_Os01g36740	-2.20594	0.000747352	expressed protein
LOC_Os01g37110	-1.18488	0.00738769	ABIL2, putative, expressed
LOC_Os01g37590	-1.53037	2.71e-13	peptide transporter PTR2, putative, expressed
LOC_Os01g38140	-1.36818	0.000300714	retrotransposon protein, putative, unclassified, expressed
LOC_Os01g38500	-1.52962	5.66e-05	DUF538 domain containing protein, putative, expressed
LOC_Os01g38520	-1.40892	0.00529636	expressed protein
LOC_Os01g38960	-2.8661	2.01e-07	expressed protein
LOC_Os01g40070	-1.92326	2.01e-15	expressed protein
LOC_Os01g40140	-1.80784	0.0131011	expressed protein
LOC_Os01g40150	-7.22537	1.52e-06	eukaryotic translation initiation factor 5B, putative, expressed
LOC_Os01g40730	-1.02592	0.00566823	expressed protein
LOC_Os01g40750	-1.04868	1.92e-05	expressed protein
LOC_Os01g40830	-1.53808	0.000434918	transposon protein, putative, Mutator sub-class, expressed
LOC_Os01g41300	-4.0399	0.0036577	expressed protein
LOC_Os01g41360	-1.92721	0.0309739	expressed protein
LOC_Os01g41600	-6.91598	1.43e-05	Sad1 / UNC-like C-terminal domain containing protein, putative, expressed
LOC_Os01g41834	-1.76875	0.0335992	chalcone synthase, putative, expressed
LOC_Os01g42060	-2.23986	0.00752848	expressed protein
LOC_Os01g42110	-1.27902	0.0302479	nodulin MtN3 family protein, putative, expressed
LOC_Os01g42150	-3.20862	0.0097154	MEGL13 - Maternally expressed gene MEG family protein precursor, expressed
LOC_Os01g42520	-1.60098	1.8e-12	expressed protein
LOC_Os01g43260	-1.27479	0.00152498	expressed protein
LOC_Os01g43320	-1.1068	0.000511098	transmembrane amino acid transporter protein, putative, expressed
LOC_Os01g43530	-2.75211	0.0200796	late embryogenesis abundant protein, putative, expressed
LOC_Os01g43774	-1.79332	0.0306674	cytochrome P450 72A1, putative, expressed
LOC_Os01g44250	-1.80005	0.041394	CBS domain containing membrane protein, putative, expressed
LOC_Os01g45350	-4.02065	0.00055829	exostosin family protein, putative, expressed
LOC_Os01g45510	-1.48234	0.00246189	DUF617 domain containing protein, expressed
LOC_Os01g46250	-1.11722	0.000146267	lipase, putative, expressed
LOC_Os01g46370	-1.32918	3.05e-06	lipase class 3 family protein, putative, expressed
LOC_Os01g46470	-2.32309	0.000608593	expressed protein
LOC_Os01g46850	-2.30344	0.000155165	expressed protein
LOC_Os01g47050	-1.53596	1.12e-12	OsFBK1 - F-box domain and kelch repeat containing protein, expressed
LOC_Os01g47370	-2.16176	0.000772745	MYB family transcription factor, putative, expressed
LOC_Os01g48410	-4.77794	0.00084759	ATROPGEF7/ROPGEF7, putative, expressed
LOC_Os01g49020	-1.31359	0.0489388	expressed protein
LOC_Os01g49210	-1.12224	3.79e-07	expressed protein
LOC_Os01g50810	-9.75316	6.29e-06	invertase/pectin methylesterase inhibitor family protein, putative, expressed
LOC_Os01g50950	-4.42507	0.0339463	expressed protein
LOC_Os01g51610	-1.36902	0.00844028	B3 DNA binding domain containing protein, expressed
LOC_Os01g51720	-1.82137	0.0125326	expressed protein
LOC_Os01g52660	-8.62523	1.56e-07	POEI51 - Pollen Ole e I allergen and extensin family protein precursor, expressed
LOC_Os01g53160	-1.21237	5.29e-11	DUF623 domain containing protein, expressed
LOC_Os01g54424	-1.54436	0.000487273	expressed protein
LOC_Os01g54630	-1.15651	0.017899	leucine rich repeat family protein, putative, expressed
LOC_Os01g54800	-3.53123	0.0162691	expressed protein
LOC_Os01g55440	-1.74604	0.0315273	CAMK_KIN1/SNF1/Nim1_like.1 - CAMK includes calcium/calmodulin depedent protein kinases, expressed
LOC_Os01g55549	-2.47648	0.0176118	homeobox and START domains containing protein, putative, expressed
LOC_Os01g55600	-2.39174	0.00202167	peptide transporter PTR2, putative, expressed
LOC_Os01g55795	-7.53661	2.03e-09	expressed protein
LOC_Os01g55940	-1.35795	1.21e-10	OsGH3.2 - Probable indole-3-acetic acid-amido synthetase, expressed
LOC_Os01g56220	-1.32217	0.00659546	expressed protein
LOC_Os01g56764	-3.53117	0.00520248	expressed protein
LOC_Os01g56940	-1.09689	0.00252367	flap endonuclease, putative, expressed
LOC_Os01g57030	-10.7664	1.94e-07	expressed protein
LOC_Os01g57230	-3.19964	0.0033095	BTBN1 - Bric-a-Brac, Tramtrack, Broad Complex BTB domain with non-phototropic hypocotyl 3 NPH3 and coiled-coil domains, expressed
LOC_Os01g57380	-2.80318	0.0340874	hypothetical protein
LOC_Os01g57599	-4.01335	0.0170461	retrotransposon protein, putative, unclassified, expressed
LOC_Os01g57610	-1.07324	5.52e-08	OsGH3.1 - Probable indole-3-acetic acid-amido synthetase, expressed
LOC_Os01g57690	-3.15641	8.95e-05	early nodulin 20 precursor, putative, expressed
LOC_Os01g57940	-4.9318	0.0135906	tyrosine protein kinase domain containing protein, putative, expressed
LOC_Os01g58130	-3.64652	0.00939477	expressed protein
LOC_Os01g58420	-1.05621	4.85e-09	AP2 domain containing protein, expressed
LOC_Os01g58640	-2.45276	0.00178042	nucleotide pyrophosphatase/phosphodiesterase, putative, expressed
LOC_Os01g58960	-2.87721	0.0271852	cytochrome P450, putative, expressed
LOC_Os01g59360	-9.33847	0.000126987	CAMK_CAMK_like.10 - CAMK includes calcium/calmodulin depedent protein kinases, expressed
LOC_Os01g59880	-1.6085	5.09e-05	inositol-1, 4, 5-trisphosphate 5-phosphatase, putative, expressed
LOC_Os01g60080	-5.78117	2.71e-07	monocopper oxidase, putative, expressed
LOC_Os01g60110	-1.30244	2.99e-08	E2F-related protein, putative, expressed
LOC_Os01g60600	-1.06843	0.000126355	WRKY108, expressed
LOC_Os01g60640	-2.70663	2.5e-14	WRKY21, expressed
LOC_Os01g61390	-3.23659	1.98e-08	transposon protein, putative, unclassified, expressed
LOC_Os01g61690	-1.34919	0.000403224	OsSCP5 - Putative Serine Carboxypeptidase homologue, expressed
LOC_Os01g62660	-1.70862	2.03e-08	MYB family transcription factor, putative, expressed
LOC_Os01g63270	-1.7586	7.24e-11	alpha-glucan phosphorylast isozyme, putative, expressed
LOC_Os01g63480	-1.27278	4.21e-13	transferase family protein, putative, expressed
LOC_Os01g64430	-1.03346	0.0336287	DUF623 domain containing protein, expressed
LOC_Os01g65850	-1.11382	0.000682488	CHD3-type chromatin-remodeling factor PICKLE, putative, expressed
LOC_Os01g66640	-1.78694	0.0167913	S-domain receptor-like protein kinase, putative, expressed
LOC_Os01g66860	-1.37238	0.00452126	serine/threonine protein kinase, putative, expressed
LOC_Os01g67200	-4.324	0.0412874	ribosomal protein L13 family protein, putative, expressed
LOC_Os01g67450	-4.54387	0.0209137	lipase, putative, expressed
LOC_Os01g67690	-2.82123	0.00464104	retrotransposon protein, putative, Ty1-copia subclass, expressed
LOC_Os01g68540	-2.79106	0.0113819	rho GDP-dissociation inhibitor 1, putative, expressed
LOC_Os01g68900	-1.56646	0.00011239	zinc finger, C3HC4 type family protein, expressed
LOC_Os01g69020	-5.58677	5.67e-05	retrotransposon protein, putative, unclassified, expressed
LOC_Os01g69030	-1.27005	4.54e-08	sucrose-phosphate synthase, putative, expressed
LOC_Os01g69174	-4.30523	0.00846089	expressed protein
LOC_Os01g69240	-4.99338	1.32e-19	CBS domain containing membrane protein, putative, expressed
LOC_Os01g69930	-1.21886	0.00473739	dnaJ domain containing protein, expressed
LOC_Os01g70000	-2.57539	0.00745478	expressed protein
LOC_Os01g70790	-1.32555	8.69e-12	SRC2 protein, putative, expressed
LOC_Os01g70870	-1.24927	5.35e-05	ZOS1-23 - C2H2 zinc finger protein, expressed
LOC_Os01g71240	-2.15377	1.8e-09	calcium-transporting ATPase, plasma membrane-type, putative, expressed
LOC_Os01g71780	-1.66039	0.032267	WD domain, G-beta repeat domain containing protein, expressed
LOC_Os01g72100	-1.12346	6.85e-12	OsCML10 - Calmodulin-related calcium sensor protein, expressed
LOC_Os01g72280	-1.2832	0.000324015	tetratricopeptide repeat containing protein, putative, expressed
LOC_Os01g72470	-1.04554	0.0175732	expressed protein
LOC_Os01g72510	-1.97046	0.0001461	eukaryotic aspartyl protease domain containing protein, expressed
LOC_Os01g72530	-1.28563	0.035959	OsCML31 - Calmodulin-related calcium sensor protein, expressed
LOC_Os01g73110	-1.09735	1.98e-07	expressed protein
LOC_Os01g74040	-2.56402	8.71e-17	zinc finger, RING-type, putative, expressed
LOC_Os01g74450	-1.31717	0.0123123	aquaporin protein, putative, expressed
LOC_Os02g01270	-2.91039	0.00882184	START domain containing protein, expressed
LOC_Os02g01310	-4.93577	5.82e-08	invertase/pectin methylesterase inhibitor family protein, putative, expressed
LOC_Os02g01840	-1.94485	3.86e-05	retrotransposon protein, putative, unclassified, expressed
LOC_Os02g01990	-1.20804	0.000644173	CCT motif family protein, expressed
LOC_Os02g02140	-1.28967	0.00870745	receptor protein kinase CLAVATA1 precursor, putative, expressed
LOC_Os02g02150	-1.26317	0.00253696	ATP-dependent helicase HRQ1, putative, expressed
LOC_Os02g02275	-1.0302	0.0113513	expressed protein
LOC_Os02g02460	-1.36595	0.0318072	transposon protein, putative, unclassified, expressed
LOC_Os02g02560	-2.73903	6.32e-15	UTP--glucose-1-phosphate uridylyltransferase, putative, expressed
LOC_Os02g03120	-4.10724	9.11e-10	endoglucanase, putative, expressed
LOC_Os02g03400	-1.99982	0.000150485	microtubule associated protein, putative, expressed
LOC_Os02g03480	-11.4483	4.91e-07	THION24 - Plant thionin family protein precursor, expressed
LOC_Os02g03490	-6.00926	2.08e-11	major ampullate spidroin 3, putative, expressed
LOC_Os02g03500	-6.38847	6.52e-13	expressed protein
LOC_Os02g03510	-9.79958	4.38e-10	fibroin heavy chain precursor, putative, expressed
LOC_Os02g03520	-11.332	3.42e-07	THION25 - Plant thionin family protein precursor, expressed
LOC_Os02g03640	-1.30711	8.3e-10	expressed protein
LOC_Os02g03800	-1.60327	0.0456637	THION22 - Plant thionin family protein precursor, expressed
LOC_Os02g04030	-3.20669	6.61e-06	phosphatidylinositol transfer, putative, expressed
LOC_Os02g04060	-1.19435	0.0202981	RecF/RecN/SMC N terminal domain containing protein, expressed
LOC_Os02g04080	-1.03649	0.00428417	chromosome segregation protein sudA, putative, expressed
LOC_Os02g04090	-1.54343	0.0474818	retrotransposon protein, putative, unclassified, expressed
LOC_Os02g04130	-1.30069	7.57e-08	DUF1645 domain containing protein, putative, expressed
LOC_Os02g04190	-1.84137	0.000804294	THION23 - Plant thionin family protein precursor, expressed
LOC_Os02g04390	-1.73339	0.0142818	expressed protein
LOC_Os02g04730	-1.63267	0.00104683	cycloartenol synthase, putative, expressed
LOC_Os02g04960	-1.72247	3e-05	expressed protein
LOC_Os02g05040	-1.57828	0.00159491	cyclin-related protein, putative, expressed
LOC_Os02g05190	-1.52614	1.26e-05	expressed protein
LOC_Os02g05260	-4.24625	0.0383419	retrotransposon protein, putative, unclassified, expressed
LOC_Os02g05650	-1.19487	0.000222525	expressed protein
LOC_Os02g05670	-5.94478	0.000697742	expressed protein
LOC_Os02g06490	-1.28826	0.0138622	vacuolar protein sorting-associated protein 4, putative, expressed
LOC_Os02g06860	-1.09784	0.0401999	OsMADS80 - MADS-box family gene with M-alpha type-box, expressed
LOC_Os02g07810	-2.26975	8.18e-05	inactive receptor kinase At2g26730 precursor, putative, expressed
LOC_Os02g07900	-1.60122	0.00170061	ANTH/ENTH domain containing protein, putative, expressed
LOC_Os02g08240	-5.96299	1.67e-05	STE_PAK_Ste20_STLK.1 - STE kinases include homologs to sterile 7, sterile 11 and sterile 20 from yeast, expressed
LOC_Os02g08250	-5.91273	0.00033433	expressed protein
LOC_Os02g09450	-7.34372	7.88e-08	glycerophosphoryl diester phosphodiesterase family protein, putative, expressed
LOC_Os02g09540	-6.10933	8.38e-12	expressed protein
LOC_Os02g10100	-1.07825	0.00961405	leucine-rich repeat receptor protein kinase EXS precursor, putative, expressed
LOC_Os02g10300	-5.27059	3.03e-05	polygalacturonase, putative, expressed
LOC_Os02g10560	-5.1301	0.0043949	expressed protein
LOC_Os02g10630	-1.07632	1.31e-06	GRAM and C2 domains containing protein, putative, expressed
LOC_Os02g10990	-1.13923	0.0479497	FAD binding domain of DNA photolyase domain containing protein, expressed
LOC_Os02g11700	-1.11054	0.00760526	cytokinin-O-glucosyltransferase 3, putative, expressed
LOC_Os02g12260	-3.82653	0.0334023	expressed protein
LOC_Os02g12270	-4.43958	1.33e-06	expressed protein
LOC_Os02g12280	-1.05408	0.018187	expressed protein
LOC_Os02g12670	-1.08111	0.00014502	protein kinase family protein, putative, expressed
LOC_Os02g12710	-1.8885	0.029679	interferon-related developmental regulator family protein, putative, expressed
LOC_Os02g12750	-1.04717	3.67e-07	tetraspanin family protein, putative, expressed
LOC_Os02g13570	-2.74855	4e-08	kinesin motor protein-related, putative, expressed
LOC_Os02g13580	-2.35314	2.6e-07	kinesin motor domain containing protein, expressed
LOC_Os02g16730	-3.32571	0.000862174	expansin precursor, putative, expressed
LOC_Os02g17210	-1.16698	0.00110877	OsFBX43 - F-box domain containing protein, expressed
LOC_Os02g17240	-5.16824	0.000972056	ATROPGEF7/ROPGEF7, putative, expressed
LOC_Os02g17780	-1.14655	2.43e-06	ent-kaurene synthase, chloroplast precursor, putative, expressed
LOC_Os02g18670	-1.32602	0.00312241	ABC transporter family protein, putative, expressed
LOC_Os02g18700	-1.62513	0.0146812	ABC transporter family protein, putative, expressed
LOC_Os02g19010	-2.77357	0.0444868	hypothetical protein
LOC_Os02g19060	-1.2125	9.04e-06	expressed protein
LOC_Os02g19970	-1.40288	0.0363205	aminotransferase, classes I and II, domain containing protein, expressed
LOC_Os02g20360	-2.25027	0.0113406	tyrosine aminotransferase, putative, expressed
LOC_Os02g21500	-2.2215	0.000157187	PE-PGRS family protein, putative, expressed
LOC_Os02g21750	-2.36189	7.79e-11	MDR-like ABC transporter, putative, expressed
LOC_Os02g24430	-1.64779	1.1e-06	expressed protein
LOC_Os02g25620	-1.43702	0.0401499	expressed protein
LOC_Os02g25860	-3.79641	0.021902	glutelin, putative, expressed
LOC_Os02g26290	-5.00649	1.08e-05	fasciclin-like arabinogalactan protein 8 precursor, putative, expressed
LOC_Os02g26500	-8.35462	5.5e-11	retrotransposon protein, putative, unclassified, expressed
LOC_Os02g26794	-2.21127	2.26e-08	expressed protein
LOC_Os02g27790	-1.00388	0.0485455	splicing factor 3B subunit 1, putative, expressed
LOC_Os02g27840	-1.12276	0.0229924	expressed protein
LOC_Os02g29580	-1.9283	0.00188671	retrotransposon protein, putative, Ty3-gypsy subclass, expressed
LOC_Os02g29590	-1.03666	0.0355849	expressed protein
LOC_Os02g30100	-3.76566	3.25e-40	cytochrome P450, putative, expressed
LOC_Os02g30300	-1.52409	1.68e-06	MYND finger family protein, expressed
LOC_Os02g30380	-1.20353	7.64e-14	expressed protein
LOC_Os02g30470	-1.03356	0.00070207	expressed protein
LOC_Os02g30610	-3.01737	0.00365925	expressed protein
LOC_Os02g31830	-1.32509	0.0302756	expressed protein
LOC_Os02g31850	-1.14481	0.03135	transposon protein, putative, unclassified, expressed
LOC_Os02g31910	-1.91616	1.24e-06	potassium transporter, putative, expressed
LOC_Os02g32600	-1.73172	1.19e-05	expressed protein
LOC_Os02g32850	-1.43395	0.00208589	expressed protein
LOC_Os02g33310	-1.57132	0.00133537	OsFBD7 - F-box and FBD domain containing protein, expressed
LOC_Os02g34030	-4.90469	0.00579346	retrotransposon protein, putative, unclassified, expressed
LOC_Os02g34520	-2.31036	0.00489141	retrotransposon protein, putative, Ty1-copia subclass, expressed
LOC_Os02g34710	-1.50124	6.52e-16	expressed protein
LOC_Os02g34940	-1.27989	0.0216984	OsPDIL1-3 protein disulfide isomerase PDIL1-3, expressed
LOC_Os02g35230	-1.20319	4.36e-06	expressed protein
LOC_Os02g35650	-1.20148	0.00456793	late embryogenesis abundant protein, putative, expressed
LOC_Os02g35760	-1.99024	0.000155384	STRUBBELIG-RECEPTOR FAMILY 7 precursor, putative, expressed
LOC_Os02g36690	-5.09993	0.00587149	expressed protein
LOC_Os02g37180	-1.14279	0.00892825	expressed protein
LOC_Os02g38580	-1.32069	0.00798719	protein phosphatase 2C, putative, expressed
LOC_Os02g39380	-3.27818	3.04e-05	OsCML17 - Calmodulin-related calcium sensor protein, expressed
LOC_Os02g39590	-2.54204	0.000544379	GDSL-like lipase/acylhydrolase, putative, expressed
LOC_Os02g39960	-2.21429	1.29e-10	exostosin family protein, putative, expressed
LOC_Os02g40530	-1.40071	6.27e-05	MYB family transcription factor, putative, expressed
LOC_Os02g41860	-1.26496	3.87e-17	aquaporin protein, putative, expressed
LOC_Os02g41961	-3.91537	0.0226525	expressed protein
LOC_Os02g42585	-1.6527	0.000217884	AP2 domain containing protein, expressed
LOC_Os02g42710	-2.44251	5.96e-09	C2 domain containing protein, putative, expressed
LOC_Os02g42820	-8.86956	3.91e-05	OsPLIM2a - LIM domain protein, putative actin-binding protein and transcription factor, expressed
LOC_Os02g42920	-1.24908	6.99e-09	DTA2, putative, expressed
LOC_Os02g43050	-3.65698	3.57e-10	kinesin motor domain containing protein, expressed
LOC_Os02g43594	-1.05915	0.00195171	MSP domain containing protein, putative, expressed
LOC_Os02g43970	-1.30709	1.16e-07	AP2 domain containing protein, expressed
LOC_Os02g44090	-1.52454	1.55e-05	zinc finger protein, putative, expressed
LOC_Os02g44120	-5.31785	0.000121514	ZOS2-13 - C2H2 zinc finger protein, expressed
LOC_Os02g44260	-1.72873	7.63e-05	zinc-binding protein, putative, expressed
LOC_Os02g44470	-2.61092	1.95e-08	actin-depolymerizing factor, putative, expressed
LOC_Os02g44730	-1.08674	0.000212287	tetracycline transporter protein, putative, expressed
LOC_Os02g45450	-2.08463	0.0374253	dehydration-responsive element-binding protein, putative, expressed
LOC_Os02g46100	-1.05755	0.000298527	RING-H2 finger protein, putative, expressed
LOC_Os02g46210	-1.12297	4.93e-05	DUF581 domain containing protein, expressed
LOC_Os02g46760	-2.25282	5.77e-07	STE_MEK_ste7_MAP2K.4 - STE kinases include homologs to sterile 7, sterile 11 and sterile 20 from yeast, expressed
LOC_Os02g49340	-1.01359	0.0254816	nitrate-induced NOI protein, putative, expressed
LOC_Os02g49350	-1.89894	0.00647397	plastocyanin-like domain containing protein, putative, expressed
LOC_Os02g49630	-2.4662	0.0317568	tetraspanin family protein, putative, expressed
LOC_Os02g49920	-1.04266	1.53e-10	3-ketoacyl-CoA synthase, putative, expressed
LOC_Os02g49970	-7.54099	8.09e-05	ZIM motif family protein, expressed
LOC_Os02g50130	-1.0623	2.53e-08	hydrolase, NUDIX family, domain containing protein, expressed
LOC_Os02g50140	-3.33051	0.0199354	caleosin related protein, putative, expressed
LOC_Os02g50150	-6.17661	0.000297541	caleosin related protein, putative, expressed
LOC_Os02g50710	-1.33828	0.00577887	expressed protein
LOC_Os02g50770	-7.83529	7.78e-07	peroxidase precursor, putative, expressed
LOC_Os02g50980	-4.61518	2.7e-09	expressed protein
LOC_Os02g51600	-2.21951	0.00142589	endonuclease/exonuclease/phosphatase family domain containing protein, expressed
LOC_Os02g51640	-1.00861	6.57e-08	expressed protein
LOC_Os02g51710	-1.09747	6.02e-17	wound/stress protein, putative, expressed
LOC_Os02g51730	-1.71256	0.0267644	dnaJ homolog subfamily C member 7, putative, expressed
LOC_Os02g51760	-1.21539	2.14e-09	expressed protein
LOC_Os02g52500	-1.78261	0.00330835	expressed protein
LOC_Os02g52510	-1.03025	0.00393012	SNF2 family N-terminal domain containing protein, expressed
LOC_Os02g52670	-3.41874	0.00784613	AP2 domain containing protein, expressed
LOC_Os02g52700	-3.74549	4.85e-11	alpha-amylase precursor, putative, expressed
LOC_Os02g53160	-1.22036	0.00716949	tyrosine phosphatase family protein, putative, expressed
LOC_Os02g53470	-1.07201	0.0444377	retrotransposon protein, putative, unclassified, expressed
LOC_Os02g53960	-2.84412	0.0339174	CXE carboxylesterase, putative, expressed
LOC_Os02g53970	-1.04966	3.71e-05	OsSub24 - Putative Subtilisin homologue, expressed
LOC_Os02g55380	-1.47392	0.0109244	AP2 domain containing protein, expressed
LOC_Os02g55410	-1.05074	0.00154103	MCM5 - Putative minichromosome maintenance MCM complex subunit 5, expressed
LOC_Os02g55510	-6.9606	1.16e-05	CXXXC2 - Cysteine-rich protein with paired CXXXC motifs precursor, putative, expressed
LOC_Os02g56100	-1.36126	2.18e-06	ribonucleoside-diphosphate reductase large subunit, putative, expressed
LOC_Os02g56570	-1.17149	0.000210648	TBC domain containing protein, expressed
LOC_Os02g58290	-1.07549	0.00519989	expressed protein
LOC_Os02g58520	-1.40426	0.0343235	CAMK_CAMK_like.16 - CAMK includes calcium/calmodulin depedent protein kinases, expressed
LOC_Os02g58800	-2.84996	0.0184089	expressed protein
LOC_Os03g01590	-2.31001	0.0134263	PAIR1, putative, expressed
LOC_Os03g01610	-10.1414	3.25e-07	expansin precursor, putative, expressed
LOC_Os03g01640	-5.83703	0.00238204	expansin precursor, putative, expressed
LOC_Os03g01650	-10.1409	7.97e-07	expansin precursor, putative, expressed
LOC_Os03g01730	-1.6569	0.0213406	expressed protein
LOC_Os03g01800	-1.22286	0.00557834	glycosyl hydrolases family 16, putative, expressed
LOC_Os03g02740	-1.74614	3.06e-08	phospholipase D, putative, expressed
LOC_Os03g03270	-5.39222	2.53e-15	fringe-related protein, putative, expressed
LOC_Os03g03680	-1.69939	0.000145371	transporter family protein, putative, expressed
LOC_Os03g04560	-1.72012	1.15e-05	expressed protein
LOC_Os03g04620	-1.50479	0.0141574	CCT motif family protein, expressed
LOC_Os03g04770	-3.69245	1.31e-09	beta-amylase, putative, expressed
LOC_Os03g04890	-1.77713	2.04e-06	zinc finger family protein, putative, expressed
LOC_Os03g05450	-1.47278	1.35e-05	expressed protein
LOC_Os03g05750	-1.36434	5.57e-09	heavy-metal-associated domain-containing protein, putative, expressed
LOC_Os03g05770	-12.1369	3.12e-12	peroxidase precursor, putative, expressed
LOC_Os03g05850	-5.6133	0.00035377	retrotransposon protein, putative, unclassified, expressed
LOC_Os03g06000	-3.17376	0.0159113	expansin precursor, putative, expressed
LOC_Os03g06180	-1.45032	0.0320611	expressed protein
LOC_Os03g06760	-1.32604	0.000661595	exocyst complex component 6, putative, expressed
LOC_Os03g06960	-4.11331	3.06e-10	vesicle-associated membrane protein, putative, expressed
LOC_Os03g06970	-1.36704	0.0145215	tetratricopeptide repeat domain containing protein, expressed
LOC_Os03g07510	-1.58054	1.21e-05	expressed protein
LOC_Os03g07600	-1.26037	2.1e-05	calcium-binding protein, putative, expressed
LOC_Os03g08284	-5.91696	0.000110671	expressed protein
LOC_Os03g08310	-1.31654	7.69e-06	ZIM domain containing protein, putative, expressed
LOC_Os03g08690	-1.0302	1.63e-05	expressed protein
LOC_Os03g10334	-4.04703	0.00072357	expressed protein
LOC_Os03g10469	-6.0182	2.06e-06	glycosyl hydrolase family 10 protein, putative, expressed
LOC_Os03g10640	-2.536	3.6e-12	calcium-transporting ATPase, plasma membrane-type, putative, expressed
LOC_Os03g11140	-1.67169	7.55e-08	pleckstrin homology domain-containing protein-related taxo, putative, expressed
LOC_Os03g11420	-1.53435	9.48e-06	Os3bglu6 - beta-glucosidase/beta-fucosidase/beta-galactosidase, expressed
LOC_Os03g12180	-3.01269	1.12e-05	MA3 domain containing protein, expressed
LOC_Os03g12520	-2.06601	9.26e-07	STRUBBELIG-RECEPTOR FAMILY 7 precursor, putative, expressed
LOC_Os03g13570	-1.25814	3.26e-07	glycosyl hydrolases family 16, putative, expressed
LOC_Os03g13640	-1.62378	0.0203307	expressed protein
LOC_Os03g14130	-3.99953	0.0218578	POEI1 - Pollen Ole e I allergen and extensin family protein precursor, expressed
LOC_Os03g14610	-1.05626	4.58e-12	HVA22, putative, expressed
LOC_Os03g14690	-1.53499	4.37e-11	vacuolar ATP synthase 98 kDa subunit, putative, expressed
LOC_Os03g14700	-1.31972	4.07e-05	C2 domain containing protein, expressed
LOC_Os03g14915	-1.14249	0.000388702	expressed protein
LOC_Os03g15880	-1.08363	5.41e-12	coronatine-insensitive protein, putative, expressed
LOC_Os03g16170	-1.3094	1.25e-11	protein phosphatase 2C, putative, expressed
LOC_Os03g16420	-1.32361	0.00410998	retrotransposon protein, putative, unclassified, expressed
LOC_Os03g16600	-1.07951	1.42e-05	expressed protein
LOC_Os03g16900	-2.98303	5.59e-06	rab GDP dissociation inhibitor alpha, putative, expressed
LOC_Os03g17030	-9.71446	3.11e-10	polyadenylate-binding protein, putative, expressed
LOC_Os03g17230	-1.34388	0.000516085	NAD dependent epimerase/dehydratase family domain containing protein, expressed
LOC_Os03g17270	-1.41085	0.00549282	expressed protein
LOC_Os03g18120	-1.03252	0.000259358	proteins of unknown function domain containing protein, expressed
LOC_Os03g18290	-1.31673	0.0189891	expressed protein
LOC_Os03g18860	-5.3619	0.0134247	pectinesterase, putative, expressed
LOC_Os03g19390	-1.07528	3.44e-05	TENA/THI-4 family protein, putative, expressed
LOC_Os03g19462	-3.30665	0.0398499	expressed protein
LOC_Os03g19610	-3.11887	9.69e-05	pectinesterase, putative, expressed
LOC_Os03g20680	-1.18768	0.000332233	late embryogenesis abundant protein 1, putative, expressed
LOC_Os03g21870	-1.35224	3.06e-05	DUF623 domain containing protein, expressed
LOC_Os03g21880	-5.10846	1.75e-09	THION28 - Plant thionin family protein precursor, expressed
LOC_Os03g22080	-1.14913	0.0210941	RING-H2 finger protein, putative, expressed
LOC_Os03g22210	-1.18711	0.0289219	POEI46 - Pollen Ole e I allergen and extensin family protein precursor, expressed
LOC_Os03g22650	-3.88039	0.00649153	expressed protein
LOC_Os03g24050	-1.1224	0.0174051	expressed protein
LOC_Os03g24170	-1.77691	2.56e-06	phosphatidylinositol-4-phosphate 5-kinase, putative, expressed
LOC_Os03g24510	-1.05096	2.17e-05	glycosyl transferase 8 domain containing protein, putative, expressed
LOC_Os03g24620	-1.16374	0.00112717	retrotransposon protein, putative, unclassified, expressed
LOC_Os03g25020	-5.57697	0.000729105	expressed protein
LOC_Os03g25030	-7.3534	1.25e-07	GDSL-like lipase/acylhydrolase, putative, expressed
LOC_Os03g25350	-2.83477	0.0223989	LTPL36 - Protease inhibitor/seed storage/LTP family protein precursor, expressed
LOC_Os03g25550	-1.24615	0.000142764	myb-like DNA-binding domain containing protein, putative, expressed
LOC_Os03g25640	-1.04746	0.000155572	OsFBX91 - F-box domain containing protein, expressed
LOC_Os03g25869	-1.0345	0.0020288	amino acid permease family protein, putative, expressed
LOC_Os03g25930	-1.16615	0.000315282	emp24/gp25L/p24 family protein, putative, expressed
LOC_Os03g26430	-1.164	0.0423562	aldose 1-epimerase, putative, expressed
LOC_Os03g27110	-3.69215	8.84e-07	hydrolase protein, putative, expressed
LOC_Os03g27610	-1.37269	2.28e-06	patatin, putative, expressed
LOC_Os03g27900	-7.80356	1.32e-09	ZIM motif family protein, expressed
LOC_Os03g27910	-4.41737	0.0216885	retrotransposon protein, putative, Ty1-copia subclass, expressed
LOC_Os03g28090	-3.71959	2.92e-05	pectinesterase, putative, expressed
LOC_Os03g29584	-1.02791	0.0062989	expressed protein
LOC_Os03g30810	-2.00333	1.26e-08	retrotransposon protein, putative, unclassified, expressed
LOC_Os03g31240	-1.34175	0.00305344	ZOS3-10 - C2H2 zinc finger protein, expressed
LOC_Os03g32150	-3.36075	0.00635823	expressed protein
LOC_Os03g33090	-1.91881	7.33e-15	DUF260 domain containing protein, putative, expressed
LOC_Os03g36620	-2.63693	0.00232873	retrotransposon protein, putative, unclassified, expressed
LOC_Os03g36900	-3.30222	6.38e-05	expressed protein
LOC_Os03g37120	-6.64016	0.0166939	retrotransposon protein, putative, unclassified, expressed
LOC_Os03g37915	-1.10223	0.0351097	expressed protein
LOC_Os03g40720	-5.77785	2.47e-09	UDP-glucose 6-dehydrogenase, putative, expressed
LOC_Os03g41330	-1.84513	3.64e-07	DUF260 domain containing protein, putative, expressed
LOC_Os03g41600	-1.32113	9.71e-06	DUF260 domain containing protein, putative, expressed
LOC_Os03g42290	-1.69004	0.0165246	B3 DNA binding domain containing protein, expressed
LOC_Os03g43100	-2.76935	0.000249678	expressed protein
LOC_Os03g43350	-1.04233	0.0313473	expressed protein
LOC_Os03g43580	-1.44587	0.00352366	IQ calmodulin-binding motif family protein, putative, expressed
LOC_Os03g43880	-2.4815	3.43e-11	PLA IIIA/PLP7, putative, expressed
LOC_Os03g44020	-1.22878	0.000389202	AGC_PVPK_like_kin82y.9 - ACG kinases include homologs to PKA, PKG and PKC, expressed
LOC_Os03g44030	-3.12161	0.00137439	expressed protein
LOC_Os03g44440	-1.38942	1.14e-05	cyclic nucleotide-gated ion channel, putative, expressed
LOC_Os03g44630	-3.0534	0.00434279	plastocyanin-like domain containing protein, putative, expressed
LOC_Os03g44974	-1.94777	0.0352565	expressed protein
LOC_Os03g46690	-1.07885	2.39e-08	OsFBX105 - F-box domain containing protein, expressed
LOC_Os03g46970	-5.13789	0.00364883	retrotransposon protein, putative, unclassified, expressed
LOC_Os03g47010	-1.10918	0.0110043	glycosyl hydrolase family 10 protein, putative, expressed
LOC_Os03g47530	-3.47507	7.2e-41	glycosyl transferase 8 domain containing protein, putative, expressed
LOC_Os03g49190	-1.71629	0.00980667	oleosin, putative, expressed
LOC_Os03g49270	-4.03964	5.12e-06	THION36 - Plant thionin family protein precursor, expressed
LOC_Os03g49280	-5.08303	0.00432563	THION37 - Plant thionin family protein precursor, putative, expressed
LOC_Os03g49430	-1.03966	6.29e-07	pre-mRNA-splicing factor, putative, expressed
LOC_Os03g50180	-4.3172	0.00207252	retrotransposon protein, putative, unclassified, expressed
LOC_Os03g51210	-2.39429	5.23e-06	expressed protein
LOC_Os03g51310	-3.0256	0.0498789	retrotransposon protein, putative, unclassified, expressed
LOC_Os03g51990	-2.35589	1.18e-05	ACT domain containing protein, expressed
LOC_Os03g52870	-3.46035	0.000221802	WD-40 repeat family protein, putative, expressed
LOC_Os03g53210	-4.41685	0.0356909	expressed protein
LOC_Os03g53340	-1.26581	0.000496771	HSF-type DNA-binding domain containing protein, expressed
LOC_Os03g53410	-2.10099	0.00456829	protein kinase domain containing protein, expressed
LOC_Os03g53550	-3.38648	5.73e-05	retrotransposon protein, putative, unclassified, expressed
LOC_Os03g53730	-1.0928	0.00304467	flavoprotein wrbA, putative, expressed
LOC_Os03g55620	-1.09168	0.000295544	CAMK_CAMK_like_Aur_like.2 - CAMK includes calcium/calmodulin depedent protein kinases, expressed
LOC_Os03g56520	-1.54936	0.0126806	expressed protein
LOC_Os03g56530	-5.35591	0.000646159	retrotransposon protein, putative, unclassified, expressed
LOC_Os03g57510	-1.23616	0.000170917	CAMK_CAMK_like.23 - CAMK includes calcium/calmodulin depedent protein kinases, expressed
LOC_Os03g57670	-4.26441	0.0387348	DUF260 domain containing protein, putative, expressed
LOC_Os03g57880	-1.94231	1.48e-12	glucan endo-1,3-beta-glucosidase precursor, putative, expressed
LOC_Os03g58170	-1.21912	1.04e-09	stem-specific protein TSJT1, putative, expressed
LOC_Os03g58270	-6.92806	2.85e-06	retrotransposon protein, putative, unclassified, expressed
LOC_Os03g58280	-6.2885	2.08e-08	expressed protein
LOC_Os03g58400	-1.84854	0.000203825	C-5 cytosine-specific DNA methylase, putative, expressed
LOC_Os03g58600	-1.82816	3.5e-13	PAZ domain containing protein, putative, expressed
LOC_Os03g59146	-4.91233	0.00595393	expressed protein
LOC_Os03g59330	-2.06456	0.00818885	polygalacturonase, putative, expressed
LOC_Os03g59370	-1.68706	0.00326049	ubiquitin family protein, putative, expressed
LOC_Os03g59440	-7.75231	3.12e-07	dirigent, putative, expressed
LOC_Os03g59660	-1.22793	0.000758389	clathrin adaptor complex small chain domain containing protein, expressed
LOC_Os03g60570	-2.14816	0.0119436	ZOS3-22 - C2H2 zinc finger protein, expressed
LOC_Os03g60760	-1.40054	0.00460277	expressed protein
LOC_Os03g61290	-2.9808	0.0272649	ATCHX, putative, expressed
LOC_Os03g61410	-12.9086	7.1e-14	expressed protein
LOC_Os03g61510	-6.77141	2.65e-06	pectinesterase inhibitor domain containing protein, expressed
LOC_Os03g61550	-3.50195	4.53e-14	heat shock protein DnaJ, putative, expressed
LOC_Os03g61590	-1.86468	1.73e-05	expressed protein
LOC_Os03g61670	-1.13488	0.000941403	calreticulin precursor, putative, expressed
LOC_Os03g62210	-4.46001	5.36e-07	subtilisin N-terminal Region family protein, expressed
LOC_Os03g62330	-3.10656	0.000303684	expressed protein
LOC_Os03g62860	-2.09292	1.92e-08	glucan endo-1,3-beta-glucosidase precursor, putative, expressed
LOC_Os03g63390	-1.23932	0.00393299	plastocyanin-like domain containing protein, putative, expressed
LOC_Os03g64290	-5.30278	0.0115879	myosin, putative, expressed
LOC_Os04g01330	-3.33074	6.12e-05	expressed protein
LOC_Os04g01660	-1.08944	0.00124177	erythronate-4-phosphate dehydrogenase domain containing protein, expressed
LOC_Os04g02690	-6.08968	0.000436626	pattern formation protein EMB30, putative, expressed
LOC_Os04g03890	-2.31684	0.0480038	cytochrome P450, putative, expressed
LOC_Os04g04330	-2.44235	0.0343053	receptor-like protein kinase 2 precursor, putative, expressed
LOC_Os04g05460	-1.7214	0.00559193	expressed protein
LOC_Os04g05470	-1.14691	0.000973831	protein kinase, putative, expressed
LOC_Os04g05950	-2.19934	0.0101568	expressed protein
LOC_Os04g08070	-1.14443	7e-06	expressed protein
LOC_Os04g08280	-1.42419	4.32e-14	retrotransposon protein, putative, Ty3-gypsy subclass, expressed
LOC_Os04g09800	-1.17952	0.047171	SWI/SNF-related matrix-associated actin-dependent regulator of chromatin subfamily A, putative, expressed
LOC_Os04g10360	-5.22976	1e-05	OsSub40 - Putative Subtilisin homologue, expressed
LOC_Os04g11130	-10.834	2.89e-07	DEF9 - Defensin and Defensin-like DEFL family, expressed
LOC_Os04g11195	-10.5861	9.37e-09	gamma-thionin family domain containing protein, expressed
LOC_Os04g11350	-2.72501	6.14e-06	retrotransposon protein, putative, unclassified, expressed
LOC_Os04g12090	-1.38081	0.0490689	retrotransposon protein, putative, Ty1-copia subclass, expressed
LOC_Os04g14110	-1.53991	0.000113303	TRAF-type zinc finger family protein, expressed
LOC_Os04g17120	-2.50052	0.00938736	formin-like protein 20, putative, expressed
LOC_Os04g17130	-2.29297	0.00129394	retrotransposon protein, putative, unclassified, expressed
LOC_Os04g19640	-4.73681	0.0424092	expressed protein
LOC_Os04g19800	-1.76936	7.56e-07	F-box domain containing protein, expressed
LOC_Os04g20420	-7.96836	6.79e-08	DNA binding protein, putative, expressed
LOC_Os04g22930	-6.09807	9.15e-05	transposon protein, putative, CACTA, En/Spm sub-class, expressed
LOC_Os04g23040	-3.13778	0.0204385	expressed protein
LOC_Os04g25150	-9.53684	2.34e-07	pollen allergen, putative, expressed
LOC_Os04g25160	-11.5203	6.55e-10	pollen allergen, putative, expressed
LOC_Os04g25190	-11.7533	2.26e-11	pollen allergen, putative, expressed
LOC_Os04g25570	-1.26636	8.79e-05	protein phosphatase 2C, putative, expressed
LOC_Os04g26190	-9.89383	4.49e-11	pollen allergen, putative, expressed
LOC_Os04g26220	-11.9124	4.51e-10	pollen allergen, putative, expressed
LOC_Os04g26230	-10.1775	5.64e-08	pollen allergen, putative, expressed
LOC_Os04g26510	-4.90932	0.0280577	expressed protein
LOC_Os04g28620	-1.88772	0.0101893	male sterility protein, putative, expressed
LOC_Os04g29260	-4.70124	0.0156323	expressed protein
LOC_Os04g29380	-4.96669	0.00590711	retrotransposon protein, putative, unclassified, expressed
LOC_Os04g29740	-2.14191	0.011081	OsWAK39 - OsWAK receptor-like protein kinase, expressed
LOC_Os04g32680	-4.26065	0.0124321	POEI20 - Pollen Ole e I allergen and extensin family protein precursor, expressed
LOC_Os04g32820	-1.12713	0.000644895	expressed protein
LOC_Os04g33560	-1.00854	0.0203668	expressed protein
LOC_Os04g33710	-2.85358	1.97e-05	expressed protein
LOC_Os04g33720	-1.88607	0.032433	glycosyl hydrolases, putative, expressed
LOC_Os04g33820	-1.77989	1.3e-11	OsFBX132 - F-box domain containing protein, expressed
LOC_Os04g33885	-1.42206	0.02444	expressed protein
LOC_Os04g34330	-2.60102	0.0387363	serine/threonine-protein kinase receptor precursor, putative, expressed
LOC_Os04g34699	-5.4281	0.00783389	expressed protein
LOC_Os04g35010	-2.23736	0.00617318	helix-loop-helix DNA-binding domain containing protein, expressed
LOC_Os04g35020	-1.11591	1.09e-05	CSLH2 - cellulose synthase-like family H, expressed
LOC_Os04g35210	-2.35354	2.49e-13	Leucine Rich Repeat family protein, expressed
LOC_Os04g35430	-1.91474	9.92e-06	PHD-finger domain containing protein, expressed
LOC_Os04g35690	-1.55723	0.0286038	tetratricopeptide repeat, putative, expressed
LOC_Os04g37450	-5.05254	0.00416893	expressed protein
LOC_Os04g37460	-3.40108	1.01e-08	glutamate decarboxylase, putative, expressed
LOC_Os04g38026	-1.05552	4.63e-09	transporter family protein, putative, expressed
LOC_Os04g38540	-2.31108	4.73e-08	aldose 1-epimerase, putative, expressed
LOC_Os04g38820	-2.04928	0.0315726	GRF zinc finger family protein
LOC_Os04g38950	-1.08573	4.99e-06	class I glutamine amidotransferase, putative, expressed
LOC_Os04g39489	-1.16917	0.000406637	amino acid transporter, putative, expressed
LOC_Os04g39570	-1.08586	0.0003248	WRKY35, expressed
LOC_Os04g39590	-2.34328	2.43e-06	fasciclin domain containing protein, expressed
LOC_Os04g39610	-1.26522	2.54e-08	glycerophosphoryl diester phosphodiesterase family protein, putative, expressed
LOC_Os04g39830	-5.15294	0.00282924	expressed protein
LOC_Os04g40550	-1.29035	0.016767	expressed protein
LOC_Os04g41000	-4.26302	0.00265359	expressed protein
LOC_Os04g42210	-8.38053	0.0319978	GPI-anchored protein, putative, expressed
LOC_Os04g42900	-2.92995	0.002647	expressed protein
LOC_Os04g42940	-1.27101	0.00294992	expressed protein
LOC_Os04g42950	-1.75031	6.22e-11	MYB family transcription factor, putative, expressed
LOC_Os04g43210	-1.55338	0.0111488	transporter family protein, putative, expressed
LOC_Os04g43360	-1.2052	0.0125682	Os4bglu14 - monolignol beta-glucoside homologue without catalytic acid/base, expressed
LOC_Os04g43810	-4.29182	0.04511	expressed protein
LOC_Os04g43840	-1.0157	0.021792	possible lysine decarboxylase domain containing protein, expressed
LOC_Os04g43880	-3.5198	0.000436623	expressed protein
LOC_Os04g44410	-1.71194	7e-08	OsSCP25 - Putative Serine Carboxypeptidase homologue, expressed
LOC_Os04g44730	-1.22264	0.000875399	lanC-like protein 2, putative, expressed
LOC_Os04g45010	-8.9646	3.01e-07	OsPLIM2b - LIM domain protein, putative actin-binding protein and transcription factor, expressed
LOC_Os04g45410	-2.23614	0.00374757	retrotransposon protein, putative, Ty3-gypsy subclass, expressed
LOC_Os04g45420	-4.04768	0.00263379	retrotransposon protein, putative, unclassified, expressed
LOC_Os04g45430	-3.81179	0.0324893	retrotransposon protein, putative, Ty3-gypsy subclass, expressed
LOC_Os04g45440	-4.88529	0.00677787	retrotransposon protein, putative, Ty3-gypsy subclass, expressed
LOC_Os04g45450	-1.97715	1.27e-07	expressed protein
LOC_Os04g45500	-4.87533	0.00787011	expressed protein
LOC_Os04g45810	-2.11596	1.1e-06	homeobox associated leucine zipper, putative, expressed
LOC_Os04g46384	-1.84559	0.00386132	MYB family transcription factor, putative, expressed
LOC_Os04g46400	-1.26728	0.000610937	AP2 domain containing protein, expressed
LOC_Os04g46440	-2.21497	4.64e-22	AP2 domain containing protein, expressed
LOC_Os04g46490	-5.41781	0.000537758	aquaporin protein, putative, expressed
LOC_Os04g46630	-6.30276	3.98e-06	expansin precursor, putative, expressed
LOC_Os04g46660	-1.08562	2.01e-06	cyclin, putative, expressed
LOC_Os04g46670	-8.24854	0.00123596	ZOS4-09 - C2H2 zinc finger protein, expressed
LOC_Os04g46910	-1.87522	0.00540554	actin-depolymerizing factor, putative, expressed
LOC_Os04g47059	-3.30234	0.0212786	TRANSPARENT TESTA 8, putative, expressed
LOC_Os04g47200	-5.84526	0.000143175	expressed protein
LOC_Os04g47320	-3.40455	4.92e-06	uncharacterized mscS family protein, putative, expressed
LOC_Os04g47400	-1.33413	3.74e-11	monocopper oxidase, putative, expressed
LOC_Os04g47930	-2.46692	2.37e-07	aluminum-activated malate transporter, putative, expressed
LOC_Os04g48350	-6.22101	5.88e-28	dehydration-responsive element-binding protein, putative, expressed
LOC_Os04g48930	-1.83815	0.0228551	ferric-chelate reductase, putative, expressed
LOC_Os04g49000	-1.08976	4.53e-12	zinc finger, C3HC4 type domain containing protein, expressed
LOC_Os04g49290	-3.82543	0.0329487	retrotransposon protein, putative, unclassified, expressed
LOC_Os04g49739	-4.14007	0.0023208	purine permease, putative, expressed
LOC_Os04g50176	-1.86382	6.81e-05	expressed protein
LOC_Os04g50184	-1.53185	0.0296651	expressed protein
LOC_Os04g50820	-3.79262	1.27e-16	oligopeptide transporter, putative, expressed
LOC_Os04g51172	-1.10426	0.0223547	Disease resistance/zinc finger/chromosome condensation-like region protein, putative, expressed
LOC_Os04g51330	-1.37962	1.97e-06	maltose excess protein 1-like, chloroplast precursor, putative, expressed
LOC_Os04g51440	-6.13804	5.54e-08	villin protein, putative, expressed
LOC_Os04g53330	-1.53733	1.49e-05	RNA recognition motif containing protein, putative, expressed
LOC_Os04g53340	-1.00652	0.00564773	expressed protein
LOC_Os04g54450	-7.5511	2.78e-08	retrotransposon protein, putative, unclassified, expressed
LOC_Os04g54600	-4.84256	1.96e-08	DUF617 domain containing protein, expressed
LOC_Os04g54860	-2.91346	0.001629	glutaredoxin, putative, expressed
LOC_Os04g55110	-1.9169	0.00570442	expressed protein
LOC_Os04g55200	-2.14735	6.94e-07	coatomer subunit epsilon, putative, expressed
LOC_Os04g55380	-3.06547	2.73e-07	expressed protein
LOC_Os04g56600	-5.45905	0.000112325	expressed protein
LOC_Os04g57260	-10.4987	4.52e-06	expressed protein
LOC_Os04g57270	-11.3125	5.95e-07	expressed protein
LOC_Os04g57280	-9.96873	2.73e-13	expressed protein
LOC_Os04g57350	-2.66536	3.46e-05	EH domain-containing protein 1, putative, expressed
LOC_Os04g57750	-4.17402	6.05e-09	plastocyanin-like domain containing protein, putative, expressed
LOC_Os04g57940	-1.30962	0.012187	pentatricopeptide, putative, expressed
LOC_Os04g58120	-1.75333	0.024043	CRP2 - Cysteine-rich family protein precursor, expressed
LOC_Os04g58850	-1.37242	2.87e-07	harpin-induced protein 1 domain containing protein, expressed
LOC_Os04g59210	-1.05777	2.16e-06	peroxidase precursor, putative, expressed
LOC_Os04g59310	-3.87168	3.04e-07	phospholipase C, putative, expressed
LOC_Os04g59540	-2.0338	0.0117143	phosphatidylinositol-4-phosphate 5-Kinase, putative, expressed
LOC_Os05g01580	-1.36732	0.0166758	integral membrane protein DUF6 containing protein, expressed
LOC_Os05g02180	-1.28737	0.00597696	expressed protein
LOC_Os05g02210	-1.2395	0.0130161	pentatricopeptide, putative, expressed
LOC_Os05g02300	-1.04369	0.00136312	Core histone H2A/H2B/H3/H4 domain containing protein, putative, expressed
LOC_Os05g02470	-1.67695	0.00150985	expressed protein
LOC_Os05g02870	-4.80452	3.66e-05	white-brown complex homolog protein, putative, expressed
LOC_Os05g03330	-2.27592	0.0157916	expressed protein
LOC_Os05g03600	-7.75764	6.71e-12	retrotransposon protein, putative, unclassified, expressed
LOC_Os05g04690	-2.71159	0.00154127	CHIT11 - Chitinase family protein precursor, expressed
LOC_Os05g05170	-1.44467	0.0388111	jacalin-like lectin domain containing protein, expressed
LOC_Os05g05640	-5.0769	7.88e-11	pectinesterase inhibitor domain containing protein, putative, expressed
LOC_Os05g05650	-7.91967	6.87e-09	C2 domain containing protein, putative, expressed
LOC_Os05g05930	-3.35615	1.93e-09	peripheral-type benzodiazepine receptor, putative, expressed
LOC_Os05g06670	-2.16287	6.19e-14	gibberellin 2-oxidase, putative, expressed
LOC_Os05g06680	-1.28573	6.39e-09	expressed protein
LOC_Os05g07720	-1.8809	0.00427193	alliin lyase precursor, putative, expressed
LOC_Os05g07880	-2.80757	0.00144006	phospholipase D, putative, expressed
LOC_Os05g07970	-5.23507	0.00428425	transposon protein, putative, unclassified, expressed
LOC_Os05g08420	-1.28738	8.4e-14	expressed protein
LOC_Os05g08540	-1.34845	3.28e-05	gibberellin 3-beta-dioxygenase 2-2, putative, expressed
LOC_Os05g10370	-1.07118	0.0155711	acid phosphatase, putative, expressed
LOC_Os05g10690	-1.04956	2.24e-05	Myb transcription factor, putative, expressed
LOC_Os05g11110	-5.86669	0.000593348	retrotransposon protein, putative, unclassified, expressed
LOC_Os05g11190	-6.1133	3.08e-05	BTB2 - Bric-a-Brac, Tramtrack, Broad Complex BTB domain, expressed
LOC_Os05g11260	-5.32137	0.00627219	expressed protein
LOC_Os05g11330	-6.11181	0.000564228	RALFL19 - Rapid ALkalinization Factor RALF family protein precursor, expressed
LOC_Os05g11630	-6.7121	2.18e-06	expressed protein
LOC_Os05g11980	-1.15216	0.00018256	timeless protein, expressed
LOC_Os05g13830	-10.8504	5.61e-05	TsetseEP precursor, putative, expressed
LOC_Os05g13904	-2.03096	0.00110477	expressed protein
LOC_Os05g14390	-4.5895	4.16e-13	expressed protein
LOC_Os05g15680	-4.5697	0.0162962	expressed protein
LOC_Os05g16290	-10.0689	1.97e-06	transposon protein, putative, unclassified, expressed
LOC_Os05g16315	-7.83902	3.42e-09	translation initiation factor IF-2, putative, expressed
LOC_Os05g16550	-4.67209	0.0448563	retrotransposon protein, putative, unclassified, expressed
LOC_Os05g17990	-1.0102	0.0068978	expressed protein
LOC_Os05g19050	-1.05888	0.0321515	retrotransposon protein, putative, unclassified, expressed
LOC_Os05g19500	-2.58222	0.00529721	ATCHX, putative, expressed
LOC_Os05g20010	-6.09694	0.000112142	expressed protein
LOC_Os05g20320	-2.37854	0.0193895	expressed protein
LOC_Os05g20570	-12.4967	1.76e-08	invertase/pectin methylesterase inhibitor family protein, putative, expressed
LOC_Os05g20620	-7.85879	2.8e-09	retrotransposon protein, putative, unclassified, expressed
LOC_Os05g24770	-3.47364	3.58e-08	reticulon domain containing protein, putative, expressed
LOC_Os05g25000	-2.3411	0.0268463	expressed protein
LOC_Os05g25550	-3.05212	0.000263175	E1-E2 ATPase domain containing protein, expressed
LOC_Os05g25600	-1.77354	0.0286813	transposon protein, putative, unclassified, expressed
LOC_Os05g25620	-2.08752	0.0183077	caltractin, putative, expressed
LOC_Os05g25880	-1.03505	0.0445139	N-dimethylguanosine tRNA methyltransferase, putative, expressed
LOC_Os05g26070	-1.1977	0.000628595	cyclin, putative, expressed
LOC_Os05g26660	-1.05168	0.00291796	NADH-ubiquinone oxidoreductase, mitochondrial precursor, putative, expressed
LOC_Os05g27890	-8.83585	1.99e-05	expressed protein
LOC_Os05g28040	-1.55751	0.00793374	DUF640 domain containing protein, putative, expressed
LOC_Os05g28530	-2.34976	9.68e-07	glutaredoxin, putative, expressed
LOC_Os05g28810	-2.23196	0.0215538	expressed protein
LOC_Os05g29740	-4.30402	0.00366107	invertase/pectin methylesterase inhibitor family protein, putative, expressed
LOC_Os05g30300	-1.46227	0.00476675	Os5bglu21 - beta-glucosidase homologue, similar to G. max isohydroxyurate hydrolase, expressed
LOC_Os05g30940	-3.99743	0.00486638	vacuolar calcium binding protein, putative, expressed
LOC_Os05g31110	-1.00617	0.0104235	hexokinase, putative, expressed
LOC_Os05g31254	-1.54838	0.000536208	acetyltransferase, GNAT family, putative, expressed
LOC_Os05g31620	-1.7447	2.05e-21	OsCML15 - Calmodulin-related calcium sensor protein, expressed
LOC_Os05g31744	-3.99681	0.00483613	expressed protein
LOC_Os05g32300	-1.74	0.00284909	expressed protein
LOC_Os05g32460	-1.33629	0.00503864	VQ domain containing protein, putative, expressed
LOC_Os05g33140	-1.13791	1.77e-14	CHIT5 - Chitinase family protein precursor, expressed
LOC_Os05g33150	-1.04787	9.75e-09	CHIT6 - Chitinase family protein precursor, expressed
LOC_Os05g33190	-3.58011	0.0028304	endo-1,3;1,4-beta-D-glucanase precursor, putative, expressed
LOC_Os05g33580	-5.27653	4.81e-08	expressed protein
LOC_Os05g33690	-1.00568	7.43e-07	receptor-like protein kinase precursor, putative, expressed
LOC_Os05g34790	-1.09044	0.00188158	GYF domain containing protein, putative, expressed
LOC_Os05g35160	-2.97373	0.000118434	clathrin assembly protein, putative, expressed
LOC_Os05g35400	-3.01093	0.0228616	DnaK family protein, putative, expressed
LOC_Os05g36310	-1.29583	0.0140046	zinc finger, C3HC4 type domain containing protein, expressed
LOC_Os05g36340	-3.56938	0.000716618	expressed protein
LOC_Os05g36940	-6.93577	8.32e-07	retrotransposon protein, putative, unclassified, expressed
LOC_Os05g37490	-4.45497	0.0233383	expressed protein
LOC_Os05g37560	-3.64746	6.63e-06	expressed protein
LOC_Os05g37980	-1.04723	0.0474217	PSF1 - Putative GINS complex subunit, expressed
LOC_Os05g38290	-1.20088	2.58e-07	protein phosphatase 2C, putative, expressed
LOC_Os05g38770	-4.16885	2.55e-06	protein kinase APK1B, chloroplast precursor, putative, expressed
LOC_Os05g38790	-1.01869	0.00493954	IQ calmodulin-binding motif domain containing protein, expressed
LOC_Os05g39170	-1.33842	0.0477181	expressed protein
LOC_Os05g39250	-1.35756	0.0183293	phosphatidylethanolamine-binding protein, putative, expressed
LOC_Os05g39930	-1.05315	4.94e-05	spotted leaf 11, putative, expressed
LOC_Os05g40230	-3.67329	1.23e-08	vacuolar ATP synthase subunit E, putative, expressed
LOC_Os05g40310	-3.64555	9.63e-10	expressed protein
LOC_Os05g40650	-7.15546	2.16e-06	ATCHX, putative, expressed
LOC_Os05g40740	-7.74303	7.99e-07	monocopper oxidase, putative, expressed
LOC_Os05g40910	-1.31569	0.0118958	expressed protein
LOC_Os05g41230	-2.23047	0.000886557	BRASSINOSTEROID INSENSITIVE 1-associated receptor kinase 1 precursor, putative, expressed
LOC_Os05g41250	-1.58933	0.00833372	VQ domain containing protein, putative, expressed
LOC_Os05g41400	-1.26747	0.0131912	indole-3-acetate beta-glucosyltransferase, putative, expressed
LOC_Os05g41490	-1.43614	4.23e-09	circadian clock coupling factor ZGT, putative, expressed
LOC_Os05g41760	-1.08136	1.22e-06	AP2 domain containing protein, expressed
LOC_Os05g42290	-1.06903	0.0136015	expressed protein
LOC_Os05g43660	-2.34434	4.28e-08	expressed protein
LOC_Os05g44400	-1.15513	2.36e-09	GATA zinc finger domain containing protein, expressed
LOC_Os05g44780	-1.20055	0.0260304	expressed protein
LOC_Os05g44900	-1.20665	2.49e-07	expressed protein
LOC_Os05g45130	-2.23167	8.29e-09	retrotransposon protein, putative, unclassified, expressed
LOC_Os05g45200	-1.47827	0.0225128	anthocyanidin 5,3-O-glucosyltransferase, putative, expressed
LOC_Os05g45370	-2.91439	1.72e-05	cell cycle control protein, putative, expressed
LOC_Os05g45560	-3.44473	0.000348272	expressed protein
LOC_Os05g46160	-4.3713	0.0325172	OsFBDUF29 - F-box and DUF domain containing protein, expressed
LOC_Os05g46530	-11.5661	2.4e-14	invertase/pectin methylesterase inhibitor family protein, putative, expressed
LOC_Os05g46740	-2.07124	1.49e-05	regulator of chromosome condensation, putative, expressed
LOC_Os05g46760	-3.1177	5.32e-20	STE_MEKK_ste11_MAP3K.19 - STE kinases include homologs to sterile 7, sterile 11 and sterile 20 from yeast, expressed
LOC_Os05g47960	-2.44374	4.18e-20	expressed protein
LOC_Os05g48840	-1.48292	1.63e-05	expressed protein
LOC_Os05g49164	-1.11434	2.27e-05	expressed protein
LOC_Os05g49170	-1.44037	2.04e-07	cold acclimation protein WCOR413, putative, expressed
LOC_Os05g49210	-2.09428	2.05e-06	WRKY43, expressed
LOC_Os05g49760	-1.20474	0.000207432	dehydrogenase, putative, expressed
LOC_Os05g50110	-2.55947	2.1e-11	oleosin, putative, expressed
LOC_Os05g50120	-1.24073	0.0112308	CGMC_MAPKCMGC_2.3 - CGMC includes CDA, MAPK, GSK3, and CLKC kinases, expressed
LOC_Os05g50140	-7.43786	1.48e-10	auxin efflux carrier component, putative, expressed
LOC_Os05g50170	-1.15787	0.0139577	ATPCME, putative, expressed
LOC_Os05g50240	-2.36928	0.0423645	expressed protein
LOC_Os05g50940	-2.09095	0.000111472	expressed protein
LOC_Os05g51080	-1.71878	0.000364335	expressed protein
LOC_Os05g51230	-2.43796	1.08e-10	phosphatidylinositol 3- and 4-kinase family protein, putative, expressed
LOC_Os05g51300	-3.43947	0.0116369	transposon protein, putative, unclassified, expressed
LOC_Os05g51680	-5.24	0.00152803	SCP-like extracellular protein, expressed
LOC_Os05g51750	-3.10101	0.00043681	aspartyl protease family protein, putative, expressed
LOC_Os05g51900	-6.35387	4.82e-10	expressed protein
LOC_Os06g01340	-1.76303	3.78e-05	CCT/B-box zinc finger protein, putative, expressed
LOC_Os06g01780	-1.31181	0.00645404	ethylene-responsive element-binding protein, putative, expressed
LOC_Os06g01810	-1.62747	0.00307143	expressed protein
LOC_Os06g02019	-1.95545	0.000434938	cytochrome P450, putative, expressed
LOC_Os06g02110	-1.10345	0.000670786	OsFBX182 - F-box domain containing protein, expressed
LOC_Os06g02850	-1.38227	0.000931493	expressed protein
LOC_Os06g03390	-10.5893	1.43e-05	expressed protein
LOC_Os06g03610	-5.408	0.000251603	TKL_IRAK_CrRLK1L-1.13 - The CrRLK1L-1 subfamily has homology to the CrRLK1L homolog, expressed
LOC_Os06g03630	-2.49939	0.00113391	expressed protein
LOC_Os06g04080	-1.59488	1.95e-06	glycosyl hydrolases family 17, putative, expressed
LOC_Os06g04200	-5.93596	7.52e-24	starch synthase, putative, expressed
LOC_Os06g04230	-2.16922	6.9e-18	expressed protein
LOC_Os06g04450	-1.3501	0.00023867	Sec1 family transport protein, putative, expressed
LOC_Os06g05560	-1.78984	0.000457398	expressed protein
LOC_Os06g05620	-1.49577	0.0197778	OsFBDUF33 - F-box and DUF domain containing protein, expressed
LOC_Os06g06100	-1.18096	0.0214655	dihydroneopterin aldolase, putative, expressed
LOC_Os06g06430	-2.06422	0.000345547	expressed protein
LOC_Os06g06480	-1.44911	0.00279156	Core histone H2A/H2B/H3/H4 domain containing protein, putative, expressed
LOC_Os06g06890	-3.75879	0.00031333	expressed protein
LOC_Os06g08100	-1.01979	0.0122726	jp18, putative, expressed
LOC_Os06g09080	-3.59012	0.00286188	transposon protein, putative, CACTA, En/Spm sub-class, expressed
LOC_Os06g09490	-4.75304	0.00209472	retrotransposon protein, putative, unclassified, expressed
LOC_Os06g09688	-2.79779	0.0200751	chaperonin, putative, expressed
LOC_Os06g10850	-2.23874	0.0005408	lipase, putative, expressed
LOC_Os06g10860	-2.11272	0.000829659	glucosyltransferase, putative, expressed
LOC_Os06g10970	-3.32039	0.000809281	xyloglucan fucosyltransferase, putative, expressed
LOC_Os06g11650	-1.39367	0.000798198	phosphate-induced protein 1 conserved region domain containing protein, expressed
LOC_Os06g11920	-2.6019	0.00044873	endonuclease/exonuclease/phosphatase family domain containing protein, expressed
LOC_Os06g11970	-2.89151	0.00422366	OsMADS63 - MADS-box family gene with MIKC* type-box, expressed
LOC_Os06g12000	-1.05752	0.0277094	expressed protein
LOC_Os06g12820	-1.2168	1.05e-14	proteins of unknown function domain containing protein, expressed
LOC_Os06g12860	-3.44586	0.00518002	proteins of unknown function domain containing protein, putative, expressed
LOC_Os06g13040	-3.20635	0.000389146	glycosyl hydrolases family 16, putative, expressed
LOC_Os06g13850	-3.62979	8.95e-07	OsFBX193 - F-box domain containing protein, expressed
LOC_Os06g14210	-2.46581	0.00454272	expressed protein
LOC_Os06g14379	-4.98781	0.00526941	expressed protein
LOC_Os06g14420	-3.86743	1.38e-56	hydrolase, NUDIX family, domain containing protein, expressed
LOC_Os06g17450	-9.32448	9.81e-10	expressed protein
LOC_Os06g17490	-1.0506	0.0221428	expressed protein
LOC_Os06g20150	-8.90527	4.16e-11	peroxidase precursor, putative, expressed
LOC_Os06g20190	-4.70177	0.0187508	aspartic proteinase nepenthesin-2 precursor, putative, expressed
LOC_Os06g20740	-1.98647	6.71e-10	hypothetical protein
LOC_Os06g20879	-2.80344	0.000431829	expressed protein
LOC_Os06g21410	-8.19752	2.69e-25	arabinogalactan peptide 23 precursor, putative, expressed
LOC_Os06g21540	-5.11225	0.0182363	inhibitor I family protein, putative, expressed
LOC_Os06g22110	-3.26892	1.97e-06	retrotransposon protein, putative, unclassified, expressed
LOC_Os06g23350	-1.76424	0.00849311	late embryogenesis abundant protein D-34, putative, expressed
LOC_Os06g27590	-1.23251	1.07e-08	expressed protein
LOC_Os06g27720	-2.12526	0.0165488	retrotransposon protein, putative, unclassified, expressed
LOC_Os06g27910	-2.86266	2.15e-05	oleosin, putative, expressed
LOC_Os06g28000	-1.45137	0.00312968	carboxyl-terminal peptidase, putative, expressed
LOC_Os06g28150	-5.63475	0.000427455	transposon protein, putative, unclassified, expressed
LOC_Os06g28770	-5.0273	0.00668247	expressed protein
LOC_Os06g28840	-1.23979	3.02e-05	expressed protein
LOC_Os06g29350	-2.32121	1.06e-08	myosin, putative, expressed
LOC_Os06g29560	-6.27109	1.33e-05	expressed protein
LOC_Os06g30179	-1.27077	0.0399261	cytochrome P450, putative, expressed
LOC_Os06g30680	-1.85124	0.0466056	WD domain, G-beta repeat domain containing protein, expressed
LOC_Os06g33120	-1.30612	0.00868077	transposon protein, putative, unclassified, expressed
LOC_Os06g34420	-1.11851	0.00186193	DEAD/DEAH box helicase domain protein, putative, expressed
LOC_Os06g35165	-1.5211	2.92e-05	expressed protein
LOC_Os06g35320	-7.83864	0.0449116	polygalacturonase, putative, expressed
LOC_Os06g35370	-4.75086	0.0381594	polygalacturonase, putative, expressed
LOC_Os06g35590	-11.5153	7.2e-06	reticuline oxidase-like protein precursor, putative, expressed
LOC_Os06g36240	-7.60334	6.58e-16	POEI21 - Pollen Ole e I allergen and extensin family protein precursor, expressed
LOC_Os06g36810	-1.36811	0.000816233	expressed protein
LOC_Os06g38510	-11.3656	1.71e-05	pectate lyase precursor, putative, expressed
LOC_Os06g38840	-4.54555	0.00332256	transposon protein, putative, CACTA, En/Spm sub-class, expressed
LOC_Os06g38980	-1.18448	5.07e-07	polyadenylate-binding protein, putative, expressed
LOC_Os06g39060	-6.43707	0.00135763	glucan endo-1,3-beta-glucosidase precursor, putative, expressed
LOC_Os06g39260	-1.05078	0.000129415	solute carrier family 35 member B1, putative, expressed
LOC_Os06g40130	-5.08306	0.00450238	expressed protein
LOC_Os06g40580	-1.64743	3.53e-08	expressed protein
LOC_Os06g40700	-9.42989	5.41e-13	OsSub50 - Putative Subtilisin homologue, expressed
LOC_Os06g40990	-5.163	1.25e-09	expressed protein
LOC_Os06g41120	-5.122	0.00342677	expressed protein
LOC_Os06g41500	-9.86215	7.96e-11	D-mannose binding lectin family protein, expressed
LOC_Os06g41700	-1.06129	0.00060771	expansin precursor, putative, expressed
LOC_Os06g41910	-1.13431	1.1e-06	expressed protein
LOC_Os06g42660	-1.37475	1.34e-05	expressed protein
LOC_Os06g43060	-2.6871	0.000881438	expressed protein
LOC_Os06g43540	-6.81835	3.1e-06	retrotransposon protein, putative, unclassified, expressed
LOC_Os06g44410	-1.02365	0.029752	histidine kinase, putative, expressed
LOC_Os06g44470	-11.3508	8.59e-07	pollen allergen, putative, expressed
LOC_Os06g44660	-3.83157	0.00212844	fasciclin-like arabinogalactan precursor protein, putative, expressed
LOC_Os06g44900	-2.45943	4.32e-09	leaf senescence related protein, putative, expressed
LOC_Os06g45150	-8.30316	0.0336197	pollen allergen, putative, expressed
LOC_Os06g45160	-8.70825	2.79e-05	pollen allergen, putative, expressed
LOC_Os06g45180	-7.79762	1.15e-06	pollen allergen, putative, expressed
LOC_Os06g45184	-2.7664	0.021159	retrotransposon protein, putative, Ty3-gypsy subclass, expressed
LOC_Os06g45190	-10.5435	3.08e-08	pollen allergen, putative, expressed
LOC_Os06g45200	-7.45957	1.83e-06	group 3 pollen allergen, putative, expressed
LOC_Os06g45210	-10.9003	2.51e-06	pollen allergen, putative, expressed
LOC_Os06g45230	-8.7957	5.71e-05	pollen allergen, putative, expressed
LOC_Os06g45290	-12.1905	2.35e-08	pollen allergen, putative, expressed
LOC_Os06g46350	-1.47767	4.57e-08	PLA IIIA/PLP7, putative, expressed
LOC_Os06g46560	-2.33427	4.39e-12	myb-like DNA-binding domain containing protein, expressed
LOC_Os06g46950	-2.3531	6.76e-17	EF hand family protein, putative, expressed
LOC_Os06g47000	-1.18974	2.86e-07	external NADH-ubiquinone oxidoreductase 1, mitochondrial precursor, putative, expressed
LOC_Os06g48050	-1.26113	0.000554231	expressed protein
LOC_Os06g48980	-5.09673	4.33e-15	protein kinase APK1B, chloroplast precursor, putative, expressed
LOC_Os06g49420	-1.31134	0.0438649	retrotransposon protein, putative, unclassified, expressed
LOC_Os06g49470	-2.67901	0.0267406	peptidyl-prolyl cis-trans isomerase, putative, expressed
LOC_Os06g50140	-3.23376	3.6e-08	endoglucanase, putative, expressed
LOC_Os06g50400	-1.084	0.0154491	expansin precursor, putative, expressed
LOC_Os06g50818	-1.81438	0.040713	expressed protein
LOC_Os06g50830	-2.17985	0.023845	bZIP transcription factor domain containing protein, expressed
LOC_Os06g51000	-3.70461	0.000334103	carrier, putative, expressed
LOC_Os06g51210	-1.00337	0.00381378	zinc finger family protein, putative, expressed
LOC_Os07g01110	-1.08713	0.0146052	laccase precursor protein, putative, expressed
LOC_Os07g01370	-1.07221	2.52e-06	peroxidase precursor, putative, expressed
LOC_Os07g02070	-5.01863	0.00622726	retrotransposon protein, putative, Ty3-gypsy subclass
LOC_Os07g02430	-3.77409	0.0293976	expressed protein
LOC_Os07g02890	-1.12656	0.00447654	OsFBX209 - F-box domain containing protein, expressed
LOC_Os07g03025	-1.85549	0.0284151	expressed protein
LOC_Os07g03170	-1.17734	0.00485433	expressed protein
LOC_Os07g04540	-1.11747	0.000341567	expressed protein
LOC_Os07g05430	-7.28035	9.03e-07	retrotransposon protein, putative, unclassified, expressed
LOC_Os07g05600	-2.82658	0.00263975	retrotransposon protein, putative, unclassified, expressed
LOC_Os07g05840	-2.08945	0.0260197	expressed protein
LOC_Os07g06190	-1.64918	0.00050948	ethylene-insensitive protein 2, putative, expressed
LOC_Os07g06800	-5.0769	0.00512534	3-oxo-5-alpha-steroid 4-dehydrogenase, putative, expressed
LOC_Os07g07420	-1.48933	0.00150369	gibberellin 20 oxidase 1-B, putative, expressed
LOC_Os07g08810	-1.06003	1.29e-06	expressed protein
LOC_Os07g09490	-1.03468	0.000851615	ATPase, putative, expressed
LOC_Os07g10550	-1.94182	2.95e-05	cyclin-related protein, putative, expressed
LOC_Os07g10590	-1.07724	0.0273282	transporter family protein, putative, expressed
LOC_Os07g11630	-2.0913	0.00707379	LTPL163 - Protease inhibitor/seed storage/LTP family protein precursor, expressed
LOC_Os07g13310	-9.64308	3.23e-06	RALFL10 - Rapid ALkalinization Factor RALF family protein precursor, putative, expressed
LOC_Os07g13440	-10.2213	8.5e-06	RALFL12 - Rapid ALkalinization Factor RALF family protein precursor, putative, expressed
LOC_Os07g13834	-4.7107	0.0188959	expressed protein
LOC_Os07g13980	-2.02424	2.53e-06	glucose-1-phosphate adenylyltransferase large subunit, putative, expressed
LOC_Os07g14340	-11.7313	3e-12	retrotransposon protein, putative, unclassified, expressed
LOC_Os07g14410	-4.76246	0.00208678	retrotransposon protein, putative, Ty1-copia subclass, expressed
LOC_Os07g14750	-3.89092	0.00433003	60S acidic ribosomal protein, putative, expressed
LOC_Os07g15530	-9.81875	0.011972	expressed protein
LOC_Os07g16970	-1.39578	1.23e-07	rab GDP dissociation inhibitor alpha, putative, expressed
LOC_Os07g17120	-1.75869	7.2e-06	late embryogenesis abundant protein, putative, expressed
LOC_Os07g17310	-2.20854	0.000535458	B12D protein, putative, expressed
LOC_Os07g17470	-1.84668	0.00747959	hypothetical protein
LOC_Os07g18600	-2.79054	0.00136408	OsFBL37 - F-box domain and LRR containing protein, expressed
LOC_Os07g18874	-1.49522	0.0147798	white-brown complex homolog protein 11, putative, expressed
LOC_Os07g20270	-6.08159	0.000178644	expressed protein
LOC_Os07g23850	-1.29163	0.00344777	glycosyl hydrolase, putative, expressed
LOC_Os07g25580	-5.31008	0.00137021	expressed protein
LOC_Os07g25840	-4.38855	0.0435081	retrotransposon protein, putative, unclassified, expressed
LOC_Os07g26480	-3.05818	0.000343496	P21-Rho-binding domain containing protein, putative, expressed
LOC_Os07g27660	-1.58608	0.0383125	transposon protein, putative, Pong sub-class
LOC_Os07g27750	-7.92283	5.15e-11	expressed protein
LOC_Os07g27980	-1.08702	0.0277111	BBTI10 - Bowman-Birk type bran trypsin inhibitor precursor, expressed
LOC_Os07g28920	-1.20847	3.95e-05	expressed protein
LOC_Os07g30090	-3.5805	2.04e-08	actin-depolymerizing factor, putative, expressed
LOC_Os07g30210	-1.76331	0.0014034	integral membrane protein DUF6 domain containing protein, expressed
LOC_Os07g30640	-1.17605	0.0132717	ubiquitin fusion protein, putative, expressed
LOC_Os07g31290	-1.24832	0.0259158	tyrosine protein kinase domain containing protein, putative, expressed
LOC_Os07g31830	-5.15518	1.51e-07	GTPase activating protein, putative, expressed
LOC_Os07g32110	-8.24904	6.95e-11	transposon protein, putative, unclassified, expressed
LOC_Os07g32774	-1.41031	3.94e-05	chorismate mutase/prephenate dehydratase, putative, expressed
LOC_Os07g33954	-1.53446	0.0339336	transporter family protein, putative, expressed
LOC_Os07g34050	-1.41711	0.0175185	harpin-induced protein 1 domain containing protein, expressed
LOC_Os07g34130	-5.25315	0.0121172	TBC domain containing protein, expressed
LOC_Os07g35970	-4.4654	0.0217591	SMP-30/Gluconolaconase/LRE-like region containing protein, expressed
LOC_Os07g36840	-1.19056	0.000708198	OsFBX251 - F-box domain containing protein, expressed
LOC_Os07g36910	-1.00777	0.0430946	OsFBX254 - F-box domain containing protein, expressed
LOC_Os07g36920	-1.50784	5.95e-05	OsFBX255 - F-box domain containing protein, expressed
LOC_Os07g39740	-1.99169	0.000223008	GDSL-like lipase/acylhydrolase, putative, expressed
LOC_Os07g40000	-2.04059	5.62e-25	DUF260 domain containing protein, putative, expressed
LOC_Os07g40290	-1.09887	0.000345036	OsGH3.8 - Probable indole-3-acetic acid-amido synthetase, expressed
LOC_Os07g40780	-1.00366	0.000501371	ZOS7-11 - C2H2 zinc finger protein, expressed
LOC_Os07g41150	-1.98325	0.000388448	glycerophosphoryl diester phosphodiesterase family protein, putative, expressed
LOC_Os07g41170	-3.15005	0.0204545	expressed protein
LOC_Os07g42490	-1.07388	0.0240113	sucrose synthase, putative, expressed
LOC_Os07g43440	-1.84728	0.00176094	expressed protein
LOC_Os07g44020	-2.54398	0.000133705	SNARE associated Golgi protein, putative, expressed
LOC_Os07g44260	-2.64519	0.0496375	dirigent, putative, expressed
LOC_Os07g44560	-1.69372	0.0124696	AMP-binding domain containing protein, expressed
LOC_Os07g44840	-1.04928	5.1e-05	bacterial transferase hexapeptide domain containing protein, expressed
LOC_Os07g46230	-3.382	0.000524643	expressed protein
LOC_Os07g46510	-1.10539	0.0143106	expressed protein
LOC_Os07g46810	-1.14626	0.0363973	retrotransposon protein, putative, unclassified, expressed
LOC_Os07g46950	-1.18107	0.00104489	ligA, putative, expressed
LOC_Os07g47430	-2.37961	0.00929997	expressed protein
LOC_Os07g48790	-1.42098	1.15e-10	SNF1-related protein kinase regulatory subunit beta-1, putative, expressed
LOC_Os08g01100	-1.17367	0.0196018	HMG1/2, putative, expressed
LOC_Os08g01140	-1.82129	0.00165848	cytochrome b561, putative, expressed
LOC_Os08g01210	-3.98291	7.41e-17	harpin-induced protein 1 domain containing protein, expressed
LOC_Os08g01400	-1.71156	0.0356366	expressed protein
LOC_Os08g01710	-2.82765	0.0142693	GLTP domain containing protein, putative, expressed
LOC_Os08g02070	-1.14516	0.000411438	OsMADS26 - MADS-box family gene with MIKCc type-box, expressed
LOC_Os08g02450	-2.35692	3.42e-10	ATCHX, putative, expressed
LOC_Os08g02590	-2.01716	0.00167715	expressed protein
LOC_Os08g02600	-1.1749	8.91e-05	methyltransferase domain containing protein, expressed
LOC_Os08g03180	-9.10207	4.16e-12	retrotransposon protein, putative, unclassified, expressed
LOC_Os08g03770	-3.41749	1.13e-05	expressed protein
LOC_Os08g03890	-1.90001	0.0138562	hypothetical protein
LOC_Os08g04650	-6.90947	1.37e-05	pectinesterase inhibitor domain containing protein, expressed
LOC_Os08g04890	-1.75984	4.05e-06	OsCML32 - Calmodulin-related calcium sensor protein, expressed
LOC_Os08g05610	-2.03837	0.0123038	cytochrome P450, putative, expressed
LOC_Os08g06440	-3.75764	0.000172829	secretory carrier-associated membrane protein 5, putative, expressed
LOC_Os08g06710	-1.42552	0.014485	OsFBDUF42 - F-box and DUF domain containing protein, expressed
LOC_Os08g07500	-5.03174	0.000729529	DUF617 domain containing protein, expressed
LOC_Os08g08070	-3.44958	0.00315551	transporter family protein, putative, expressed
LOC_Os08g08800	-5.22248	0.00297559	expressed protein
LOC_Os08g09450	-2.46028	2.45e-05	OsFBL41 - F-box domain and LRR containing protein, expressed
LOC_Os08g09640	-1.01505	0.0029013	OsFBL43 - F-box domain and LRR containing protein, expressed
LOC_Os08g09650	-1.92844	0.000671797	OsFBX269 - F-box domain containing protein, expressed
LOC_Os08g11640	-1.14228	0.0158011	expressed protein
LOC_Os08g12160	-12.0562	9.33e-05	expressed protein
LOC_Os08g12230	-4.77757	0.0341283	expressed protein
LOC_Os08g12600	-6.76205	0.00244888	expressed protein
LOC_Os08g12890	-2.61227	0.000174489	DNA binding protein, putative, expressed
LOC_Os08g13040	-1.56711	0.033377	hypothetical protein
LOC_Os08g13160	-4.73117	0.00193218	hypothetical protein
LOC_Os08g13940	-2.92608	0.00983377	expressed protein
LOC_Os08g15550	-1.56437	0.0402447	DEFL56 - Defensin and Defensin-like DEFL family, expressed
LOC_Os08g15670	-2.1753	0.0194771	retrotransposon protein, putative, unclassified, expressed
LOC_Os08g19480	-2.13994	0.0205522	retrotransposon protein, putative, Ty3-gypsy subclass, expressed
LOC_Os08g19540	-4.62178	0.00364997	retrotransposon protein, putative, unclassified, expressed
LOC_Os08g19780	-5.5171	0.000542816	expressed protein
LOC_Os08g19790	-5.82658	0.00054974	retrotransposon protein, putative, Ty3-gypsy subclass, expressed
LOC_Os08g20410	-1.17524	0.00153239	expressed protein
LOC_Os08g23740	-4.52481	0.000167849	OsSub55 - Putative Subtilisin homologue, expressed
LOC_Os08g23790	-8.92864	5.63e-11	polygalacturonase, putative, expressed
LOC_Os08g24170	-1.78331	0.000103835	expressed protein
LOC_Os08g25780	-4.26787	0.0499795	expressed protein
LOC_Os08g28000	-1.13735	0.0011753	expressed protein
LOC_Os08g28010	-1.33259	2.72e-09	expressed protein
LOC_Os08g28530	-8.62976	9.38e-12	retrotransposon protein, putative, unclassified, expressed
LOC_Os08g28930	-1.14907	0.000331898	retrotransposon protein, putative, unclassified, expressed
LOC_Os08g29580	-4.97541	0.0256141	expressed protein
LOC_Os08g29980	-4.02269	3.03e-07	retrotransposon protein, putative, unclassified, expressed
LOC_Os08g30540	-2.62782	0.0349239	expressed protein
LOC_Os08g30850	-2.33912	1.98e-07	YDG/SRA domain containing protein, expressed
LOC_Os08g31040	-1.1915	0.0467725	expressed protein
LOC_Os08g31080	-2.92792	0.00128993	DUF260 domain containing protein, putative, expressed
LOC_Os08g31090	-1.0441	0.0143544	expressed protein
LOC_Os08g31450	-3.22455	0.00731772	MBTB28 - Bric-a-Brac, Tramtrack, Broad Complex BTB domain with Meprin and TRAF Homology MATH domain, expressed
LOC_Os08g31580	-1.06191	2.29e-12	ethylene-responsive transcription factor, putative, expressed
LOC_Os08g31660	-1.25802	0.000183179	VQ domain containing protein, putative, expressed
LOC_Os08g31760	-1.18365	6.5e-09	expressed protein
LOC_Os08g31950	-1.96897	0.000587914	expressed protein
LOC_Os08g32920	-1.68603	3.66e-06	dynamin-2B, putative, expressed
LOC_Os08g33530	-1.13487	0.0184992	TCP family transcription factor, putative, expressed
LOC_Os08g33600	-5.01065	0.00542551	retrotransposon protein, putative, unclassified, expressed
LOC_Os08g33860	-4.85395	0.00173632	zinc finger, C3HC4 type, putative, expressed
LOC_Os08g34460	-2.42303	0.00322129	tetraspanin family protein, putative, expressed
LOC_Os08g34780	-2.03241	3.96e-11	adenylyl cyclase-associated protein, putative, expressed
LOC_Os08g34910	-2.99553	0.0146489	pectinesterase, putative, expressed
LOC_Os08g35440	-5.62144	0.00476196	Ser/Thr protein phosphatase family protein, putative, expressed
LOC_Os08g35760	-4.09744	0.00281867	Cupin domain containing protein, expressed
LOC_Os08g36920	-7.13659	9.59e-08	AP2 domain containing protein, expressed
LOC_Os08g37570	-3.54215	0.00477326	spotted leaf 11, putative, expressed
LOC_Os08g37770	-1.15185	0.0071623	expressed protein
LOC_Os08g38200	-5.01858	0.000118699	phosphatidylinositol 3- and 4-kinase family protein, putative, expressed
LOC_Os08g38380	-1.25155	5.19e-05	RNA recognition motif containing protein, putative, expressed
LOC_Os08g38460	-1.01212	3.36e-10	zinc finger, C3HC4 type domain containing protein, expressed
LOC_Os08g38480	-1.52834	1.99e-05	OsFBX300 - F-box domain containing protein, expressed
LOC_Os08g38590	-1.65928	0.00800614	OsMADS62 - MADS-box family gene with MIKC* type-box, expressed
LOC_Os08g38640	-6.67279	2.39e-06	retrotransposon protein, putative, unclassified, expressed
LOC_Os08g38730	-2.952	2.17e-06	expressed protein
LOC_Os08g39670	-1.7596	0.043659	retrotransposon protein, putative, LINE subclass, expressed
LOC_Os08g39950	-1.47687	3.85e-06	potassium transporter, putative, expressed
LOC_Os08g41370	-3.71593	0.0351585	amino acid permease family protein, putative, expressed
LOC_Os08g41740	-1.47896	0.000149231	cystathionin beta synthase protein, putative, expressed
LOC_Os08g41750	-1.48906	0.00721047	OsFBX303 - F-box domain containing protein, expressed
LOC_Os08g42990	-1.637	0.00269923	expressed protein
LOC_Os08g43020	-1.04857	0.0428732	transferase family protein, putative, expressed
LOC_Os08g43240	-1.83477	0.00213783	LTPL97 - Protease inhibitor/seed storage/LTP family protein precursor, expressed
LOC_Os08g43250	-1.21659	0.010134	MATE efflux family protein, putative, expressed
LOC_Os08g43570	-4.26784	2.42e-06	beta-galactosidase precursor, putative, expressed
LOC_Os08g43790	-2.26071	0.0155079	carrier, putative, expressed
LOC_Os08g44660	-3.27387	2.18e-06	EF hand family protein, putative, expressed
LOC_Os08g45200	-1.20116	0.0052408	expressed protein
LOC_Os08g45230	-7.48062	0.00194428	ENTH domain containing protein, expressed
LOC_Os09g01140	-1.02529	0.018039	expressed protein
LOC_Os09g01650	-1.07604	0.00836156	peptidyl-prolyl cis-trans isomerase, FKBP-type, putative, expressed
LOC_Os09g03380	-1.24551	0.0227092	transposon protein, putative, Mutator sub-class, expressed
LOC_Os09g03640	-5.79483	0.000284795	expressed protein
LOC_Os09g04480	-4.47707	0.021788	hypothetical protein
LOC_Os09g04624	-1.33061	0.000250624	GDSL-like lipase/acylhydrolase, putative, expressed
LOC_Os09g06620	-1.18378	0.0417365	OsFBX307 - F-box domain containing protein, expressed
LOC_Os09g06634	-6.43257	1.6e-05	transposon protein, putative, Pong sub-class, expressed
LOC_Os09g06900	-3.5995	0.0494767	retrotransposon protein, putative, unclassified, expressed
LOC_Os09g08340	-5.15337	0.00111865	retrotransposon protein, putative, unclassified, expressed
LOC_Os09g08540	-2.48514	0.022156	retrotransposon protein, putative, unclassified, expressed
LOC_Os09g09460	-7.74956	2.29e-07	harpin-induced protein 1 domain containing protein, expressed
LOC_Os09g09630	-2.76489	0.0461589	WRKY112, expressed
LOC_Os09g11370	-4.46305	0.00444598	expressed protein
LOC_Os09g12150	-1.91098	2.12e-08	OsFBX310 - F-box domain containing protein, expressed
LOC_Os09g12620	-3.28306	0.000110363	GPI-anchored protein, putative, expressed
LOC_Os09g12900	-2.23845	0.00835452	expressed protein
LOC_Os09g12980	-3.06117	1.95e-05	retrotransposon protein, putative, LINE subclass
LOC_Os09g15670	-1.12608	0.00216681	protein phosphatase 2C, putative, expressed
LOC_Os09g16090	-1.44172	0.0289134	UDP-glucoronosyl/UDP-glucosyl transferase, putative, expressed
LOC_Os09g16100	-5.06709	4.1e-09	retrotransposon protein, putative, unclassified, expressed
LOC_Os09g19550	-2.69651	4.24e-05	SNARE domain containing protein, putative, expressed
LOC_Os09g19650	-1.16398	0.00110449	3-ketoacyl-CoA synthase precursor, putative, expressed
LOC_Os09g19780	-1.31601	0.03774	expressed protein
LOC_Os09g19790	-1.0673	3.13e-05	puromycin-sensitive aminopeptidase, putative, expressed
LOC_Os09g20250	-6.31098	8.43e-05	retrotransposon protein, putative, Ty1-copia subclass, expressed
LOC_Os09g20284	-1.77125	0.000102593	amine oxidase, flavin-containing, domain containing protein, expressed
LOC_Os09g20360	-4.70384	0.0180528	expressed protein
LOC_Os09g20940	-1.69383	0.000159429	expressed protein
LOC_Os09g21430	-2.0006	0.0287621	ZOS9-05 - C2H2 zinc finger protein, expressed
LOC_Os09g21710	-1.7412	4.79e-06	AN1-like zinc finger domain containing protein, expressed
LOC_Os09g23170	-5.13824	0.000433595	expressed protein
LOC_Os09g23290	-5.00437	0.00575696	expressed protein
LOC_Os09g23520	-2.23548	0.00234741	expressed protein
LOC_Os09g23760	-4.47835	0.0212898	hypothetical protein
LOC_Os09g23820	-1.00487	8.8e-05	cytochrome P450 72A1, putative, expressed
LOC_Os09g23980	-7.37379	3.61e-06	retrotransposon protein, putative, unclassified, expressed
LOC_Os09g24110	-5.64305	0.00170091	pollen allergen Cyn d 23, putative, expressed
LOC_Os09g24130	-7.27761	5.46e-06	pollen allergen Cyn d 23, putative, expressed
LOC_Os09g24150	-2.90832	0.00375408	retrotransposon protein, putative, unclassified, expressed
LOC_Os09g24230	-1.23082	4.91e-08	haloacid dehalogenase-like hydrolase family protein, putative, expressed
LOC_Os09g25000	-1.03344	2.53e-05	spotted leaf 11, putative, expressed
LOC_Os09g25860	-1.27356	0.00437761	expressed protein
LOC_Os09g25865	-1.08673	0.0287269	expressed protein
LOC_Os09g26610	-2.71403	0.040945	OsSAUR38 - Auxin-responsive SAUR gene family member, expressed
LOC_Os09g26920	-1.5094	2.9e-05	OsSub57 - Putative Subtilisin homologue, expressed
LOC_Os09g27330	-1.68571	0.00376062	oxidoreductase/ transition metal ion binding protein, putative, expressed
LOC_Os09g27450	-1.19644	1.02e-10	homeobox associated leucine zipper, putative, expressed
LOC_Os09g27670	-1.1461	0.0169728	expressed protein
LOC_Os09g27744	-3.52217	3.94e-06	expressed protein
LOC_Os09g27750	-2.54405	1.81e-19	1-aminocyclopropane-1-carboxylate oxidase 1, putative, expressed
LOC_Os09g27820	-2.82205	1.47e-06	1-aminocyclopropane-1-carboxylate oxidase protein, putative, expressed
LOC_Os09g27980	-4.21474	0.00449017	emp24/gp25L/p24 family protein, putative, expressed
LOC_Os09g28230	-1.1045	0.0240966	gibberellin receptor GID1L2, putative, expressed
LOC_Os09g28340	-1.41999	2.12e-08	expressed protein
LOC_Os09g28390	-1.70744	7.8e-06	cytochrome P450, putative, expressed
LOC_Os09g28450	-5.40221	0.00878494	paramyosin, putative, expressed
LOC_Os09g28540	-1.90849	0.0359675	expressed protein
LOC_Os09g29060	-1.09877	0.000120975	expressed protein
LOC_Os09g29990	-4.64938	0.0444425	skin secretory protein xP2 precursor, putative, expressed
LOC_Os09g30030	-7.71148	0.000794298	expressed protein
LOC_Os09g30190	-1.05932	0.000224608	receptor-like protein kinase 2 precursor, putative, expressed
LOC_Os09g32310	-4.62054	0.0179369	expressed protein
LOC_Os09g32770	-4.77338	0.00142123	auxin efflux carrier component, putative, expressed
LOC_Os09g35010	-4.37866	6.39e-05	dehydration-responsive element-binding protein, putative, expressed
LOC_Os09g35020	-5.51222	1.22e-26	AP2 domain containing protein, expressed
LOC_Os09g35030	-1.76001	0.00168541	dehydration-responsive element-binding protein, putative, expressed
LOC_Os09g36060	-1.51244	6.75e-11	endoglucanase, putative, expressed
LOC_Os09g36110	-1.20852	0.033067	OsSub59 - Putative Subtilisin homologue, expressed
LOC_Os09g36810	-2.63479	1.68e-14	beta-galactosidase precursor, putative, expressed
LOC_Os09g37590	-1.23825	0.00330882	OsFBDUF47 - F-box and DUF domain containing protein, expressed
LOC_Os09g38100	-1.18026	0.00888295	phosphate carrier protein, mitochondrial precursor, putative, expressed
LOC_Os09g38450	-1.46418	0.0191674	expressed protein
LOC_Os09g38700	-2.80287	0.00493754	STRUBBELIG-RECEPTOR FAMILY 5 precursor, putative, expressed
LOC_Os09g39950	-6.72273	0.000310254	POEI23 - Pollen Ole e I allergen and extensin family protein precursor, expressed
LOC_Os10g02410	-5.7044	0.00039345	expressed protein
LOC_Os10g02690	-4.11718	0.000199391	expressed protein
LOC_Os10g03400	-1.46901	6.31e-06	phosphatidylinositol transfer, putative, expressed
LOC_Os10g03750	-1.42768	0.000309744	OsFBX349 - F-box domain containing protein, expressed
LOC_Os10g03850	-1.27371	8.41e-10	OsFBX352 - F-box domain containing protein, expressed
LOC_Os10g04170	-3.42555	0.00101753	expressed protein
LOC_Os10g05088	-3.53709	0.000292078	GDSL-like lipase/acylhydrolase, putative, expressed
LOC_Os10g05780	-1.52232	0.00276107	POT domain containing peptide transporter, putative, expressed
LOC_Os10g05840	-2.20339	0.0372032	POEI6 - Pollen Ole e I allergen and extensin family protein precursor, expressed
LOC_Os10g05910	-3.49796	4.46e-10	POEI9 - Pollen Ole e I allergen and extensin family protein precursor, expressed
LOC_Os10g05930	-2.48562	0.00036126	POEI10 - Pollen Ole e I allergen and extensin family protein precursor, expressed
LOC_Os10g07010	-1.05371	0.000147918	3-ketoacyl-CoA synthase, putative, expressed
LOC_Os10g08022	-6.06576	8.19e-06	fructose-bisphospate aldolase isozyme, putative, expressed
LOC_Os10g08640	-2.21359	0.00962428	expressed protein
LOC_Os10g09240	-1.32657	0.0287473	expressed protein
LOC_Os10g10410	-1.11416	0.0133367	OsFBX377 - F-box domain containing protein, expressed
LOC_Os10g10420	-3.73679	4.04e-10	OsFBX378 - F-box domain containing protein, expressed
LOC_Os10g10540	-1.23806	0.0060142	cysteine-rich repeat secretory protein precursor, putative, expressed
LOC_Os10g10630	-1.60131	0.00685841	plant invertase/pectin methylesterase inhibitor domain containing protein, expressed
LOC_Os10g10760	-2.91246	0.000284063	expressed protein
LOC_Os10g12500	-1.13307	0.0220406	integral membrane protein DUF6 containing protein, expressed
LOC_Os10g14180	-1.02497	7.91e-07	expressed protein
LOC_Os10g17260	-1.11575	0.00346815	cytochrome P450, putative, expressed
LOC_Os10g17440	-9.07154	2.75e-13	retrotransposon protein, putative, unclassified, expressed
LOC_Os10g17650	-2.75115	6.79e-06	Os10bglu34 - beta-glucosidase homologue, similar to Os3bglu6, expressed
LOC_Os10g17660	-8.21588	2e-18	profilin domain containing protein, expressed
LOC_Os10g17680	-10.4719	9.89e-19	profilin domain containing protein, expressed
LOC_Os10g18150	-2.77785	0.00876698	crooked neck, putative, expressed
LOC_Os10g19160	-2.20579	0.0455505	receptor kinase, putative, expressed
LOC_Os10g20840	-6.08991	5.55e-05	LTPL134 - Protease inhibitor/seed storage/LTP family protein precursor, putative, expressed
LOC_Os10g21110	-3.89979	4.45e-07	glycosyl hydrolase family 10 protein, putative, expressed
LOC_Os10g22100	-3.42043	0.00012638	expressed protein
LOC_Os10g22450	-3.02095	3.41e-05	inositol-3-phosphate synthase, putative, expressed
LOC_Os10g22630	-3.67263	0.0385447	expressed protein
LOC_Os10g24004	-5.25174	1.33e-05	expressed protein
LOC_Os10g24370	-6.20646	8.91e-06	retrotransposon, putative, centromere-specific, expressed
LOC_Os10g24400	-1.80634	0.00135195	retrotransposon protein, putative, unclassified, expressed
LOC_Os10g24954	-1.05208	0.0218071	ulp1 protease family, C-terminal catalytic domain containing protein, expressed
LOC_Os10g25250	-5.7347	0.00185091	ZIM domain containing protein, putative, expressed
LOC_Os10g25930	-1.13031	0.0104558	cystathionine gamma-synthase, putative, expressed
LOC_Os10g25940	-1.43757	0.0151898	conserved hypothetical protein
LOC_Os10g26280	-1.00549	0.00600005	ORC3 - Putative origin recognition complex subunit 3, expressed
LOC_Os10g26290	-1.20202	0.00101268	transferase family protein, putative, expressed
LOC_Os10g26410	-2.34502	0.0239681	bHLH family protein, putative, expressed
LOC_Os10g26600	-7.66979	0.0497431	soluble inorganic pyrophosphatase, putative, expressed
LOC_Os10g27370	-5.02379	0.0135348	transposon protein, putative, Pong sub-class, expressed
LOC_Os10g27480	-5.27783	0.000919026	expressed protein
LOC_Os10g28120	-1.04597	2.51e-07	glycosyl hydrolase, putative, expressed
LOC_Os10g28240	-1.29792	5.88e-07	calcium-transporting ATPase, plasma membrane-type, putative, expressed
LOC_Os10g28260	-5.9838	9.13e-05	expressed protein
LOC_Os10g28975	-2.60265	0.0218021	BTB/POZ domain containing protein, putative, expressed
LOC_Os10g29720	-1.05449	0.0259545	expressed protein
LOC_Os10g30280	-1.33111	0.000338539	OsFBX386 - F-box domain containing protein, expressed
LOC_Os10g30340	-4.96811	0.000994218	expansin precursor, putative, expressed
LOC_Os10g32020	-1.40111	0.000113967	expressed protein
LOC_Os10g32580	-1.28331	0.00023771	GDSL-like lipase/acylhydrolase, putative, expressed
LOC_Os10g32590	-7.20415	8.67e-06	universal stress protein domain containing protein, putative, expressed
LOC_Os10g32810	-3.47271	0.000296971	beta-amylase, putative, expressed
LOC_Os10g32900	-1.09406	0.00752159	CCT motif family protein, expressed
LOC_Os10g33650	-1.3244	3.05e-07	CK1_CaseinKinase_1.9 - CK1 includes the casein kinase 1 kinases, expressed
LOC_Os10g35170	-3.31544	1.14e-08	semialdehyde dehydrogenase, NAD binding domain containing protein, putative, expressed
LOC_Os10g35800	-2.91907	2.83e-15	expressed protein
LOC_Os10g35930	-3.70606	0.000217785	OsPLIM2c - LIM domain protein, putative actin-binding protein and transcription factor, expressed
LOC_Os10g36520	-3.12871	0.0377461	expressed protein
LOC_Os10g38670	-2.06002	5.18e-07	glutathione S-transferase, putative, expressed
LOC_Os10g38760	-1.86423	0.0191177	expressed protein
LOC_Os10g39020	-2.08396	1.56e-08	fringe-related protein, putative, expressed
LOC_Os10g39170	-1.13705	0.00295734	peroxidase precursor, putative, expressed
LOC_Os10g39210	-1.2843	0.0461225	heavy metal-associated domain containing protein, expressed
LOC_Os10g39850	-1.13204	0.0220736	zinc finger, C3HC4 type domain containing protein, expressed
LOC_Os10g40090	-8.6534	1.21e-22	expansin precursor, putative, expressed
LOC_Os10g40140	-5.32749	0.0159449	MSP domain containing protein, expressed
LOC_Os10g40170	-7.48384	1.97e-07	expressed protein
LOC_Os10g40220	-1.65049	0.00348699	expressed protein
LOC_Os10g40290	-1.32838	1.22e-09	pectinacetylesterase domain containing protein, expressed
LOC_Os10g40360	-1.25567	5.74e-10	proline oxidase, mitochondrial precursor, putative, expressed
LOC_Os10g40820	-1.51598	0.0181073	expressed protein
LOC_Os10g41480	-1.65225	0.00816461	phospho-2-dehydro-3-deoxyheptonate aldolase, chloroplast precursor, putative, expressed
LOC_Os10g42066	-4.29911	0.042709	expressed protein
LOC_Os10g42340	-1.09153	0.00881883	expressed protein
LOC_Os11g01090	-4.59798	0.0222707	retrotransposon protein, putative, unclassified, expressed
LOC_Os11g01240	-3.23586	0.0269946	IBR domain containing protein, expressed
LOC_Os11g02330	-1.42353	1.7e-05	LTPL22 - Protease inhibitor/seed storage/LTP family protein precursor, expressed
LOC_Os11g02410	-4.93753	0.00681167	expressed protein
LOC_Os11g02740	-1.07319	0.00669065	expressed protein
LOC_Os11g02950	-5.87878	1.96e-09	auxin efflux carrier component, putative, expressed
LOC_Os11g04120	-3.83762	0.000495714	hypothetical protein
LOC_Os11g04660	-1.03866	0.00435939	strictosidine synthase, putative, expressed
LOC_Os11g04790	-3.54283	0.0138682	expressed protein
LOC_Os11g04840	-2.92525	0.000334647	phosphatidylinositol-4-phosphate 5-kinase, putative, expressed
LOC_Os11g05420	-1.00571	0.00334348	expressed protein
LOC_Os11g05460	-5.62442	0.000355886	expressed protein
LOC_Os11g05600	-1.45723	7e-06	DUF584 domain containing protein, putative, expressed
LOC_Os11g05760	-1.41343	0.0445261	OsProCP5 - Putative Lysosomal Pro-x Carboxypeptidase homologue, expressed
LOC_Os11g06140	-1.30243	0.000152033	serine/threonine-protein kinase WNK4, putative, expressed
LOC_Os11g06330	-1.03162	0.00630295	expressed protein
LOC_Os11g08314	-5.97168	4.16e-07	methyltransferase, putative, expressed
LOC_Os11g08680	-8.39756	0.0316499	expressed protein
LOC_Os11g08750	-3.58284	0.00131415	pectinesterase, putative, expressed
LOC_Os11g08760	-9.16412	1.03e-05	pectinesterase family protein, expressed
LOC_Os11g08820	-9.42021	1.17e-05	expressed protein
LOC_Os11g09030	-4.17788	4.44e-08	expressed protein
LOC_Os11g09510	-1.4115	0.0168332	OsFBX403 - F-box domain containing protein, expressed
LOC_Os11g10110	-1.14928	0.00870583	expressed protein
LOC_Os11g10800	-1.73491	4.32e-05	dirigent, putative, expressed
LOC_Os11g10850	-4.39632	0.0312612	dirigent, putative, expressed
LOC_Os11g11520	-1.41549	0.00300276	expressed protein
LOC_Os11g11710	-11.287	4.63e-09	expressed protein
LOC_Os11g11730	-12.3034	5.85e-09	cell wall adhesin, putative, expressed
LOC_Os11g13934	-3.45055	0.0229784	expressed protein
LOC_Os11g16350	-10.3759	1.09e-06	expressed protein
LOC_Os11g17430	-5.00646	8.29e-05	retrotransposon protein, putative, unclassified, expressed
LOC_Os11g17600	-1.62648	7.23e-08	roothairless 1, putative, expressed
LOC_Os11g18366	-1.50469	9.73e-08	cycloartenol synthase, putative, expressed
LOC_Os11g18730	-1.02642	6.88e-06	glycosyl hydrolase family 3 protein, putative, expressed
LOC_Os11g19140	-3.90805	0.00255669	methyltransferase domain containing protein, expressed
LOC_Os11g19160	-11.721	3.69e-14	beta-D-xylosidase, putative, expressed
LOC_Os11g20239	-2.14745	0.00707012	expressed protein
LOC_Os11g20384	-2.68083	1.43e-10	SacI homology domain containing protein, expressed
LOC_Os11g22350	-2.45657	0.00691416	white-brown complex homolog protein, putative, expressed
LOC_Os11g23000	-2.28124	0.021631	expressed protein
LOC_Os11g23770	-2.05019	2.65e-08	cysteine protease, putative, expressed
LOC_Os11g24450	-1.46746	3.91e-06	mitochondrial carrier protein, putative, expressed
LOC_Os11g25240	-2.48109	0.00186882	retrotransposon protein, putative, unclassified, expressed
LOC_Os11g25560	-1.03685	4.06e-09	BHLH transcription factor, putative, expressed
LOC_Os11g26340	-1.17622	0.000250417	RALFL24 - Rapid ALkalinization Factor RALF family protein precursor, expressed
LOC_Os11g26570	-2.63904	6.26e-05	dehydrin, putative, expressed
LOC_Os11g26990	-1.30925	1.61e-11	expressed protein
LOC_Os11g27400	-1.26196	0.0234677	glycosyl hydrolase, putative, expressed
LOC_Os11g27980	-4.48401	0.0320721	lipase class 3 family protein, putative, expressed
LOC_Os11g28610	-2.14081	3.23e-08	transporter family protein, putative, expressed
LOC_Os11g31400	-3.28074	0.00134868	expressed protein
LOC_Os11g31570	-1.58413	0.0313263	expressed protein
LOC_Os11g31705	-4.23098	0.0419834	expressed protein
LOC_Os11g32170	-6.16261	8.85e-06	stripe rust resistance protein Yr10, putative, expressed
LOC_Os11g32210	-1.28992	0.000491311	jacalin-like lectin domain containing protein, expressed
LOC_Os11g32490	-2.58547	4.09e-08	expressed protein
LOC_Os11g33100	-1.00732	7.59e-05	SNARE associated Golgi protein, putative, expressed
LOC_Os11g33134	-3.45205	2.21e-08	expressed protein
LOC_Os11g33210	-1.50687	0.00133887	OsFBL57 - F-box domain and LRR containing protein, expressed
LOC_Os11g34680	-3.58225	3.25e-12	RNA recognition motif containing protein, putative, expressed
LOC_Os11g35210	-3.38663	0.0241149	NB-ARC domain containing protein, expressed
LOC_Os11g36270	-3.33223	2.48e-11	retrotransposon protein, putative, unclassified, expressed
LOC_Os11g36740	-1.0214	5.14e-10	DUF593 domain containing protein, expressed
LOC_Os11g37560	-1.78262	1.42e-09	expressed protein
LOC_Os11g38130	-1.93196	1.28e-05	OsFBDUF57 - F-box and DUF domain containing protein, expressed
LOC_Os11g38860	-1.95781	6.71e-05	methyltransferase, putative, expressed
LOC_Os11g40550	-2.45796	0.0021746	receptor kinase, putative, expressed
LOC_Os11g40800	-2.5711	0.00145042	expressed protein
LOC_Os11g41360	-1.20551	0.0466859	expressed protein
LOC_Os11g41365	-2.13845	0.0344588	expressed protein
LOC_Os11g41550	-1.4531	0.000762064	expressed protein
LOC_Os11g41850	-2.46837	2.13e-11	transporter family protein, putative, expressed
LOC_Os11g41860	-4.48109	1.92e-14	OsFBX429 - F-box domain containing protein, expressed
LOC_Os11g42280	-1.27179	0.00193258	OsFBX433 - F-box domain containing protein, expressed
LOC_Os11g43630	-12.721	7.35e-11	retrotransposon protein, putative, unclassified, expressed
LOC_Os11g43640	-10.9484	3.86e-10	retrotransposon protein, putative, unclassified, expressed
LOC_Os11g43740	-2.36779	4.15e-05	OsMADS68 - MADS-box family gene with MIKC* type-box, expressed
LOC_Os11g43760	-1.12008	0.00936773	lipase class 3 family protein, putative, expressed
LOC_Os11g45220	-4.10441	1.15e-08	IWS1 homolog A, putative, expressed
LOC_Os11g45730	-6.68911	0.0374804	pectinesterase, putative, expressed
LOC_Os11g45980	-1.5272	0.0339195	NBS-LRR type disease resistance protein, putative, expressed
LOC_Os12g01700	-1.33103	0.0121802	inactive receptor kinase At2g26730 precursor, putative, expressed
LOC_Os12g01820	-3.75438	0.0404286	ATCHX, putative, expressed
LOC_Os12g02840	-3.70942	0.0181858	ATCHX, putative, expressed
LOC_Os12g04060	-1.80301	0.00203152	transcription initiation factor, putative, expressed
LOC_Os12g04100	-1.8058	0.00195296	cytochrome P450, putative, expressed
LOC_Os12g04400	-5.32909	0.0033161	expressed protein
LOC_Os12g04690	-1.91805	0.0068535	embryogenesis transmembrane protein, putative, expressed
LOC_Os12g04700	-4.01697	0.000424293	phosphatidylinositol-4-phosphate 5-kinase, putative, expressed
LOC_Os12g06270	-1.29347	1.38e-05	retrotransposon protein, putative, unclassified, expressed
LOC_Os12g06570	-2.97787	1.52e-08	cyclic nucleotide-gated ion channel, putative, expressed
LOC_Os12g06980	-1.09377	1.17e-05	SAP domain containing protein, expressed
LOC_Os12g07700	-3.06795	0.00147686	nifU, putative, expressed
LOC_Os12g07840	-3.14813	6.38e-05	dehydration response related protein, putative, expressed
LOC_Os12g07874	-1.10453	0.00470267	WD-40 repeat family protein, putative, expressed
LOC_Os12g07990	-2.06911	0.0153513	protein kinase family protein, putative, expressed
LOC_Os12g08270	-1.50857	0.0448127	inositol-1-monophosphatase, putative, expressed
LOC_Os12g10810	-1.21369	0.0135197	expressed protein
LOC_Os12g12730	-4.42867	0.0027947	OsCML28 - Calmodulin-related calcium sensor protein, expressed
LOC_Os12g12860	-1.31827	0.00213532	CAMK_CAMK_like.46 - CAMK includes calcium/calmodulin depedent protein kinases, expressed
LOC_Os12g13910	-1.34826	9.51e-17	expressed protein
LOC_Os12g21860	-2.50778	0.00109853	expressed protein
LOC_Os12g22270	-2.42269	1.93e-05	expressed protein
LOC_Os12g22630	-7.46717	2.05e-08	retrotransposon protein, putative, unclassified, expressed
LOC_Os12g22920	-2.9073	0.000437405	expressed protein
LOC_Os12g23170	-5.61099	2.02e-07	Os12bglu38 - beta-glucosidase/beta-mannosidase/exoglucanase homologue, expressed
LOC_Os12g24020	-1.77441	7.74e-10	rhodanese-like domain containing protein, putative, expressed
LOC_Os12g24290	-1.17771	0.0121123	retrotransposon protein, putative, unclassified, expressed
LOC_Os12g25200	-1.47795	3.93e-11	chloride transporter, chloride channel family, putative, expressed
LOC_Os12g27190	-8.35002	0.0326292	expressed protein
LOC_Os12g28100	-3.55343	0.0134884	NBS-LRR disease resistance protein, putative, expressed
LOC_Os12g28260	-7.66229	3.02e-08	cyclic nucleotide-gated ion channel, putative, expressed
LOC_Os12g29230	-4.2973	0.0466728	transposon protein, putative, CACTA, En/Spm sub-class, expressed
LOC_Os12g29750	-2.08577	3.29e-07	protein of unknown function DUF502 domain containing protein, expressed
LOC_Os12g30500	-1.29603	0.0295751	DUF593 domain containing protein, expressed
LOC_Os12g30550	-6.33562	3.46e-18	protein of unknown function domain containing protein, expressed
LOC_Os12g30950	-1.58788	0.01525	F-box protein interaction domain containing protein, expressed
LOC_Os12g31000	-1.45319	3.76e-05	pumilio-family RNA binding repeat domain containing protein, expressed
LOC_Os12g31670	-1.37814	0.000258799	expressed protein
LOC_Os12g31860	-1.06945	2.4e-11	ureide permease, putative, expressed
LOC_Os12g32200	-2.46112	0.0303528	expressed protein
LOC_Os12g32300	-4.57058	0.00514993	expressed protein
LOC_Os12g32310	-3.05293	0.0131597	expressed protein
LOC_Os12g32450	-2.80141	0.00573224	expressed protein
LOC_Os12g32610	-1.5386	0.00774207	expressed protein
LOC_Os12g33958	-2.37001	0.0407845	NADH-ubiquinone oxidoreductase 49 kDa subunit, putative, expressed
LOC_Os12g34280	-3.87613	0.00492682	expressed protein
LOC_Os12g35000	-7.92173	7.35e-10	retrotransposon protein, putative, unclassified, expressed
LOC_Os12g35280	-3.45656	0.0388255	retrotransposon protein, putative, unclassified, expressed
LOC_Os12g35690	-9.01256	4.99e-14	RALFL5 - Rapid ALkalinization Factor RALF family protein precursor, expressed
LOC_Os12g35820	-2.68714	5.29e-08	expressed protein
LOC_Os12g35910	-4.85019	0.0319883	expressed protein
LOC_Os12g36430	-1.84824	1.73e-08	expressed protein
LOC_Os12g36630	-1.60552	1.03e-05	universal stress protein domain containing protein, putative, expressed
LOC_Os12g37480	-6.91826	2.93e-06	invertase/pectin methylesterase inhibitor family protein, putative, expressed
LOC_Os12g37490	-4.24172	0.00332286	acetyltransferase, GNAT family, putative, expressed
LOC_Os12g37690	-1.82572	0.0010264	MYB family transcription factor, putative, expressed
LOC_Os12g37750	-2.09726	0.0146153	expressed protein
LOC_Os12g37900	-1.66093	0.00254372	expressed protein
LOC_Os12g37980	-1.33781	1.24e-06	protein kinase domain containing protein, expressed
LOC_Os12g38051	-3.51432	0.0394898	metallothionein, putative, expressed
LOC_Os12g38260	-1.25231	0.000145791	expressed protein
LOC_Os12g38450	-5.51674	4.83e-11	exostosin family domain containing protein, expressed
LOC_Os12g38820	-4.05577	0.000474033	expressed protein
LOC_Os12g39800	-1.38805	0.00920198	retrotransposon protein, putative, Ty1-copia subclass, expressed
LOC_Os12g40060	-1.38503	0.0494398	retrotransposon protein, putative, unclassified, expressed
LOC_Os12g41170	-1.45515	1.41e-06	SEY1, putative, expressed
LOC_Os12g41890	-1.36656	0.000631511	amino acid permease family protein, putative, expressed
LOC_Os12g42170	-2.71622	4.31e-06	expressed protein
LOC_Os12g42650	-5.72051	4.9e-07	pollen preferential protein, putative, expressed
LOC_Os12g42660	-1.21308	0.0249078	AGC_AGC_other_GWLd.1 - ACG kinases include homologs to PKA, PKG and PKC, expressed
LOC_Os12g43320	-4.03407	0.000264987	expressed protein
LOC_Os12g43700	-6.06271	0.00777412	SCP-like extracellular protein, expressed
LOC_Os12g43990	-1.01219	0.00051162	expressed protein
LOC_Os12g44350	-4.57597	1.59e-05	actin, putative, expressed
