# Supplementary material for: Regulation of plant immunity through histone H3 β-hydroxybutyrylation-mediated transcriptional control
Source: Nat Commun. 2025 Jul 17;16:6588. doi: 10.1038/s41467-025-61474-x (PMC12271380; doi:10.1038/s41467-025-61474-x)
Supplement: Supplementary file 2 — Supplementary Data 1–14. [file 41467_2025_61474_MOESM2_ESM.zip › Spplementary Data/Spplementary Data 8.xlsx]

## Sheet: Sheet1
Gene ID	Annotation
LOC_Os09g16950	cysteine-rich receptor-like protein kinase 25 precursor, putative, expressed
LOC_Os12g17320	polyprenyl synthetase, putative, expressed
LOC_Os09g07440	retrotransposon protein, putative, unclassified, expressed
LOC_Os11g47560	glycosyl hydrolase, putative, expressed
LOC_Os05g47770	serine/threonine-protein kinase At1g18390 precursor, putative, expressed
LOC_Os09g04050	dehydrogenase, putative, expressed
LOC_Os02g36000	zinc finger protein, putative, expressed
LOC_Os04g39370	heavy metal associated domain containing protein, expressed
LOC_Os11g06570	transposon protein, putative, CACTA, En/Spm sub-class, expressed
LOC_Os04g01320	serine/threonine-protein kinase receptor precursor, putative, expressed
LOC_Os01g60020	NAC domain transcription factor, putative, expressed
LOC_Os01g65830	acyl-desaturase, chloroplast precursor, putative, expressed
LOC_Os03g16960	cysteine-rich repeat secretory protein 55 precursor, putative, expressed
LOC_Os06g10109	expressed protein
LOC_Os11g38160	transporter family protein, putative, expressed
LOC_Os09g38850	OsWAK91 - OsWAK receptor-like protein kinase, expressed
LOC_Os10g22164	transposon protein, putative, unclassified, expressed
LOC_Os03g17800	phosphatidylinositol transfer protein alpha isoform, putative, expressed
LOC_Os05g29790	pectinesterase, putative, expressed
LOC_Os02g11990	expressed protein
LOC_Os03g14090	armadillo/beta-catenin repeat family protein, putative, expressed
LOC_Os04g41680	CHIT3 - Chitinase family protein precursor, expressed
LOC_Os09g20090	L-ascorbate oxidase precursor, putative, expressed
LOC_Os05g44930	receptor-like protein kinase, putative, expressed
LOC_Os05g39350	PMR5, putative, expressed
LOC_Os02g05960	phytosulfokine receptor precursor, putative, expressed
LOC_Os03g09070	leucine rich repeat domain containing protein, putative, expressed
LOC_Os06g27560	glycosyltransferase protein, putative, expressed
LOC_Os04g10160	cytochrome P450, putative, expressed
LOC_Os08g41000	extracellular ligand-gated ion channel, putative, expressed
LOC_Os02g35490	MLO domain containing protein, putative, expressed
LOC_Os01g52410	myb-like DNA-binding domain containing protein, putative, expressed
LOC_Os10g34930	secretory protein, putative, expressed
LOC_Os03g08320	ZIM domain containing protein, putative, expressed
LOC_Os07g13800	cytokinin-N-glucosyltransferase, putative, expressed
LOC_Os02g26770	cytochrome P450, putative, expressed
LOC_Os01g54270	transposon protein, putative, unclassified, expressed
LOC_Os06g43600	LTPL129 - Protease inhibitor/seed storage/LTP family protein precursor, expressed
LOC_Os10g09970	retrotransposon protein, putative, Ty3-gypsy subclass, expressed
LOC_Os10g31420	retrotransposon protein, putative, unclassified, expressed
LOC_Os05g49730	protein phosphatase 2C, putative, expressed
LOC_Os05g33380	fructose-bisphospate aldolase isozyme, putative, expressed
LOC_Os06g44010	WRKY28, expressed
LOC_Os05g37060	MYB family transcription factor, putative, expressed
LOC_Os10g39140	flavonol synthase/flavanone 3-hydroxylase, putative, expressed
LOC_Os04g41229	helix-loop-helix DNA-binding domain containing protein, expressed
LOC_Os05g31890	aspartyl protease family protein, putative, expressed
LOC_Os07g35260	TKL_IRAK_DUF26-lc.9 - DUF26 kinases have homology to DUF26 containing loci, expressed
LOC_Os02g56680	dehydrogenase, putative, expressed
LOC_Os07g35380	TKL_IRAK_DUF26-lc.16 - DUF26 kinases have homology to DUF26 containing loci, expressed
LOC_Os10g34920	secretory protein, putative, expressed
LOC_Os03g15080	expressed protein
LOC_Os01g47070	glycosyl hydrolase, putative, expressed
LOC_Os01g08100	flavonol-3-O-glycoside-7-O-glucosyltransferase 1, putative, expressed
LOC_Os06g10790	lectin-like receptor kinase, putative, expressed
LOC_Os03g22170	AP2 domain containing protein, expressed
LOC_Os07g37320	transporter family protein, putative, expressed
LOC_Os04g01354	chalcone synthase, putative, expressed
LOC_Os10g38720	glutathione S-transferase, putative, expressed
LOC_Os06g28194	expressed protein
LOC_Os04g36670	expressed protein
LOC_Os01g19330	MYB family transcription factor, putative, expressed
LOC_Os11g47520	glycosyl hydrolase, putative, expressed
LOC_Os04g56470	amino acid transporter, putative, expressed
LOC_Os05g50100	expressed protein
LOC_Os01g62480	laccase precursor protein, putative, expressed
LOC_Os06g19070	cytochrome P450, putative, expressed
LOC_Os05g15850	glycosyl hydrolase, putative, expressed
LOC_Os04g48850	aminotransferase, classes I and II, domain containing protein, expressed
LOC_Os02g37890	retrotransposon protein, putative, unclassified, expressed
LOC_Os06g12440	LTPL60 - Protease inhibitor/seed storage/LTP family protein precursor, putative, expressed
LOC_Os03g05910	expressed protein
LOC_Os10g30790	inorganic phosphate transporter, putative, expressed
LOC_Os01g50370	STE_MEKK_ste11_MAP3K.4 - STE kinases include homologs to sterile 7, sterile 11 and sterile 20 from yeast, expressed
LOC_Os11g25610	ZOS11-02 - C2H2 zinc finger protein, expressed
LOC_Os05g25390	tyrosine protein kinase domain containing protein, putative, expressed
LOC_Os11g47510	glycosyl hydrolase, putative, expressed
LOC_Os07g23430	fatty acid desaturase, putative, expressed
LOC_Os01g46440	VQ domain containing protein, putative, expressed
LOC_Os10g41980	RALFL26 - Rapid ALkalinization Factor RALF family protein precursor, expressed
LOC_Os02g56460	dehydrogenase, putative, expressed
LOC_Os05g17900	retrotransposon protein, putative, unclassified, expressed
LOC_Os03g45250	2-aminoethanethiol dioxygenase, putative, expressed
LOC_Os03g11900	transporter family protein, putative, expressed
LOC_Os04g02860	disease resistance protein RPM1, putative, expressed
LOC_Os10g09960	retrotransposon protein, putative, unclassified, expressed
LOC_Os05g39310	thiamine pyrophosphate enzyme, C-terminal TPP binding domain containing protein, expressed
LOC_Os05g20020	polygalacturonase, putative, expressed
LOC_Os09g30490	EF hand family protein, expressed
LOC_Os02g22160	DNA binding protein, putative, expressed
LOC_Os07g43250	SKP1-like protein 1B, putative, expressed
LOC_Os09g18159	light repressible receptor protein kinase, putative, expressed
LOC_Os02g38840	glucose-6-phosphate 1-dehydrogenase, cytoplasmic isoform, putative, expressed
LOC_Os06g30640	cytochrome P450, putative, expressed
LOC_Os07g34420	lipase class 3 family protein, putative, expressed
LOC_Os01g58310	expressed protein
LOC_Os04g02754	amidase family protein, putative, expressed
LOC_Os06g11210	12-oxophytodienoate reductase, putative, expressed
LOC_Os09g04430	expressed protein
LOC_Os07g35750	TKL_IRAK_DUF26-ld.3 - DUF26 kinases have homology to DUF26 containing loci, expressed
LOC_Os05g39320	thiamine pyrophosphate enzyme, C-terminal TPP binding domain containing protein, expressed
LOC_Os05g47750	Ser/Thr protein kinase, putative, expressed
LOC_Os12g35610	respiratory burst oxidase, putative, expressed
LOC_Os03g49380	lipoxygenase, putative, expressed
LOC_Os07g48020	peroxidase precursor, putative, expressed
LOC_Os01g66740	inactive receptor kinase At1g27190 precursor, putative, expressed
LOC_Os09g14590	proteasome maturation factor UMP1 family protein, expressed
LOC_Os10g26940	BURP domain containing protein, expressed
LOC_Os06g35520	peroxidase precursor, putative, expressed
LOC_Os01g09990	helix-loop-helix DNA-binding domain containing protein, expressed
LOC_Os04g04820	retrotransposon protein, putative, unclassified, expressed
LOC_Os11g03390	FHA domain containing protein, putative, expressed
LOC_Os09g31000	EF hand family protein, expressed
LOC_Os01g04620	transposon protein, putative, unclassified, expressed
LOC_Os02g49720	aldehyde dehydrogenase, putative, expressed
LOC_Os02g41680	phenylalanine ammonia-lyase, putative, expressed
LOC_Os07g14820	expressed protein
LOC_Os05g04640	WRKY5, expressed
LOC_Os08g16580	Cf2/Cf5 disease resistance protein, putative, expressed
LOC_Os05g07470	D-mannose binding lectin family protein, expressed
LOC_Os01g12340	retrotransposon protein, putative, unclassified, expressed
LOC_Os03g23770	retrotransposon protein, putative, unclassified, expressed
LOC_Os05g16740	SHR5-receptor-like kinase, putative, expressed
LOC_Os07g47790	AP2 domain containing protein, expressed
LOC_Os09g04339	expressed protein
LOC_Os11g02010	transposon protein, putative, CACTA, En/Spm sub-class, expressed
LOC_Os04g56430	cysteine-rich receptor-like protein kinase, putative, expressed
LOC_Os05g33410	xylanase inhibitor, putative, expressed
LOC_Os05g50770	C4-dicarboxylate transporter/malic acid transport protein, expressed
LOC_Os11g44560	protein kinase domain containing protein, expressed
LOC_Os02g36190	cytochrome P450, putative, expressed
LOC_Os01g48660	expressed protein
LOC_Os04g13950	retrotransposon protein, putative, unclassified, expressed
LOC_Os01g66990	expressed protein
LOC_Os06g51050	CHIT7 - Chitinase family protein precursor, expressed
LOC_Os04g29960	OsWAK43 - OsWAK receptor-like protein kinase, expressed
LOC_Os05g15880	glycosyl hydrolase, putative, expressed
LOC_Os08g28670	pathogenesis-related Bet v I family protein, putative, expressed
LOC_Os04g59150	peroxidase precursor, putative, expressed
LOC_Os10g38340	glutathione S-transferase GSTU6, putative, expressed
LOC_Os12g09540	phosphoribosylamine--glycine ligase, putative, expressed
LOC_Os03g12510	non-symbiotic hemoglobin 2, putative, expressed
LOC_Os03g32230	ZOS3-12 - C2H2 zinc finger protein, expressed
LOC_Os02g26810	cytochrome P450, putative, expressed
LOC_Os04g32920	potassium transporter, putative, expressed
LOC_Os07g35790	TKL_IRAK_DUF26-ld.5 - DUF26 kinases have homology to DUF26 containing loci, expressed
LOC_Os10g24290	retrotransposon protein, putative, unclassified, expressed
LOC_Os07g31190	OsWAK71 - OsWAK receptor-like cytoplasmic kinase OsWAK-RLCK, expressed
LOC_Os12g08900	expressed protein
LOC_Os04g46970	glucosyltransferase, putative, expressed
LOC_Os08g09830	BTB and MATH domain containing protein, putative, expressed
LOC_Os04g01740	heat shock protein, putative, expressed
LOC_Os12g05990	No apical meristem protein, putative, expressed
LOC_Os05g45410	HSF-type DNA-binding domain containing protein, expressed
LOC_Os01g54670	coiled-coil domain-containing protein 25, putative, expressed
LOC_Os02g06200	phytosulfokine receptor precursor, putative, expressed
LOC_Os02g38920	glyceraldehyde-3-phosphate dehydrogenase, putative, expressed
LOC_Os06g05000	early nodulin 93 ENOD93 protein, putative, expressed
LOC_Os03g48370	disease resistance RPP13-like protein 1, putative, expressed
LOC_Os11g07960	transferase family protein, putative, expressed
LOC_Os02g46780	MYB family transcription factor, putative, expressed
LOC_Os01g01660	isoflavone reductase, putative, expressed
LOC_Os01g73500	expressed protein
LOC_Os07g16360	retrotransposon protein, putative, unclassified, expressed
LOC_Os04g07730	retrotransposon protein, putative, unclassified, expressed
LOC_Os01g15380	transposon protein, putative, unclassified, expressed
LOC_Os01g12790	receptor protein kinase, putative, expressed
LOC_Os03g37490	MATE efflux family protein, putative, expressed
LOC_Os09g38910	OsWAK92 - OsWAK receptor-like protein kinase, expressed
LOC_Os09g30506	EF hand family protein, expressed
LOC_Os05g45080	anthocyanidin 5,3-O-glucosyltransferase, putative, expressed
LOC_Os10g24280	retrotransposon protein, putative, unclassified, expressed
LOC_Os10g09220	retrotransposon protein, putative, Ty3-gypsy subclass, expressed
LOC_Os01g52380	expressed protein
LOC_Os12g09320	amino acid transporter, putative, expressed
LOC_Os09g31040	EF hand family protein, putative, expressed
LOC_Os07g43160	uncharacterized glycosyl hydrolase Rv2006/MT2062, putative, expressed
LOC_Os04g30240	OsWAK60 - OsWAK receptor-like protein kinase, expressed
LOC_Os05g30454	thiamin pyrophosphokinase 1, putative, expressed
LOC_Os07g35370	TKL_IRAK_DUF26-lc.15 - DUF26 kinases have homology to DUF26 containing loci, expressed
LOC_Os05g43090	GDSL-like lipase/acylhydrolase, putative, expressed
LOC_Os09g23570	inactive receptor kinase At2g26730 precursor, putative, expressed
LOC_Os10g28080	glycosyl hydrolase, putative, expressed
LOC_Os06g37330	cytochrome P450, putative, expressed
LOC_Os04g20680	wall-associated receptor kinase 3 precursor, putative, expressed
LOC_Os12g03070	FHA domain containing protein, putative, expressed
LOC_Os03g16760	protein phosphatase 2C, putative, expressed
LOC_Os07g11600	retrotransposon protein, putative, unclassified, expressed
LOC_Os02g37480	glycine-rich cell wall structural protein precursor, putative, expressed
LOC_Os01g21120	AP2 domain containing protein, expressed
LOC_Os01g71340	glycosyl hydrolases family 17, putative, expressed
LOC_Os01g68730	RNA-binding protein FUS, putative, expressed
LOC_Os08g24310	receptor-like protein kinase precursor, putative, expressed
LOC_Os07g35480	glucan endo-1,3-beta-glucosidase precursor, putative, expressed
LOC_Os08g22370	retrotransposon protein, putative, unclassified, expressed
LOC_Os04g04880	retrotransposon protein, putative, Ty3-gypsy subclass, expressed
LOC_Os05g45140	glucosyl transferase, putative, expressed
LOC_Os09g32952	L-ascorbate oxidase precursor, putative, expressed
LOC_Os01g57854	pectinesterase, putative, expressed
LOC_Os08g07660	expressed protein
LOC_Os02g55890	inorganic H+ pyrophosphatase, putative, expressed
LOC_Os02g09320	cytochrome P450, putative, expressed
LOC_Os09g38130	auxin efflux carrier component, putative, expressed
LOC_Os02g43360	cytochrome b5-like Heme/Steroid binding domain containing protein, expressed
LOC_Os06g44170	NAD dependent epimerase/dehydratase family protein, putative, expressed
LOC_Os07g33170	retrotransposon protein, putative, unclassified, expressed
LOC_Os05g39720	WRKY70, expressed
LOC_Os08g45000	inorganic phosphate transporter, putative, expressed
LOC_Os07g35350	glucan endo-1,3-beta-glucosidase precursor, putative, expressed
LOC_Os05g43310	photosystem II reaction center W protein, chloroplast precursor, putative, expressed
LOC_Os10g06260	retrotransposon protein, putative, unclassified, expressed
LOC_Os10g31460	retrotransposon protein, putative, unclassified, expressed
LOC_Os05g37780	expressed protein
LOC_Os09g26980	cytochrome P450, putative, expressed
LOC_Os01g58270	OsSub7 - Putative Subtilisin homologue, expressed
LOC_Os03g64260	AP2 domain containing protein, expressed
LOC_Os04g34180	expressed protein
LOC_Os06g04990	early nodulin 93 ENOD93 protein, putative, expressed
LOC_Os04g30010	OsWAK45 - OsWAK receptor-like protein kinase, expressed
LOC_Os08g10290	SHR5-receptor-like kinase, putative, expressed
LOC_Os01g19020	peroxidase precursor, putative, expressed
LOC_Os09g27260	plant viral response family protein, putative, expressed
LOC_Os05g17604	SHR5-receptor-like kinase, putative, expressed
LOC_Os11g47570	glycosyl hydrolase, putative, expressed
LOC_Os06g01934	homeobox domain containing protein, expressed
LOC_Os05g10650	6-phosphofructokinase, putative, expressed
LOC_Os02g30270	expressed protein
LOC_Os01g52060	expressed protein
LOC_Os08g29340	ligA, putative, expressed
LOC_Os04g02920	leucine-rich repeat family protein, putative, expressed
LOC_Os01g04580	Ser/Thr protein kinase, putative, expressed
LOC_Os07g29230	LTPL63 - Protease inhibitor/seed storage/LTP family protein precursor, putative, expressed
LOC_Os07g35340	TKL_IRAK_DUF26-lc.14 - DUF26 kinases have homology to DUF26 containing loci, expressed
LOC_Os07g02690	DUF538 domain containing protein, putative, expressed
LOC_Os03g55420	peroxidase precursor, putative, expressed
LOC_Os11g42200	laccase precursor protein, putative, expressed
LOC_Os04g30490	MATE efflux family protein, putative, expressed
LOC_Os10g18370	transcriptional regulator, putative, expressed
