# Supplementary material for: Regulation of plant immunity through histone H3 β-hydroxybutyrylation-mediated transcriptional control
Source: Nat Commun. 2025 Jul 17;16:6588. doi: 10.1038/s41467-025-61474-x (PMC12271380; doi:10.1038/s41467-025-61474-x)
Supplement: Supplementary file 2 — Supplementary Data 1–14. [file 41467_2025_61474_MOESM2_ESM.zip › Spplementary Data/Spplementary Data 9.xlsx]

## Sheet: Up genes
Gene ID	Fold change	FDR value	Protein description
LOC_Os12g44380	0.83	0.000173	sucrose transporter, putativ, expressed
LOC_Os12g44100	1.89	0.0333	peptide transporter PTR2, putative, expressed
LOC_Os12g44040	0.8	0.00325	transposon protein, putative, unclassified, expressed
LOC_Os12g44030	1.38	1.84e-16	purple acid phosphatase precursor, putative, expressed
LOC_Os12g43950	1.09	8.14e-06	homeobox domain containing protein, expressed
LOC_Os12g43840	0.85	0.0438	ankyrin repeat domain-containing protein, putative, expressed
LOC_Os12g43600	0.58	0.0228	RNA recognition motif containing protein, expressed
LOC_Os12g43363	1.42	0.0164	fatty acid hydroxylase, putative, expressed
LOC_Os12g43130	1.74	0.041	phytoene synthase, chloroplast precursor, putative, expressed
LOC_Os12g42970	1.47	9.89e-05	GATA zinc finger domain containing protein, expressed
LOC_Os12g42850	0.69	0.0143	amino acid permease, putative, expressed
LOC_Os12g42739	0.92	0.0185	expressed protein
LOC_Os12g42600	1.62	0.00564	ubiquitin carboxyl-terminal hydrolase domain containing protein, expressed
LOC_Os12g42410	0.66	0.0102	expressed protein
LOC_Os12g42260	2	0.0233	initiation factor 2 subunit family domain containing protein, expressed
LOC_Os12g42250	0.87	0.0197	ZOS12-10 - C2H2 zinc finger protein, expressed
LOC_Os12g41962	1.1	0.0378	nucleolar protein NOP5, putative, expressed
LOC_Os12g41820	0.85	0.0047	heat shock protein DnaJ, putative, expressed
LOC_Os12g41810	1.84	0.00335	expressed protein
LOC_Os12g41800	1.62	0.00122	VTC2, putative, expressed
LOC_Os12g41550	0.84	0.0197	expressed protein
LOC_Os12g41430	0.74	0.0392	expressed protein
LOC_Os12g41350	0.86	0.0278	meiotic asynaptic mutant 1, putative, expressed
LOC_Os12g41120	1.28	0.0154	expressed protein
LOC_Os12g40980	0.62	0.00205	expressed protein
LOC_Os12g40940	1.2	0.000746	expressed protein
LOC_Os12g40930	1.27	0.0117	expressed protein
LOC_Os12g40920	7.13	7.31e-09	bZIP transcription factor domain containing protein, expressed
LOC_Os12g40840	1.18	3.35e-06	expressed protein
LOC_Os12g40830	0.85	0.000423	kinase, pfkB family, putative, expressed
LOC_Os12g40530	0.79	0.00489	transposon protein, putative, unclassified, expressed
LOC_Os12g40260	1.21	3.87e-07	WD-40 repeat family protein, putative, expressed
LOC_Os12g39660	0.64	0.033	calcium-transporting ATPase, plasma membrane-type, putative, expressed
LOC_Os12g39620	0.77	2.2e-06	disease resistance protein, putative, expressed
LOC_Os12g39420	2.28	4.95e-09	nucleobase-ascorbate transporter, putative, expressed
LOC_Os12g39280	1.14	0.000323	expressed protein
LOC_Os12g39250	0.77	0.00264	expressed protein
LOC_Os12g39230	1.04	0.0491	expressed protein
LOC_Os12g39220	1.36	5.61e-06	ZOS12-08 - C2H2 zinc finger protein, expressed
LOC_Os12g38870	1.03	0.0299	expressed protein
LOC_Os12g38750	2.44	0.000763	nucleotide pyrophosphatase/phosphodiesterase, putative, expressed
LOC_Os12g38730	0.59	0.0193	expressed protein
LOC_Os12g38650	0.58	0.00272	expressed protein
LOC_Os12g38430	1.56	0.00348	SR repressor protein, putative, expressed
LOC_Os12g38310	2.12	2.16e-05	mitochondrial import inner membrane translocase subunit Tim, putative, expressed
LOC_Os12g38150	0.95	0.00704	osmotin, putative, expressed
LOC_Os12g38130	0.85	0.00228	expressed protein
LOC_Os12g38010	2.06	0.0176	metallothionein, putative, expressed
LOC_Os12g37990	0.96	0.0256	expressed protein
LOC_Os12g37710	0.94	0.0495	PsbP, putative, expressed
LOC_Os12g37620	0.69	0.0133	expressed protein
LOC_Os12g37570	0.99	0.0349	protein kinase family protein, putative, expressed
LOC_Os12g37550	0.91	0.00726	PPR repeat domain containing protein, putative, expressed
LOC_Os12g37370	1.68	0.0101	DNA-directed RNA polymerase II subunit RPB9, putative, expressed
LOC_Os12g37360	1.45	0.0138	miro, putative, expressed
LOC_Os12g36950	2.08	0.036	CTP synthase, putative, expressed
LOC_Os12g36930	0.93	0.00405	expressed protein
LOC_Os12g36830	2.02	0.0349	pathogenesis-related Bet v I family protein, putative, expressed
LOC_Os12g35460	1.95	0.0382	retrotransposon protein, putative, unclassified, expressed
LOC_Os12g35350	2.62	0.0172	kelch repeat protein, putative, expressed
LOC_Os12g34500	1.02	0.0203	expressed protein
LOC_Os12g34300	0.74	2.84e-05	OsFBX454 - F-box domain containing protein, expressed
LOC_Os12g32992	1.4	0.0137	expressed protein
LOC_Os12g32980	0.91	0.0153	potyvirus VPg interacting protein, putative, expressed
LOC_Os12g32950	5.69	0.000148	membrane protein, putative, expressed
LOC_Os12g32630	0.97	2.8e-05	OsFBX448 - F-box domain containing protein, expressed
LOC_Os12g32360	4.88	0.0166	expressed protein
LOC_Os12g32280	1.34	0.0437	SWIB/MDM2 domain containing protein, expressed
LOC_Os12g31000	1.05	0.000132	pumilio-family RNA binding repeat domain containing protein, expressed
LOC_Os12g30330	1.72	0.0116	hypothetical protein
LOC_Os12g30060	0.7	0.0429	prefoldin subunit, putative, expressed
LOC_Os12g29990	0.98	0.0269	O-sialoglycoprotein endopeptidase, putative, expressed
LOC_Os12g29480	1	0.00197	SAM domain containing protein, putative, expressed
LOC_Os12g28010	2.44	0.0222	hypothetical protein
LOC_Os12g27520	5.17	0.0033	serine/threonine-protein kinase AFC2, putative, expressed
LOC_Os12g27080	0.98	0.0275	expressed protein
LOC_Os12g26060	0.74	0.043	bifunctional dihydrofolate reductase-thymidylate synthase, putative, expressed
LOC_Os12g26030	1.61	0.00107	FACT complex subunit SPT16, putative, expressed
LOC_Os12g25640	0.91	0.00436	SAP domain containing protein, expressed
LOC_Os12g25170	0.96	2.95e-06	NB-ARC domain containing disease resistance protein, putative, expressed
LOC_Os12g25120	1.4	0.0166	core histone H2A/H2B/H3/H4, putative, expressed
LOC_Os12g24550	1.37	0.0295	expressed protein
LOC_Os12g24084	0.63	0.026	expressed protein
LOC_Os12g23190	1.4	0.024	tyrosine phosphatase family protein, putative, expressed
LOC_Os12g22140	0.61	0.0435	glycerol 3-phosphate permease, putative, expressed
LOC_Os12g21798	2.33	0.00077	40S ribosomal protein S3a, putative, expressed
LOC_Os12g21600	0.76	0.000996	retrotransposon protein, putative, Ty3-gypsy subclass, expressed
LOC_Os12g21590	0.69	0.00269	retrotransposon protein, putative, unclassified, expressed
LOC_Os12g20410	1.96	0.00418	matrix attachment region binding protein, putative, expressed
LOC_Os12g20230	1.53	1.88e-09	retrotransposon protein, putative, Ty3-gypsy subclass
LOC_Os12g20144	0.8	0.00292	expressed protein
LOC_Os12g19590	0.99	0.0321	WD domain, G-beta repeat domain containing protein, expressed
LOC_Os12g19470	1.65	0.000416	ribulose bisphosphate carboxylase small chain, chloroplast precursor, putative, expressed
LOC_Os12g19381	1	0.00328	ribulose bisphosphate carboxylase small chain, chloroplast precursor, putative, expressed
LOC_Os12g18760	0.86	0.0486	peptidase family C78 domain containing protein, expressed
LOC_Os12g18660	0.95	0.00857	expressed protein
LOC_Os12g18360	0.78	0.0235	NB-ARC domain containing protein, expressed
LOC_Os12g18110	1.28	0.0463	PQ loop repeat domain containing protein, expressed
LOC_Os12g17910	1.4	0.0231	T-complex protein, putative, expressed
LOC_Os12g17830	0.62	4.24e-05	expressed protein
LOC_Os12g16520	0.65	0.0218	wall-associated receptor kinase 3 precursor, putative, expressed
LOC_Os12g16350	0.86	0.0126	enoyl-CoA hydratase/isomerase family protein, putative, expressed
LOC_Os12g16250	1.66	9.61e-07	nmrA-like family domain containing protein, expressed
LOC_Os12g16080	1.96	1.22e-05	expressed protein
LOC_Os12g16000	1.3	0.00269	transposon protein, putative, CACTA, En/Spm sub-class, expressed
LOC_Os12g15920	1.1	0.0109	laccase precursor protein, putative, expressed
LOC_Os12g15600	0.85	0.0327	expressed protein
LOC_Os12g15060	0.64	0.0148	retrotransposon protein, putative, Ty3-gypsy subclass, expressed
LOC_Os12g14330	0.84	0.000243	disease resistance protein RPM1, putative, expressed
LOC_Os12g14150	1.66	0.0172	expressed protein
LOC_Os12g14110	1.15	0.0266	expressed protein
LOC_Os12g14090	2.55	0.000166	hypothetical protein
LOC_Os12g13770	1.16	0.00428	retrotransposon protein, putative, Ty3-gypsy subclass, expressed
LOC_Os12g13720	1.29	0.0432	Plant PDR ABC transporter associated domain containing protein, expressed
LOC_Os12g13290	1.04	0.0108	expressed protein
LOC_Os12g13130	0.61	0.00554	ZOS12-03 - C2H2 zinc finger protein, expressed
LOC_Os12g12850	1.41	0.0423	ATP-dependent Clp protease ATP-binding subunit clpA homolog,chloroplast precursor, putative, expressed
LOC_Os12g12690	3.71	0.0183	transposon protein, putative, Pong sub-class, expressed
LOC_Os12g12460	1.73	0.035	hypothetical protein
LOC_Os12g12170	0.94	0.00745	cytochrome b5-like Heme/Steroid binding domain containing protein, expressed
LOC_Os12g12140	0.9	4.29e-07	expressed protein
LOC_Os12g12130	1.71	3.05e-12	verticillium wilt disease resistance protein, putative, expressed
LOC_Os12g12120	1.02	7.69e-07	verticillium wilt disease resistance protein precursor, putative, expressed
LOC_Os12g12110	0.83	0.000157	expressed protein
LOC_Os12g11980	0.64	0.0168	expressed protein
LOC_Os12g10720	2.94	0.0149	glutathione S-transferase, putative, expressed
LOC_Os12g10660	1.06	0.000797	B-box zinc finger family protein, putative, expressed
LOC_Os12g10650	6.52	6.03e-07	expressed protein
LOC_Os12g10630	2.85	0.000335	ZF-HD protein dimerisation region containing protein, expressed
LOC_Os12g10560	1.11	0.0162	clathrin adaptor complex small chain domain containing protein, expressed
LOC_Os12g10550	0.77	0.0406	transposon protein, putative, CACTA, En/Spm sub-class, expressed
LOC_Os12g10480	1.42	0.0475	hypothetical protein
LOC_Os12g10460	3.34	0.0369	rp1, putative
LOC_Os12g09739	0.8	0.03	pollen signalling protein with adenylyl cyclase activity, putative, expressed
LOC_Os12g09700	1.08	0.0404	Jacalin-like lectin domain containing protein, putative, expressed
LOC_Os12g09570	1.24	0.0251	GTP binding protein, putative, expressed
LOC_Os12g09390	1.24	9.77e-07	expressed protein
LOC_Os12g09230	3.15	2.81e-07	ligA, putative, expressed
LOC_Os12g08810	1.71	0.00737	VTC2, putative, expressed
LOC_Os12g08800	1.25	0.00519	las1-like family protein, putative, expressed
LOC_Os12g08770	0.96	0.0057	photosystem I reaction center subunit N, chloroplast precursor, putative, expressed
LOC_Os12g08730	0.82	0.00389	thioredoxin, putative, expressed
LOC_Os12g08220	1.29	0.0499	histone deacetylase, putative, expressed
LOC_Os12g08210	1.92	0.00346	expressed protein
LOC_Os12g07510	0.75	0.00918	expressed protein
LOC_Os12g07500	1.31	0.0274	csAtPR5, putative, expressed
LOC_Os12g07430	0.81	0.00393	expressed protein
LOC_Os12g07280	1.22	0.00801	ZOS12-02 - C2H2 zinc finger protein, expressed
LOC_Os12g07110	1.19	0.0222	acyl-CoA synthetase protein, putative, expressed
LOC_Os12g07020	0.75	0.00317	5-formyltetrahydrofolate cyclo-ligase, putative, expressed
LOC_Os12g06640	1.41	0.02	homeodomain, putative, expressed
LOC_Os12g06610	1.05	0.0397	nucleolar complex protein 2, putative, expressed
LOC_Os12g06270	4.41	0.012	retrotransposon protein, putative, unclassified, expressed
LOC_Os12g06250	1.5	1.48e-05	expressed protein
LOC_Os12g05900	0.64	0.00996	rhoGAP domain containing protein, expressed
LOC_Os12g05890	0.83	0.00418	expressed protein
LOC_Os12g05430	1.1	0.000771	ribosomal protein L24, putative, expressed
LOC_Os12g05410	0.77	0.00197	G10 protein, putative, expressed
LOC_Os12g05340	1.15	0.0112	expressed protein
LOC_Os12g05310	1.3	0.0191	retrotransposon protein, putative, unclassified, expressed
LOC_Os12g05260	1.24	0.00445	phytosulfokines precursor, putative, expressed
LOC_Os12g05050	1.82	0.0101	stem-specific protein TSJT1, putative, expressed
LOC_Os12g04880	0.7	0.0457	retrotransposon protein, putative, unclassified, expressed
LOC_Os12g04520	1.17	0.0349	FAD-binding and arabino-lactone oxidase domains containing protein, putative, expressed
LOC_Os12g04500	1.73	0.000332	response regulator receiver domain containing protein, expressed
LOC_Os12g04260	1.36	0.0335	astaxanthin synthase KC28, putative, expressed
LOC_Os12g04180	1.86	0.002	RNA recognition motif containing protein, expressed
LOC_Os12g03880	2.67	0.00671	60S acidic ribosomal protein P0, putative, expressed
LOC_Os12g03870	0.97	0.0143	major facilitator superfamily antiporter, putative, expressed
LOC_Os12g03740	0.82	0.0102	OsFBX438 - F-box domain containing protein, expressed
LOC_Os12g03540	1.21	0.0149	WD domain, G-beta repeat domain containing protein, expressed
LOC_Os12g03350	1.26	2.93e-05	expressed protein
LOC_Os12g03090	0.59	0.0163	ribosomal protein, putative, expressed
LOC_Os12g03080	2.51	0.0148	rp3 protein, putative, expressed
LOC_Os12g02970	1.1	0.0172	RNA binding protein, putative, expressed
LOC_Os12g02950	0.82	0.000627	EMB2748, putative, expressed
LOC_Os12g02830	7.09	9.97e-09	SNF7 domain containing protein, putative, expressed
LOC_Os12g02820	1.54	4.65e-07	cytidylyltransferase domain containing protein, expressed
LOC_Os12g02660	0.89	0.0338	expressed protein
LOC_Os12g02589	1.25	0.0028	hydrolase, alpha/beta fold family protein, putative, expressed
LOC_Os12g02350	0.88	1.66e-06	RING-H2 finger protein, putative, expressed
LOC_Os12g02100	1.07	0.0391	expressed protein
LOC_Os12g01744	1.75	0.025	expressed protein
LOC_Os12g01620	1.17	0.00837	expressed protein
LOC_Os12g01574	0.75	0.00069	expressed protein
LOC_Os12g01550	0.72	0.0219	DUF260 domain containing protein, putative, expressed
LOC_Os12g01430	1.95	0.00108	ribosomal protein L10, putative, expressed
LOC_Os12g01350	1.95	1.05e-05	csAtPR5, putative, expressed
LOC_Os12g01240	0.82	0.00552	mitochondrial substrate carrier family protein, putative, expressed
LOC_Os12g01230	2.65	2.42e-09	expressed protein
LOC_Os12g01030	0.65	0.000219	monoglyceride lipase, putative, expressed
LOC_Os12g01010	0.74	0.0019	RNA recognition motif containing protein, putative, expressed
LOC_Os11g48070	0.78	0.0232	GDSL-like lipase/acylhydrolase, putative, expressed
LOC_Os11g47840	1.21	0.00336	OsRhmbd18 - Putative Rhomboid homologue, expressed
LOC_Os11g47710	0.63	0.0258	SNF7 domain containing protein, putative, expressed
LOC_Os11g46970	0.61	0.0354	receptor-like protein kinase 5 precursor, putative, expressed
LOC_Os11g45040	1.2	0.0279	expressed protein
LOC_Os11g45030	0.9	0.0141	expressed protein
LOC_Os11g44810	1	0.00948	auxin-repressed protein, putative, expressed
LOC_Os11g44750	1.49	0.0211	retrotransposon protein, putative, unclassified, expressed
LOC_Os11g44660	1.39	0.000259	protein kinase, putative, expressed
LOC_Os11g43800	1.19	0.0117	PPR repeat domain containing protein, putative, expressed
LOC_Os11g43610	2.61	0.000117	oxidoreductase, 2OG-Fe oxygenase family protein, putative, expressed
LOC_Os11g42790	0.91	0.00202	transporter, monovalent cation:proton antiporter-2 family, putative, expressed
LOC_Os11g42490	0.63	0.0446	retrotransposon protein, putative, unclassified, expressed
LOC_Os11g41610	2	6.79e-06	40S ribosomal protein S29, putative, expressed
LOC_Os11g41600	1.33	1.19e-05	expressed protein
LOC_Os11g40674	0.8	0.0328	expressed protein
LOC_Os11g40610	0.58	0.00376	EARLY flowering protein, putative, expressed
LOC_Os11g40590	0.92	0.0157	DUF1399 containing protein, putative, expressed
LOC_Os11g40360	1.43	6.39e-08	transposon protein, putative, unclassified, expressed
LOC_Os11g40070	0.71	0.0349	expressed protein
LOC_Os11g39940	0.71	0.000434	transposon protein, putative, unclassified, expressed
LOC_Os11g39820	0.85	0.00795	expressed protein
LOC_Os11g39720	0.89	0.0364	retrotransposon, putative, centromere-specific, expressed
LOC_Os11g39520	1.95	0.00733	hypothetical protein
LOC_Os11g39450	4.83	0.0201	cysteine-rich receptor-like protein kinase 7 precursor, putative, expressed
LOC_Os11g39370	6.02	1.62e-05	BRASSINOSTEROID INSENSITIVE 1-associated receptor kinase 1 precursor, putative, expressed
LOC_Os11g39020	1.18	0.00147	ABC transporter, ATP-binding protein, putative, expressed
LOC_Os11g38959	1.52	0.00719	40S ribosomal protein S9-2, putative, expressed
LOC_Os11g38920	1.1	0.0329	HVA22, putative, expressed
LOC_Os11g38900	1.15	0.0365	histone-lysine N-methyltransferase, H3 lysine-9 specific SUVH1, putative, expressed
LOC_Os11g38670	0.73	0.00461	DEAD-box ATP-dependent RNA helicase, putative, expressed
LOC_Os11g38650	0.64	0.00343	UDP-glucoronosyl/UDP-glucosyl transferase, putative, expressed
LOC_Os11g38250	1.92	2.06e-08	expressed protein
LOC_Os11g38170	1.21	0.00864	notchless protein, putative, expressed
LOC_Os11g38000	1.56	3.98e-05	NB-ARC domain containing protein, expressed
LOC_Os11g37970	0.92	0.0235	WIP5 - Wound-induced protein precursor, expressed
LOC_Os11g37890	2.06	0.0439	NAD dependent epimerase/dehydratase family protein, putative, expressed
LOC_Os11g37774	0.82	0.000812	stripe rust resistance protein Yr10, putative, expressed
LOC_Os11g37520	0.67	0.0394	BTBT3 - Bric-a-Brac, Tramtrack, Broad Complex BTB domain with tetratricopeptide repeats, expressed
LOC_Os11g37050	2.72	0.0487	expressed protein
LOC_Os11g36600	0.71	0.0102	expressed protein
LOC_Os11g36560	0.75	0.0145	zinc finger C3HC4 type family protein, putative, expressed
LOC_Os11g36200	1.53	0.0255	receptor-like protein kinase 2 precursor, putative, expressed
LOC_Os11g36150	1.26	7.42e-05	receptor-like protein kinase 2 precursor, putative, expressed
LOC_Os11g36140	1.06	0.000772	receptor-like protein kinase 2 precursor, putative, expressed
LOC_Os11g35850	1.21	0.0345	expressed protein
LOC_Os11g35550	0.82	2.39e-06	Leucine Rich Repeat family protein, expressed
LOC_Os11g34910	0.78	0.000626	expressed protein
LOC_Os11g34720	0.92	0.0475	Ser/Thr protein phosphatase family protein, putative, expressed
LOC_Os11g34660	0.91	0.00405	LTPL98 - Protease inhibitor/seed storage/LTP family protein precursor, expressed
LOC_Os11g34470	0.77	2.81e-07	expressed protein
LOC_Os11g34460	1.51	4.03e-05	OsFBO10 - F-box and other domain containing protein, expressed
LOC_Os11g34450	0.65	0.0346	14-3-3 protein, putative, expressed
LOC_Os11g34340	0.8	0.0472	hypothetical protein
LOC_Os11g34230	1.84	0.00532	expressed protein
LOC_Os11g34200	0.94	0.0197	histone-like transcription factor and archaeal histone, putative, expressed
LOC_Os11g34110	0.96	0.00786	heparan-alpha-glucosaminide N-acetyltransferase, putative, expressed
LOC_Os11g33950	0.69	0.0395	expressed protein
LOC_Os11g33070	1.31	0.0259	retrotransposon protein, putative, Ty3-gypsy subclass, expressed
LOC_Os11g32380	1.31	0.0217	expressed protein
LOC_Os11g31800	1.15	0.0381	expressed protein
LOC_Os11g31700	1.16	0.00835	expressed protein
LOC_Os11g31690	0.62	0.00117	expressed protein
LOC_Os11g31680	1.45	0.00247	retrotransposon protein, putative, unclassified, expressed
LOC_Os11g31560	1.42	0.0117	BRASSINOSTEROID INSENSITIVE 1-associated receptor kinase 1 precursor, putative, expressed
LOC_Os11g31480	1.64	0.000132	ATP binding protein, putative, expressed
LOC_Os11g31430	0.58	0.0369	expressed protein
LOC_Os11g30790	0.86	0.034	expressed protein
LOC_Os11g29720	0.65	0.0421	cytochrome P450, putative, expressed
LOC_Os11g29710	0.69	0.0013	OsFBO4 - F-box and other domain containing protein, expressed
LOC_Os11g29700	0.72	0.0193	expressed protein
LOC_Os11g29400	0.58	0.0394	6-phosphogluconate dehydrogenase, decarboxylating, putative, expressed
LOC_Os11g29380	2.55	4.26e-05	MCM2 - Putative minichromosome maintenance MCM complex subunit 2, expressed
LOC_Os11g29370	1.09	0.0301	haloacid dehalogenase-like hydrolase family protein, putative, expressed
LOC_Os11g28600	0.72	0.00118	expressed protein
LOC_Os11g28590	1.06	0.0497	retrotransposon protein, putative, Ty1-copia subclass
LOC_Os11g27630	1.6	8.83e-05	expressed protein
LOC_Os11g27170	1.4	0.0199	OsSCP58 - Putative Serine Carboxypeptidase homologue, expressed
LOC_Os11g26650	0.92	8.29e-06	retrotransposon protein, putative, Ty3-gypsy subclass, expressed
LOC_Os11g26630	0.78	3.83e-05	expressed protein
LOC_Os11g26594	0.71	0.0427	expressed protein
LOC_Os11g26350	0.89	7.6e-05	expressed protein
LOC_Os11g26340	1.43	0.000857	RALFL24 - Rapid ALkalinization Factor RALF family protein precursor, expressed
LOC_Os11g25980	1.14	0.0317	phospholipid-transporting ATPase 2, putative, expressed
LOC_Os11g25454	0.63	0.039	cytokinin-N-glucosyltransferase 1, putative, expressed
LOC_Os11g25180	1.15	0.00286	transposon protein, putative, CACTA, En/Spm sub-class, expressed
LOC_Os11g25160	0.71	0.0333	tropinone reductase 2, putative, expressed
LOC_Os11g24610	1.18	0.0181	60S ribosomal protein L38, putative, expressed
LOC_Os11g24150	3.56	0.0106	retrotransposon protein, putative, Ty3-gypsy subclass, expressed
LOC_Os11g24120	0.82	4.5e-05	expressed protein
LOC_Os11g22850	5.59	0.000263	retrotransposon protein, putative, Ty3-gypsy subclass, expressed
LOC_Os11g22090	0.7	0.0185	expressed protein
LOC_Os11g22040	0.78	0.0484	expressed protein
LOC_Os11g20500	1.03	0.0247	latency associated nuclear antigen, putative, expressed
LOC_Os11g19780	0.95	0.0115	O-methyltransferase ZRP4, putative
LOC_Os11g19770	1.14	0.0206	argininosuccinate synthase, chloroplast precursor, putative, expressed
LOC_Os11g18770	0.99	0.00494	PHD-finger family protein, expressed
LOC_Os11g17730	1.55	0.00421	expressed protein
LOC_Os11g17440	1.39	0.00133	enoyl-CoA hydratase/isomerase family protein, expressed
LOC_Os11g17380	1.02	0.0403	protein kinase domain containing protein, expressed
LOC_Os11g17350	0.81	0.0151	expressed protein
LOC_Os11g17280	0.61	0.0448	expressed protein
LOC_Os11g16560	0.92	0.0165	expressed protein
LOC_Os11g16510	0.95	0.000488	disease resistance protein RPM1, putative, expressed
LOC_Os11g16470	1.14	3.28e-05	MLA10, putative, expressed
LOC_Os11g16310	4.69	5.99e-08	expressed protein
LOC_Os11g16290	1.47	0.0244	NIN, putative, expressed
LOC_Os11g15540	2.09	0.000976	hypothetical protein
LOC_Os11g15520	0.71	0.0416	OsSub62 - Putative Subtilisin homologue, expressed
LOC_Os11g15060	1.01	0.0285	SAM dependent carboxyl methyltransferase, putative, expressed
LOC_Os11g14860	4.45	3.85e-05	expressed protein
LOC_Os11g14230	1.31	0.0121	uncharacterized protein yqxC, putative, expressed
LOC_Os11g14150	1.96	0.0105	transposon protein, putative, Pong sub-class, expressed
LOC_Os11g13934	0.6	0.0338	expressed protein
LOC_Os11g13880	6.91	3.62e-08	expressed protein
LOC_Os11g13710	0.72	0.0157	expressed protein
LOC_Os11g13680	0.73	0.0244	expressed protein
LOC_Os11g13670	0.6	0.0136	gibberellin receptor GID1L2, putative, expressed
LOC_Os11g12810	1.02	4.14e-05	sucrose-phosphate synthase, putative, expressed
LOC_Os11g12540	1.61	0.0293	expressed protein
LOC_Os11g12350	1.24	0.00322	disease resistance protein, putative, expressed
LOC_Os11g12340	1.6	0.0304	disease resistance protein RPM1, putative, expressed
LOC_Os11g11980	1.4	4.74e-09	expressed protein
LOC_Os11g11694	0.63	0.0446	retrotransposon protein, putative, unclassified, expressed
LOC_Os11g11500	1.25	0.00493	serpin domain containing protein, putative, expressed
LOC_Os11g11050	2.24	3.99e-05	initiation factor 2 subunit family domain containing protein, expressed
LOC_Os11g10980	1.02	0.00561	pyruvate kinase, putative, expressed
LOC_Os11g10750	1.39	0.00849	OsSCP48 - Putative Serine Carboxypeptidase homologue, expressed
LOC_Os11g10210	0.83	0.0126	transposon protein, putative, unclassified
LOC_Os11g09864	1.11	0.00045	wali7, putative, expressed
LOC_Os11g09370	1.15	0.0427	histone deacetylase 19, putative, expressed
LOC_Os11g09329	1.33	0.0154	VHS and GAT domain containing protein, expressed
LOC_Os11g09140	0.76	0.0185	DUF803 domain containing, putative, expressed
LOC_Os11g08100	1.47	0.00877	eukaryotic aspartyl protease domain containing protein, expressed
LOC_Os11g07980	1.66	0.011	ion channel nompc, putative, expressed
LOC_Os11g07912	1.06	0.00193	MLO domain containing protein, putative, expressed
LOC_Os11g07890	2.36	0.0107	transposon protein, putative, CACTA, En/Spm sub-class, expressed
LOC_Os11g07870	1.47	0.000108	DEAD/DEAH box helicase domain containing protein, expressed
LOC_Os11g07850	1.54	0.0093	Protein-tyrosine phosphatase domain containing protein, expressed
LOC_Os11g07580	0.67	0.0115	expressed protein
LOC_Os11g06740	1.48	0.0201	syntaxin 6, putative, expressed
LOC_Os11g06720	0.82	0.00843	abscisic stress-ripening, putative, expressed
LOC_Os11g06540	0.74	0.00407	expressed protein
LOC_Os11g06480	0.58	0.0397	expressed protein
LOC_Os11g06420	1.62	0.0355	OsFBT13 - F-box and tubby domain containing protein, expressed
LOC_Os11g06390	1.12	0.0405	actin, putative, expressed
LOC_Os11g06370	0.93	0.021	expressed protein
LOC_Os11g06290	0.85	0.00283	expressed protein
LOC_Os11g06220	1.04	0.000386	expressed protein
LOC_Os11g06210	2.79	0.0248	expressed protein
LOC_Os11g06030	2.85	2.12e-09	expressed protein
LOC_Os11g05930	1.45	1.17e-11	response regulator receiver domain containing protein, expressed
LOC_Os11g05840	1.92	0.00642	retrotransposon protein, putative, Ty1-copia subclass, expressed
LOC_Os11g05800	1.38	0.0439	HVA22, putative, expressed
LOC_Os11g05790	0.98	0.00995	expressed protein
LOC_Os11g05480	0.95	0.00536	transcription factor, putative, expressed
LOC_Os11g04980	1.1	0.00248	acyl-CoA synthetase protein, putative, expressed
LOC_Os11g04720	1.68	0.00407	OsRR10 type-A response regulator, expressed
LOC_Os11g04490	1.27	0.00575	astaxanthin synthase KC28, putative, expressed
LOC_Os11g04460	1.49	7.65e-11	calcium-transporting ATPase, plasma membrane-type, putative, expressed
LOC_Os11g04390	0.61	0.0383	RNA recognition motif containing protein, expressed
LOC_Os11g04210	2.91	0.00201	hydroxymethylglutaryl-CoA lyase, putative, expressed
LOC_Os11g04180	0.72	0.0489	dual specificity protein phosphatase, putative, expressed
LOC_Os11g03910	1.17	0.0147	zinc finger DHHC domain-containing protein, putative, expressed
LOC_Os11g03830	1.87	0.0028	retrotransposon protein, putative, Ty1-copia subclass, expressed
LOC_Os11g03670	0.72	0.0286	Mpv17 / PMP22 family domain containing protein, expressed
LOC_Os11g03620	1.12	0.0283	expressed protein
LOC_Os11g03530	1.42	0.000118	ELMO/CED-12 family protein, putative, expressed
LOC_Os11g03410	0.89	0.0219	exostosin family domain containing protein, expressed
LOC_Os11g03360	0.83	0.0227	RNA-directed DNA polymerase, putative, expressed
LOC_Os11g03120	2.02	0.00886	hypothetical protein
LOC_Os11g03060	2.96	0.000244	SNF7 domain containing protein, putative, expressed
LOC_Os11g03050	1.12	0.00168	cytidylyltransferase domain containing protein, expressed
LOC_Os11g02760	0.88	0.0344	histidine triad family protein, putative, expressed
LOC_Os11g02424	0.6	0.00312	LTPL9 - Protease inhibitor/seed storage/LTP family protein precursor, expressed
LOC_Os11g02150	1.25	0.00331	saposin-like type B, region 1 family protein, putative, expressed
LOC_Os11g02130	0.76	0.00789	peroxidase precursor, putative, expressed
LOC_Os11g01600	1.86	0.000747	macrophage migration inhibitory factor, putative, expressed
LOC_Os11g01594	1.17	1.27e-05	expressed protein
LOC_Os11g01550	0.95	0.000308	DUF260 domain containing protein, putative, expressed
LOC_Os11g01450	0.82	0.0218	phosphatidate cytidylyltransferase, putative, expressed
LOC_Os11g01200	1.44	0.000189	senescence-induced receptor-like serine/threonine-protein kinase precursor, putative, expressed
LOC_Os11g01074	0.87	1.59e-05	RNase P subunit p30, putative, expressed
LOC_Os11g01040	0.7	3.61e-05	monoglyceride lipase, putative, expressed
LOC_Os10g42840	0.87	0.0232	NADH dehydrogenase 1 alpha subcomplex subunit 12, putative, expressed
LOC_Os10g42830	1.06	0.00571	transporter family protein, putative, expressed
LOC_Os10g42670	1.5	0.00665	glycosyl hydrolases family 16, putative, expressed
LOC_Os10g42640	0.65	1.06e-05	expressed protein
LOC_Os10g42590	0.71	0.000286	retrotransposon protein, putative, unclassified, expressed
LOC_Os10g42540	0.61	0.0211	expressed protein
LOC_Os10g42420	1.07	0.0121	GTPase-activating protein, putative, expressed
LOC_Os10g42240	0.99	0.00908	kinase, pfkB family, putative, expressed
LOC_Os10g42196	0.65	0.0367	expressed protein
LOC_Os10g41960	0.87	0.0383	eukaryotic translation initiation factor 3 subunit B, putative, expressed
LOC_Os10g41820	0.74	0.037	dynamin family protein, putative, expressed
LOC_Os10g41749	1.77	9.21e-05	crcB-like protein, expressed
LOC_Os10g41730	0.67	0.0346	expressed protein
LOC_Os10g41480	1.21	0.000465	phospho-2-dehydro-3-deoxyheptonate aldolase, chloroplast precursor, putative, expressed
LOC_Os10g41260	1.06	0.00977	MYB family transcription factor, putative, expressed
LOC_Os10g41240	1.2	0.0292	dual specificity protein phosphatase, putative, expressed
LOC_Os10g41230	0.81	2.23e-08	homeobox associated leucine zipper, putative, expressed
LOC_Os10g41220	1.02	0.00345	protein kinase family protein, putative, expressed
LOC_Os10g41150	0.91	2.08e-05	aminotransferase, classes I and II, domain containing protein, expressed
LOC_Os10g41100	5.85	4.71e-05	CCT motif family protein, expressed
LOC_Os10g40824	1.52	0.00231	expressed protein
LOC_Os10g40800	0.59	0.0404	retrotransposon protein, putative, unclassified, expressed
LOC_Os10g40740	0.68	0.000575	helix-loop-helix DNA-binding domain containing protein, expressed
LOC_Os10g40730	0.69	0.00138	expansin precursor, putative, expressed
LOC_Os10g40610	0.9	0.0152	flavin-containing monooxygenase family protein, putative, expressed
LOC_Os10g40584	1.1	0.0251	zinc finger family protein, putative, expressed
LOC_Os10g40390	0.73	0.00905	scarecrow, putative, expressed
LOC_Os10g40030	5.8	6.91e-05	short chain dehydrogenase/reductase protein, putative, expressed
LOC_Os10g39860	0.8	0.0134	expressed protein
LOC_Os10g39770	1.18	0.0317	zinc finger, C3HC4 type, domain containing protein, expressed
LOC_Os10g39680	0.95	0.0404	CHIT14 - Chitinase family protein precursor, expressed
LOC_Os10g39470	1.04	0.00191	expressed protein
LOC_Os10g39460	0.76	0.0219	selenium-binding protein-like, putative, expressed
LOC_Os10g39440	1.1	0.0178	transporter family protein, putative, expressed
LOC_Os10g39140	2.48	2.44e-05	flavonol synthase/flavanone 3-hydroxylase, putative, expressed
LOC_Os10g39130	1.23	2.42e-09	OsMADS56 - MADS-box family gene with MIKCc type-box, expressed
LOC_Os10g39030	0.59	3.22e-06	homeobox domain containing protein, expressed
LOC_Os10g38954	2.62	0.0336	hypothetical protein
LOC_Os10g38890	4.18	4.71e-05	expressed protein
LOC_Os10g38790	2.05	0.0112	expressed protein
LOC_Os10g38730	0.75	0.00737	glutathione S-transferase, putative, expressed
LOC_Os10g38710	0.93	3.16e-05	glutathione S-transferase, putative, expressed
LOC_Os10g38170	0.91	0.0153	expressed protein
LOC_Os10g38110	0.8	4.55e-06	cytochrome P450, putative, expressed
LOC_Os10g38030	0.83	0.0256	per1-like family protein, putative, expressed
LOC_Os10g37860	1.08	0.00251	expressed protein
LOC_Os10g37770	0.6	0.000488	dehydration response related protein, putative, expressed
LOC_Os10g37510	0.78	0.0222	expressed protein
LOC_Os10g37490	1.42	4.12e-05	DNA excision repair protein ERCC-1, putative, expressed
LOC_Os10g37180	2.74	3.24e-10	glycine cleavage system H protein, putative, expressed
LOC_Os10g37110	0.72	0.0221	transposon protein, putative, unclassified, expressed
LOC_Os10g37034	0.66	0.0152	cytochrome P450, putative, expressed
LOC_Os10g36950	1.15	0.00473	DUF677 domain containing protein, putative, expressed
LOC_Os10g36924	1.87	0.0239	aquaporin protein, putative, expressed
LOC_Os10g36750	0.6	0.00793	mitochondrial transcription termination factor-related, putative, expressed
LOC_Os10g36703	1.78	6.1e-13	CPuORF40 - conserved peptide uORF-containing transcript, expressed
LOC_Os10g36580	1.19	1.05e-05	UP-9A, putative, expressed
LOC_Os10g35840	0.63	0.0387	shikimate/quinate 5-dehydrogenase, putative, expressed
LOC_Os10g35770	1.08	4.41e-05	E2F-related protein, putative, expressed
LOC_Os10g35720	0.87	0.000669	OsGrx_S17 - glutaredoxin subgroup II, expressed
LOC_Os10g35370	2.91	0.00017	oxidoreductase, short chain dehydrogenase/reductase family domain containing family, expressed
LOC_Os10g35360	0.71	0.00259	expressed protein
LOC_Os10g35290	1.27	0.00768	DNA-directed RNA polymerase I subunit RPA2, putative, expressed
LOC_Os10g35260	0.71	0.00406	Rf1, mitochondrial precursor, putative, expressed
LOC_Os10g35200	2.02	0.0051	katanin p80 WD40 repeat-containing subunit B1 homolog 1, putative, expressed
LOC_Os10g34710	1.03	0.0196	myosin-2 heavy chain, non muscle, putative, expressed
LOC_Os10g34694	3.58	4.56e-18	hypothetical protein
LOC_Os10g34230	1.12	0.0463	cytokinin dehydrogenase precursor, putative, expressed
LOC_Os10g33960	0.64	0.00951	START domain containing protein, expressed
LOC_Os10g33930	1.04	8.97e-08	DUF1336 domain containing protein, expressed
LOC_Os10g33810	0.73	0.0428	myb-related protein Myb4, putative, expressed
LOC_Os10g33540	0.82	8.16e-07	alcohol oxidase, putative, expressed
LOC_Os10g33430	1.29	3.03e-11	expressed protein
LOC_Os10g32920	1.15	0.0105	ribosomal protein, putative, expressed
LOC_Os10g32830	1.05	0.00384	kinase, pfkB family, putative, expressed
LOC_Os10g32670	3.17	0.048	expressed protein
LOC_Os10g32520	1.16	4.21e-05	expressed protein
LOC_Os10g31850	2.03	0.0268	RING finger and CHY zinc finger domain-containing protein 1, putative, expressed
LOC_Os10g30970	0.68	0.0313	expressed protein
LOC_Os10g30760	1.17	1.9e-06	pentatricopeptide, putative, expressed
LOC_Os10g29660	1.67	0.0215	TATA-binding protein, putative, expressed
LOC_Os10g29630	1.37	0.0201	expressed protein
LOC_Os10g29620	2.73	5.52e-05	tyrosine protein kinase domain containing protein, putative, expressed
LOC_Os10g29470	0.76	0.00771	dehydrogenase, putative, expressed
LOC_Os10g29070	0.77	0.0291	transposon protein, putative, unclassified, expressed
LOC_Os10g28590	0.91	0.000346	CAF1 family ribonuclease containing protein, expressed
LOC_Os10g28370	0.59	9.1e-05	chlorophyllase-2, chloroplast precursor, putative, expressed
LOC_Os10g28360	1.46	0.0225	1,2-dihydroxy-3-keto-5-methylthiopentene dioxygenase protein, putative, expressed
LOC_Os10g28340	1.23	0.0394	heat stress transcription factor, putative, expressed
LOC_Os10g27450	0.84	0.021	tetrapyrrole methylase family protein, putative, expressed
LOC_Os10g27430	1.78	0.00284	expressed protein
LOC_Os10g27180	1.31	0.000457	expressed protein
LOC_Os10g27174	1.27	0.00197	40S ribosomal protein S28, putative, expressed
LOC_Os10g27090	0.96	0.0139	expressed protein
LOC_Os10g26940	1.64	8.46e-05	BURP domain containing protein, expressed
LOC_Os10g26700	0.89	0.00126	YGL010w, putative, expressed
LOC_Os10g26670	2.5	1.11e-09	expressed protein
LOC_Os10g26640	2.57	0.000583	LYR motif containing protein, putative, expressed
LOC_Os10g26630	1.09	0.00995	CSLA2 - cellulose synthase-like family A; mannan synthase, expressed
LOC_Os10g26620	5.79	7.16e-05	dof zinc finger domain containing protein, putative, expressed
LOC_Os10g25570	0.83	0.0225	expressed protein
LOC_Os10g25060	1.9	0.012	expressed protein
LOC_Os10g25010	1.78	0.00435	OsCML8 - Calmodulin-related calcium sensor protein, expressed
LOC_Os10g25000	1.78	9.91e-08	expressed protein
LOC_Os10g24710	0.63	0.0106	retrotransposon protein, putative, Ty3-gypsy subclass, expressed
LOC_Os10g23890	3.88	0.000171	retrotransposon protein, putative, unclassified, expressed
LOC_Os10g22930	3.85	0.00823	Cf2/Cf5 disease resistance protein, putative, expressed
LOC_Os10g22630	0.83	1.11e-05	expressed protein
LOC_Os10g22550	1.3	0.00113	retrotransposon protein, putative, unclassified, expressed
LOC_Os10g22520	1.02	0.0136	cellulase, putative, expressed
LOC_Os10g22450	2.55	0.00682	inositol-3-phosphate synthase, putative, expressed
LOC_Os10g22170	2.18	0.000151	expressed protein
LOC_Os10g21930	1.42	0.000104	OsFBK21 - F-box domain and kelch repeat containing protein, expressed
LOC_Os10g21784	3.95	1.09e-07	expressed protein
LOC_Os10g21660	0.72	0.00933	FAD binding protein, putative, expressed
LOC_Os10g21020	0.66	0.00199	expressed protein
LOC_Os10g20160	0.84	0.0107	serine/threonine-protein kinase receptor precursor, putative, expressed
LOC_Os10g20120	1.17	0.0169	serine/threonine-protein kinase receptor precursor, putative, expressed
LOC_Os10g19902	1.34	0.00254	expressed protein
LOC_Os10g19880	1.03	0.00204	alpha-1,2-fucosidase, putative, expressed
LOC_Os10g19270	2.37	0.0162	retrotransposon protein, putative, Ty3-gypsy subclass, expressed
LOC_Os10g18340	1	2.07e-05	expressed protein
LOC_Os10g18310	1.48	0.00185	expressed protein
LOC_Os10g16650	1.21	0.0098	retrotransposon protein, putative, unclassified
LOC_Os10g15164	0.65	0.0408	expressed protein
LOC_Os10g12500	1.17	0.0433	integral membrane protein DUF6 containing protein, expressed
LOC_Os10g12300	0.61	0.00906	expressed protein
LOC_Os10g11910	1.88	0.0188	retrotransposon protein, putative, Ty3-gypsy subclass, expressed
LOC_Os10g11110	0.98	0.00884	expressed protein
LOC_Os10g11022	0.66	0.0439	expressed protein
LOC_Os10g10580	0.78	0.0178	expressed protein
LOC_Os10g10480	1.09	0.0106	expressed protein
LOC_Os10g10434	1.03	0.0198	dimethyladenosine transferase, putative, expressed
LOC_Os10g10400	0.73	0.0455	expressed protein
LOC_Os10g10180	1.47	0.00134	methyltransferase domain containing protein, putative, expressed
LOC_Os10g10130	1.52	1.37e-06	OsWAK112d - OsWAK receptor-like protein kinase, expressed
LOC_Os10g10080	0.65	0.00768	exostosin family domain containing protein, expressed
LOC_Os10g09500	1.46	0.00121	retrotransposon protein, putative, Ty3-gypsy subclass, expressed
LOC_Os10g09200	0.8	0.0214	expressed protein
LOC_Os10g08990	0.58	0.0101	retrotransposon protein, putative, Ty1-copia subclass
LOC_Os10g08930	1.71	2.24e-05	S10/S20 domain containing ribosomal protein, putative, expressed
LOC_Os10g08550	1.67	0.0466	enolase, putative, expressed
LOC_Os10g07060	0.76	0.0291	B3 DNA binding domain containing protein, expressed
LOC_Os10g06600	0.95	0.00385	expressed protein
LOC_Os10g05450	1.83	0.0153	expressed protein
LOC_Os10g05220	1.18	0.0162	queuine tRNA-ribosyltransferase, putative, expressed
LOC_Os10g05140	1.39	0.037	hypothetical protein
LOC_Os10g05130	1.74	5.41e-08	expressed protein
LOC_Os10g05050	2.63	0.0209	expressed protein
LOC_Os10g04490	1.97	0.0343	expressed protein
LOC_Os10g04380	1.37	0.0118	expressed protein
LOC_Os10g04180	1.04	0.0374	NB-ARC domain containing protein, expressed
LOC_Os10g04130	0.64	0.0153	expressed protein
LOC_Os10g04120	1.97	0.0189	powdery mildew resistance protein PM3b, putative, expressed
LOC_Os10g03830	0.76	0.0494	expressed protein
LOC_Os10g03710	1.85	0.0337	expressed protein
LOC_Os10g03669	0.65	0.000404	expressed protein
LOC_Os10g03540	1.59	0.0142	ribosomal protein L7Ae, putative, expressed
LOC_Os10g03300	5.66	0.000184	retrotransposon protein, putative, Ty1-copia subclass, expressed
LOC_Os10g02980	5.04	0.00706	formin, putative, expressed
LOC_Os10g02240	1.66	4.19e-08	peptide transporter PTR2, putative, expressed
LOC_Os10g01820	0.76	0.0303	expressed protein
LOC_Os10g01610	1.55	0.00873	expressed protein
LOC_Os10g01480	1.03	0.0102	Inositol 1, 3, 4-trisphosphate 5/6-kinase, putative, expressed
LOC_Os10g01470	0.59	0.041	homeobox associated leucine zipper, putative, expressed
LOC_Os10g01134	1.09	0.0193	OsSCP46 - Putative Serine Carboxypeptidase homologue, expressed
LOC_Os10g01110	0.8	0.00493	OsSCP44 - Putative Serine Carboxypeptidase homologue, expressed
LOC_Os09g40000	0.64	0.0174	AGAP005770-PA, putative, expressed
LOC_Os09g39790	0.93	0.00184	lipase, putative, expressed
LOC_Os09g39740	1.27	5.51e-10	ACT domain containing protein, expressed
LOC_Os09g39670	1.54	0.000114	oxidoreductase, short chain dehydrogenase/reductase family domain containing family, expressed
LOC_Os09g39560	0.58	0.0387	genetic modifier, putative, expressed
LOC_Os09g39320	0.94	0.0224	CTR1-like protein kinase, putative, expressed
LOC_Os09g39280	0.58	0.0456	expressed protein
LOC_Os09g38759	0.87	0.00568	dihydroneopterin aldolase, putative, expressed
LOC_Os09g38400	3.48	0.0498	prostatic spermine-binding protein precursor, putative, expressed
LOC_Os09g38310	0.68	0.0106	pentatricopeptide, putative, expressed
LOC_Os09g38170	1.34	0.00948	expressed protein
LOC_Os09g37610	1.81	2.71e-05	MATE efflux protein, putative, expressed
LOC_Os09g37330	4.81	0.0216	OsSAUR39 - Auxin-responsive SAUR gene family member, expressed
LOC_Os09g37320	1.42	0.0282	retrotransposon protein, putative, unclassified, expressed
LOC_Os09g37240	1.25	0.0472	glutathione S-transferase, C-terminal domain containing protein, expressed
LOC_Os09g37020	2.79	0.0159	expressed protein
LOC_Os09g37012	1.31	0.0404	eukaryotic aspartyl protease domain containing protein, expressed
LOC_Os09g36800	0.84	0.041	3-dehydroquinate synthase, putative, expressed
LOC_Os09g36680	2.2	0.00176	ribonuclease T2 family domain containing protein, expressed
LOC_Os09g36600	1.63	1.7e-06	nodulin, putative, expressed
LOC_Os09g36450	0.7	0.0091	triosephosphate isomerase, chloroplast precursor, putative, expressed
LOC_Os09g36250	1.09	0.00146	MYB family transcription factor, putative, expressed
LOC_Os09g36240	1.45	0.000237	deoxyribodipyrimidine photolyase family protein, expressed
LOC_Os09g36230	0.85	1.54e-07	PPR repeat containing protein, expressed
LOC_Os09g36220	2.43	3.9e-24	response regulator receiver domain containing protein, expressed
LOC_Os09g36110	0.62	0.0439	OsSub59 - Putative Subtilisin homologue, expressed
LOC_Os09g36090	1.63	0.00102	plus-3 domain containing protein, expressed
LOC_Os09g36030	6.36	1.65e-06	4-hydroxy-2-oxovalerate aldolase, putative, expressed
LOC_Os09g35950	1.26	0.00196	retrotransposon protein, putative, Ty1-copia subclass, expressed
LOC_Os09g35880	5.79	7.95e-05	B-box zinc finger family protein, putative, expressed
LOC_Os09g35710	1.02	0.00522	UBX domain-containing protein, putative, expressed
LOC_Os09g35690	3.66	0.000133	zinc RING finger protein, putative, expressed
LOC_Os09g34910	1.31	0.00044	DEAD-box ATP-dependent RNA helicase 7, putative, expressed
LOC_Os09g34310	0.72	0.0274	expressed protein
LOC_Os09g34150	1.22	0.000359	NBS-LRR disease resistance protein, putative, expressed
LOC_Os09g34100	0.86	0.0139	metallo-beta-lactamase family protein, putative, expressed
LOC_Os09g33992	0.81	0.0389	expressed protein
LOC_Os09g33876	0.69	0.0136	expressed protein
LOC_Os09g33820	0.68	0.00939	lecithine cholesterol acyltransferase, putative, expressed
LOC_Os09g33500	1.1	0.00224	transketolase, putative, expressed
LOC_Os09g33490	1.71	2.43e-05	no apical meristem protein, putative, expressed
LOC_Os09g32976	2.72	4.46e-07	ribosomal protein L7Ae, putative, expressed
LOC_Os09g32800	0.8	0.026	peptidase, T1 family, putative, expressed
LOC_Os09g32532	0.99	0.0266	60S ribosomal protein L32, putative, expressed
LOC_Os09g32270	1.11	0.0334	expressed protein
LOC_Os09g32250	0.92	0.0407	DNA repair ATPase-related, putative, expressed
LOC_Os09g32200	0.8	0.00105	mitochondrial carrier protein, putative, expressed
LOC_Os09g31514	0.77	0.0498	dihydroflavonol-4-reductase, putative, expressed
LOC_Os09g31470	1.07	9.73e-10	AT hook motif domain containing protein, expressed
LOC_Os09g31280	0.86	0.0283	OTU-like cysteine protease family protein, putative, expressed
LOC_Os09g31230	1.15	0.0138	expressed protein
LOC_Os09g31200	0.61	0.00122	AN1-like zinc finger domain containing protein, expressed
LOC_Os09g31190	0.69	0.037	slowmo homolog, putative, expressed
LOC_Os09g31180	3.44	5.09e-24	ribosomal protein L6, putative, expressed
LOC_Os09g31170	0.75	0.0251	expressed protein
LOC_Os09g30418	4.14	7.08e-05	heat shock protein, putative, expressed
LOC_Os09g30412	2.65	4.13e-09	heat shock protein, putative, expressed
LOC_Os09g30400	1.47	1.11e-06	WRKY90, expressed
LOC_Os09g30380	2.37	1.95e-13	AP005392-AK108636 - NBS/LRR genes that are S-rich,divergent TIR, divergent NBS, expressed
LOC_Os09g30310	0.74	0.003	core histone H2A/H2B/H3/H4, putative, expressed
LOC_Os09g30300	1.2	0.0107	expressed protein
LOC_Os09g30170	1.87	0.0219	F-box protein interaction domain containing protein, expressed
LOC_Os09g30130	1.45	3.18e-05	CSLE6 - cellulose synthase-like family E, expressed
LOC_Os09g29820	0.91	0.000576	bZIP transcription factor domain containing protein, expressed
LOC_Os09g29780	0.62	0.044	expressed protein
LOC_Os09g29660	1.34	0.0415	white-brown complex homolog protein 11, putative, expressed
LOC_Os09g29460	0.74	0.000967	homeobox associated leucine zipper, putative, expressed
LOC_Os09g29404	0.65	0.0251	glycogen operon protein glgX, putative, expressed
LOC_Os09g29270	0.6	0.00768	expressed protein
LOC_Os09g29239	1.59	0.0356	purine permease, putative, expressed
LOC_Os09g29190	0.85	0.0149	phosphoribosylaminoimidazole-succinocarboxamide synthase, chloroplast precursor, putative, expressed
LOC_Os09g28770	3.5	0.0171	patatin, putative, expressed
LOC_Os09g28640	0.64	0.00147	gibberellin receptor GID1L2, putative, expressed
LOC_Os09g28630	0.59	0.000527	gibberellin receptor, putative, expressed
LOC_Os09g28560	0.82	0.0353	protein phosphotase protein, putative, expressed
LOC_Os09g28354	4.07	0.000395	CPuORF39 - conserved peptide uORF-containing transcript, expressed
LOC_Os09g28310	0.96	4.25e-05	bZIP transcription factor, putative, expressed
LOC_Os09g28050	1.18	0.00444	asparate aminotransferase, putative, expressed
LOC_Os09g27980	1.01	0.0067	emp24/gp25L/p24 family protein, putative, expressed
LOC_Os09g27960	0.92	0.0193	transmembrane protein 50A, putative, expressed
LOC_Os09g27730	0.8	7.44e-05	HVA22, putative, expressed
LOC_Os09g27420	0.81	0.00234	formate--tetrahydrofolate ligase, putative, expressed
LOC_Os09g27030	0.78	0.000896	oryzain gamma chain precursor, putative, expressed
LOC_Os09g27010	1.09	0.00149	tyrosine protein kinase domain containing protein, putative, expressed
LOC_Os09g26860	1.83	0.00228	retrotransposon protein, putative, unclassified
LOC_Os09g26670	5.47	0.00071	expressed protein
LOC_Os09g26580	1	0.0324	expressed protein
LOC_Os09g26390	0.64	0.00347	AT-rich interaction region, putative, expressed
LOC_Os09g26310	0.94	0.0158	hypro1, putative, expressed
LOC_Os09g26240	1.04	0.00241	transposon protein, putative, CACTA, En/Spm sub-class, expressed
LOC_Os09g26070	0.7	0.0091	hypothetical protein
LOC_Os09g25840	1.65	4.15e-05	expressed protein
LOC_Os09g25640	3.76	0.000127	5-nucleotidase domain-containing protein, putative, expressed
LOC_Os09g24830	0.59	0.0465	hypothetical protein
LOC_Os09g24820	2.43	0.0105	ZF-HD protein dimerisation region containing protein, expressed
LOC_Os09g24640	0.59	0.00767	pentatricopeptide, putative, expressed
LOC_Os09g23730	0.66	0.0177	HMG-Y-related protein A, putative, expressed
LOC_Os09g23650	1.23	0.000616	FAM10 family protein, putative, expressed
LOC_Os09g23370	0.64	0.0389	proline-rich protein 6, putative, expressed
LOC_Os09g23320	0.63	0.0189	retrotransposon protein, putative, Ty3-gypsy subclass, expressed
LOC_Os09g23240	1.33	0.0334	expressed protein
LOC_Os09g23200	2.26	0.000576	KANADI1, putative, expressed
LOC_Os09g22510	0.68	0.000642	expressed protein
LOC_Os09g22500	1.3	0.000553	expressed protein
LOC_Os09g22490	1.17	0.0193	expressed protein
LOC_Os09g22280	1.24	0.0214	expressed protein
LOC_Os09g21689	1.01	0.00356	expressed protein
LOC_Os09g21350	4.14	0.00102	retrotransposon protein, putative, LINE subclass, expressed
LOC_Os09g20020	1.05	0.000129	NBS-LRR resistance-like protein B8, putative, expressed
LOC_Os09g19734	1.73	0.00965	isochorismate synthase 1, chloroplast precursor, putative, expressed
LOC_Os09g18290	3.93	0.000103	hypothetical protein
LOC_Os09g18230	1.84	0.00557	expressed protein
LOC_Os09g18070	0.72	0.00282	conserved hypothetical protein
LOC_Os09g17870	0.92	0.000843	cytidylyltransferase domain containing protein, expressed
LOC_Os09g17740	5.25	1.07e-11	chlorophyll A-B binding protein, putative, expressed
LOC_Os09g17730	1.27	4.95e-06	proton pump interactor, putative, expressed
LOC_Os09g17600	1	0.000323	membrane protein, putative, expressed
LOC_Os09g17329	3.07	0.00058	expressed protein
LOC_Os09g15835	1.72	3.99e-05	OBP32pep, putative, expressed
LOC_Os09g15830	1.09	8.81e-07	expressed protein
LOC_Os09g15820	2.5	0.00032	aldose 1-epimerase, putative, expressed
LOC_Os09g15810	1.02	0.000526	bifunctional protein folD, putative, expressed
LOC_Os09g15710	1.17	0.00246	hypothetical protein
LOC_Os09g15700	0.86	0.00747	receptor-like protein kinase 5 precursor, putative, expressed
LOC_Os09g15570	0.77	0.026	OsFBX315 - F-box domain containing protein, expressed
LOC_Os09g15430	1.49	0.000836	zinc finger family protein, putative, expressed
LOC_Os09g15389	1.3	0.000943	expressed protein
LOC_Os09g14660	0.96	0.0401	legume lectins beta domain containing protein, putative, expressed
LOC_Os09g14410	2.6	5.64e-05	expressed protein
LOC_Os09g13940	1.35	0.0369	AP2 domain containing protein, expressed
LOC_Os09g13870	2.51	0.02	lipid phosphatase protein, putative, expressed
LOC_Os09g13575	5.38	4.3e-08	expressed protein
LOC_Os09g13540	1.01	6.5e-06	retrotransposon protein, putative, unclassified, expressed
LOC_Os09g12920	2.08	8.53e-09	expressed protein
LOC_Os09g12270	0.84	0.0191	peptidyl-prolyl cis-trans isomerase, FKBP-type, putative, expressed
LOC_Os09g11480	0.76	6.43e-05	AP2 domain containing protein, expressed
LOC_Os09g11460	2.1	2.42e-15	AP2 domain containing protein, expressed
LOC_Os09g11320	0.58	0.0153	expressed protein
LOC_Os09g10840	1.61	0.0355	transcription factor, putative, expressed
LOC_Os09g10690	1.33	1.16e-10	expressed protein
LOC_Os09g10660	1.04	0.0401	expressed protein
LOC_Os09g10370	1.23	0.0129	hypothetical protein
LOC_Os09g10320	0.62	0.0372	transposon protein, putative, unclassified, expressed
LOC_Os09g10280	0.92	0.0321	expressed protein
LOC_Os09g10054	1.59	0.00472	disease resistance protein RPS2, putative, expressed
LOC_Os09g09510	1.07	0.0341	legume lectins beta domain containing protein, expressed
LOC_Os09g08110	1.15	0.00679	hypothetical protein
LOC_Os09g07850	2.16	0.00303	retrotransposon protein, putative, unclassified, expressed
LOC_Os09g07380	0.97	0.0224	frigida, putative, expressed
LOC_Os09g07360	1.2	0.0281	frigida, putative, expressed
LOC_Os09g06499	2.7	0.0277	sulfate transporter 4.1, chloroplast precursor, putative, expressed
LOC_Os09g04450	1.13	0.000823	expressed protein
LOC_Os09g04440	6.16	5.92e-06	DNA-binding protein, putative, expressed
LOC_Os09g04380	0.72	0.0387	retrotransposon protein, putative, unclassified, expressed
LOC_Os09g04360	1.52	0.00141	expressed protein
LOC_Os09g04210	0.94	0.000378	hydrolase/ zinc ion binding protein, putative, expressed
LOC_Os09g04160	0.81	0.019	expressed protein
LOC_Os09g04120	0.77	2.1e-05	expressed protein
LOC_Os09g03990	0.58	0.029	expressed protein
LOC_Os09g03960	0.84	1.56e-07	expressed protein
LOC_Os09g03620	1.63	0.00201	wall-associated receptor kinase-like 20 precursor, putative, expressed
LOC_Os09g03330	1.43	0.00825	transposon protein, putative, CACTA, En/Spm sub-class
LOC_Os09g02650	1.51	0.0146	kinesin motor domain containing protein, putative, expressed
LOC_Os09g02410	1.06	0.00325	S-domain receptor-like protein kinase, putative, expressed
LOC_Os09g02300	0.95	3.43e-06	expressed protein
LOC_Os09g02214	1.45	0.000181	Citrate transporter protein, putative, expressed
LOC_Os09g01610	1.2	0.00315	clumping factor B, putative, expressed
LOC_Os09g01134	4.9	0.0145	expressed protein
LOC_Os08g45160	0.89	0.000903	TENA/THI-4 family protein, putative, expressed
LOC_Os08g45010	2.1	0.00168	ABC transporter, ATP-binding protein, putative, expressed
LOC_Os08g44880	0.9	0.0474	expressed protein
LOC_Os08g44870	0.73	3.07e-05	MATE efflux family protein, putative, expressed
LOC_Os08g44860	5.69	0.000136	aminopeptidase, putative, expressed
LOC_Os08g44850	1.5	1.79e-07	C2 domain containing protein, putative, expressed
LOC_Os08g44520	1.44	0.000407	peptidyl-prolyl cis-trans isomerase, putative, expressed
LOC_Os08g44370	1.69	0.00447	inosine-uridine preferring nucleoside hydrolase family protein, putative, expressed
LOC_Os08g44330	0.82	0.0197	peptidylprolyl isomerase domain and WD repeat-containing protein 1, putative, expressed
LOC_Os08g44300	1.65	2.92e-07	retrotransposon protein, putative, Ty3-gypsy subclass, expressed
LOC_Os08g44260	2.19	0.0376	inositol or phosphatidylinositol phosphatase/ phosphoric monoester hydrolase, putative, expressed
LOC_Os08g44150	1.82	0.0122	transmembrane 9 superfamily member, putative, expressed
LOC_Os08g44070	2.01	0.00493	expressed protein
LOC_Os08g44020	1.45	0.00717	rhamnogalacturonate lyase, putative, expressed
LOC_Os08g44000	1.45	0.00906	uncharacterized protein ycf39, putative, expressed
LOC_Os08g43880	0.78	0.017	expressed protein
LOC_Os08g43450	5.86	5.55e-05	MYB-like protein 1, putative, expressed
LOC_Os08g43440	0.78	6.68e-08	cytochrome P450, putative, expressed
LOC_Os08g43370	0.61	0.0471	6-phosphogluconolactonase, putative, expressed
LOC_Os08g43320	0.6	0.023	OsRhmbd14 - Putative Rhomboid homologue, expressed
LOC_Os08g43290	1.05	0.0313	LTPL44 - Protease inhibitor/seed storage/LTP family protein precursor, expressed
LOC_Os08g43230	0.8	0.000268	TraB family protein, putative, expressed
LOC_Os08g43190	1.37	0.00207	dehydrogenase, putative, expressed
LOC_Os08g43080	1.34	0.00954	POLD4B - Putative DNA polymerase delta complex subunit, expressed
LOC_Os08g42910	0.72	0.0122	peptidase, M24 family protein, putative, expressed
LOC_Os08g42610	0.62	0.0103	pentatricopeptide, putative, expressed
LOC_Os08g42580	0.61	0.000268	protein kinase domain containing protein, expressed
LOC_Os08g42450	0.89	0.00707	annexin A7, putative, expressed
LOC_Os08g42420	0.94	0.000194	expressed protein
LOC_Os08g42410	1.46	7.93e-05	transketolase, putative, expressed
LOC_Os08g42400	6.97	2.23e-08	no apical meristem protein, putative, expressed
LOC_Os08g42390	1.09	0.0219	glycerophosphoryl diester phosphodiesterase family protein, putative, expressed
LOC_Os08g42380	1.53	0.0484	mitochondrial import inner membrane translocase subunit Tim, putative, expressed
LOC_Os08g42110	0.7	0.00284	expressed protein
LOC_Os08g42100	1.09	0.0027	ACT domain containing protein, expressed
LOC_Os08g41880	2.19	0.00679	nucleotide pyrophosphatase/phosphodiesterase, putative, expressed
LOC_Os08g41810	1.48	0.0112	ribosomal protein L22, putative, expressed
LOC_Os08g41460	0.63	0.0319	expressed protein
LOC_Os08g41300	3.75	0.000918	60S ribosomal protein L32, putative, expressed
LOC_Os08g41100	1.35	0.0285	CHIT12 - Chitinase family protein precursor, expressed
LOC_Os08g40510	0.96	0.00352	KID-containing protein, putative, expressed
LOC_Os08g40410	0.85	0.00515	translation factor EF-1 alpha, putative, expressed
LOC_Os08g40250	1.8	2.27e-07	expressed protein
LOC_Os08g39840	0.95	0.00057	lipoxygenase, chloroplast precursor, putative, expressed
LOC_Os08g39810	0.83	0.00221	retrotransposon protein, putative, unclassified, expressed
LOC_Os08g39630	0.8	1e-11	helix-loop-helix DNA-binding domain containing protein, expressed
LOC_Os08g39460	1.43	2.23e-15	AGC_PVPK_like_CDK8.2 - ACG kinases include homologs to PKA, PKG and PKC, expressed
LOC_Os08g39450	0.6	0.0142	AN1-like zinc finger domain containing protein, expressed
LOC_Os08g39380	1.01	0.0107	beta 1,2-xylosyltransferase, putative, expressed
LOC_Os08g39370	0.76	0.0191	citrate transporter, putative, expressed
LOC_Os08g39300	0.71	0.00157	aminotransferase, putative, expressed
LOC_Os08g39250	2.81	0.0182	EDM2, putative, expressed
LOC_Os08g39140	0.79	0.00071	heat shock protein, putative, expressed
LOC_Os08g39090	1.15	0.00162	coiled-coil domain containing 49, putative, expressed
LOC_Os08g38880	0.73	0.00962	WD-40 repeat family protein, putative, expressed
LOC_Os08g38830	1.72	2.8e-05	expressed protein
LOC_Os08g37720	1.23	0.00384	expressed protein
LOC_Os08g37590	0.79	0.000423	expressed protein
LOC_Os08g37456	0.61	0.0184	flavonol synthase/flavanone 3-hydroxylase, putative, expressed
LOC_Os08g35910	1.69	0.000832	expressed protein
LOC_Os08g35740	0.85	0.0439	12-oxophytodienoate reductase, putative, expressed
LOC_Os08g35700	0.66	0.0156	Leucine Rich Repeat family protein, expressed
LOC_Os08g35190	0.58	0.00189	auxin-repressed protein, putative, expressed
LOC_Os08g35050	1.61	0.0101	ARID/BRIGHT DNA-binding domain containing protein, expressed
LOC_Os08g34984	0.74	0.000304	DUF581 domain containing protein, expressed
LOC_Os08g34879	0.74	0.00966	expressed protein
LOC_Os08g33820	2.81	1.64e-35	chlorophyll A-B binding protein, putative, expressed
LOC_Os08g33740	1.3	0.0121	CSLA11 - cellulose synthase-like family A, expressed
LOC_Os08g33720	0.83	0.0386	lactate/malate dehydrogenase, putative, expressed
LOC_Os08g33710	1.82	8.01e-12	ribonuclease T2 family domain containing protein, expressed
LOC_Os08g33700	1.7	3.63e-09	pentatricopeptide, putative, expressed
LOC_Os08g33640	1.68	1.83e-09	expressed protein
LOC_Os08g33630	1.13	0.0398	uncharacterized protein family UPF0016 domain containing protein, expressed
LOC_Os08g33420	0.92	1.92e-06	agenet domain containing protein, expressed
LOC_Os08g33400	1.6	2.93e-10	expressed protein
LOC_Os08g33020	0.65	0.0492	expressed protein
LOC_Os08g32910	1.52	0.0464	expressed protein
LOC_Os08g32870	2.08	0.0031	aldehyde dehydrogenase, putative, expressed
LOC_Os08g32850	0.92	0.0288	methylcrotonoyl-CoA carboxylase beta chain, mitochondrial precursor, putative, expressed
LOC_Os08g32570	0.64	0.00265	expressed protein
LOC_Os08g32090	0.63	0.0232	DEAD-box ATP-dependent RNA helicase, putative, expressed
LOC_Os08g31810	0.67	0.0438	RNA recognition motif containing protein, putative, expressed
LOC_Os08g31670	1.02	5.1e-05	transporter, putative, expressed
LOC_Os08g31580	0.77	2.04e-05	ethylene-responsive transcription factor, putative, expressed
LOC_Os08g31560	2.48	0.000244	WD-40 repeat family protein, putative, expressed
LOC_Os08g31510	0.72	0.000335	DUF581 domain containing protein, expressed
LOC_Os08g31410	2.52	0.00141	sulfate transporter, putative, expressed
LOC_Os08g30930	1.43	0.0288	expressed protein
LOC_Os08g30050	0.77	0.028	retrotransposon protein, putative, unclassified, expressed
LOC_Os08g29610	0.89	0.0303	expressed protein
LOC_Os08g29490	0.62	0.0109	retrotransposon protein, putative, unclassified, expressed
LOC_Os08g29440	0.63	0.00398	retrotransposon, putative, centromere-specific, expressed
LOC_Os08g29124	0.73	0.0416	expressed protein
LOC_Os08g29030	0.76	0.0468	expressed protein
LOC_Os08g28970	0.94	0.00218	expressed protein
LOC_Os08g28670	0.62	0.0261	pathogenesis-related Bet v I family protein, putative, expressed
LOC_Os08g28660	0.98	0.0205	expressed protein
LOC_Os08g27840	0.95	0.0031	phosphoenolpyruvate carboxylase, putative, expressed
LOC_Os08g27824	1.16	0.0493	NOL1/NOP2/sun family protein, putative, expressed
LOC_Os08g27580	0.89	0.0326	expressed protein
LOC_Os08g26880	0.62	1.46e-05	bZIP transcription factor domain containing protein, expressed
LOC_Os08g26380	3.16	0.00843	expressed protein
LOC_Os08g25864	1.26	0.0249	expressed protein
LOC_Os08g25090	1.38	0.0234	co-chaperone GrpE protein, putative, expressed
LOC_Os08g24770	5.28	5.6e-12	protein kinase, putative, expressed
LOC_Os08g24320	3.77	0.0129	retrotransposon protein, putative, unclassified, expressed
LOC_Os08g24310	0.74	0.000918	receptor-like protein kinase precursor, putative, expressed
LOC_Os08g24200	0.95	0.0149	expressed protein
LOC_Os08g23754	0.82	0.0474	expressed protein
LOC_Os08g23730	0.88	0.0446	class I glutamine amidotransferase, putative, expressed
LOC_Os08g23710	1.88	0.00129	ribosomal protein L7Ae, putative, expressed
LOC_Os08g23410	0.99	1.02e-05	rubredoxin family protein, putative, expressed
LOC_Os08g23180	1.4	0.0276	fasciclin-like arabinogalactan protein 8 precursor, putative, expressed
LOC_Os08g23100	0.81	0.0123	cyclase family protein, putative, expressed
LOC_Os08g22640	1.2	0.0349	retrotransposon protein, putative, unclassified, expressed
LOC_Os08g21590	0.63	0.0387	phosphatidylinositol 3-kinase, root isoform, putative, expressed
LOC_Os08g20310	0.94	1.77e-09	retrotransposon protein, putative, unclassified, expressed
LOC_Os08g19610	1.48	0.00819	peptidyl-prolyl cis-trans isomerase, putative, expressed
LOC_Os08g19370	0.83	0.000673	expressed protein
LOC_Os08g19110	0.8	0.0107	expressed protein
LOC_Os08g19105	0.8	0.022	expressed protein
LOC_Os08g18970	1.51	9.24e-06	pectate lyase family protein, expressed
LOC_Os08g18079	0.96	0.0357	expressed protein
LOC_Os08g17820	0.78	0.0293	retrotransposon protein, putative, unclassified, expressed
LOC_Os08g17330	0.93	0.00428	expressed protein
LOC_Os08g17294	0.99	0.0124	PSF3 - Putative GINS complex subunit, expressed
LOC_Os08g17000	1.2	0.0146	expressed protein
LOC_Os08g16880	0.93	0.0153	sas10/Utp3 family protein, expressed
LOC_Os08g16570	0.65	0.0374	expressed protein
LOC_Os08g16040	0.95	0.00974	hypothetical protein
LOC_Os08g16020	0.86	0.00497	hypothetical protein
LOC_Os08g16000	0.62	0.000343	retrotransposon protein, putative, Ty3-gypsy subclass, expressed
LOC_Os08g15840	1.53	0.000784	ankyrin repeat-rich protein, putative, expressed
LOC_Os08g15630	0.68	0.0166	expressed protein
LOC_Os08g15330	1.31	1.13e-10	anthocyanidin 3-O-glucosyltransferase, putative, expressed
LOC_Os08g15050	2.11	5.78e-16	CCT/B-box zinc finger protein, putative, expressed
LOC_Os08g14900	0.96	0.00352	expressed protein
LOC_Os08g14850	1.12	0.00317	resistance protein, putative, expressed
LOC_Os08g14810	0.79	0.00566	NB-ARC domain containing protein, expressed
LOC_Os08g14800	4.2	0.00449	disease resistance protein RPM1, putative, expressed
LOC_Os08g14580	1.06	0.00739	haloacid dehalogenase-like hydrolase domain-containing protein 1A, putative, expressed
LOC_Os08g14450	1.2	4.57e-06	RNA polymerase sigma factor, putative, expressed
LOC_Os08g14440	0.89	0.0355	uridylyltransferase-related, putative, expressed
LOC_Os08g13720	0.68	0.0181	retrotransposon protein, putative, unclassified, expressed
LOC_Os08g13710	0.95	0.0314	expressed protein
LOC_Os08g13690	1.25	0.00488	60S ribosomal protein L7, putative, expressed
LOC_Os08g13680	0.86	0.00547	expressed protein
LOC_Os08g13580	0.76	0.00602	transposon protein, putative, unclassified, expressed
LOC_Os08g13469	1.23	0.00167	expressed protein
LOC_Os08g13390	1.59	0.0365	expressed protein
LOC_Os08g13250	0.88	0.0173	speckle-type POZ protein, putative, expressed
LOC_Os08g11220	1.01	0.0472	expressed protein
LOC_Os08g10649	1.03	0.00511	GTPase of unknown function domain containing protein, putative, expressed
LOC_Os08g10612	1.93	0.000638	expressed protein
LOC_Os08g10608	1.36	0.0242	ribosomal protein S17, putative, expressed
LOC_Os08g10560	1.98	0.0067	histone-like transcription factor and archaeal histone family protein, expressed
LOC_Os08g10244	2.07	0.00119	retrotransposon protein, putative, unclassified, expressed
LOC_Os08g10130	0.88	0.00566	expressed protein
LOC_Os08g10020	2.88	1.88e-09	photosystem II 10 kDa polypeptide, chloroplast precursor, putative, expressed
LOC_Os08g09940	0.7	0.0221	GTP-binding protein, putative, expressed
LOC_Os08g09250	2.7	6.09e-05	glyoxalase family protein, putative, expressed
LOC_Os08g09240	0.96	0.0497	autophagy-related protein, putative, expressed
LOC_Os08g08880	0.88	0.00707	hypothetical protein
LOC_Os08g08570	1.06	0.00407	expressed protein
LOC_Os08g08500	1.04	0.0251	reductase, putative, expressed
LOC_Os08g08270	2.18	0.0395	expressed protein
LOC_Os08g08140	2.39	1.21e-05	receptor-like kinase, putative, expressed
LOC_Os08g08120	1.35	0.0289	B-box zinc finger family protein, putative, expressed
LOC_Os08g08050	0.96	0.00102	retrotransposon protein, putative, unclassified, expressed
LOC_Os08g07740	0.68	0.0402	histone-like transcription factor and archaeal histone, putative, expressed
LOC_Os08g07730	0.83	0.0295	transferase family protein, putative, expressed
LOC_Os08g07720	0.94	0.00028	transferase family protein, putative, expressed
LOC_Os08g07540	0.73	0.0175	hemimethylated DNA binding domain containing protein, expressed
LOC_Os08g07440	0.63	0.0303	AP2 domain containing protein, expressed
LOC_Os08g07330	1.21	0.000223	RGH1A, putative, expressed
LOC_Os08g07060	1.15	7.85e-05	CRR6, putative, expressed
LOC_Os08g07020	1	0.00291	expressed protein
LOC_Os08g06640	0.87	0.0337	stress-induced protein, putative, expressed
LOC_Os08g06630	1.05	1.79e-07	RNA polymerase sigma factor, putative, expressed
LOC_Os08g06560	3.67	0.000189	ribosomal protein L13, putative, expressed
LOC_Os08g06530	1.84	0.00161	rubredoxin family protein, putative, expressed
LOC_Os08g06470	1.87	0.0209	transmembrane 9 superfamily member, putative, expressed
LOC_Os08g06360	0.87	0.0105	THO complex subunit 7, putative, expressed
LOC_Os08g06140	0.86	0.0149	no apical meristem protein, putative, expressed
LOC_Os08g06040	2.7	0.00142	60S ribosomal protein L34, putative, expressed
LOC_Os08g06010	6.91	3.96e-08	transporter, major facilitator family, putative, expressed
LOC_Os08g05690	1.34	0.000263	ABC transporter, ATP-binding protein, putative, expressed
LOC_Os08g05530	0.94	0.0274	LSM domain containing protein, expressed
LOC_Os08g05070	0.78	3.83e-07	translation initiation factor IF-2, putative, expressed
LOC_Os08g05020	0.67	0.00108	expressed protein
LOC_Os08g04390	0.81	0.0085	basic helix-loop-helix DND-binding domain containing protein, expressed
LOC_Os08g04180	6.85	5.83e-08	tryptophan synthase beta chain 1, putative, expressed
LOC_Os08g04010	1.24	0.00134	2-aminoethanethiol dioxygenase, putative, expressed
LOC_Os08g03990	1.05	0.0306	expressed protein
LOC_Os08g03870	1.07	0.0186	2-aminoethanethiol dioxygenase, putative, expressed
LOC_Os08g03650	1.57	0.0069	BTBN17 - Bric-a-Brac, Tramtrack, Broad Complex BTB domain with non-phototropic hypocotyl 3 NPH3 and coiled-coil domains, expressed
LOC_Os08g03579	1.48	0.00265	expressed protein
LOC_Os08g03450	1.63	0.000439	ribosomal protein L37, putative, expressed
LOC_Os08g03380	0.62	0.0193	heat shock protein DnaJ, putative, expressed
LOC_Os08g02690	3.87	5.27e-08	MA3 domain containing protein, expressed
LOC_Os08g02640	0.9	2.23e-05	succinate dehydrogenase iron-sulfur subunit 2,mitochondrial precursor, putative, expressed
LOC_Os08g02630	1.34	0.032	photosystem II core complex proteins psbY, chloroplast precursor, putative, expressed
LOC_Os08g02410	0.83	0.0428	40S ribosomal protein S13, putative, expressed
LOC_Os08g02400	1.03	0.0362	40S ribosomal protein S13, putative, expressed
LOC_Os08g02060	0.89	0.0281	expressed protein
LOC_Os08g01940	3.59	0.00579	non-lysosomal glucosylceramidase, putative, expressed
LOC_Os08g01890	1.1	2.62e-19	DNA binding protein, putative, expressed
LOC_Os08g01840	1.35	0.0098	nucleic acid binding protein, putative, expressed
LOC_Os08g01780	3.12	1.59e-05	OsIAA25 - Auxin-responsive Aux/IAA gene family member, expressed
LOC_Os08g01390	1.34	0.0314	phosphatidylinositol-4-phosphate 5-Kinase, putative, expressed
LOC_Os08g01380	1.74	0.000951	2Fe-2S iron-sulfur cluster binding domain containing protein, expressed
LOC_Os08g01300	1.54	0.0278	zinc finger DHHC domain-containing protein, putative, expressed
LOC_Os08g01070	1.4	0.0161	retrotransposon protein, putative, unclassified, expressed
LOC_Os07g49470	2.2	0.000111	protein kinase APK1B, chloroplast precursor, putative, expressed
LOC_Os07g49460	2.68	0.0064	response regulator receiver domain containing protein, expressed
LOC_Os07g49400	1.01	0.0487	OsAPx2 - Cytosolic Ascorbate Peroxidase encoding gene 4,5,6,8, expressed
LOC_Os07g49310	1.02	0.0129	omega-3 fatty acid desaturase, chloroplast precursor, putative, expressed
LOC_Os07g48970	1.11	0.0145	OsPOP17 - Putative Prolyl Oligopeptidase homologue, expressed
LOC_Os07g48950	0.9	0.0273	aldehyde dehydrogenase 22A1 precursor, putative, expressed
LOC_Os07g48810	0.79	0.019	parvulin-type peptidyl prolyl cis/trans isomerase, putative, expressed
LOC_Os07g48690	0.61	0.00238	DUF630/DUF632 domains containing protein, putative, expressed
LOC_Os07g48570	6.49	6.03e-07	expressed protein
LOC_Os07g48310	1.06	0.00523	inactive receptor kinase At2g26730 precursor, putative, expressed
LOC_Os07g48300	0.89	0.012	eukaryotic translation initiation factor 2 subunit beta, putative, expressed
LOC_Os07g48140	1.12	0.000204	ATOFP17/OFP17, putative, expressed
LOC_Os07g48130	1.22	8.24e-06	potassium transporter, putative, expressed
LOC_Os07g48120	1.67	0.00308	expressed protein
LOC_Os07g48090	0.94	4.81e-14	CAMK_KIN1/SNF1/Nim1_like.30 - CAMK includes calcium/calmodulin depedent protein kinases, expressed
LOC_Os07g48020	0.72	0.000112	peroxidase precursor, putative, expressed
LOC_Os07g47780	0.67	0.0486	60S ribosomal protein L18-3, putative, expressed
LOC_Os07g47710	1.01	0.00995	60S ribosomal protein L22-2, putative, expressed
LOC_Os07g47700	2.77	0.000287	NAD dependent epimerase/dehydratase family domain containing protein, expressed
LOC_Os07g47630	1.12	1.29e-09	RNA recognition motif containing protein, expressed
LOC_Os07g47580	1.31	0.00304	ribosomal protein, putative, expressed
LOC_Os07g47510	1.09	1.7e-05	stress-related protein, putative, expressed
LOC_Os07g47350	0.85	0.0312	potassium transporter, putative, expressed
LOC_Os07g47040	0.93	0.000138	expressed protein
LOC_Os07g47010	1.38	0.0312	transposon protein, putative, unclassified, expressed
LOC_Os07g47000	0.81	0.0211	expressed protein
LOC_Os07g46790	2.43	0.00277	4-alpha-glucanotransferase, putative, expressed
LOC_Os07g46780	1.23	0.00103	tyrosine-specific transport protein, putative, expressed
LOC_Os07g46750	1.9	0.0095	elongation factor protein, putative, expressed
LOC_Os07g46680	0.84	0.0355	expressed protein
LOC_Os07g46580	1.16	0.0317	DEAD-box ATP-dependent RNA helicase, putative, expressed
LOC_Os07g46500	0.86	0.0239	ankyrin repeat domain containing protein, putative, expressed
LOC_Os07g46440	0.77	0.0424	ribosomal protein, putative, expressed
LOC_Os07g46270	1.22	0.00125	retrotransposon protein, putative, Ty3-gypsy subclass, expressed
LOC_Os07g45550	3.51	0.000674	expressed protein
LOC_Os07g45439	1.39	8.67e-05	expressed protein
LOC_Os07g45350	0.79	0.037	zinc finger, RING-type, putative, expressed
LOC_Os07g45300	1	0.0437	tim44-like domain containing protein, expressed
LOC_Os07g45170	0.71	0.000453	protein phosphatase 2C, putative, expressed
LOC_Os07g44900	0.7	1.89e-05	gibberellin receptor GID1L2, putative, expressed
LOC_Os07g44740	1.04	0.00332	chaperonin, putative, expressed
LOC_Os07g44660	0.95	0.0276	FGGY family of carbohydrate kinases, putative, expressed
LOC_Os07g44630	1.39	8.74e-05	thymidylate kinase, putative, expressed
LOC_Os07g44610	1.3	0.00149	pyrrolidone-carboxylate peptidase, putative, expressed
LOC_Os07g44230	0.87	0.0108	ribosomal protein L7Ae/L30e/S12e/Gadd45 family protein, putative, expressed
LOC_Os07g44004	1.08	0.0036	expressed protein
LOC_Os07g43870	0.93	0.0395	heat shock protein DnaJ, putative, expressed
LOC_Os07g43740	1.2	0.00191	zinc finger, C3HC4 type domain containing protein, expressed
LOC_Os07g43570	4.47	2.28e-06	TKL_IRAK_DUF26-lc.25 - DUF26 kinases have homology to DUF26 containing loci, expressed
LOC_Os07g43560	0.88	7.33e-10	TKL_IRAK_DUF26-lc.24 - DUF26 kinases have homology to DUF26 containing loci, expressed
LOC_Os07g43050	1.06	0.0404	RNA recognition motif containing protein, expressed
LOC_Os07g42750	1.14	0.0286	DDT domain containing protein, putative, expressed
LOC_Os07g42700	1.8	0.0104	paramyosin, putative, expressed
LOC_Os07g42640	1.6	0.000586	FYVE zinc finger family protein, expressed
LOC_Os07g42440	6.34	1.82e-06	hydroxyacid oxidase 1, putative, expressed
LOC_Os07g42395	0.63	0.0363	DNA-directed RNA polymerase II subunit RPB9, putative, expressed
LOC_Os07g42370	1.12	0.0195	zinc-finger protein, putative, expressed
LOC_Os07g42324	1.44	7.15e-19	expressed protein
LOC_Os07g42300	1	0.0192	elongation factor protein, putative, expressed
LOC_Os07g41800	0.76	0.0195	peroxisome assembly protein, putative, expressed
LOC_Os07g41740	0.63	0.0439	PHD finger protein, putative, expressed
LOC_Os07g41439	0.72	5.81e-05	expressed protein
LOC_Os07g41180	1.36	9.06e-06	RNA-binding protein-like, putative, expressed
LOC_Os07g41090	2.03	0.00461	histone deacetylase, putative, expressed
LOC_Os07g40986	2.63	1.16e-06	NAD dependent epimerase/dehydratase family protein, putative, expressed
LOC_Os07g40710	0.68	0.0191	circadian clock coupling factor-related, putative, expressed
LOC_Os07g40450	0.74	0.000363	expressed protein
LOC_Os07g40270	0.85	0.0115	frigida, putative, expressed
LOC_Os07g40110	0.78	0.000639	expressed protein
LOC_Os07g39900	0.62	0.0227	interferon-related developmental regulator, putative, expressed
LOC_Os07g39890	0.72	0.0215	expressed protein
LOC_Os07g39470	0.79	0.00802	gibberellin response modulator protein, putative, expressed
LOC_Os07g39400	1.32	0.0242	polyol transporter 5, putative, expressed
LOC_Os07g39280	2.06	0.00433	transporter-related, putative, expressed
LOC_Os07g38980	0.77	0.000155	expressed protein
LOC_Os07g38960	0.58	0.0188	chlorophyll A-B binding protein, putative, expressed
LOC_Os07g38930	1.68	0.00922	glucan endo-1,3-beta-glucosidase precursor, putative, expressed
LOC_Os07g38840	1.3	0.0116	expressed protein
LOC_Os07g38790	1.04	2.79e-08	beta-hexosaminidase precursor, putative, expressed
LOC_Os07g38610	0.98	0.0321	UAA transporter family domain containing protein, expressed
LOC_Os07g38490	1.02	0.0168	GDP-fucose protein-O-fucosyltransferase 2, putative, expressed
LOC_Os07g38240	1.42	0.00253	ZOS7-05 - C2H2 zinc finger protein, expressed
LOC_Os07g37760	0.97	0.0191	lysine ketoglutarate reductase trans-splicing related 1, putative, expressed
LOC_Os07g37570	0.9	0.045	expressed protein
LOC_Os07g37560	2.18	1.31e-09	myosin-Vb, putative, expressed
LOC_Os07g37540	1.26	0.0205	expressed protein
LOC_Os07g37420	1.75	7.99e-12	versicolorin reductase, putative, expressed
LOC_Os07g37240	1.37	1.26e-07	chlorophyll A-B binding protein, putative, expressed
LOC_Os07g37220	1.24	0.000694	inositol-1-monophosphatase, putative, expressed
LOC_Os07g37180	0.89	0.00941	ABC1 family domain containing protein, putative, expressed
LOC_Os07g37150	0.74	0.00958	expressed protein
LOC_Os07g37140	2.21	0.00114	expressed protein
LOC_Os07g37030	0.94	9.9e-06	cytochrome b6-f complex iron-sulfur subunit, chloroplast precursor, putative, expressed
LOC_Os07g36420	0.8	0.00521	proteasome inhibitor-related, putative, expressed
LOC_Os07g36410	0.7	0.00102	expressed protein
LOC_Os07g36390	0.65	0.0384	PPR repeat containing protein, expressed
LOC_Os07g36260	1.32	0.00229	transposon protein, putative, Pong sub-class, expressed
LOC_Os07g36250	0.83	0.035	peptide chain release factor protein, putative, expressed
LOC_Os07g36200	1.62	0.00122	eukaryotic translation initiation factor-related, putative, expressed
LOC_Os07g36100	1.04	0.0115	transposon protein, putative, unclassified, expressed
LOC_Os07g36090	0.73	0.0453	ribosomal protein L28 protein, putative, expressed
LOC_Os07g35860	1.53	0.0111	plastocyanin-like domain containing protein, putative, expressed
LOC_Os07g35680	0.63	0.00226	TKL_IRAK_DUF26-lc22 - DUF26 kinases have homology to DUF26 containing loci, expressed
LOC_Os07g35560	0.7	0.00793	glucan endo-1,3-beta-glucosidase precursor, putative, expressed
LOC_Os07g35520	0.76	6.69e-06	glucan endo-1,3-beta-glucosidase precursor, putative, expressed
LOC_Os07g35410	0.88	0.016	TKL_IRAK_DUF26-lc.18 - DUF26 kinases have homology to DUF26 containing loci, expressed
LOC_Os07g35380	1.46	0.0374	TKL_IRAK_DUF26-lc.16 - DUF26 kinases have homology to DUF26 containing loci, expressed
LOC_Os07g35370	0.77	0.00274	TKL_IRAK_DUF26-lc.15 - DUF26 kinases have homology to DUF26 containing loci, expressed
LOC_Os07g35360	1	0.00247	expressed protein
LOC_Os07g35140	0.93	0.024	receptor-like serine-threonine protein kinase, putative, expressed
LOC_Os07g34940	3.41	0.000172	aspartic proteinase nepenthesin-1 precursor, putative, expressed
LOC_Os07g34650	1.09	2.57e-06	expressed protein
LOC_Os07g34589	1.33	0.005	translation initiation factor SUI1, putative, expressed
LOC_Os07g34570	1.04	1e-08	FAD dependent oxidoreductase domain containing protein, expressed
LOC_Os07g34560	4.15	6.4e-06	expressed protein
LOC_Os07g34510	2.18	2.34e-06	retrotransposon protein, putative, unclassified, expressed
LOC_Os07g34340	1.46	0.0126	conserved hypothetical protein
LOC_Os07g34006	0.59	0.0175	transporter family protein, putative, expressed
LOC_Os07g33997	1.41	0.00748	60S ribosomal protein L44, putative, expressed
LOC_Os07g33988	1.2	0.0162	expressed protein
LOC_Os07g33954	0.79	0.00129	transporter family protein, putative, expressed
LOC_Os07g33690	1.36	0.0377	NBS-LRR type disease resistance protein Hom-F, putative, expressed
LOC_Os07g33480	1.13	0.0125	cytochrome P450 domain containing protein, expressed
LOC_Os07g33350	0.74	0.00461	hsp20/alpha crystallin family protein, putative, expressed
LOC_Os07g33200	2	0.0142	expressed protein
LOC_Os07g33100	0.69	0.026	uncharacterized ACR, COG1590 family protein, expressed
LOC_Os07g32650	0.59	0.0166	retrotransposon protein, putative, unclassified, expressed
LOC_Os07g32230	1	0.0217	domain of unknown function domain containing protein, expressed
LOC_Os07g31870	1.27	0.0351	expressed protein
LOC_Os07g31599	1.04	0.0142	expressed protein
LOC_Os07g31460	2.75	0.00254	peptide-Nasparagine amidase, putative, expressed
LOC_Os07g31450	1.61	0.0347	CHR4/MI-2-LIKE, putative, expressed
LOC_Os07g31190	1.55	0.0265	OsWAK71 - OsWAK receptor-like cytoplasmic kinase OsWAK-RLCK, expressed
LOC_Os07g31070	0.8	0.0222	expressed protein
LOC_Os07g30980	2.13	0.0173	uvrD/REP helicase family protein, putative, expressed
LOC_Os07g30774	1.77	0.00835	calmodulin-binding transcription activator 5, putative, expressed
LOC_Os07g30300	1.62	0.00461	small G protein family protein, putative, expressed
LOC_Os07g30280	2.28	0.021	csAtPR5, putative, expressed
LOC_Os07g30150	0.91	0.0302	phosphoribosyl transferase, putative, expressed
LOC_Os07g30020	3.51	0.00251	anthranilate phosphoribosyltransferase, putative, expressed
LOC_Os07g29750	1.65	0.0361	glycosyl hydrolases family 16, putative, expressed
LOC_Os07g29640	1.1	0.0293	expressed protein
LOC_Os07g29570	1.33	0.0162	retrotransposon protein, putative, unclassified, expressed
LOC_Os07g29480	1.36	0.0216	transposon protein, putative, CACTA, En/Spm sub-class, expressed
LOC_Os07g29410	1.36	4.84e-18	thioredoxin, putative, expressed
LOC_Os07g29390	1.06	6.9e-05	peptidyl-prolyl cis-trans isomerase, putative, expressed
LOC_Os07g29320	0.91	0.0215	rRNA-processing protein EBP2, putative, expressed
LOC_Os07g29310	1.33	0.00354	OsSAUR30 - Auxin-responsive SAUR gene family member, expressed
LOC_Os07g29290	3.23	0.0148	expansin precursor, putative, expressed
LOC_Os07g29240	0.63	0.0396	expressed protein
LOC_Os07g28790	0.91	0.0127	PAP fibrillin family domain containing protein, expressed
LOC_Os07g28644	1.65	0.00133	expressed protein
LOC_Os07g28440	4.74	0.0299	SNARE associated Golgi protein, putative, expressed
LOC_Os07g27950	3.5	0.00117	RING zinc finger protein, putative, expressed
LOC_Os07g27460	1.72	0.000933	serine/threonine-protein kinase 19, putative, expressed
LOC_Os07g26740	1.65	0.00287	60S ribosomal protein L44, putative, expressed
LOC_Os07g26700	1.52	0.00698	UPF0041 domain containing protein, putative, expressed
LOC_Os07g26480	0.75	6.75e-05	P21-Rho-binding domain containing protein, putative, expressed
LOC_Os07g26210	1.39	2.08e-05	non-lysosomal glucosylceramidase, putative, expressed
LOC_Os07g26000	0.77	5.01e-05	OsFBX235 - F-box domain containing protein, expressed
LOC_Os07g25990	0.92	0.0105	retrotransposon protein, putative, unclassified, expressed
LOC_Os07g25490	1.21	0.0147	expressed protein
LOC_Os07g25440	0.91	0.000721	WD domain, G-beta repeat domain containing protein, expressed
LOC_Os07g25420	1.24	0.0153	26S proteasome non-ATPase regulatory subunit 8, putative, expressed
LOC_Os07g25210	0.62	0.00733	retrotransposon protein, putative, Ty3-gypsy subclass, expressed
LOC_Os07g23930	0.65	0.0307	expressed protein
LOC_Os07g23740	2.41	0.000706	sterol 3-beta-glucosyltransferase, putative, expressed
LOC_Os07g23354	0.64	0.0185	transposon protein, putative, CACTA, En/Spm sub-class, expressed
LOC_Os07g23150	0.88	2.14e-06	transferase family protein, putative, expressed
LOC_Os07g22950	5.82	5.56e-05	adenylate kinase isoenzyme 6, putative, expressed
LOC_Os07g22940	1.23	0.0034	expressed protein
LOC_Os07g22700	1.61	0.0415	tim44-like domain containing protein, expressed
LOC_Os07g22350	1.58	0.00763	glucose-6-phosphate 1-dehydrogenase, chloroplast precursor, putative, expressed
LOC_Os07g20610	3.2	0.00291	TKL_IRAK_DUF26.2 - DUF26 kinases have homology to DUF26 containing loci, expressed
LOC_Os07g20410	1.44	0.0205	expressed protein
LOC_Os07g19560	1.07	0.0297	TATA-binding protein-associated factor 2N, putative, expressed
LOC_Os07g19444	0.97	0.0218	regulatory protein, putative, expressed
LOC_Os07g19240	0.82	0.00578	retrotransposon protein, putative, unclassified
LOC_Os07g19220	0.72	0.0225	expressed protein
LOC_Os07g19190	1.04	0.0113	ribosomal protein L24, putative, expressed
LOC_Os07g18980	0.59	0.00616	expressed protein
LOC_Os07g18820	0.76	0.041	hypothetical protein
LOC_Os07g18250	4.46	2.05e-07	expressed protein
LOC_Os07g18240	1.25	1.31e-05	lectin-like receptor kinase, putative, expressed
LOC_Os07g18230	3.13	7.62e-06	lectin-like receptor kinase, putative, expressed
LOC_Os07g17184	0.61	0.000745	expressed protein
LOC_Os07g16364	1.79	6.69e-06	expressed protein
LOC_Os07g16224	1.17	0.0269	piwi domain containing protein, putative, expressed
LOC_Os07g16150	0.95	0.000809	expressed protein
LOC_Os07g16140	1.36	0.00893	FAD binding protein, putative, expressed
LOC_Os07g14580	1.49	0.0432	mRNA-decapping enzyme, putative, expressed
LOC_Os07g14280	1.08	0.0251	WD domain, G-beta repeat domain containing protein, expressed
LOC_Os07g13234	0.59	0.0274	expressed protein
LOC_Os07g13180	0.73	0.0417	expressed protein
LOC_Os07g12830	1.51	0.00978	cytochrome b5-like Heme/Steroid binding domain containing protein, expressed
LOC_Os07g12790	1.36	0.000259	expressed protein
LOC_Os07g12570	0.6	0.00548	expressed protein
LOC_Os07g12250	1.22	0.0187	ribosomal protein L24, putative, expressed
LOC_Os07g12160	1.24	0.0307	KHG/KDPG aldolase, putative, expressed
LOC_Os07g11490	1.55	0.000359	expressed protein
LOC_Os07g10720	1.31	0.032	40S ribosomal protein S15a, putative, expressed
LOC_Os07g10490	0.79	0.0354	zeta-carotene desaturase, chloroplast/chromoplast precursor, putative, expressed
LOC_Os07g10480	1.21	0.00155	expressed protein
LOC_Os07g09900	0.76	0.0068	disease resistance protein RPM1, putative, expressed
LOC_Os07g09814	1.34	0.0257	OsFBX221 - F-box domain containing protein, expressed
LOC_Os07g09720	2.02	0.00142	phosphoacetylglucosamine mutase, putative, expressed
LOC_Os07g09150	0.77	0.0106	expressed protein
LOC_Os07g08970	1.2	0.0293	uncharacterized protein ycf45, putative, expressed
LOC_Os07g08820	1.71	0.00495	C-Myc-binding protein, putative, expressed
LOC_Os07g08710	1.17	0.045	AT hook-containing DNA-binding protein, putative, expressed
LOC_Os07g08060	3.2	0.00251	transmembrane BAX inhibitor motif-containing protein, putative, expressed
LOC_Os07g07800	1.03	0.0368	PHA synthase, putative, expressed
LOC_Os07g07780	0.68	0.0259	expressed protein
LOC_Os07g07709	1.54	0.00431	ribosomal protein S13p/S18e, putative, expressed
LOC_Os07g07580	0.58	0.0301	ROOT HAIRLESS 1, putative, expressed
LOC_Os07g07570	1.34	6.51e-05	hypothetical protein
LOC_Os07g07540	0.92	0.00566	SHOOT1 protein, putative, expressed
LOC_Os07g07490	2.22	9.34e-06	YT521-B, putative, expressed
LOC_Os07g07350	0.87	0.0481	zinc finger A20 and AN1 domain-containing stress-associated protein, putative, expressed
LOC_Os07g07340	2.56	0.0399	glucan endo-1,3-beta-glucosidase precursor, putative, expressed
LOC_Os07g07230	0.9	0.0262	protein kinase, putative, expressed
LOC_Os07g07080	1.44	0.033	regulator of chromosome condensation/beta-lactamase-inhibitor protein II, putative, expressed
LOC_Os07g06644	0.94	0.000317	expressed protein
LOC_Os07g06460	0.83	0.0209	expressed protein
LOC_Os07g05910	1.32	0.0395	expressed protein
LOC_Os07g05880	0.86	0.0104	OsFBK18 - F-box domain and kelch repeat containing protein, expressed
LOC_Os07g05810	1.14	0.0017	glycine-rich protein, putative, expressed
LOC_Os07g04910	1.61	0.00747	reticulon domain containing protein, putative, expressed
LOC_Os07g04720	1.69	6.02e-05	expressed protein
LOC_Os07g04690	0.87	0.00765	UDP-arabinose 4-epimerase 1, putative, expressed
LOC_Os07g04440	1.27	0.00219	expressed protein
LOC_Os07g04400	1.52	1.48e-06	expressed protein
LOC_Os07g04210	1.21	0.000725	Ser/Thr protein phosphatase family protein, putative, expressed
LOC_Os07g04180	0.63	0.0481	amino acid transporter, putative, expressed
LOC_Os07g04170	1.06	0.041	OsMADS90 - MADS-box family gene with M-beta type-box, expressed
LOC_Os07g04010	1.38	0.0487	lectin-like receptor kinase, putative, expressed
LOC_Os07g03870	0.94	0.0116	receptor like protein kinase, putative, expressed
LOC_Os07g03230	1.39	0.00652	eukaryotic translation initiation factor 3 subunit C, putative, expressed
LOC_Os07g02970	0.82	0.0195	expressed protein
LOC_Os07g02624	1.69	0.022	expressed protein
LOC_Os07g02210	2.04	0.0203	eukaryotic translation initiation factor 5A, putative, expressed
LOC_Os07g02100	0.6	0.000222	flavin-containing monooxygenase family protein, putative, expressed
LOC_Os07g02070	0.59	0.00357	retrotransposon protein, putative, Ty3-gypsy subclass
LOC_Os07g02030	1.01	0.00994	thiamine pyrophosphate enzyme, N-terminal TPP binding domain containing protein, expressed
LOC_Os07g01920	0.89	0.00158	nucleolar GTP-binding protein 1, putative, expressed
LOC_Os07g01904	1.62	0.0131	expressed protein
LOC_Os07g01900	1.05	0.0342	expressed protein
LOC_Os07g01880	0.98	0.00493	VIP4, putative, expressed
LOC_Os07g01770	5	0.00843	expressed protein
LOC_Os07g01760	1.09	4.78e-05	aminotransferase, classes I and II, domain containing protein, expressed
LOC_Os07g01720	1.05	0.00662	expressed protein
LOC_Os07g01550	0.82	0.00367	leucine rich repeat domain containing protein, putative, expressed
LOC_Os07g01540	0.79	1.3e-07	Ser/Thr protein phosphatase family protein, putative, expressed
LOC_Os07g01480	0.84	0.00219	oxygen evolving enhancer protein 3 domain containing protein, expressed
LOC_Os07g01250	1.75	1.4e-05	tobamovirus multiplication protein, putative, expressed
LOC_Os07g01114	0.85	0.0166	expressed protein
LOC_Os07g01060	1	0.000159	expressed protein
LOC_Os07g01030	1.55	2.15e-08	glycosyl transferase, group 1 domain containing protein, expressed
LOC_Os07g01020	0.9	7.3e-06	SOR/SNZ family protein, putative, expressed
LOC_Os06g51440	1.72	0.00665	transposon protein, putative, CACTA, En/Spm sub-class, expressed
LOC_Os06g51390	1.8	2.52e-06	expressed protein
LOC_Os06g51310	2.43	0.000329	PAZ domain containing protein, putative, expressed
LOC_Os06g51290	1.56	3.19e-05	phytoene synthase, chloroplast precursor, putative, expressed
LOC_Os06g51270	1.84	1.85e-11	1,3-beta-glucan synthase component domain containing protein, expressed
LOC_Os06g51260	5.87	4.39e-05	MYB family transcription factor, putative, expressed
LOC_Os06g51240	1.26	5.67e-13	expressed protein
LOC_Os06g51220	0.83	0.00122	HMG1/2, putative, expressed
LOC_Os06g51210	0.58	0.00155	zinc finger family protein, putative, expressed
LOC_Os06g51150	1.29	0.05	catalase isozyme B, putative, expressed
LOC_Os06g50818	0.83	0.00186	expressed protein
LOC_Os06g50742	0.69	0.015	expressed protein
LOC_Os06g50706	0.72	0.00461	expressed protein
LOC_Os06g50670	0.58	0.0352	expressed protein
LOC_Os06g50600	1.49	0.0251	bZIP transcription factor domain containing protein, expressed
LOC_Os06g50580	0.83	0.00211	expressed protein
LOC_Os06g50490	0.65	0.0266	expressed protein
LOC_Os06g50360	1.59	6.91e-05	pseudouridine synthase family protein, putative, expressed
LOC_Os06g50310	0.74	0.0126	E2F-related protein, putative, expressed
LOC_Os06g50300	1.68	1.37e-07	heat shock protein, putative, expressed
LOC_Os06g50110	2.22	0.00457	expressed protein
LOC_Os06g50070	0.6	0.0142	expressed protein
LOC_Os06g49930	2.87	2.47e-09	OsFBX207 - F-box domain containing protein, expressed
LOC_Os06g49740	0.67	0.00389	pre-mRNA-splicing factor syf2, putative, expressed
LOC_Os06g49520	0.99	0.000353	arogenate dehydrogenase 1, chloroplast precursor, putative, expressed
LOC_Os06g49420	1.09	0.000815	retrotransposon protein, putative, unclassified, expressed
LOC_Os06g49250	1.63	3.52e-12	peptide transporter PTR2, putative, expressed
LOC_Os06g49210	0.66	0.0111	retrotransposon protein, putative, unclassified, expressed
LOC_Os06g49185	0.8	0.0206	expressed protein
LOC_Os06g49100	0.85	0.0172	retrotransposon protein, putative, unclassified, expressed
LOC_Os06g49080	0.95	0.00401	zinc finger C-x8-C-x5-C-x3-H type family protein, expressed
LOC_Os06g49040	2.3	7.53e-10	Myb-like DNA-binding domain containing protein, putative, expressed
LOC_Os06g49010	1.33	2.54e-07	OsSPL12 - SBP-box gene family member, expressed
LOC_Os06g48990	0.68	0.00146	Leucine Rich Repeat family protein, expressed
LOC_Os06g48930	1.16	0.00682	expressed protein
LOC_Os06g48770	0.62	0.0132	OsSBeL1 - Putative Serine Beta-Lactamase homologue, expressed
LOC_Os06g48750	1.31	0.02	DEAD-box ATP-dependent RNA helicase, putative, expressed
LOC_Os06g48720	0.86	0.0352	cadmium/zinc-transporting ATPase 4, putative, expressed
LOC_Os06g48570	0.68	0.00205	Ser/Thr protein phosphatase family protein, putative, expressed
LOC_Os06g48520	1.52	0.0203	disease resistance protein RPM1, putative, expressed
LOC_Os06g48350	5.34	0.00124	CPuORF14 - conserved peptide uORF-containing transcript, expressed
LOC_Os06g48300	3.34	0.00148	protein phosphatase 2C, putative, expressed
LOC_Os06g47970	1.45	2.43e-07	expressed protein
LOC_Os06g47940	1.13	4.41e-07	nifU, putative, expressed
LOC_Os06g47840	0.82	0.0216	ZOS6-08 - C2H2 zinc finger protein, expressed
LOC_Os06g47550	0.98	0.000768	cadmium/zinc-transporting ATPase, putative, expressed
LOC_Os06g47320	1.77	0.0268	T-complex protein, putative, expressed
LOC_Os06g47310	0.77	8.97e-08	plant-specific domain TIGR01627 family protein, expressed
LOC_Os06g47000	5.26	0.00215	external NADH-ubiquinone oxidoreductase 1, mitochondrial precursor, putative, expressed
LOC_Os06g45830	1.31	0.00723	expressed protein
LOC_Os06g45570	0.63	0.000177	VQ domain containing protein, putative, expressed
LOC_Os06g45540	1.07	0.0121	zinc-binding protein, putative, expressed
LOC_Os06g45530	0.88	0.0363	retrotransposon protein, putative, Ty3-gypsy subclass, expressed
LOC_Os06g45440	0.76	0.00382	haloacid dehalogenase-like hydrolase domain-containing protein 3, putative, expressed
LOC_Os06g45380	0.8	0.041	vacuolar-sorting receptor precursor, putative, expressed
LOC_Os06g45350	3.65	0.000333	protein kinase domain containing protein, expressed
LOC_Os06g45100	1.48	0.00461	FAD binding domain of DNA photolyase domain containing protein, expressed
LOC_Os06g44620	1.96	3.16e-05	AMP-binding domain containing protein, expressed
LOC_Os06g44460	1.01	0.031	D-3-phosphoglycerate dehydrogenase, chloroplast precursor, putative, expressed
LOC_Os06g44450	0.69	3.27e-06	CCT/B-box zinc finger protein, putative, expressed
LOC_Os06g44220	1.46	0.000675	OsRCI2-9 - Putative low temperature and salt responsive protein, expressed
LOC_Os06g44180	0.84	0.0185	NAD dependent epimerase/dehydratase family protein, putative, expressed
LOC_Os06g44090	1.14	0.0347	expressed protein
LOC_Os06g43890	0.62	0.00179	expressed protein
LOC_Os06g43870	0.77	0.00831	expressed protein
LOC_Os06g43860	7.54	3.78e-10	homeobox protein knotted-1, putative, expressed
LOC_Os06g43850	1.35	0.000408	ATP synthase F1, delta subunit family protein, putative, expressed
LOC_Os06g43810	0.99	2.13e-06	expressed protein
LOC_Os06g43660	1.3	4.95e-05	inorganic H+ pyrophosphatase, putative, expressed
LOC_Os06g43650	6.14	8.11e-06	secreted salivary protein, putative, expressed
LOC_Os06g43590	0.66	0.0217	SNF7 domain containing protein, putative, expressed
LOC_Os06g43190	1.02	0.000689	retrotransposon protein, putative, unclassified, expressed
LOC_Os06g42390	1.57	0.00672	expressed protein
LOC_Os06g42060	0.68	0.00238	expressed protein
LOC_Os06g41950	1.1	0.0243	hypothetical protein
LOC_Os06g41660	1.18	0.0214	CC-NBS-LRR protein, putative, expressed
LOC_Os06g41450	4.83	0.0197	VQ domain containing protein, putative, expressed
LOC_Os06g41440	2.1	0.000909	expressed protein
LOC_Os06g41010	2.13	0.00439	zinc finger A20 and AN1 domain-containing stress-associated protein, putative, expressed
LOC_Os06g40940	0.83	4.01e-06	glycine dehydrogenase, putative, expressed
LOC_Os06g40840	1.64	0.00422	microtubule associated protein, putative, expressed
LOC_Os06g40809	0.62	0.0367	expressed protein
LOC_Os06g40650	1.36	8.83e-05	copine-1, putative, expressed
LOC_Os06g40620	1.14	0.0208	SNF7 domain containing protein, putative, expressed
LOC_Os06g40450	1.39	0.0497	targeting protein for Xklp2, putative, expressed
LOC_Os06g40330	0.6	0.013	MYB family transcription factor, putative, expressed
LOC_Os06g40120	1.6	2.12e-10	SPX domain containing protein, putative, expressed
LOC_Os06g40080	1.44	4.74e-09	heme oxygenase 1, putative, expressed
LOC_Os06g40050	0.68	0.0305	mitochondrial carrier protein, putative, expressed
LOC_Os06g39912	0.85	0.000131	expressed protein
LOC_Os06g39344	0.99	0.012	enoyl-CoA hydratase/isomerase family protein, putative, expressed
LOC_Os06g38730	0.91	0.0158	receptor-like protein kinase precursor, putative, expressed
LOC_Os06g38470	0.84	0.00119	histone deacetylase 19, putative, expressed
LOC_Os06g38340	0.77	0.0189	receptor-like protein kinase precursor, putative, expressed
LOC_Os06g38330	0.69	0.00753	expressed protein
LOC_Os06g38320	0.79	0.031	expressed protein
LOC_Os06g38210	1.41	1.71e-12	expressed protein
LOC_Os06g38180	5.15	5.15e-05	retrotransposon protein, putative, Ty3-gypsy subclass, expressed
LOC_Os06g37630	4.26	0.000271	transposon protein, putative, Mariner sub-class, expressed
LOC_Os06g37610	1.1	0.00545	Cyclopropane-fatty-acyl-phospholipid synthase, putative, expressed
LOC_Os06g37530	2.29	2.43e-08	expressed protein
LOC_Os06g37440	1.26	0.03	elongation factor 1-gamma, putative, expressed
LOC_Os06g37364	0.67	0.03	cytochrome P450, putative, expressed
LOC_Os06g37310	1.92	0.00566	retrotransposon protein, putative, unclassified, expressed
LOC_Os06g36710	0.95	0.0367	transposon protein, putative, CACTA, En/Spm sub-class, expressed
LOC_Os06g36660	0.91	0.0317	retrotransposon protein, putative, unclassified
LOC_Os06g35920	0.75	0.0415	expressed protein
LOC_Os06g35780	1.16	0.0446	retrotransposon protein, putative, Ty1-copia subclass, expressed
LOC_Os06g35730	0.97	0.0202	ribosomal protein L5, putative, expressed
LOC_Os06g35160	0.66	1.91e-05	CAMK_KIN1/SNF1/Nim1_like.26 - CAMK includes calcium/calmodulin depedent protein kinases, expressed
LOC_Os06g34410	1.22	0.0346	expressed protein
LOC_Os06g33810	1.29	0.00428	zinc finger protein, putative, expressed
LOC_Os06g33520	0.82	0.0446	DEAD/DEAH box helicase, putative, expressed
LOC_Os06g33210	0.64	0.0242	UAA transporter family domain containing protein, expressed
LOC_Os06g33140	1.55	0.0298	expressed protein
LOC_Os06g33110	2.08	0.0111	retrotransposon protein, putative, Ty3-gypsy subclass
LOC_Os06g31210	1.09	0.0238	methionyl-tRNA synthetase, putative, expressed
LOC_Os06g31200	1.2	0.014	retrotransposon protein, putative, unclassified, expressed
LOC_Os06g30970	1.89	0.00375	ubiquitin-conjugating enzyme, putative, expressed
LOC_Os06g30750	1.46	0.000189	reticulon domain containing protein, putative, expressed
LOC_Os06g30320	1.31	0.00197	NOC3 - Putative nucleolar complex subunit 3, expressed
LOC_Os06g30230	1.37	0.00288	expressed protein
LOC_Os06g30130	0.75	0.0278	cysteine-rich receptor-like protein kinase 10 precursor, putative, expressed
LOC_Os06g29800	0.68	0.0182	pentatricopeptide, putative, expressed
LOC_Os06g29650	0.94	0.0344	CDP-diacylglycerol--inositol 3-phosphatidyltransferase 1, putative, expressed
LOC_Os06g28630	1.61	0.0233	expressed protein
LOC_Os06g28590	2	3.44e-07	bg55, putative, expressed
LOC_Os06g28560	1.17	0.00141	expressed protein
LOC_Os06g28524	1.46	5.18e-06	expressed protein
LOC_Os06g28050	1.36	0.000777	expressed protein
LOC_Os06g27760	0.88	0.0495	peptide methionine sulfoxide reductase msrB, putative, expressed
LOC_Os06g25500	0.77	0.029	expressed protein
LOC_Os06g25460	0.8	0.0119	expressed protein
LOC_Os06g24730	1	0.0209	hydrolase, alpha/beta fold family domain containing protein, expressed
LOC_Os06g24190	0.66	0.00499	expressed protein
LOC_Os06g23800	0.71	0.0216	flavin-containing monooxygenase family protein, putative, expressed
LOC_Os06g23290	0.8	0.000464	phosphatidylinositol 3- and 4-kinase family protein, putative, expressed
LOC_Os06g23274	0.78	1.23e-05	zinc finger, C3HC4 type, domain containing protein, expressed
LOC_Os06g23210	0.58	0.0368	ribosomal protein L30 containing protein, expressed
LOC_Os06g22960	0.87	0.00424	aquaporin protein, putative, expressed
LOC_Os06g22380	1.22	0.0048	expressed protein
LOC_Os06g22360	0.6	0.0245	hypothetical protein
LOC_Os06g22090	0.91	0.0262	retrotransposon protein, putative, Ty1-copia subclass, expressed
LOC_Os06g22070	1.08	0.0337	mitochondrial glycoprotein, putative, expressed
LOC_Os06g22030	0.7	0.000254	AT hook motif domain containing protein, expressed
LOC_Os06g21590	1.52	3.67e-16	chlorophyll A-B binding protein, putative, expressed
LOC_Os06g21480	2.4	0.000407	60S ribosomal protein L31, putative, expressed
LOC_Os06g19680	0.77	0.0123	zinc finger, C3HC4 type domain containing protein, expressed
LOC_Os06g19210	1.26	0.00245	cadmium tolerance factor, putative, expressed
LOC_Os06g18920	0.74	0.00823	expressed protein
LOC_Os06g17970	2.28	0.00105	NBS-LRR disease resistance protein, putative, expressed
LOC_Os06g17920	1.09	1.17e-05	NBS-LRR disease resistance protein, putative, expressed
LOC_Os06g16290	1.21	0.0309	ribosomal protein L7Ae, putative, expressed
LOC_Os06g15990	2.32	0.0399	aldehyde dehydrogenase, putative, expressed
LOC_Os06g15810	0.8	0.0078	integral membrane protein, putative, expressed
LOC_Os06g15740	0.76	0.0323	expressed protein
LOC_Os06g15400	1.03	4.86e-06	expressed protein
LOC_Os06g15330	1.03	2.08e-15	CCT/B-box zinc finger protein, putative, expressed
LOC_Os06g14920	0.86	0.03	retrotransposon protein, putative, unclassified, expressed
LOC_Os06g14620	0.6	0.0128	ribonucleoside-diphosphate reductase small chain, putative, expressed
LOC_Os06g14550	1.93	0.000282	signal recognition particle 9 kDa protein, putative, expressed
LOC_Os06g14040	1.14	0.00416	ThiF family domain containing protein, putative, expressed
LOC_Os06g14030	0.59	0.00578	potassium channel SKOR, putative, expressed
LOC_Os06g13860	6.29	2.33e-06	RCD1, putative, expressed
LOC_Os06g13830	0.75	0.0132	endoglucanase, putative, expressed
LOC_Os06g13710	1.2	0.00157	glycosyltransferase, putative, expressed
LOC_Os06g13680	1.24	0.0126	B12D protein, putative, expressed
LOC_Os06g13490	1.24	0.0206	SAM dependent carboxyl methyltransferase domain containing protein, expressed
LOC_Os06g13130	1.01	0.00514	expressed protein
LOC_Os06g13100	0.65	0.0416	CREG1 precursor, putative, expressed
LOC_Os06g12950	0.7	0.0363	expressed protein
LOC_Os06g12870	1.03	0.0415	leaf senescence related protein, putative, expressed
LOC_Os06g12649	0.77	0.00439	expressed protein
LOC_Os06g12220	0.93	0.00269	HVA22, putative, expressed
LOC_Os06g11490	1.31	0.000864	plastocyanin-like domain containing protein, putative, expressed
LOC_Os06g10840	0.81	0.000164	expressed protein
LOC_Os06g10540	1.08	0.0175	expressed protein
LOC_Os06g10480	0.83	0.00859	expressed protein
LOC_Os06g10280	1.43	0.0136	CDP-alcohol phosphatidyltransferase, putative, expressed
LOC_Os06g09890	0.86	0.00234	smr domain containing protein, expressed
LOC_Os06g09550	0.61	0.0356	expressed protein
LOC_Os06g09430	2.42	0.00435	hypothetical protein
LOC_Os06g09320	2.99	0.0173	expressed protein
LOC_Os06g09290	1.38	0.00637	26S protease regulatory subunit 7, putative, expressed
LOC_Os06g08970	0.86	0.0483	retrotransposon protein, putative, unclassified, expressed
LOC_Os06g08884	1.23	0.0124	expressed protein
LOC_Os06g08720	1.06	1.2e-06	OsSCP32 - Putative Serine Carboxypeptidase homologue, expressed
LOC_Os06g08560	0.66	0.0242	multidrug resistance-associated protein 11, putative, expressed
LOC_Os06g08390	0.89	0.0349	Ser/Thr protein phosphatase family protein, putative, expressed
LOC_Os06g08380	1.23	0.000575	1,3-beta-glucan synthase component domain containing protein, expressed
LOC_Os06g08250	1.37	9.11e-10	zinc finger family protein, putative, expressed
LOC_Os06g08100	1.07	0.0169	jp18, putative, expressed
LOC_Os06g08041	1.57	0.0188	iron/ascorbate-dependent oxidoreductase, putative, expressed
LOC_Os06g08032	1.21	0.000135	flavonol synthase/flavanone 3-hydroxylase, putative, expressed
LOC_Os06g07941	1.81	0.0238	iron/ascorbate-dependent oxidoreductase, putative, expressed
LOC_Os06g07932	1.19	0.00189	flavonol synthase/flavanone 3-hydroxylase, putative, expressed
LOC_Os06g07590	1.37	0.00111	inactive receptor kinase At2g26730 precursor, putative, expressed
LOC_Os06g07580	0.86	0.0165	expressed protein
LOC_Os06g07360	0.89	0.0397	expressed protein
LOC_Os06g07230	0.64	0.0151	tyrosine protein kinase domain containing protein, putative, expressed
LOC_Os06g07040	0.8	0.0223	OsIAA20 - Auxin-responsive Aux/IAA gene family member, expressed
LOC_Os06g06930	1.47	0.0168	receptor-like protein kinase, putative, expressed
LOC_Os06g06810	1.35	0.0436	OsSub49 - Putative Subtilisin homologue, expressed
LOC_Os06g06730	0.73	0.0228	methyltransferase-like protein 5, putative, expressed
LOC_Os06g05950	0.6	0.0187	expressed protein
LOC_Os06g05930	1.85	0.000946	expressed protein
LOC_Os06g05760	1.71	0.0248	ubiquitin family protein, putative, expressed
LOC_Os06g05250	0.83	0.0103	GTP-binding protein GUF1, putative, expressed
LOC_Os06g05120	2.42	0.0048	expressed protein
LOC_Os06g05050	0.74	0.0474	OsWAK61 - OsWAK receptor-like protein kinase, expressed
LOC_Os06g04760	1.06	0.0369	expressed protein
LOC_Os06g04570	2.14	0.00722	expressed protein
LOC_Os06g04480	1.43	5.01e-05	expressed protein
LOC_Os06g04340	0.97	0.0175	expressed protein
LOC_Os06g04300	2.04	0.000466	tRNA 2-phosphotransferase 1, putative, expressed
LOC_Os06g04290	3.99	0.0146	S10/S20 domain containing ribosomal protein, putative, expressed
LOC_Os06g04270	1.24	0.000426	transketolase, chloroplast precursor, putative, expressed
LOC_Os06g04190	0.9	0.000936	rad1, putative, expressed
LOC_Os06g04070	1.13	1.91e-07	pyridoxal-dependent decarboxylase protein, putative, expressed
LOC_Os06g04020	0.82	0.00153	histone H1, putative, expressed
LOC_Os06g03990	0.58	0.00407	aminotransferase, classes I and II, domain containing protein, expressed
LOC_Os06g03860	0.82	0.043	uncharacterized membrane protein, putative, expressed
LOC_Os06g03560	3.58	0.00433	oligopeptide transporter, putative, expressed
LOC_Os06g03360	0.58	0.00671	retrotransposon protein, putative, Ty1-copia subclass
LOC_Os06g02440	1.13	0.00435	expressed protein
LOC_Os06g02019	1.84	0.0055	cytochrome P450, putative, expressed
LOC_Os06g01960	0.77	0.00103	retrotransposon protein, putative, unclassified, expressed
LOC_Os06g01934	0.85	0.000584	homeobox domain containing protein, expressed
LOC_Os06g01850	0.63	0.0404	ferredoxin--NADP reductase, chloroplast precursor, putative, expressed
LOC_Os06g01790	0.73	0.00425	expressed protein
LOC_Os06g01720	1.45	1.47e-05	expressed protein
LOC_Os06g01710	1.07	0.0319	expressed protein
LOC_Os06g01680	1.83	0.00166	expressed protein
LOC_Os06g01460	0.83	0.000694	expressed protein
LOC_Os06g01450	2.53	0.00846	methyltransferase, putative, expressed
LOC_Os06g01390	1.26	0.00327	acyl-coenzyme A oxidase 1.2, peroxisomal, putative, expressed
LOC_Os06g01280	1.06	0.00167	retrotransposon protein, putative, unclassified
LOC_Os06g01210	1.04	0.000754	plastocyanin, chloroplast precursor, putative, expressed
LOC_Os05g52070	1.53	1.23e-14	retrotransposon protein, putative, Ty3-gypsy subclass, expressed
LOC_Os05g51830	3.6	0.0036	ZOS5-12 - C2H2 zinc finger protein, expressed
LOC_Os05g51780	1.26	0.0337	zinc finger, C3HC4 type domain containing protein, expressed
LOC_Os05g51710	1.44	0.000532	pleckstrin homology domain-containing protein-related taxo, putative, expressed
LOC_Os05g51690	1.18	0.00108	CCT motif family protein, expressed
LOC_Os05g51640	1.59	8.16e-07	adhesion regulating molecule family, putative, expressed
LOC_Os05g51560	1.09	0.00129	CK1_CaseinKinase_1.8 - CK1 includes the casein kinase 1 kinases, expressed
LOC_Os05g51480	0.84	0.0357	cleavage and polyadenylation specificity factor, putative, expressed
LOC_Os05g51420	0.96	7.69e-08	hypersensitive-induced response protein, putative, expressed
LOC_Os05g51150	1.08	5.36e-05	RNA polymerase sigma factor, putative, expressed
LOC_Os05g51140	1.1	0.00105	expressed protein
LOC_Os05g51119	0.91	0.044	expressed protein
LOC_Os05g50920	5.74	0.00012	transmembrane amino acid transporter protein, putative, expressed
LOC_Os05g50240	1.43	0.000272	expressed protein
LOC_Os05g50230	0.96	5.62e-08	DUF1645 domain containing protein, putative, expressed
LOC_Os05g50210	0.92	0.00402	expressed protein
LOC_Os05g49980	0.64	0.0481	OsFBL26 - F-box domain and LRR containing protein, expressed
LOC_Os05g49880	1.27	0.000933	lactate/malate dehydrogenase, putative, expressed
LOC_Os05g49380	0.62	0.0132	OsDegp9 - Putative Deg protease homologue, expressed
LOC_Os05g49360	0.9	0.0284	expressed protein
LOC_Os05g49060	2.02	0.0333	uncharacterized protein ycf23, putative, expressed
LOC_Os05g49030	0.96	0.0481	60S ribosomal protein L18a, putative, expressed
LOC_Os05g48960	6.85	5.49e-08	splicing factor U2AF, putative, expressed
LOC_Os05g48640	1.06	3.78e-06	ATROPGEF7/ROPGEF7, putative, expressed
LOC_Os05g48510	1.4	0.00739	phenylalanyl-tRNA synthetase beta chain, putative, expressed
LOC_Os05g48450	1.76	0.0367	aminotransferase domain containing protein, putative, expressed
LOC_Os05g48422	0.58	0.0491	60S ribosomal protein-related, putative, expressed
LOC_Os05g48390	1.08	6.85e-05	ubiquitin conjugating enzyme protein, putative, expressed
LOC_Os05g48340	4.9	0.0143	proteasome-related, putative, expressed
LOC_Os05g48320	1.66	0.00505	60S ribosomal protein L37a, putative, expressed
LOC_Os05g48310	1.2	0.00133	60S ribosomal protein L35a-3, putative, expressed
LOC_Os05g48290	1.39	0.015	T-complex protein, putative, expressed
LOC_Os05g48220	1.54	0.000934	60S ribosomal protein L35a-3, putative, expressed
LOC_Os05g48160	1.5	1.06e-06	2Fe-2S iron-sulfur cluster binding domain containing protein, expressed
LOC_Os05g48070	0.61	0.0314	expressed protein
LOC_Os05g48060	1.01	1.31e-05	phosphatidylserine synthase, putative, expressed
LOC_Os05g47670	0.82	0.000805	zinc finger, C3HC4 type domain containing protein, expressed
LOC_Os05g47540	6.27	3.09e-06	CPuORF26 - conserved peptide uORF-containing transcript, expressed
LOC_Os05g47446	0.72	0.0336	expressed protein
LOC_Os05g47442	1.53	0.0203	expressed protein
LOC_Os05g46930	1.05	0.00141	expressed protein
LOC_Os05g46590	1.18	0.0393	hypothetical protein
LOC_Os05g46460	1.91	9.97e-09	hydrolase, alpha/beta fold family domain containing protein, expressed
LOC_Os05g46450	6.21	1.74e-12	fiber protein Fb11, putative, expressed
LOC_Os05g46390	1.08	0.0217	OsFBX175 - F-box domain containing protein, expressed
LOC_Os05g46340	0.6	9.85e-05	expressed protein
LOC_Os05g45950	2.97	0.0219	outer mitochondrial membrane porin, putative, expressed
LOC_Os05g45920	0.92	0.0481	S1 RNA binding domain containing protein, expressed
LOC_Os05g45890	1.47	0.00113	tRNAHis guanylyltransferase family protein, expressed
LOC_Os05g45850	0.64	0.0373	expressed protein
LOC_Os05g45770	2.3	8.51e-15	Divergent PAP2 family domain containing protein, expressed
LOC_Os05g45760	0.82	0.000259	EMB1796, putative, expressed
LOC_Os05g45750	1.04	0.0353	ATP-dependent Clp protease ATP-binding subunit clpX, putative, expressed
LOC_Os05g45660	0.76	0.0204	plasminogen activator inhibitor 1 RNA-binding protein, putative, expressed
LOC_Os05g45420	0.93	0.00758	CAMK_KIN1/SNF1/Nim1_like_AMPKh.3 - CAMK includes calcium/calmodulin depedent protein kinases, expressed
LOC_Os05g45400	0.59	0.0107	expressed protein
LOC_Os05g44916	0.95	0.0321	mitochondrial-processing peptidase subunit, mitochondrial precursor, putative, expressed
LOC_Os05g44910	0.99	0.00329	dual specificity protein phosphatase, putative, expressed
LOC_Os05g44810	0.89	1e-10	OsIAA18 - Auxin-responsive Aux/IAA gene family member, expressed
LOC_Os05g44650	0.6	0.000317	expressed protein
LOC_Os05g44570	0.81	0.00931	histidine-containing phosphotransfer protein, putative, expressed
LOC_Os05g44310	2.43	0.0195	vesicle-fusing ATPase, putative, expressed
LOC_Os05g43374	1.11	0.0202	pseudouridylate synthase, putative, expressed
LOC_Os05g43252	1.42	0.0138	expressed protein
LOC_Os05g43130	1.19	0.00343	brix domain-containing protein 1, putative, expressed
LOC_Os05g42444	0.65	0.00291	retrotransposon protein, putative, unclassified
LOC_Os05g42350	1.18	0.00273	ferredoxin--nitrite reductase, putative, expressed
LOC_Os05g42300	0.68	0.0153	NAF1 domain containing protein, expressed
LOC_Os05g42280	0.82	0.019	expressed protein
LOC_Os05g42130	1.03	1.75e-06	MONOCULM 1, putative, expressed
LOC_Os05g42060	0.8	5.94e-07	UDP-glucoronosyl/UDP-glucosyl transferase, putative, expressed
LOC_Os05g42040	0.6	3.21e-05	UDP-glucoronosyl and UDP-glucosyl transferase domain containing protein, expressed
LOC_Os05g41960	1.22	0.000434	expressed protein
LOC_Os05g41930	1.09	0.037	N-rich protein, putative, expressed
LOC_Os05g41900	1.09	0.025	translation initiation factor SUI1, putative, expressed
LOC_Os05g41550	0.99	0.0393	expressed protein
LOC_Os05g41540	1.12	0.00411	bZIP transcription factor domain containing protein, expressed
LOC_Os05g41510	0.64	3.28e-05	SH2 motif, putative, expressed
LOC_Os05g41440	1.03	0.0206	cytochrome P450, putative, expressed
LOC_Os05g41100	0.61	0.0284	protein kri1, putative, expressed
LOC_Os05g40980	1.07	0.0222	zinc finger, C3HC4 type domain containing protein, expressed
LOC_Os05g40820	0.91	0.0171	ribosomal protein L24, putative, expressed
LOC_Os05g40120	5.06	0.00694	expressed protein
LOC_Os05g39970	1.14	0.0307	expressed protein
LOC_Os05g39800	0.82	3.81e-06	NFD4, putative, expressed
LOC_Os05g39580	1.36	0.0401	bet v I allergen family protein, putative, expressed
LOC_Os05g39390	0.7	0.0288	outer membrane protein, OMP85 family protein, expressed
LOC_Os05g39374	0.72	0.0175	expressed protein
LOC_Os05g39240	0.77	4.75e-06	ammonium transporter protein, putative, expressed
LOC_Os05g39230	1.08	7.2e-05	low photochemical bleaching 1 protein, putative, expressed
LOC_Os05g38780	0.97	0.0437	expressed protein
LOC_Os05g38590	0.75	0.0404	expressed protein
LOC_Os05g38510	0.95	0.0329	hypothetical protein
LOC_Os05g38370	1.37	0.000916	peptidyl-prolyl cis-trans isomerase, FKBP-type, putative, expressed
LOC_Os05g38260	1.41	2.27e-05	retrotransposon protein, putative, unclassified, expressed
LOC_Os05g38090	5.37	0.00101	hypothetical protein
LOC_Os05g37890	1.57	3.08e-05	expressed protein
LOC_Os05g37820	0.63	0.0473	transporter, major facilitator family, putative, expressed
LOC_Os05g37434	0.73	0.0195	arginyl-tRNA--protein transferase 1, putative, expressed
LOC_Os05g37330	2.32	0.00282	60S acidic ribosomal protein, putative, expressed
LOC_Os05g37225	1.1	0.017	expressed protein
LOC_Os05g37060	1.12	0.000298	MYB family transcription factor, putative, expressed
LOC_Os05g36994	0.91	0.00155	expressed protein
LOC_Os05g36960	0.92	0.0248	protein kinase, putative, expressed
LOC_Os05g36930	0.62	0.00129	histone deacetylase, putative, expressed
LOC_Os05g36060	1.78	0.00021	transposon protein, putative, unclassified, expressed
LOC_Os05g35900	4.01	4.93e-05	conserved hypothetical protein
LOC_Os05g35650	0.91	0.00063	peptide transporter PTR2, putative, expressed
LOC_Os05g35420	0.63	0.00107	expressed protein
LOC_Os05g35250	0.97	0.00735	expressed protein
LOC_Os05g35150	0.88	0.0477	expressed protein
LOC_Os05g34660	0.94	0.00141	expressed protein
LOC_Os05g34210	1.52	0.00202	expressed protein
LOC_Os05g33880	1.19	0.00613	cysteine proteinase inhibitor precursor protein, putative, expressed
LOC_Os05g33840	0.77	0.00275	transketolase, putative, expressed
LOC_Os05g33310	3.74	0.00021	oxidoreductase, 2OG-Fe oxygenase family protein, putative, expressed
LOC_Os05g32840	0.84	0.00108	expressed protein
LOC_Os05g32830	0.78	0.000124	expressed protein
LOC_Os05g32730	0.7	0.0268	tetratricopeptide-like helical, putative, expressed
LOC_Os05g32560	0.88	0.00191	transposon protein, putative, unclassified, expressed
LOC_Os05g32140	0.85	0.0297	NAD dependent epimerase/dehydratase family protein, putative, expressed
LOC_Os05g31140	0.73	0.00231	glycosyl hydrolases family 17, putative, expressed
LOC_Os05g31000	1.61	0.00568	nascent polypeptide-associated complex subunit alpha, putative, expressed
LOC_Os05g30190	0.58	0.00797	phytochrome A-associated F-box protein, putative, expressed
LOC_Os05g30130	0.76	0.0307	chaperone protein dnaJ 49, putative, expressed
LOC_Os05g29974	2.58	0.0387	lipase, putative, expressed
LOC_Os05g29860	1.64	0.0118	mitochondrial carrier protein, putative, expressed
LOC_Os05g29760	0.79	0.0143	ferrochelatase-2, chloroplast precursor, putative, expressed
LOC_Os05g29140	1.01	0.0105	retrotransposon protein, putative, unclassified, expressed
LOC_Os05g29050	1.1	0.039	phospholipase D p1, putative, expressed
LOC_Os05g29030	1.18	0.0499	protein phosphatase 2C, putative, expressed
LOC_Os05g28980	0.96	0.0383	drought induced 19 protein, putative, expressed
LOC_Os05g28970	2.55	0.0011	expressed protein
LOC_Os05g28750	1.44	0.00909	60S ribosomal protein L29-2, putative, expressed
LOC_Os05g27950	2.19	0.00495	DUF538 domain containing protein, putative, expressed
LOC_Os05g27730	0.64	8.06e-08	WRKY53, expressed
LOC_Os05g27110	0.61	0.0316	expressed protein
LOC_Os05g25784	1.24	0.0136	expressed protein
LOC_Os05g24970	1.13	0.0104	LSM domain containing protein, expressed
LOC_Os05g24740	2.43	0.0484	retrotransposon protein, putative, unclassified
LOC_Os05g24654	0.94	0.00752	transposon protein, putative, unclassified, expressed
LOC_Os05g24650	0.91	2.33e-07	DUF567 domain containing protein, putative, expressed
LOC_Os05g24550	2.24	0.000239	Papain family cysteine protease domain containing protein, expressed
LOC_Os05g23850	0.96	0.0232	expressed protein
LOC_Os05g23430	1.14	0.00209	WD domain, G-beta repeat domain containing protein, expressed
LOC_Os05g23200	1.19	0.000437	expressed protein
LOC_Os05g23120	1.3	8.88e-13	retrotransposon protein, putative, unclassified, expressed
LOC_Os05g22730	0.9	0.0463	expressed protein
LOC_Os05g22670	1.22	0.0312	transcription factor IIA large subunit, putative, expressed
LOC_Os05g20860	1.7	5.09e-08	expressed protein
LOC_Os05g20430	5.26	0.00198	retrotransposon protein, putative, unclassified, expressed
LOC_Os05g19974	1.03	0.0198	endonuclease/exonuclease/phosphatase family protein, putative, expressed
LOC_Os05g19910	0.94	0.023	transferase family protein, putative, expressed
LOC_Os05g19630	0.71	0.00435	peptide chain release factor protein, putative, expressed
LOC_Os05g19050	1.23	0.0195	retrotransposon protein, putative, unclassified, expressed
LOC_Os05g18750	1.25	0.0379	ribosomal protein L25, putative, expressed
LOC_Os05g18350	3.64	0.00834	retrotransposon, putative, centromere-specific, expressed
LOC_Os05g17330	0.74	0.016	retrotransposon protein, putative, Ty3-gypsy subclass
LOC_Os05g16930	2.49	0.00639	protein kinase domain containing protein, expressed
LOC_Os05g16410	2.13	2.22e-05	retrotransposon, putative, centromere-specific, expressed
LOC_Os05g15370	1.35	0.00536	ribosomal protein L13, putative, expressed
LOC_Os05g15150	0.95	0.0399	leucyl-tRNA synthetase, cytoplasmic, putative, expressed
LOC_Os05g15110	1.39	0.000137	expressed protein
LOC_Os05g15040	1.86	0.0312	NB-ARC domain containing protein, expressed
LOC_Os05g14940	1.37	0.0174	transposon protein, putative, unclassified, expressed
LOC_Os05g14280	0.65	0.00694	RNA-directed DNA polymerase, putative, expressed
LOC_Os05g14240	1	3.64e-09	aquaporin protein, putative, expressed
LOC_Os05g13960	0.65	0.0362	transposon protein, putative, Pong sub-class, expressed
LOC_Os05g13940	2.8	1.83e-21	retrotransposon protein, putative, unclassified, expressed
LOC_Os05g13910	0.69	0.0225	retrotransposon protein, putative, unclassified, expressed
LOC_Os05g13580	0.65	0.00236	OsCML18 - Calmodulin-related calcium sensor protein, expressed
LOC_Os05g13440	1.16	0.0128	coiled-coil domain-containing protein 25, putative, expressed
LOC_Os05g13360	1.31	0.0046	expressed protein
LOC_Os05g12260	3.85	8.17e-07	CAPIP1, putative, expressed
LOC_Os05g12130	0.61	0.0267	EMB2261, putative, expressed
LOC_Os05g11900	0.94	0.00071	expressed protein
LOC_Os05g11710	4.26	1.55e-06	ribosomal protein L5, putative, expressed
LOC_Os05g11080	1.21	0.0098	transposon protein, putative, CACTA, En/Spm sub-class, expressed
LOC_Os05g10480	0.75	0.0029	expressed protein
LOC_Os05g08840	3.07	0.0309	DnaK family protein, putative, expressed
LOC_Os05g08780	2.1	0.00165	expressed protein
LOC_Os05g08610	1.7	0.0272	zinc finger family protein, putative, expressed
LOC_Os05g08480	1.19	3.64e-08	cytokinin-O-glucosyltransferase 1, putative, expressed
LOC_Os05g08090	1	0.00155	expressed protein
LOC_Os05g07940	1.37	0.043	glyoxalase family protein, putative, expressed
LOC_Os05g07632	1.7	0.00296	haloacid dehalogenase-like hydrolase family protein, putative, expressed
LOC_Os05g07440	0.7	0.0437	expressed protein
LOC_Os05g07250	0.83	0.0209	mitochondrial import inner membrane translocase subunit Tim17, putative, expressed
LOC_Os05g07170	0.62	0.00117	expressed protein
LOC_Os05g06814	1.81	0.0156	expressed protein
LOC_Os05g06760	0.93	0.033	macrophage erythroblast attacher, putative, expressed
LOC_Os05g06630	1.1	0.024	expressed protein
LOC_Os05g06470	0.84	0.0385	suppressor of Mek, putative, expressed
LOC_Os05g06320	1.48	0.00173	ethylene receptor, putative, expressed
LOC_Os05g06310	2.04	4.6e-05	60S ribosomal protein L18-3, putative, expressed
LOC_Os05g06250	1.18	2.34e-05	expressed protein
LOC_Os05g06014	1.78	0.00591	expressed protein
LOC_Os05g05950	0.69	0.00413	TOC159, putative, expressed
LOC_Os05g05830	0.94	0.0277	bifunctional protein folD, putative, expressed
LOC_Os05g05810	4.62	0.000136	DEAD-box ATP-dependent RNA helicase, putative, expressed
LOC_Os05g05660	0.63	0.0191	PWWP domain containing protein, expressed
LOC_Os05g05240	0.88	0.0431	serine/threonine protein phosphatase, putative, expressed
LOC_Os05g05140	1.1	0.000314	expressed protein
LOC_Os05g04670	3.59	0.0354	expressed protein
LOC_Os05g04620	6.04	1.34e-05	expressed protein
LOC_Os05g04540	0.88	0.0193	expressed protein
LOC_Os05g04370	1.58	0.00161	expressed protein
LOC_Os05g04360	0.9	0.0248	protein phosphatase 2C, putative, expressed
LOC_Os05g04215	0.88	0.0322	expressed protein
LOC_Os05g04170	1.32	0.0217	AMP-binding enzyme, putative, expressed
LOC_Os05g03870	0.73	0.0491	expressed protein
LOC_Os05g03760	0.61	1.16e-09	zinc finger family protein, putative, expressed
LOC_Os05g03040	0.81	1.66e-09	AP2 domain containing protein, expressed
LOC_Os05g02780	2.54	0.000536	glycine-rich protein A3, putative, expressed
LOC_Os05g02680	0.62	0.0422	nuclear factor related to kappa-B-binding protein, related, putative, expressed
LOC_Os05g02530	1.45	0.000138	glutathione S-transferase, N-terminal domain containing protein, expressed
LOC_Os05g02460	1.21	0.0325	expressed protein
LOC_Os05g02430	1.36	0.000457	retrotransposon protein, putative, Ty3-gypsy subclass, expressed
LOC_Os05g02300	1.76	1.58e-07	Core histone H2A/H2B/H3/H4 domain containing protein, putative, expressed
LOC_Os05g02260	0.71	0.041	expressed protein
LOC_Os05g02220	0.91	0.0432	ACT domain containing protein, expressed
LOC_Os05g02170	1.38	0.0154	expressed protein
LOC_Os05g02160	0.66	0.00177	retrotransposon, putative, centromere-specific, expressed
LOC_Os05g02130	1.1	0.00653	ankyrin repeat domain-containing protein 28, putative, expressed
LOC_Os05g02020	1.1	0.00017	protein kinase APK1A, chloroplast precursor, putative, expressed
LOC_Os05g01880	3.16	0.0191	expressed protein
LOC_Os05g01820	0.87	0.0187	cytochrome b5-like Heme/Steroid binding domain containing protein, expressed
LOC_Os05g01320	1.83	2.43e-06	expressed protein
LOC_Os05g01300	0.81	0.00107	expressed protein
LOC_Os05g01290	1.05	6.5e-06	expressed protein
LOC_Os05g01280	1.2	0.00139	expressed protein
LOC_Os05g01270	0.95	0.00938	peptidyl-prolyl cis-trans isomerase, putative, expressed
LOC_Os05g01180	1.07	0.0108	zinc knuckle family protein, expressed
LOC_Os05g01120	0.99	9.13e-05	cytochrome P450, putative, expressed
LOC_Os05g01090	1.18	0.000588	pex14, putative, expressed
LOC_Os05g01010	0.74	0.0134	expressed protein
LOC_Os04g59610	1.98	0.0421	expressed protein
LOC_Os04g59600	1.42	0.0134	pentatricopeptide, putative, expressed
LOC_Os04g59400	0.83	0.00927	expressed protein
LOC_Os04g59130	1.03	0.000163	OsFBT6 - F-box and tubby domain containing protein, expressed
LOC_Os04g59060	2.15	0.0235	heat shock protein DnaJ, putative, expressed
LOC_Os04g58900	1.36	0.00526	hydrolase, NUDIX family, domain containing protein, expressed
LOC_Os04g58630	0.97	0.0261	DNA mismatch repair protein MSH3, putative, expressed
LOC_Os04g58250	1.11	0.0127	protein kinase, putative, expressed
LOC_Os04g58040	1.31	0.000244	expressed protein
LOC_Os04g58020	0.7	0.00988	MYB_Al protein, putative, expressed
LOC_Os04g57980	0.96	0.0438	hypothetical protein
LOC_Os04g57920	1.1	0.0101	OsFBX154 - F-box domain containing protein, expressed
LOC_Os04g57720	1.18	0.00377	OsRR6 type-A response regulator, expressed
LOC_Os04g57570	1.15	3.72e-05	retrotransposon protein, putative, unclassified, expressed
LOC_Os04g57560	1.57	0.00131	amine oxidase, flavin-containing, domain containing protein, expressed
LOC_Os04g56960	1.06	0.0495	expressed protein
LOC_Os04g56760	0.73	0.00515	PHF5-like protein domain containing protein, expressed
LOC_Os04g56730	1.3	1.94e-06	repressor of RNA polymerase III transcription MAF1, putative, expressed
LOC_Os04g56670	1.15	0.000579	S4 domain containing protein, putative, expressed
LOC_Os04g56640	0.98	0.00024	mediator of RNA polymerase II transcription subunit 7, putative, expressed
LOC_Os04g56405	1.1	0.0407	expressed protein
LOC_Os04g56240	0.6	0.0195	lipase, putative, expressed
LOC_Os04g56160	0.95	0.000811	plasma membrane ATPase, putative, expressed
LOC_Os04g55970	0.66	0.0269	AP2-like ethylene-responsive transcription factor AINTEGUMENTA, putative, expressed
LOC_Os04g55700	0.96	0.00201	exonuclease, putative, expressed
LOC_Os04g55555	3.23	0.00694	retrotransposon protein, putative, unclassified, expressed
LOC_Os04g55550	0.65	0.00634	expressed protein
LOC_Os04g55505	0.61	0.000737	expressed protein
LOC_Os04g55440	1.29	0.00927	Cf-4A protein, putative, expressed
LOC_Os04g55380	1.37	0.000731	expressed protein
LOC_Os04g55370	1.03	0.0341	plant protein of unknown function domain containing protein, expressed
LOC_Os04g55230	1.14	0.00415	tetratricopeptide repeat domain containing protein, putative, expressed
LOC_Os04g54790	2.41	0.00433	ELMO/CED-12 family protein, putative, expressed
LOC_Os04g54720	1.18	0.00158	expressed protein
LOC_Os04g54550	0.63	0.0259	AT5MAT, putative, expressed
LOC_Os04g54440	7.29	2.19e-09	RNA binding protein, putative, expressed
LOC_Os04g54430	1.67	5.47e-17	immediate-early protein RSP40, putative, expressed
LOC_Os04g53930	0.89	0.000258	organic cation transporter protein, putative, expressed
LOC_Os04g53740	3.44	4.13e-09	thioredoxin, putative, expressed
LOC_Os04g53630	1.52	0.00169	pentatricopeptide, putative, expressed
LOC_Os04g53530	1.6	0.00021	expressed protein
LOC_Os04g52970	5.49	0.000562	NBS-LRR disease resistance protein, putative, expressed
LOC_Os04g52960	2.23	0.00711	nucleolin, putative, expressed
LOC_Os04g52900	1.67	6.32e-06	ABC transporter family protein, putative, expressed
LOC_Os04g52870	1.72	0.00393	OsFBW1 - F-box domain and WD40 repeat containing protein, expressed
LOC_Os04g52520	1.03	0.00316	APO, putative, expressed
LOC_Os04g52380	2.04	0.00569	methyl-CpG binding domain containing protein, putative, expressed
LOC_Os04g52361	1	0.0172	ribosomal protein S17, putative, expressed
LOC_Os04g52340	0.9	0.0432	expressed protein
LOC_Os04g52100	1.39	0.00577	peptidase, M24 family protein, putative, expressed
LOC_Os04g51870	1.33	0.00295	retrotransposon protein, putative, unclassified, expressed
LOC_Os04g51792	1.11	0.00448	PAP fibrillin family domain containing protein, expressed
LOC_Os04g51630	0.92	0.0297	60S ribosomal protein L7, putative, expressed
LOC_Os04g51600	5.42	2.15e-08	expressed protein
LOC_Os04g51454	1.15	5.72e-06	expressed protein
LOC_Os04g51070	0.7	0.0473	helix-loop-helix DNA-binding domain containing protein, expressed
LOC_Os04g51030	1.46	1.1e-05	wall-associated kinase 1, putative, expressed
LOC_Os04g50120	0.61	0.0121	zinc-binding protein, putative, expressed
LOC_Os04g50010	1.85	0.000973	hypothetical protein
LOC_Os04g49660	0.78	0.00189	DUF581 domain containing protein, expressed
LOC_Os04g49650	5.83	5.8e-05	DUF581 domain containing protein, expressed
LOC_Os04g49620	0.82	1.85e-05	DUF581 domain containing protein, expressed
LOC_Os04g49560	1.08	0.00027	zinc finger family protein, putative, expressed
LOC_Os04g49520	0.69	0.0401	pentatricopeptide repeat protein PPR868-14, putative, expressed
LOC_Os04g49500	0.65	0.000518	U-box domain-containing protein, putative, expressed
LOC_Os04g49450	1.05	0.0238	MYB family transcription factor, putative, expressed
LOC_Os04g49430	0.6	0.00714	ZR1 protein, putative, expressed
LOC_Os04g48730	0.92	0.0357	expressed protein
LOC_Os04g48720	1.95	0.00892	expressed protein
LOC_Os04g48710	1.32	6.87e-05	expressed protein
LOC_Os04g48060	1.29	0.00159	RFC2 - Putative clamp loader of PCNA, replication factor C subunit 2, expressed
LOC_Os04g47690	1.73	0.00329	HMG1/2, putative, expressed
LOC_Os04g47680	0.89	0.0177	Ser/Thr-rich protein T10 in DGCR region, putative, expressed
LOC_Os04g47140	4.42	0.000669	expressed protein
LOC_Os04g46610	0.9	0.000298	PAP fibrillin family domain containing protein, expressed
LOC_Os04g46310	1.02	0.0115	HEAT repeat family protein, putative, expressed
LOC_Os04g46280	0.92	0.00312	hydrolase, NUDIX family, domain containing protein, expressed
LOC_Os04g46220	0.72	6.03e-07	ethylene-responsive transcription factor, putative, expressed
LOC_Os04g46180	0.61	0.0174	AGC_PVPK_like_kin82y.11 - ACG kinases include homologs to PKA, PKG and PKC, expressed
LOC_Os04g45870	2.02	2.89e-05	expressed protein
LOC_Os04g45860	0.74	0.000742	transposon protein, putative, unclassified, expressed
LOC_Os04g45740	1.84	0.028	hypothetical protein
LOC_Os04g45650	0.81	0.0263	expressed protein
LOC_Os04g45350	0.7	5.76e-05	expressed protein
LOC_Os04g45210	0.65	0.00218	peroxisomal biogenesis factor 11, putative, expressed
LOC_Os04g45170	1.14	0.000594	leucine-rich repeat family protein, putative, expressed
LOC_Os04g45140	0.86	0.00663	DTA2, putative, expressed
LOC_Os04g45070	0.75	0.00125	remorin, putative, expressed
LOC_Os04g44700	0.94	0.0056	WD-40 repeat family protein, putative, expressed
LOC_Os04g43990	0.61	0.0285	DUF584 domain containing protein, putative, expressed
LOC_Os04g43922	0.87	0.0409	exosome complex exonuclease rrp4, putative, expressed
LOC_Os04g43430	0.73	0.000215	pentatricopeptide, putative, expressed
LOC_Os04g43310	0.82	0.00176	expressed protein
LOC_Os04g43140	0.94	0.014	DEAD-box ATP-dependent RNA helicase, putative, expressed
LOC_Os04g42800	2.85	8.94e-06	photosystem-II repair protein, putative, expressed
LOC_Os04g42500	1.08	0.0135	trafficking protein particle complex subunit, putative, expressed
LOC_Os04g42480	1.43	0.0132	receptor-like protein kinase At3g46290 precursor, putative, expressed
LOC_Os04g42470	1.54	0.00941	regulatory subunit, putative, expressed
LOC_Os04g42270	1.4	0.00223	60S ribosomal protein L23A, putative, expressed
LOC_Os04g42020	0.76	1.46e-09	CCT/B-box zinc finger protein, putative, expressed
LOC_Os04g42010	0.72	0.0341	RNA binding protein, putative, expressed
LOC_Os04g41850	1.45	0.00412	NIN, putative, expressed
LOC_Os04g41570	1.09	0.00381	ethylene-responsive protein related, putative, expressed
LOC_Os04g41560	3.32	0.000548	B-box zinc finger family protein, putative, expressed
LOC_Os04g41550	1.73	1.17e-23	CRS1/YhbY domain containing protein, putative, expressed
LOC_Os04g41500	1.04	0.000199	expressed protein
LOC_Os04g41490	6.23	4.42e-06	DNA-directed RNA polymerase III subunit RPC1, putative, expressed
LOC_Os04g41340	1.03	0.0409	4-nitrophenylphosphatase, putative, expressed
LOC_Os04g41229	0.66	8.12e-05	helix-loop-helix DNA-binding domain containing protein, expressed
LOC_Os04g41170	1.29	0.00957	retrotransposon protein, putative, unclassified, expressed
LOC_Os04g41040	0.69	0.0484	DNA-directed RNA polymerases I, II, and III subunit RPABC1, putative, expressed
LOC_Os04g40970	1.42	5.91e-07	DEAD-box ATP-dependent RNA helicase, putative, expressed
LOC_Os04g40670	1.32	0.0169	expressed protein
LOC_Os04g40660	1.04	0.0017	MA3 domain containing protein, expressed
LOC_Os04g40630	1.06	3.63e-10	BTBZ4 - Bric-a-Brac, Tramtrack, Broad Complex BTB domain with TAZ zinc finger and Calmodulin-binding domains, expressed
LOC_Os04g40370	1.34	0.0129	OsFBX142 - F-box domain containing protein, expressed
LOC_Os04g40340	1.22	0.00253	expressed protein
LOC_Os04g40180	0.96	0.0414	expressed protein
LOC_Os04g39780	0.69	1.56e-07	AMP-binding enzyme family protein, expressed
LOC_Os04g39700	0.87	0.00306	60S ribosomal protein L6, putative, expressed
LOC_Os04g39560	1.14	0.00016	expressed protein
LOC_Os04g39540	1.08	0.00472	expressed protein
LOC_Os04g39450	1.53	0.00265	expressed protein
LOC_Os04g39350	2.61	0.0426	heavy metal associated domain containing protein, expressed
LOC_Os04g39210	0.72	0.0142	agmatine deiminase, putative, expressed
LOC_Os04g39180	1.3	0.00515	nodulation receptor kinase precursor, putative, expressed
LOC_Os04g39050	1.8	0.00242	ZOS4-07 - C2H2 zinc finger protein, expressed
LOC_Os04g38914	1.11	0.000366	expressed protein
LOC_Os04g38890	1.7	0.0427	expressed protein
LOC_Os04g38500	0.99	0.0003	expressed protein
LOC_Os04g38390	0.64	0.00392	wound/stress protein, putative, expressed
LOC_Os04g37619	4.49	0.0216	zeaxanthin epoxidase, chloroplast precursor, putative, expressed
LOC_Os04g36760	0.91	0.00232	enzyme of the cupin superfamily protein, putative, expressed
LOC_Os04g36680	0.9	0.0468	MLO domain containing protein, putative, expressed
LOC_Os04g36660	1.52	0.0101	calmodulin binding protein, putative, expressed
LOC_Os04g36070	1.54	1.49e-12	OsRR1 type-A response regulator, expressed
LOC_Os04g36062	1.91	1.17e-10	expressed protein
LOC_Os04g35650	1.11	0.0154	pentatricopeptide, putative, expressed
LOC_Os04g35305	0.96	0.031	tetratricopeptide-like helical, putative, expressed
LOC_Os04g35170	0.87	0.00318	expressed protein
LOC_Os04g35090	1.38	0.00341	40S ribosomal protein S10, putative, expressed
LOC_Os04g34620	3.75	0.0143	expressed protein
LOC_Os04g34610	1.16	3.83e-06	expressed protein
LOC_Os04g34270	0.87	5.06e-05	serine/threonine-protein kinase receptor precursor, putative, expressed
LOC_Os04g34230	0.62	0.0198	RING-H2 finger protein, putative, expressed
LOC_Os04g34080	1.03	0.0206	WD-40 repeat family protein, putative, expressed
LOC_Os04g34000	1.58	6.07e-05	digalactosyldiacylglycerol synthase, chloroplast precursor, putative, expressed
LOC_Os04g33830	1.86	3.25e-08	membrane protein, putative, expressed
LOC_Os04g33620	1.02	1.54e-06	expressed protein
LOC_Os04g33610	0.88	1.6e-06	expressed protein
LOC_Os04g33470	4.88	0.0173	Ser/Thr protein phosphatase family protein, putative, expressed
LOC_Os04g33340	0.7	0.000314	expressed protein
LOC_Os04g33140	0.9	0.0217	expressed protein
LOC_Os04g32710	1.82	0.000336	40S ribosomal protein S27, putative, expressed
LOC_Os04g32500	1.51	0.0219	expressed protein
LOC_Os04g32460	1.96	0.000455	OsFBL16 - F-box domain and LRR containing protein, expressed
LOC_Os04g32340	0.65	0.0307	RNA-binding motif protein, putative, expressed
LOC_Os04g32050	0.73	0.0165	transposon protein, putative, unclassified, expressed
LOC_Os04g31950	1.47	0.00737	LSM domain containing protein, expressed
LOC_Os04g31670	1.4	0.0118	expressed protein
LOC_Os04g31630	0.76	0.00902	expressed protein
LOC_Os04g31180	2.57	0.0234	retrotransposon protein, putative, unclassified, expressed
LOC_Os04g31140	0.68	0.00886	expressed protein
LOC_Os04g30920	1.57	0.0401	expressed protein
LOC_Os04g30780	1.37	0.000462	eukaryotic translation initiation factor 3 subunit H, putative, expressed
LOC_Os04g30740	0.94	0.0352	mitochondrial import inner membrane translocase subunit Tim17, putative, expressed
LOC_Os04g30010	3.32	0.0211	OsWAK45 - OsWAK receptor-like protein kinase, expressed
LOC_Os04g29990	0.75	0.00164	OsWAK44 - OsWAK receptor-like protein kinase, expressed
LOC_Os04g28220	0.78	0.00536	retrotransposon protein, putative, unclassified, expressed
LOC_Os04g27860	2.93	1.71e-05	40S ribosomal protein S27, putative, expressed
LOC_Os04g27820	0.66	0.00429	expressed protein
LOC_Os04g27750	0.65	0.041	expressed protein
LOC_Os04g27340	0.92	0.0446	terpene synthase, putative, expressed
LOC_Os04g26920	0.68	0.00265	oxidoreductase, aldo/keto reductase family protein, putative, expressed
LOC_Os04g26834	0.81	0.0326	eukaryotic aspartyl protease domain containing protein, expressed
LOC_Os04g26400	1.78	0.0163	expressed protein
LOC_Os04g25570	1.54	0.0207	protein phosphatase 2C, putative, expressed
LOC_Os04g25420	1.37	0.0148	expressed protein
LOC_Os04g25410	1.08	0.0264	pentatricopeptide repeat domain containing protein, putative, expressed
LOC_Os04g25400	1.48	0.0138	uncharacterized protein all1601, putative, expressed
LOC_Os04g25110	0.91	0.0387	ulp1 protease family, C-terminal catalytic domain containing protein, expressed
LOC_Os04g24220	1.2	0.0147	OsWAK32 - OsWAK receptor-like protein kinase, expressed
LOC_Os04g24140	0.66	0.0103	ribose-5-phosphate isomerase A, putative, expressed
LOC_Os04g23720	0.7	0.0375	lectin protein kinase family protein, putative, expressed
LOC_Os04g23130	0.58	0.00649	expressed protein
LOC_Os04g23040	0.79	0.0169	expressed protein
LOC_Os04g22870	1.12	0.0193	rpp14 family protein, expressed
LOC_Os04g21900	1.61	3.83e-13	expressed protein
LOC_Os04g21880	0.99	0.0069	expressed protein
LOC_Os04g21850	0.83	0.015	expressed protein
LOC_Os04g21330	1.78	0.0245	hypothetical protein
LOC_Os04g21130	2.58	0.00196	F-box protein PP2-B1, putative, expressed
LOC_Os04g21100	0.64	0.0328	retrotransposon protein, putative, unclassified, expressed
LOC_Os04g20280	1.05	9.92e-06	expressed protein
LOC_Os04g19684	0.85	0.0483	methyl-CpG binding domain containing protein, expressed
LOC_Os04g18150	0.95	0.0069	transposon protein, putative, unclassified
LOC_Os04g17479	0.82	8.9e-05	expressed protein
LOC_Os04g17100	2.02	3.56e-14	heavy metal-associated domain containing protein, expressed
LOC_Os04g15650	1.77	0.00954	Leucine Rich Repeat family protein, expressed
LOC_Os04g15530	1.69	0.00651	retrotransposon protein, putative, Ty1-copia subclass, expressed
LOC_Os04g14760	0.84	0.00134	phosphoglycerate mutase, putative, expressed
LOC_Os04g14740	1.2	0.000798	expressed protein
LOC_Os04g14710	0.6	0.0273	flavin-containing monooxygenase family protein, putative, expressed
LOC_Os04g14620	0.64	0.0465	retrotransposon protein, putative, Ty3-gypsy subclass, expressed
LOC_Os04g14560	2.18	0.0176	transposon protein, putative, CACTA, En/Spm sub-class, expressed
LOC_Os04g14510	0.89	0.000865	expressed protein
LOC_Os04g11750	0.96	0.0329	expressed protein
LOC_Os04g10750	0.59	4.69e-06	inorganic phosphate transporter, putative, expressed
LOC_Os04g10420	1.13	0.0091	CW7, putative, expressed
LOC_Os04g10140	1.25	0.0286	hypothetical protein
LOC_Os04g09870	0.95	0.00376	hypothetical protein
LOC_Os04g09720	0.63	0.0068	OsSCP22 - Putative Serine Carboxypeptidase homologue, expressed
LOC_Os04g09550	0.97	0.0224	expressed protein
LOC_Os04g08800	1.19	2.3e-07	expressed protein
LOC_Os04g08310	0.93	0.0486	expressed protein
LOC_Os04g08250	0.72	0.0175	expressed protein
LOC_Os04g06850	0.63	0.0176	expressed protein
LOC_Os04g05780	1.04	3.71e-06	expressed protein
LOC_Os04g05360	0.88	2.13e-06	expressed protein
LOC_Os04g02880	1.52	0.00407	expressed protein
LOC_Os04g02820	4.98	0.00951	elongation factor, putative, expressed
LOC_Os04g02500	0.88	0.0153	G-patch domain containing protein, expressed
LOC_Os04g02060	0.73	0.00605	expressed protein
LOC_Os04g01530	1.82	0.00303	adenylate kinase, putative, expressed
LOC_Os04g01520	0.88	5.62e-08	expressed protein
LOC_Os04g01439	1.19	0.00961	retrotransposon protein, putative, unclassified, expressed
LOC_Os04g01320	1.96	0.0472	serine/threonine-protein kinase receptor precursor, putative, expressed
LOC_Os04g01300	0.96	0.000769	OsRhmbd10 - Putative Rhomboid homologue, expressed
LOC_Os04g01290	1.42	0.000133	proteasome subunit, putative, expressed
LOC_Os03g64190	0.77	0.0199	la domain containing protein, putative, expressed
LOC_Os03g64060	0.75	0.0273	expressed protein
LOC_Os03g64030	1.23	0.00188	receptor protein kinase, putative, expressed
LOC_Os03g64020	2.5	2.89e-18	expressed protein
LOC_Os03g63990	0.86	0.00336	transposon protein, putative, unclassified, expressed
LOC_Os03g63950	1.97	0.00809	plastid-specific 30S ribosomal protein 1, chloroplast precursor, putative, expressed
LOC_Os03g63910	1.65	0.0052	PPR repeat domain containing protein, putative, expressed
LOC_Os03g63870	1.2	0.0162	expressed protein
LOC_Os03g63850	0.75	0.0417	OsFBDUF19 - F-box and DUF domain containing protein, expressed
LOC_Os03g63720	0.64	0.00764	exosome complex exonuclease, putative, expressed
LOC_Os03g63550	0.68	0.0109	expressed protein
LOC_Os03g63390	1.61	0.0103	plastocyanin-like domain containing protein, putative, expressed
LOC_Os03g62974	1.18	0.00515	expressed protein
LOC_Os03g62910	1.89	0.00291	expressed protein
LOC_Os03g62780	0.59	0.0357	S1 RNA binding domain containing protein, expressed
LOC_Os03g62560	0.91	0.0119	expressed protein
LOC_Os03g62290	0.87	0.0237	expressed protein
LOC_Os03g62280	0.86	0.0429	expressed protein
LOC_Os03g62170	3.81	3.01e-11	cyclase/dehydrase family protein, expressed
LOC_Os03g62160	0.64	0.00755	expressed protein
LOC_Os03g61500	1.48	0.0465	uncharacterized Cys-rich domain containing protein, putative, expressed
LOC_Os03g61220	1.86	0.0258	DEAD-box ATP-dependent RNA helicase 3, putative, expressed
LOC_Os03g61130	1.23	1.85e-12	phosphoesterase family protein, putative, expressed
LOC_Os03g61030	1.27	0.0337	transcription termination factor nusG family protein, expressed
LOC_Os03g60840	0.61	0.00177	BBTI13 - Bowman-Birk type bran trypsin inhibitor precursor, expressed
LOC_Os03g60730	1.23	0.0146	transposon protein, putative, unclassified, expressed
LOC_Os03g60240	1.45	0.0155	SCAR-like protein 1, putative, expressed
LOC_Os03g59774	3.11	0.00176	expressed protein
LOC_Os03g59760	0.9	0.00849	RING finger protein 126, putative, expressed
LOC_Os03g59700	0.62	0.0261	peptidyl-prolyl cis-trans isomerase, putative, expressed
LOC_Os03g58730	1.01	0.00849	retrotransposon protein, putative, Ty1-copia subclass, expressed
LOC_Os03g58690	0.77	0.00052	expressed protein
LOC_Os03g58540	1.33	0.0305	spo0B-associated GTP-binding protein, putative, expressed
LOC_Os03g58530	1.34	0.0195	ES43 protein, putative, expressed
LOC_Os03g58430	1.6	0.00118	40S ribosomal protein S15, putative, expressed
LOC_Os03g58220	0.87	0.00955	transposon protein, putative, unclassified, expressed
LOC_Os03g58204	0.59	0.0306	ribosomal protein L4, putative, expressed
LOC_Os03g58190	1.09	0.0141	expressed protein
LOC_Os03g58150	0.93	0.0123	transmembrane BAX inhibitor motif-containing protein, putative, expressed
LOC_Os03g58050	1.42	6.27e-05	ribosomal protein S13p/S18e, putative, expressed
LOC_Os03g57890	1.3	0.0229	zinc finger A20 and AN1 domain-containing stress-associated protein, putative, expressed
LOC_Os03g57790	0.77	0.00463	ubiquitin-conjugating enzyme, putative, expressed
LOC_Os03g57690	0.9	0.000629	aldehyde oxidase, putative, expressed
LOC_Os03g57340	1.52	0.00247	chaperone protein dnaJ, putative, expressed
LOC_Os03g57280	1.22	0.0237	N-dimethylguanosine tRNA methyltransferase, putative, expressed
LOC_Os03g57220	1.94	0.0277	hydroxyacid oxidase 1, putative, expressed
LOC_Os03g57090	1.14	0.00329	arv1, putative, expressed
LOC_Os03g56950	6.2	4.72e-06	phytochrome-interacting factor 4, putative, expressed
LOC_Os03g56890	3.52	0.0177	expressed protein
LOC_Os03g56830	1.11	2.14e-06	ad-003, putative, expressed
LOC_Os03g56820	6.33	1.85e-06	fatty acid hydroxylase, putative, expressed
LOC_Os03g56800	0.62	0.0471	CBS domain containing membrane protein, putative, expressed
LOC_Os03g56660	0.66	0.0178	calmodulin binding protein, putative, expressed
LOC_Os03g56460	1.54	0.0103	glucose-6-phosphate isomerase, putative, expressed
LOC_Os03g56420	1.08	0.000408	expressed protein
LOC_Os03g56280	0.65	0.00991	lactate/malate dehydrogenase, putative, expressed
LOC_Os03g56100	2.56	0.0494	expressed protein
LOC_Os03g56010	1.11	0.0456	bZIP transcription factor domain containing protein, expressed
LOC_Os03g55950	2.05	0.00117	H-BTB1 - Bric-a-Brac, Tramtrack, Broad Complex BTB domain with H family conserved sequence, expressed
LOC_Os03g55784	0.76	4.69e-06	tumor necrosis factor superfamily, member 5-induced protein 1, putative, expressed
LOC_Os03g55776	3.68	2.7e-05	expressed protein
LOC_Os03g55770	1.4	7.76e-07	expressed protein
LOC_Os03g55730	0.66	0.00652	SSA2 - 2S albumin seed storage family protein precursor, putative, expressed
LOC_Os03g55510	1.03	6.79e-06	expressed protein
LOC_Os03g55490	1.57	3.35e-06	casein kinase II subunit alpha-2, putative, expressed
LOC_Os03g55180	0.81	0.0207	DUF1336 domain containing protein, expressed
LOC_Os03g54980	1.09	0.000594	expressed protein
LOC_Os03g54920	0.7	0.0342	expressed protein
LOC_Os03g54870	1.35	0.0262	NLI interacting factor-like phosphatase, putative, expressed
LOC_Os03g54220	1.13	0.00153	expressed protein
LOC_Os03g53750	0.83	0.0484	nuclear prelamin A recognition factor, putative, expressed
LOC_Os03g53530	1.21	0.0181	WD domain, G-beta repeat domain containing protein, expressed
LOC_Os03g53440	0.68	3.36e-06	expressed protein
LOC_Os03g53380	1.05	0.00168	expressed protein
LOC_Os03g53280	1.49	0.0127	WD domain containing protein, putative, expressed
LOC_Os03g52840	1.36	0.000422	serine hydroxymethyltransferase, mitochondrial precursor, putative, expressed
LOC_Os03g52690	1.83	0.000422	CBS domain containing membrane protein, putative, expressed
LOC_Os03g52500	0.73	0.0187	expressed protein
LOC_Os03g52340	2.04	0.00793	endoplasmic oxidoreductin-1 precursor, putative, expressed
LOC_Os03g52280	0.65	0.0419	expressed protein
LOC_Os03g51980	1.42	0.0268	expressed protein
LOC_Os03g50980	0.88	0.0388	ATSIZ1/SIZ1, putative, expressed
LOC_Os03g50810	3.3	0.00209	receptor protein kinase TMK1 precursor, putative, expressed
LOC_Os03g50470	1.09	0.0462	expressed protein
LOC_Os03g50350	2.02	0.00254	coatomer alpha subunit, putative, expressed
LOC_Os03g50310	1.03	2.34e-08	CCT/B-box zinc finger protein, putative, expressed
LOC_Os03g50290	1.16	0.00148	14-3-3 protein, putative, expressed
LOC_Os03g50270	0.58	0.0494	expressed protein
LOC_Os03g50070	1.26	0.036	DUF1295 domain containing protein, putative, expressed
LOC_Os03g49970	2.53	0.000296	expressed protein
LOC_Os03g49400	0.72	0.0499	ethylene-insensitive protein, putative, expressed
LOC_Os03g48850	1.09	0.0323	valyl-tRNA synthetase, putative, expressed
LOC_Os03g48830	1.4	0.00328	ribosomal protein-related, putative, expressed
LOC_Os03g48440	1.45	0.0208	expressed protein
LOC_Os03g48320	0.75	0.0373	disease resistance RPP13-like protein 1, putative, expressed
LOC_Os03g48080	3.4	4.79e-13	CHCH domain containing protein, expressed
LOC_Os03g48050	1.22	0.0221	RNA methyltransferase, TrmH family protein, putative, expressed
LOC_Os03g47740	1.59	1.66e-08	homeodomain protein, putative, expressed
LOC_Os03g47610	1.68	0.00371	thiamine biosynthesis protein thiC, putative, expressed
LOC_Os03g47540	2.63	0.00709	expressed protein
LOC_Os03g47120	0.91	0.0131	CBS domain containing protein, expressed
LOC_Os03g47070	0.7	0.0197	RXW8, putative, expressed
LOC_Os03g47050	0.7	0.000849	expressed protein
LOC_Os03g46230	0.7	0.035	retrotransposon protein, putative, unclassified, expressed
LOC_Os03g45890	0.99	0.033	hypothetical protein
LOC_Os03g45400	0.7	0.00111	antitermination NusB domain-containing protein, putative, expressed
LOC_Os03g45390	0.96	0.00493	glucan endo-1,3-beta-glucosidase precursor, putative, expressed
LOC_Os03g44820	0.68	0.0443	glutamyl-tRNA, putative, expressed
LOC_Os03g44780	0.66	0.0198	elongation factor Tu family protein, putative, expressed
LOC_Os03g44740	0.99	2.61e-07	cytochrome P450, putative, expressed
LOC_Os03g44690	1.57	0.000274	expressed protein
LOC_Os03g43870	1.54	1.05e-06	expressed protein
LOC_Os03g43810	2.27	0.0164	helix-loop-helix DNA-binding domain containing protein, expressed
[truncated: 972 more rows]

## Sheet: Down genes
Gene ID	Fold change	FDR value	Protein description
LOC_Os01g03080	-1.15	0.0221	expressed protein
LOC_Os01g03330	-1.19	0.000402	BBTI3 - Bowman-Birk type bran trypsin inhibitor precursor, expressed
LOC_Os01g04280	-0.92	0.000157	calmodulin binding protein, putative, expressed
LOC_Os01g04580	-0.85	0.0138	Ser/Thr protein kinase, putative, expressed
LOC_Os01g05810	-0.87	0.000314	gamma-glutamyltranspeptidase 1 precursor, putative, expressed
LOC_Os01g05820	-1.34	0.000466	gamma-glutamyltranspeptidase 1 precursor, putative, expressed
LOC_Os01g07410	-1.15	0.0254	growth regulator related protein, putative, expressed
LOC_Os01g08170	-0.65	0.000223	expressed protein
LOC_Os01g08320	-0.89	0.0475	OsIAA1 - Auxin-responsive Aux/IAA gene family member, expressed
LOC_Os01g08820	-1.37	0.0226	PHD-finger domain containing protein, putative, expressed
LOC_Os01g09010	-0.7	0.0271	transferase family protein, putative, expressed
LOC_Os01g09770	-0.76	0.0098	expressed protein
LOC_Os01g09790	-0.67	0.00404	IQ calmodulin-binding motif domain containing protein, expressed
LOC_Os01g10210	-0.92	0.0017	lachrymatory factor synthase, putative, expressed
LOC_Os01g10680	-0.75	0.00269	GIL1, putative, expressed
LOC_Os01g11160	-0.6	0.000378	amino acid permease family protein, putative, expressed
LOC_Os01g11920	-0.63	0.00477	retrotransposon protein, putative, unclassified, expressed
LOC_Os01g11980	-1.93	2.03e-05	SFT2, putative, expressed
LOC_Os01g12280	-1.68	0.00789	hAT dimerisation domain-containing protein, putative, expressed
LOC_Os01g12420	-1.18	0.027	receptor-like protein kinase, putative, expressed
LOC_Os01g12430	-1.08	0.00542	receptor-like protein kinase, putative, expressed
LOC_Os01g12760	-1.23	0.00348	cytochrome P450, putative, expressed
LOC_Os01g12790	-0.65	0.0332	receptor protein kinase, putative, expressed
LOC_Os01g12890	-1.39	0.0271	expressed protein
LOC_Os01g13930	-1.34	2.57e-09	expressed protein
LOC_Os01g14060	-0.61	0.0187	expressed protein
LOC_Os01g14390	-1.85	0.0202	expressed protein
LOC_Os01g15350	-0.96	0.0398	zinc finger C-x8-C-x5-C-x3-H type family protein, expressed
LOC_Os01g16220	-1.08	0.00267	Sad1 / UNC-like C-terminal domain containing protein, putative, expressed
LOC_Os01g16310	-1.05	6.03e-07	glycosyl hydrolase, family 31, putative, expressed
LOC_Os01g17000	-1.09	0.027	expressed protein
LOC_Os01g18620	-0.65	0.00178	transferase family protein, putative, expressed
LOC_Os01g19820	-0.89	0.0451	universal stress protein domain containing protein, putative, expressed
LOC_Os01g23090	-2.54	0.00435	retrotransposon protein, putative, Ty1-copia subclass, expressed
LOC_Os01g24080	-1.07	0.0205	expressed protein
LOC_Os01g24820	-0.69	0.000388	NB-ARC domain containing protein, expressed
LOC_Os01g27110	-1.85	0.0152	expressed protein
LOC_Os01g27200	-1.09	0.00328	retrotransposon protein, putative, unclassified, expressed
LOC_Os01g28220	-0.59	0.0221	hypothetical protein
LOC_Os01g28260	-2.02	5.26e-05	hypothetical protein
LOC_Os01g28300	-1.8	0.00191	OsFBX7 - F-box domain containing protein, expressed
LOC_Os01g31890	-0.6	0.00858	transposon protein, putative, unclassified, expressed
LOC_Os01g32364	-1.26	0.0137	Os1bglu1 - beta-mannosidase/glucosidase homologue, expressed
LOC_Os01g32640	-1.47	8.09e-05	OsFBX9 - F-box domain containing protein, expressed
LOC_Os01g32770	-0.84	0.00303	DUF260 domain containing protein, putative, expressed
LOC_Os01g32964	-1.05	0.0013	protein phosphotase protein, putative, expressed
LOC_Os01g36060	-0.92	3.52e-06	expressed protein
LOC_Os01g36720	-3.07	8.8e-11	transporter, major facilitator family, putative, expressed
LOC_Os01g37690	-1.35	0.000323	sodium/calcium exchanger protein, putative, expressed
LOC_Os01g37710	-1.97	0.0424	expressed protein
LOC_Os01g38610	-1.29	0.000145	helix-loop-helix DNA-binding domain containing protein, expressed
LOC_Os01g38730	-0.6	0.0261	retrotransposon protein, putative, Ty3-gypsy subclass, expressed
LOC_Os01g38970	-0.74	0.0118	carbamoyl-phosphate synthase large chain, putative, expressed
LOC_Os01g38990	-1.18	0.0371	mitochondrial carrier protein, putative, expressed
LOC_Os01g39110	-1.13	3.99e-05	ZOS1-10 - C2H2 zinc finger protein, expressed
LOC_Os01g39600	-1.05	1.74e-05	expressed protein
LOC_Os01g41360	-1	0.016	expressed protein
LOC_Os01g41420	-0.98	0.000226	transmembrane amino acid transporter protein, putative, expressed
LOC_Os01g43140	-1.1	0.0322	lipase, putative, expressed
LOC_Os01g43350	-0.9	0.0124	protein kinase family protein, putative, expressed
LOC_Os01g43510	-1.92	0.0336	expressed protein
LOC_Os01g43740	-1.03	0.00471	cytochrome P450 72A1, putative, expressed
LOC_Os01g45290	-0.66	0.0252	retrotransposon protein, putative, unclassified, expressed
LOC_Os01g45860	-0.6	0.0314	GRAS family transcription factor domain containing protein, expressed
LOC_Os01g45990	-0.87	0.00668	potassium channel AKT1, putative, expressed
LOC_Os01g47050	-1.76	0.0441	OsFBK1 - F-box domain and kelch repeat containing protein, expressed
LOC_Os01g48410	-0.62	0.0118	ATROPGEF7/ROPGEF7, putative, expressed
LOC_Os01g48420	-2.49	0.00452	peroxiredoxin, putative, expressed
LOC_Os01g50370	-0.64	0.000319	STE_MEKK_ste11_MAP3K.4 - STE kinases include homologs to sterile 7, sterile 11 and sterile 20 from yeast, expressed
LOC_Os01g50400	-1.51	0.0129	STE_MEKK_ste11_MAP3K.5 - STE kinases include homologs to sterile 7, sterile 11 and sterile 20 from yeast, expressed
LOC_Os01g50940	-1.17	1.15e-09	helix-loop-helix DNA-binding domain containing protein, expressed
LOC_Os01g50960	-1.46	1.43e-07	RNA polymerase II transcriptional coactivator KELP, putative, expressed
LOC_Os01g51000	-4.33	2.15e-08	expressed protein
LOC_Os01g51460	-1.43	0.00255	expressed protein
LOC_Os01g51754	-1.27	0.0188	alpha-amylase precursor, putative, expressed
LOC_Os01g52130	-1.41	0.00839	sulfate transporter, putative, expressed
LOC_Os01g53210	-0.63	0.00131	metal transporter Nramp3, putative, expressed
LOC_Os01g53480	-1.53	0.0243	retrotransposon protein, putative, Ty3-gypsy subclass, expressed
LOC_Os01g53810	-0.67	0.00215	peptidase, putative, expressed
LOC_Os01g53980	-0.74	0.0168	IQ calmodulin-binding motif family protein, expressed
LOC_Os01g54010	-0.69	0.0149	peptidase, putative, expressed
LOC_Os01g54440	-0.6	0.0475	expressed protein
LOC_Os01g56250	-5.17	1.41e-10	transposon protein, putative, unclassified, expressed
LOC_Os01g56280	-6.25	5.48e-06	transposon protein, putative, unclassified
LOC_Os01g56450	-0.71	0.00268	DUF567 domain containing protein, putative, expressed
LOC_Os01g56670	-5.29	0.00313	glycosyl hydrolase family 47 domain contain protein, expressed
LOC_Os01g56930	-1.51	0.000491	eukaryotic aspartyl protease domain containing protein, expressed
LOC_Os01g58100	-4.2	0.00921	polyphenol oxidase, putative, expressed
LOC_Os01g58290	-1.09	0.00694	OsSub9 - Putative Subtilisin homologue, expressed
LOC_Os01g58640	-1.86	0.0357	nucleotide pyrophosphatase/phosphodiesterase, putative, expressed
LOC_Os01g60420	-0.7	6.03e-07	expressed protein
LOC_Os01g60450	-1.64	1.03e-07	cytochrome P450, putative, expressed
LOC_Os01g61590	-1.35	5.06e-05	CAMK_CAMK_like.1 - CAMK includes calcium/calmodulin depedent protein kinases, expressed
LOC_Os01g61700	-1.06	0.0139	ATP-dependent Clp protease adaptor protein ClpS containing protein, expressed
LOC_Os01g62584	-0.95	0.00194	peptidase aspartic family protein, putative, expressed
LOC_Os01g64240	-1.36	0.0162	expressed protein
LOC_Os01g64290	-0.82	0.00595	expressed protein
LOC_Os01g64350	-1.09	0.000892	expressed protein
LOC_Os01g65480	-1.15	0.00694	dnaJ domain containing protein, expressed
LOC_Os01g65510	-0.79	0.022	OsFBX31 - F-box domain containing protein, expressed
LOC_Os01g67190	-0.89	0.0261	ribonuclease T2 family domain containing protein, expressed
LOC_Os01g67240	-0.65	0.0158	formin-like protein 1 precursor, putative, expressed
LOC_Os01g67530	-0.66	0.00344	AMP-binding enzyme, putative, expressed
LOC_Os01g67540	-2.6	6.86e-21	AMP-binding domain containing protein, expressed
LOC_Os01g68140	-0.63	0.00233	expressed protein
LOC_Os01g68420	-0.65	0.0454	OsMADS97 - MADS-box family gene with M-beta type-box, expressed
LOC_Os01g68500	-0.85	0.00183	expressed protein
LOC_Os01g68650	-1.28	1.63e-05	plant-specific domain TIGR01615 family protein, expressed
LOC_Os01g68820	-2.03	0.0475	expressed protein
LOC_Os01g70190	-1.41	0.00376	exostosin family domain containing protein, expressed
LOC_Os01g70250	-1.31	0.0436	heat shock protein DnaJ, putative, expressed
LOC_Os01g70870	-1.92	0.00724	ZOS1-23 - C2H2 zinc finger protein, expressed
LOC_Os01g71200	-2.21	0.00292	RNA recognition motif containing protein, putative, expressed
LOC_Os01g71950	-0.7	0.0231	expressed protein
LOC_Os01g72470	-0.86	0.0326	expressed protein
LOC_Os01g72600	-0.59	0.00374	spotted leaf 11, putative, expressed
LOC_Os01g73040	-1.12	0.0387	CBS domain-containing protein, putative, expressed
LOC_Os01g73480	-0.99	0.0211	acetyltransferase, GNAT family protein, expressed
LOC_Os02g01200	-0.95	0.0255	glutaredoxin, putative, expressed
LOC_Os02g01510	-1.59	1.89e-06	lactate/malate dehydrogenase, putative, expressed
LOC_Os02g01590	-0.79	0.0429	glycosyl hydrolases, putative, expressed
LOC_Os02g01990	-1.53	0.0243	CCT motif family protein, expressed
LOC_Os02g02970	-2.07	0.00229	expressed protein
LOC_Os02g03400	-1.35	0.0272	microtubule associated protein, putative, expressed
LOC_Os02g04100	-2.18	0.00044	peptidase, T1 family, putative, expressed
LOC_Os02g06420	-0.76	0.0124	expressed protein
LOC_Os02g06720	-2.07	1.1e-11	WD domain containing protein, putative, expressed
LOC_Os02g06960	-2.22	5.19e-05	expressed protein
LOC_Os02g09200	-0.59	0.0409	cytochrome P450 71D10, putative, expressed
LOC_Os02g09820	-1.48	0.000333	zinc finger, C3HC4 type domain containing protein, expressed
LOC_Os02g10550	-0.86	4.29e-06	expressed protein
LOC_Os02g11790	-0.67	0.000373	OsFBK4 - F-box domain and kelch repeat containing protein, expressed
LOC_Os02g11890	-0.81	0.000423	syntaxin-related protein, putative, expressed
LOC_Os02g12410	-0.77	0.0204	U-box domain-containing protein, putative, expressed
LOC_Os02g13650	-0.69	0.0363	expressed protein
LOC_Os02g14480	-0.64	0.0101	receptor-like kinase, putative, expressed
LOC_Os02g16360	-1.4	0.000435	retrotransposon protein, putative, unclassified, expressed
LOC_Os02g16420	-1.63	0.000288	retrotransposon protein, putative, unclassified, expressed
LOC_Os02g18612	-0.74	0.0135	expressed protein
LOC_Os02g18650	-0.58	0.0209	pectinesterase, putative, expressed
LOC_Os02g18720	-0.58	0.0101	expressed protein
LOC_Os02g19060	-0.75	0.0324	expressed protein
LOC_Os02g19670	-0.68	0.0253	retrotransposon protein, putative, unclassified, expressed
LOC_Os02g20750	-2.52	0.00011	expressed protein
LOC_Os02g21700	-1.58	0.000325	STE_MEKK_ste11_MAP3K.8 - STE kinases include homologs to sterile 7, sterile 11 and sterile 20 from yeast, expressed
LOC_Os02g21750	-2.38	0.00825	MDR-like ABC transporter, putative, expressed
LOC_Os02g21850	-2.34	0.0342	hypothetical protein
LOC_Os02g22820	-1.82	3.76e-13	expressed protein
LOC_Os02g24860	-1.59	0.0367	retrotransposon protein, putative, unclassified, expressed
LOC_Os02g25280	-1.81	0.0258	retrotransposon protein, putative, Ty1-copia subclass, expressed
LOC_Os02g25780	-0.8	0.00171	expressed protein
LOC_Os02g26190	-0.76	0.043	transposon protein, putative, CACTA, En/Spm sub-class, expressed
LOC_Os02g27220	-0.88	0.0108	protein phosphatase 2C, putative, expressed
LOC_Os02g28570	-0.69	0.00328	expressed protein
LOC_Os02g28590	-0.65	0.0389	expressed protein
LOC_Os02g28600	-1.18	0.0378	OsFBX50 - F-box domain containing protein, expressed
LOC_Os02g29500	-0.62	0.00653	expressed protein
LOC_Os02g30090	-0.61	0.00982	cytochrome P450, putative, expressed
LOC_Os02g30860	-0.88	0.00588	hypothetical protein
LOC_Os02g31030	-2.66	8.55e-06	glycerophosphoryl diester phosphodiesterase family protein, putative, expressed
LOC_Os02g32450	-1.21	0.000673	expressed protein
LOC_Os02g32570	-1.08	0.00105	SNF2 family N-terminal domain containing protein, expressed
LOC_Os02g32620	-0.7	1.01e-06	PAN domain-containing protein At5g03700 precursor, putative, expressed
LOC_Os02g33060	-1.33	0.00133	expressed protein
LOC_Os02g33930	-1.74	7.84e-05	expressed protein
LOC_Os02g33944	-1.55	0.0234	transposon protein, putative, CACTA, En/Spm sub-class, expressed
LOC_Os02g34360	-0.72	0.000855	expressed protein
LOC_Os02g35750	-0.7	0.0415	pentatricopeptide repeat domain containing protein, putative, expressed
LOC_Os02g35970	-0.59	0.00181	BTBN2 - Bric-a-Brac, Tramtrack, Broad Complex BTB domain with non-phototropic hypocotyl 3 NPH3 and coiled-coil domains, expressed
LOC_Os02g36330	-0.6	4.3e-05	RING-H2 finger protein ATL1O, putative, expressed
LOC_Os02g36360	-0.62	0.00846	ZOS2-11 - C2H2 zinc finger protein, expressed
LOC_Os02g37200	-4.36	0.003	hydrophobin, putative, expressed
LOC_Os02g37330	-0.85	0.0258	heavy metal associated domain containing protein, expressed
LOC_Os02g37590	-1.7	0.0172	glycerophosphoryl diester phosphodiesterase family protein, putative, expressed
LOC_Os02g38040	-0.88	0.012	leucine-rich repeat family protein, putative, expressed
LOC_Os02g38120	-0.9	0.0255	BTBN3 - Bric-a-Brac, Tramtrack, Broad Complex BTB domain with non-phototropic hypocotyl 3 NPH3 domain, expressed
LOC_Os02g39850	-1.15	0.04	transferase family protein, putative, expressed
LOC_Os02g40100	-1.25	1.22e-06	plant protein of unknown function DUF869 domain containing protein, expressed
LOC_Os02g40664	-1.57	0.00923	zinc finger family protein, putative, expressed
LOC_Os02g41630	-0.7	2.76e-05	phenylalanine ammonia-lyase, putative, expressed
LOC_Os02g42560	-0.98	2.66e-07	expressed protein
LOC_Os02g42700	-0.73	0.0409	thioredoxin, putative, expressed
LOC_Os02g43170	-0.73	2.54e-06	B-box zinc finger family protein, putative, expressed
LOC_Os02g43540	-1.33	0.000279	retrotransposon protein, putative, unclassified, expressed
LOC_Os02g43590	-0.83	0.00324	ELMO/CED-12 family protein, putative, expressed
LOC_Os02g43790	-0.73	0.00184	ethylene-responsive transcription factor, putative, expressed
LOC_Os02g43810	-0.75	0.0483	expressed protein
LOC_Os02g44590	-0.96	3.44e-13	OsSub20 - Putative Subtilisin homologue, expressed
LOC_Os02g44680	-1.31	3.47e-11	allantoin permease, putative, expressed
LOC_Os02g45450	-2.33	1.07e-08	dehydration-responsive element-binding protein, putative, expressed
LOC_Os02g45520	-2.85	0.000759	uncharacterized membrane protein, putative, expressed
LOC_Os02g46780	-0.58	0.0262	MYB family transcription factor, putative, expressed
LOC_Os02g47210	-1.34	1.43e-05	amino acid permease family protein, putative, expressed
LOC_Os02g47620	-0.85	0.00936	hydrolase, alpha/beta fold family domain containing protein, expressed
LOC_Os02g47640	-0.91	0.00131	OsFBT4 - F-box and tubby domain containing protein, expressed
LOC_Os02g47930	-0.81	0.0291	expressed protein
LOC_Os02g48190	-0.71	4.39e-05	expressed protein
LOC_Os02g48280	-0.92	0.0221	expressed protein
LOC_Os02g48730	-0.99	0.000738	rho GDP-dissociation inhibitor 1, putative, expressed
LOC_Os02g48880	-1.69	5.01e-05	chloride transporter, chloride channel family, putative, expressed
LOC_Os02g48900	-0.62	5.48e-06	aspartic proteinase nepenthesin-1 precursor, putative, expressed
LOC_Os02g48990	-1.55	0.000563	phosphatidylinositol transfer, putative, expressed
LOC_Os02g49340	-0.84	0.0464	nitrate-induced NOI protein, putative, expressed
LOC_Os02g49720	-1.04	4.96e-06	aldehyde dehydrogenase, putative, expressed
LOC_Os02g49950	-0.99	0.0436	spotted leaf 11, putative, expressed
LOC_Os02g50600	-0.96	4.25e-05	glycosyl transferase 8 domain containing protein, putative, expressed
LOC_Os02g50640	-1.52	0.00652	HEAT repeat family protein, putative, expressed
LOC_Os02g50940	-0.65	0.035	NHL repeat-containing protein, putative, expressed
LOC_Os02g51390	-0.71	0.0387	expressed protein
LOC_Os02g51620	-0.83	0.015	glycosyl hydrolase family 3 protein, putative, expressed
LOC_Os02g52010	-0.87	1.15e-05	phosphate-induced protein 1 conserved region domain containing protein, expressed
LOC_Os02g52210	-0.89	6.75e-05	zinc finger, C3HC4 type domain containing protein, expressed
LOC_Os02g53200	-0.82	0.0434	glucan endo-1,3-beta-glucosidase precursor, putative, expressed
LOC_Os02g53990	-1.13	0.0152	cyclin-related protein, putative, expressed
LOC_Os02g54030	-1.27	0.00737	polygalacturonase, putative, expressed
LOC_Os02g54330	-0.75	0.0193	OsFBDUF14 - F-box and DUF domain containing protein, expressed
LOC_Os02g54830	-1.01	0.0008	RING-H2 finger protein, putative, expressed
LOC_Os02g55280	-0.96	0.0352	NLI interacting factor-like phosphatase, putative, expressed
LOC_Os02g55400	-0.58	8.32e-05	ATPase 8, plasma membrane-type, putative, expressed
LOC_Os03g02180	-0.68	0.0428	cytochrome P450, putative, expressed
LOC_Os03g02280	-1.3	0.000204	DUF584 domain containing protein, putative, expressed
LOC_Os03g02300	-0.6	0.0395	expressed protein
LOC_Os03g02380	-1.03	0.0473	major facilitator superfamily domain-containing protein 5, putative, expressed
LOC_Os03g02610	-0.94	0.000905	glycosyl hydrolases family 16 protein, protein, expressed
LOC_Os03g02740	-1.07	0.00487	phospholipase D, putative, expressed
LOC_Os03g02750	-1.39	5.21e-05	OsSub25 - Putative Subtilisin homologue, expressed
LOC_Os03g03000	-1.24	4.39e-05	helix-loop-helix DNA-binding domain containing protein, expressed
LOC_Os03g03330	-1.32	0.0479	expressed protein
LOC_Os03g03510	-1.47	0.0297	CAMK_KIN1/SNF1/Nim1_like.15 - CAMK includes calcium/calmodulin depedent protein kinases, expressed
LOC_Os03g03520	-1.9	0.00137	expressed protein
LOC_Os03g03890	-0.89	0.0131	protein kinase family protein, putative, expressed
LOC_Os03g04000	-1.06	3.83e-06	AMP-binding domain containing protein, expressed
LOC_Os03g04130	-0.61	3.98e-05	AMP-binding domain containing protein, expressed
LOC_Os03g04950	-0.71	0.0471	OsSub26 - Putative Subtilisin homologue, expressed
LOC_Os03g05880	-1.06	0.00343	monooxygenase, putative, expressed
LOC_Os03g05910	-0.67	9.35e-11	expressed protein
LOC_Os03g07450	-0.73	0.0417	homeobox associated leucine zipper, putative, expressed
LOC_Os03g07570	-1.06	0.0149	aminotransferase, putative, expressed
LOC_Os03g08110	-0.9	1.13e-05	hydrolase protein, putative, expressed
LOC_Os03g08460	-1.13	0.0261	AP2 domain containing protein, expressed
LOC_Os03g08520	-4.24	0.007	DUF581 domain containing protein, expressed
LOC_Os03g08690	-0.7	0.00405	expressed protein
LOC_Os03g08900	-0.78	0.00123	MATE efflux family protein, putative, expressed
LOC_Os03g08960	-1.17	7.57e-07	homeobox associated leucine zipper, putative, expressed
LOC_Os03g09170	-4.62	1.9e-09	ethylene-responsive transcription factor, putative, expressed
LOC_Os03g09900	-0.87	0.0388	membrane protein, putative, expressed
LOC_Os03g10090	-1.5	2.19e-07	transporter family protein, putative, expressed
LOC_Os03g10100	-0.63	0.0011	transporter family protein, putative, expressed
LOC_Os03g10650	-0.82	0.00129	cyclin, putative, expressed
LOC_Os03g10820	-1.39	2.73e-06	expressed protein
LOC_Os03g11550	-1.28	5.7e-05	protein of unknown function DUF1675 domain containing protein, expressed
LOC_Os03g11770	-1.22	0.00596	expressed protein
LOC_Os03g11950	-0.82	0.000116	SEC14 cytosolic factor family protein, putative, expressed
LOC_Os03g12320	-1.03	0.0382	UDP-3-O- N-acetylglucosamine deacetylase, putative, expressed
LOC_Os03g12890	-0.66	0.0192	aminotransferase domain containing protein, putative, expressed
LOC_Os03g13920	-0.74	0.0371	transposon protein, putative, CACTA, En/Spm sub-class, expressed
LOC_Os03g14090	-1.46	9.94e-18	armadillo/beta-catenin repeat family protein, putative, expressed
LOC_Os03g16010	-1.02	0.0395	BRASSINOSTEROID INSENSITIVE 1-associated receptor kinase 1 precursor, putative, expressed
LOC_Os03g16040	-1.58	0.0168	hsp20/alpha crystallin family protein, putative, expressed
LOC_Os03g16210	-2.2	0.00752	tropinone reductase, putative, expressed
LOC_Os03g17230	-0.89	0.00197	NAD dependent epimerase/dehydratase family domain containing protein, expressed
LOC_Os03g17250	-0.86	2.22e-06	ankyrin repeat-containing protein, putative, expressed
LOC_Os03g17670	-0.86	0.0394	expressed protein
LOC_Os03g17680	-1.49	0.00949	expressed protein
LOC_Os03g17800	-1.43	0.00412	phosphatidylinositol transfer protein alpha isoform, putative, expressed
LOC_Os03g18220	-0.67	0.00507	pyruvate decarboxylase isozyme 2, putative, expressed
LOC_Os03g18260	-1.96	0.0189	expressed protein
LOC_Os03g18360	-0.78	5.03e-07	BTBT1 - Bric-a-Brac, Tramtrack, Broad Complex BTB domain with tetratricopeptide repeats, expressed
LOC_Os03g18820	-0.96	9.43e-07	glycosyltransferase, putative, expressed
LOC_Os03g18890	-0.75	3.08e-08	glycosyl transferase 8 domain containing protein, putative, expressed
LOC_Os03g18910	-1.42	0.0019	COBRA-like protein 7 precursor, putative, expressed
LOC_Os03g18970	-2.36	0.0258	protein phosphotase protein, putative, expressed
LOC_Os03g19250	-0.61	0.00582	AMP-binding enzyme, putative, expressed
LOC_Os03g19580	-1.26	0.0111	expressed protein
LOC_Os03g20390	-1.25	0.000778	expressed protein
LOC_Os03g20500	-0.8	0.000157	OsFBX82 - F-box domain containing protein, expressed
LOC_Os03g20720	-2.88	0.000785	GTPase-activating protein, putative, expressed
LOC_Os03g21730	-1.47	0.0022	receptor-like protein kinase precursor, putative, expressed
LOC_Os03g21800	-1.06	0.00189	bZIP transcription factor family protein, putative, expressed
LOC_Os03g21980	-0.82	0.0333	tRNA pseudouridine synthase family protein, putative, expressed
LOC_Os03g22210	-1.15	0.013	POEI46 - Pollen Ole e I allergen and extensin family protein precursor, expressed
LOC_Os03g22800	-0.65	0.00859	OsFBT5 - F-box and tubby domain containing protein, expressed
LOC_Os03g25420	-0.81	0.0341	expressed protein
LOC_Os03g26430	-1.06	0.0226	aldose 1-epimerase, putative, expressed
LOC_Os03g26820	-1.98	0.0319	LTPL52 - Protease inhibitor/seed storage/LTP family protein precursor, expressed
LOC_Os03g27190	-1.41	0.0139	ICE-like protease p20 domain containing protein, putative, expressed
LOC_Os03g27480	-0.71	0.0368	OsSCP14 - Putative Serine Carboxypeptidase homologue, expressed
LOC_Os03g27590	-0.71	0.0389	OsSCP18 - Putative Serine Carboxypeptidase homologue, expressed
LOC_Os03g28270	-0.83	0.00171	Leucine Rich Repeat family protein, expressed
LOC_Os03g29360	-0.87	2.17e-05	expressed protein
LOC_Os03g29930	-1.12	0.000365	expressed protein
LOC_Os03g31240	-0.87	0.00484	ZOS3-10 - C2H2 zinc finger protein, expressed
LOC_Os03g36160	-1.51	0.034	DNAJ heat shock N-terminal domain-containing protein, putative, expressed
LOC_Os03g36239	-2.23	0.0273	retrotransposon protein, putative, Ty3-gypsy subclass, expressed
LOC_Os03g36610	-1.54	0.0056	retrotransposon protein, putative, unclassified
LOC_Os03g38930	-0.89	0.0107	expressed protein
LOC_Os03g39960	-1.47	0.0195	expressed protein
LOC_Os03g40930	-1.77	0.00083	expressed protein
LOC_Os03g42130	-0.7	0.0421	gibberellin 20 oxidase 2, putative, expressed
LOC_Os03g42870	-1.31	0.0241	hypothetical protein
LOC_Os03g43140	-0.87	0.000189	expressed protein
LOC_Os03g43340	-0.59	0.0307	expressed protein
LOC_Os03g44380	-0.59	0.00176	9-cis-epoxycarotenoid dioxygenase 1, chloroplast precursor, putative, expressed
LOC_Os03g45250	-1.02	9.57e-09	2-aminoethanethiol dioxygenase, putative, expressed
LOC_Os03g46570	-0.66	0.00914	protein binding protein, putative, expressed
LOC_Os03g46660	-0.61	0.0192	glucan endo-1,3-beta-glucosidase precursor, putative, expressed
LOC_Os03g47620	-0.84	0.0383	ankyrin, putative, expressed
LOC_Os03g48300	-2.15	0.0166	histidine acid phosphatase, putative, expressed
LOC_Os03g48430	-0.59	0.00078	1-aminocyclopropane-1-carboxylate oxidase homolog 4, putative, expressed
LOC_Os03g48660	-0.78	0.0119	DUF1336 domain containing protein, expressed
LOC_Os03g49430	-1.06	0.0273	pre-mRNA-splicing factor, putative, expressed
LOC_Os03g50050	-0.66	1.41e-05	OsFBDUF16 - F-box and DUF domain containing protein, expressed
LOC_Os03g50100	-1.34	0.000117	expressed protein
LOC_Os03g50250	-1.11	1.82e-06	DnaK family protein, putative, expressed
LOC_Os03g50810	-0.85	0.00307	receptor protein kinase TMK1 precursor, putative, expressed
LOC_Os03g50870	-5.61	0.000416	expressed protein
LOC_Os03g51330	-0.85	0.000135	GRAS family transcription factor domain containing protein, expressed
LOC_Os03g51380	-0.6	0.00262	expressed protein
LOC_Os03g52910	-1.52	0.000319	uncharacterized UPF0114 domain containing protein, expressed
LOC_Os03g53020	-0.95	0.0192	helix-loop-helix DNA-binding domain containing protein, expressed
LOC_Os03g53400	-1.09	0.000135	transmembrane BAX inhibitor motif-containing protein, putative, expressed
LOC_Os03g53540	-1.52	3.75e-06	expressed protein
LOC_Os03g53550	-0.89	0.0025	retrotransposon protein, putative, unclassified, expressed
LOC_Os03g53770	-1.56	0.00854	RNA recognition motif containing protein, putative, expressed
LOC_Os03g54050	-0.83	0.0292	anther-specific proline-rich protein APG precursor, putative, expressed
LOC_Os03g55070	-0.68	0.000744	UDP-glucose 6-dehydrogenase, putative, expressed
LOC_Os03g55380	-5.45	0.00147	oxidoreductase, putative, expressed
LOC_Os03g55450	-0.93	0.0134	expressed protein
LOC_Os03g55830	-1.38	0.0151	BTBN10 - Bric-a-Brac, Tramtrack, Broad Complex BTB domain with non-phototropic hypocotyl 3 NPH3 and coiled-coil domains, expressed
LOC_Os03g55840	-1.38	1.02e-08	pentatricopeptide, putative, expressed
LOC_Os03g55990	-0.94	0.00707	homeobox domain containing protein, expressed
LOC_Os03g56060	-1.88	7.33e-05	CSLC9 - cellulose synthase-like family C, expressed
LOC_Os03g56070	-1.55	0.019	expressed protein
LOC_Os03g56250	-0.73	0.000586	LRR receptor-like protein kinase, putative, expressed
LOC_Os03g57680	-0.62	0.0394	aldehyde oxidase, putative, expressed
LOC_Os03g57780	-0.74	0.0021	protein kinase, putative, expressed
LOC_Os03g57880	-1.12	8.67e-07	glucan endo-1,3-beta-glucosidase precursor, putative, expressed
LOC_Os03g57970	-0.89	0.00319	LTPL73 - Protease inhibitor/seed storage/LTP family protein precursor, expressed
LOC_Os03g58790	-0.68	0.00209	ATPase, putative, expressed
LOC_Os03g59340	-1.46	0.000651	CESA2 - cellulose synthase, expressed
LOC_Os03g59350	-0.6	0.00149	anthocyanin 3-O-beta-glucosyltransferase, putative, expressed
LOC_Os03g59370	-0.95	0.00876	ubiquitin family protein, putative, expressed
LOC_Os03g59860	-0.79	0.0169	expressed protein
LOC_Os03g60220	-0.79	0.00936	DUF567 domain containing protein, putative, expressed
LOC_Os03g60250	-1.34	0.000929	membrane associated DUF588 domain containing protein, putative, expressed
LOC_Os03g60260	-0.92	0.00022	ANT1, putative, expressed
LOC_Os03g60520	-0.82	0.036	expressed protein
LOC_Os03g61540	-0.96	0.00231	lipase class 3 family protein, putative, expressed
LOC_Os03g62539	-1.49	0.0395	expressed protein
LOC_Os03g63440	-0.93	0.00158	frigida, putative, expressed
LOC_Os03g64160	-1.15	0.000732	retrotransposon protein, putative, unclassified
LOC_Os04g01600	-1.1	0.00139	erythronate-4-phosphate dehydrogenase domain containing protein, expressed
LOC_Os04g04410	-1.36	0.0279	expressed protein
LOC_Os04g05410	-0.85	0.0417	transposon protein, putative, CACTA, En/Spm sub-class, expressed
LOC_Os04g06510	-1.48	0.000605	expressed protein
LOC_Os04g06900	-1.15	8.46e-05	expressed protein
LOC_Os04g07570	-1.05	0.0129	retrotransposon protein, putative, Ty3-gypsy subclass, expressed
LOC_Os04g07580	-0.75	0.00425	retrotransposon protein, putative, unclassified, expressed
LOC_Os04g07600	-0.61	0.0315	AGAP002737-PA, putative, expressed
LOC_Os04g08460	-0.73	0.0138	OsFBX115 - F-box domain containing protein, expressed
LOC_Os04g10740	-2.1	4.69e-05	retrotransposon protein, putative, unclassified, expressed
LOC_Os04g11350	-1.26	3.09e-11	retrotransposon protein, putative, unclassified, expressed
LOC_Os04g11400	-1.16	0.0468	expressed protein
LOC_Os04g11630	-5.35	0.00209	expressed protein
LOC_Os04g12140	-0.84	0.0153	expressed protein
LOC_Os04g13050	-0.85	0.00116	expressed protein
LOC_Os04g13130	-1.59	0.0368	hypothetical protein
LOC_Os04g13530	-3.49	0.0101	Core histone H2A/H2B/H3/H4 domain containing protein, putative, expressed
LOC_Os04g14250	-1.24	0.00141	expressed protein
LOC_Os04g16080	-1.25	0.0135	transposon protein, putative, CACTA, En/Spm sub-class, expressed
LOC_Os04g17680	-0.61	0.033	expressed protein
LOC_Os04g17880	-3.24	0.0215	retrotransposon protein, putative, unclassified, expressed
LOC_Os04g18400	-2.67	3.61e-27	retrotransposon protein, putative, unclassified, expressed
LOC_Os04g18980	-5.52	0.000718	retrotransposon protein, putative, unclassified, expressed
LOC_Os04g19970	-0.81	0.0373	retrotransposon, putative, centromere-specific
LOC_Os04g22120	-0.79	0.00136	protein kinase, putative, expressed
LOC_Os04g22470	-2.79	5.55e-05	SHR5-receptor-like kinase, putative, expressed
LOC_Os04g22910	-0.58	0.00599	expressed protein
LOC_Os04g23220	-1.16	0.00119	expressed protein
LOC_Os04g23270	-1.03	0.0454	transposon protein, putative, CACTA, En/Spm sub-class, expressed
LOC_Os04g23440	-1.34	0.00756	helix-loop-helix DNA-binding domain containing protein, expressed
LOC_Os04g23550	-6.7	2.04e-07	basic helix-loop-helix family protein, putative, expressed
LOC_Os04g24350	-1.33	0.0115	retrotransposon protein, putative, Ty1-copia subclass, expressed
LOC_Os04g24850	-0.78	0.028	cytokinin-O-glucosyltransferase 2, putative, expressed
LOC_Os04g25040	-1.63	6.53e-12	retrotransposon protein, putative, Ty3-gypsy subclass, expressed
LOC_Os04g25080	-5.43	0.00134	transposon protein, putative, CACTA, En/Spm sub-class, expressed
LOC_Os04g27660	-0.76	0.0055	retrotransposon protein, putative, unclassified, expressed
LOC_Os04g27950	-0.75	0.00439	expressed protein
LOC_Os04g28210	-0.82	0.0337	verticillium wilt disease resistance protein, putative, expressed
LOC_Os04g28420	-1.76	0.0145	peptidyl-prolyl isomerase, putative, expressed
LOC_Os04g29050	-0.6	0.00384	expressed protein
LOC_Os04g29310	-1.26	1.48e-08	retrotransposon protein, putative, unclassified, expressed
LOC_Os04g30600	-0.88	0.000458	expressed protein
LOC_Os04g30670	-1.74	0.0281	expressed protein
LOC_Os04g31730	-1.66	0.00313	expressed protein
LOC_Os04g32510	-0.97	0.00567	expressed protein
LOC_Os04g33230	-0.74	0.000251	hypothetical protein
LOC_Os04g33350	-0.72	0.00023	expressed protein
LOC_Os04g33480	-0.85	0.00852	histone deacetylase, putative, expressed
LOC_Os04g33900	-0.86	0.034	ctr copper transporter family protein, putative, expressed
LOC_Os04g33990	-1.04	0.0312	harpin-induced protein 1 domain containing protein, expressed
LOC_Os04g34880	-1.58	0.0403	retrotransposon protein, putative, unclassified, expressed
LOC_Os04g36880	-1.11	0.011	expressed protein
LOC_Os04g37740	-0.9	1.89e-06	zinc finger, C3HC4 type domain containing protein, expressed
LOC_Os04g38400	-0.62	0.034	ethylene-insensitive 3, putative, expressed
LOC_Os04g38430	-2.71	0.0175	nodulin, putative, expressed
LOC_Os04g38570	-1.05	0.00122	multidrug resistance protein, putative, expressed
LOC_Os04g38680	-1.4	0.0128	transmembrane amino acid transporter protein, putative, expressed
LOC_Os04g38860	-0.6	0.0123	expressed protein
LOC_Os04g38870	-4	0.000169	14-3-3 protein, putative, expressed
LOC_Os04g38910	-0.8	4.08e-06	atypical receptor-like kinase MARK, putative, expressed
LOC_Os04g39290	-1.21	0.00022	heavy metal transport/detoxification protein, putative, expressed
LOC_Os04g39320	-0.73	0.04	expressed protein
LOC_Os04g40100	-0.64	0.000694	BTBN11 - Bric-a-Brac, Tramtrack, Broad Complex BTB domain with non-phototropic hypocotyl 3 NPH3 domain, expressed
LOC_Os04g40520	-0.89	0.000772	uncharacterized glycosyltransferase, putative, expressed
LOC_Os04g42120	-1.43	0.00129	N-acetyltransferase ESCO2, putative, expressed
LOC_Os04g42850	-1.01	0.00415	expressed protein
LOC_Os04g43210	-1.55	0.000309	transporter family protein, putative, expressed
LOC_Os04g43400	-0.94	0.00287	Os4bglu17 - GH1 gene fragment, expressed
LOC_Os04g43650	-0.62	0.0422	L-allo-threonine aldolase, putative, expressed
LOC_Os04g43660	-2.12	0.0172	expressed protein
LOC_Os04g43800	-0.92	2e-07	phenylalanine ammonia-lyase, putative, expressed
LOC_Os04g43810	-1	0.000223	expressed protein
LOC_Os04g43990	-0.68	0.00493	DUF584 domain containing protein, putative, expressed
LOC_Os04g44230	-0.58	0.0216	cytokinin dehydrogenase precursor, putative, expressed
LOC_Os04g44740	-1.56	0.000434	glycosyltransferase sugar-binding region containing DXD motif, putative, expressed
LOC_Os04g45000	-1.09	0.00012	short-chain dehydrogenase/reductase, putative, expressed
LOC_Os04g45480	-0.68	0.0195	heat shock protein STI, putative, expressed
LOC_Os04g46860	-0.6	0.000133	scarecrow, putative, expressed
LOC_Os04g46880	-1.91	0.037	transporter, major facilitator family, putative, expressed
LOC_Os04g46950	-1.27	0.000273	expressed protein
LOC_Os04g47160	-0.78	2.29e-05	OsSub44 - Putative Subtilisin homologue, expressed
LOC_Os04g47320	-0.58	4.29e-06	uncharacterized mscS family protein, putative, expressed
LOC_Os04g47330	-1.06	2.47e-09	rho-GTPase-activating protein-related, putative, expressed
LOC_Os04g47520	-1.96	0.000185	growth regulator related protein, putative, expressed
LOC_Os04g47860	-1.2	0.00404	ZOS4-11 - C2H2 zinc finger protein, expressed
LOC_Os04g47920	-1.12	0.0475	expressed protein
LOC_Os04g48290	-0.71	2.13e-05	MATE efflux family protein, putative, expressed
LOC_Os04g49370	-0.58	0.019	expressed protein
LOC_Os04g50940	-0.64	0.00154	peptide transporter PTR2, putative, expressed
LOC_Os04g51600	-1.44	0.0175	expressed protein
LOC_Os04g51660	-0.94	7.48e-09	transferase family protein, putative, expressed
LOC_Os04g52190	-0.6	0.0135	vacuolar-sorting receptor precursor, putative, expressed
LOC_Os04g52540	-0.83	0.0152	retrotransposon protein, putative, unclassified, expressed
LOC_Os04g52550	-1.43	0.0463	PAZ domain-containing protein, putative, expressed
LOC_Os04g52670	-1.96	3.21e-08	OsSAUR21 - Auxin-responsive SAUR gene family member, expressed
LOC_Os04g52780	-0.73	0.00102	leucine-rich repeat receptor protein kinase EXS precursor, putative, expressed
LOC_Os04g53150	-1.36	0.000426	peptidase aspartic family protein, putative, expressed
LOC_Os04g53350	-1.16	0.0183	expressed protein
LOC_Os04g53920	-0.89	0.00488	leucoanthocyanidin reductase, putative, expressed
LOC_Os04g54120	-1.07	0.0136	serine/threonine-protein kinase receptor precursor, putative, expressed
LOC_Os04g54830	-0.78	0.00558	expressed protein
LOC_Os04g55850	-1.05	0.0216	nuclease PA3, putative, expressed
LOC_Os04g56840	-1.48	0.043	expressed protein
LOC_Os04g57540	-1.06	0.0127	adenylate kinase, putative, expressed
LOC_Os04g57610	-1.04	0.00766	auxin response factor, putative, expressed
LOC_Os04g58130	-1.66	0.0395	katanin p80 WD40 repeat-containing subunit B1 homolog 1, putative, expressed
LOC_Os04g58180	-0.82	0.0404	WD-40 repeat family protein, putative, expressed
LOC_Os04g58220	-0.77	0.0393	transporter family protein, putative, expressed
LOC_Os04g58230	-0.74	0.0248	transporter family protein, putative, expressed
LOC_Os04g58390	-2.31	3.64e-05	allantoinase, putative, expressed
LOC_Os04g58710	-0.88	0.0013	AMP-binding domain containing protein, expressed
LOC_Os04g58810	-0.75	0.00335	CAF1 family ribonuclease containing protein, putative, expressed
LOC_Os05g02350	-0.85	0.0403	endonuclease/exonuclease/phosphatase family domain containing protein, expressed
LOC_Os05g02520	-1.07	0.0203	cupin domain containing protein, expressed
LOC_Os05g03450	-0.67	0.00229	lectin protein kinase family protein, putative, expressed
LOC_Os05g03630	-0.98	0.0287	dnaJ domain containing protein, expressed
LOC_Os05g03770	-4.04	0.00141	expressed protein
LOC_Os05g04380	-1.73	0.00735	peroxidase precursor, putative, expressed
LOC_Os05g05170	-1.36	0.0177	jacalin-like lectin domain containing protein, expressed
LOC_Os05g05180	-0.66	0.00401	OsGH3.6 - Probable indole-3-acetic acid-amido synthetase, expressed
LOC_Os05g05920	-0.59	0.0246	desiccation-related protein PCC13-62 precursor, putative, expressed
LOC_Os05g07700	-1.43	0.0317	ribosomal protein, putative, expressed
LOC_Os05g11060	-0.96	0.0335	galactosyltransferase family protein, putative, expressed
LOC_Os05g11510	-1.71	0.0251	B-box zinc finger family protein, putative, expressed
LOC_Os05g12220	-5.46	0.00129	hypothetical protein
LOC_Os05g12680	-0.78	0.0328	retrotransposon protein, putative, unclassified, expressed
LOC_Os05g13670	-4.33	0.00032	expressed protein
LOC_Os05g15220	-5.86	6.1e-13	retrotransposon protein, putative, unclassified, expressed
LOC_Os05g15870	-1.77	0.000984	expressed protein
LOC_Os05g16160	-0.58	3.16e-05	malonyl-CoA isoflavone 7-O-glucoside-6-O-malonyltransferase, putative, expressed
LOC_Os05g18730	-0.68	0.0112	generative cell specific-1, putative, expressed
LOC_Os05g20470	-0.74	3.84e-06	expressed protein
LOC_Os05g23050	-0.73	0.0273	expressed protein
LOC_Os05g23820	-1.13	0.00842	retrotransposon, putative, centromere-specific
LOC_Os05g24050	-2.6	0.00113	retrotransposon protein, putative, unclassified, expressed
LOC_Os05g25220	-0.81	0.0185	expressed protein
LOC_Os05g25510	-0.87	0.0148	expressed protein
LOC_Os05g25860	-0.59	0.02	expressed protein
LOC_Os05g27820	-1.52	0.0278	patellin protein, putative, expressed
LOC_Os05g28760	-1.17	1.21e-05	GCRP1 - Glycine and cysteine rich family protein precursor, putative, expressed
LOC_Os05g30310	-2.08	0.0363	transposon protein, putative, unclassified, expressed
LOC_Os05g30500	-2.52	0.00214	expressed protein
LOC_Os05g32440	-1.09	0.00548	expressed protein
LOC_Os05g33000	-0.64	0.0454	E3 ubiquitin-protein ligase MGRN1, putative, expressed
LOC_Os05g37000	-0.7	0.00195	expressed protein
LOC_Os05g37080	-1.01	1.03e-05	No apical meristem protein, putative, expressed
LOC_Os05g38020	-0.97	0.00232	expressed protein
LOC_Os05g38490	-1.41	0.0251	growth regulator related protein, putative, expressed
LOC_Os05g38500	-0.88	0.00694	fasciclin-like arabinogalactan protein, putative, expressed
LOC_Os05g39720	-1.26	0.0403	WRKY70, expressed
LOC_Os05g39840	-1.52	0.00349	expressed protein
LOC_Os05g40050	-0.73	0.0194	receptor-like protein kinase 2 precursor, putative, expressed
LOC_Os05g40510	-0.77	0.00275	expressed protein
LOC_Os05g40540	-0.84	0.0266	expressed protein
LOC_Os05g40580	-0.83	0.0132	expressed protein
LOC_Os05g40770	-1.43	3.2e-06	leucine-rich repeat family protein, putative, expressed
LOC_Os05g41200	-0.67	0.00511	OsCML9 - Calmodulin-related calcium sensor protein, expressed
LOC_Os05g41590	-0.72	0.0285	glycerol-3-phosphate dehydrogenase, putative, expressed
LOC_Os05g41670	-0.66	0.00349	ICE-like protease p20 domain containing protein, putative, expressed
LOC_Os05g42200	-0.91	0.00432	cyclin-B1-1, putative, expressed
LOC_Os05g43870	-0.68	0.0331	myosin heavy chain-related, putative, expressed
LOC_Os05g44030	-0.74	0.048	protein kinase, putative, expressed
LOC_Os05g44270	-0.65	0.00247	VQ domain containing protein, putative, expressed
LOC_Os05g44290	-1.14	0.0108	protein kinase domain containing protein, expressed
LOC_Os05g44770	-0.66	1.24e-08	receptor-like protein kinase 5 precursor, putative, expressed
LOC_Os05g44780	-0.67	0.0378	expressed protein
LOC_Os05g44960	-2.82	0.0332	expressed protein
LOC_Os05g45150	-1.14	0.0241	anthocyanidin 5,3-O-glucosyltransferase, putative, expressed
LOC_Os05g45370	-2.77	0.0318	cell cycle control protein, putative, expressed
LOC_Os05g46170	-0.64	0.0163	expressed protein
LOC_Os05g46750	-0.78	0.00145	STE_MEKK_ste11_MAP3K.18 - STE kinases include homologs to sterile 7, sterile 11 and sterile 20 from yeast, expressed
LOC_Os05g47660	-1.14	0.042	lipid phosphatase protein, putative, expressed
LOC_Os05g47960	-0.72	0.0388	expressed protein
LOC_Os05g49100	-1.08	0.00253	WRKY49, expressed
LOC_Os05g49420	-2.55	1.25e-09	transcription factor, putative, expressed
LOC_Os05g49820	-1.29	0.00112	chloroplast unusual positioning protein, putative, expressed
LOC_Os05g50090	-0.87	7.96e-05	oxidoreductase, 2OG-FeII oxygenase domain containing protein, putative, expressed
LOC_Os05g50700	-0.79	0.00425	WRKY111, expressed
LOC_Os05g50970	-1.1	0.0246	protein phosphatase 2C, putative, expressed
LOC_Os05g51620	-0.98	0.00168	expressed protein
LOC_Os06g01190	-0.78	0.0173	expressed protein
LOC_Os06g01890	-0.83	0.0107	MADS-box transcription factor, putative, expressed
LOC_Os06g03670	-1.82	2.8e-05	dehydration-responsive element-binding protein, putative, expressed
LOC_Os06g03810	-0.89	0.0254	expressed protein
LOC_Os06g03820	-0.83	0.00121	expressed protein
LOC_Os06g04220	-0.73	0.0471	expressed protein
LOC_Os06g04540	-0.67	0.0191	DNA binding protein, putative, expressed
LOC_Os06g04680	-0.59	0.0254	expressed protein
LOC_Os06g05390	-0.63	0.019	expressed protein
LOC_Os06g06390	-0.67	0.0227	NBS-LRR type disease resistance protein, putative, expressed
LOC_Os06g06710	-1.46	0.00144	expressed protein
LOC_Os06g06760	-1.03	0.0466	protein kinase, putative, expressed
LOC_Os06g08350	-0.73	0.0101	expressed protein
LOC_Os06g08570	-1.31	4.79e-15	PPR repeat domain containing protein, putative, expressed
LOC_Os06g08600	-0.83	0.000268	versicolorin reductase, putative, expressed
LOC_Os06g09310	-0.88	0.00472	zinc finger, C3HC4 type domain containing protein, expressed
LOC_Os06g10000	-1.19	7.57e-07	expressed protein
LOC_Os06g10130	-1.24	0.014	expressed protein
LOC_Os06g10160	-0.61	0.0329	tyrosine protein kinase domain containing protein, putative, expressed
LOC_Os06g10520	-1.31	0.0318	pantothenate kinase, putative, expressed
LOC_Os06g10620	-1.52	0.0471	transcription elongation factor SPT5 homolog 1, putative, expressed
LOC_Os06g10990	-0.85	1.9e-05	DnaK family protein, putative, expressed
LOC_Os06g11860	-1.01	0.00209	ethylene-responsive transcription factor, putative, expressed
LOC_Os06g11980	-0.94	0.0269	DUF581 domain containing protein, expressed
LOC_Os06g12230	-1	2e-06	TCP-domain protein, putative, expressed
LOC_Os06g12370	-0.76	4.24e-05	OsFtsH6 FtsH protease, homologue of AtFtsH6, expressed
LOC_Os06g12440	-0.77	0.05	LTPL60 - Protease inhibitor/seed storage/LTP family protein precursor, putative, expressed
LOC_Os06g12450	-0.62	0.00801	soluble starch synthase 2-3, chloroplast precursor, putative, expressed
LOC_Os06g12680	-0.93	0.000288	RING-H2 finger protein, putative, expressed
LOC_Os06g13060	-1.89	0.00104	heat shock protein DnaJ, putative, expressed
LOC_Os06g13160	-0.6	0.00936	viral-response family protein, expressed
LOC_Os06g13320	-0.64	0.0114	protein kinase, putative, expressed
LOC_Os06g13390	-1.69	0.0251	SAM dependent carboxyl methyltransferase, putative, expressed
LOC_Os06g14720	-1.19	0.0185	retrotransposon protein, putative, unclassified
LOC_Os06g16410	-0.62	0.00072	armadillo/beta-catenin repeat family protein, putative, expressed
LOC_Os06g17390	-2.55	5.91e-05	auxin-independent growth promoter protein, putative, expressed
LOC_Os06g17690	-0.77	0.00269	hypothetical protein
LOC_Os06g19130	-0.83	0.033	cadmium tolerance factor, putative, expressed
LOC_Os06g20280	-4	0.00571	retrotransposon protein, putative, Ty3-gypsy subclass, expressed
LOC_Os06g20850	-0.75	0.00012	retrotransposon protein, putative, unclassified
LOC_Os06g21930	-0.69	0.0274	inorganic phosphate transporter, putative, expressed
LOC_Os06g21950	-3.53	0.0265	inorganic phosphate transporter, putative, expressed
LOC_Os06g22340	-0.73	3.71e-06	cytochrome P450, putative, expressed
LOC_Os06g22970	-1.1	0.00373	expressed protein
LOC_Os06g24704	-0.93	0.00882	acyl-coenzyme A oxidase, putative, expressed
LOC_Os06g27860	-2.36	0.00781	poor homologous synapsis 1 protein, putative, expressed
LOC_Os06g28194	-1.11	0.0381	expressed protein
LOC_Os06g29520	-1.07	0.0243	retrotransposon protein, putative, unclassified, expressed
LOC_Os06g29790	-0.92	0.0189	phosphate transporter 1, putative, expressed
LOC_Os06g30730	-1.13	0.00821	ABC-2 type transporter domain containing protein, expressed
LOC_Os06g32550	-4.92	3.09e-05	THION14 - Plant thionin family protein precursor, putative, expressed
LOC_Os06g36380	-2.86	7.08e-14	expressed protein
LOC_Os06g36450	-0.68	0.00526	ferroportin1 domain containing protein, expressed
LOC_Os06g37500	-3.95	0.00136	cytokinin dehydrogenase precursor, putative, expressed
LOC_Os06g37560	-1.33	0.0464	beta-galactosidase precursor, putative, expressed
LOC_Os06g39470	-0.92	5.19e-05	transferase family protein, putative, expressed
LOC_Os06g39590	-0.97	0.0471	OsIAA23 - Auxin-responsive Aux/IAA gene family member, expressed
LOC_Os06g40090	-1.42	5.78e-06	VQ domain containing protein, putative, expressed
LOC_Os06g40500	-1.27	0.0189	expressed protein
LOC_Os06g40510	-0.92	0.0139	CRAL/TRIO domain containing protein, expressed
LOC_Os06g40740	-1.49	0.000956	expressed protein
LOC_Os06g40818	-1.02	0.00139	aspartic proteinase, putative, expressed
LOC_Os06g40870	-0.91	0.0358	expressed protein
LOC_Os06g41030	-0.77	0.0172	DUF1680 domain containing protein, putative, expressed
LOC_Os06g41710	-1.12	0.0342	CW-type Zinc Finger, putative, expressed
LOC_Os06g41910	-0.69	0.0455	expressed protein
LOC_Os06g42070	-1.45	0.0356	expressed protein
LOC_Os06g43090	-1.16	6.84e-09	MYB transcription factor TaMYB1, putative, expressed
LOC_Os06g43170	-2.44	8.06e-08	transposon protein, putative, unclassified, expressed
LOC_Os06g43420	-0.62	0.00286	cytochrome P450, putative, expressed
LOC_Os06g43990	-1.06	0.0153	expressed protein
LOC_Os06g44010	-1.08	0.00384	WRKY28, expressed
LOC_Os06g44040	-0.64	0.000123	DOMON domain containing protein, expressed
LOC_Os06g44240	-0.73	6.09e-05	gp176, putative, expressed
LOC_Os06g44250	-5.1	0.00916	haemolysin-III, putative, expressed
LOC_Os06g44260	-1.34	0.0121	synthase, putative, expressed
LOC_Os06g44900	-1.39	0.0304	leaf senescence related protein, putative, expressed
LOC_Os06g45010	-1.3	0.0278	expressed protein
LOC_Os06g45620	-0.8	0.000308	expressed protein
LOC_Os06g45630	-0.58	0.00216	expressed protein
LOC_Os06g46340	-0.71	0.003	glycosyl hydrolase, family 31, putative, expressed
LOC_Os06g46560	-0.88	0.00423	myb-like DNA-binding domain containing protein, expressed
LOC_Os06g46910	-1.4	4.44e-07	ZOS6-07 - C2H2 zinc finger protein, expressed
LOC_Os06g47760	-3.97	0.0318	phytosulfokine receptor precursor, putative, expressed
LOC_Os06g48170	-0.59	0.019	glycosyl hydrolases family 16, putative, expressed
LOC_Os06g48500	-1.09	1.52e-06	expressed protein
LOC_Os06g49310	-0.99	0.000156	MATE efflux family protein, putative, expressed
LOC_Os06g49440	-3.68	0.00374	serine esterase, putative, expressed
LOC_Os06g49880	-1.22	2.43e-08	B-box zinc finger family protein, putative, expressed
LOC_Os06g50090	-0.59	0.039	expressed protein
LOC_Os06g51050	-0.94	0.00567	CHIT7 - Chitinase family protein precursor, expressed
LOC_Os07g02330	-0.72	2.8e-05	protein phosphatase 2C, putative, expressed
LOC_Os07g04150	-2.79	3.08e-28	stress-induced protein, putative, expressed
LOC_Os07g04220	-1.63	0.0318	wound and phytochrome signaling involved receptor like kinase, putative, expressed
LOC_Os07g04310	-1.33	0.0283	expressed protein
LOC_Os07g04600	-1.18	0.0112	hypothetical protein
LOC_Os07g04650	-1.44	0.0106	zinc finger C-x8-C-x5-C-x3-H type family protein, expressed
LOC_Os07g04900	-0.86	4.98e-06	NBS-LRR disease resistance protein, putative, expressed
LOC_Os07g04930	-0.68	0.0445	retrotransposon protein, putative, unclassified, expressed
LOC_Os07g05420	-1.36	5.18e-06	anthocyanidin 3-O-glucosyltransferase, putative, expressed
LOC_Os07g05640	-0.94	9.87e-08	transporter family protein, putative, expressed
LOC_Os07g05710	-1.01	0.0395	expressed protein
LOC_Os07g05740	-5.55	1.93e-13	receptor-like protein kinase 2 precursor, putative, expressed
LOC_Os07g05940	-2.19	0.00405	9-cis-epoxycarotenoid dioxygenase 1, chloroplast precursor, putative, expressed
LOC_Os07g06080	-1.16	0.000425	FAD dependent oxidoreductase domain containing protein, expressed
LOC_Os07g06490	-1	0.000272	DNA binding protein, putative, expressed
LOC_Os07g06800	-1.52	0.0154	3-oxo-5-alpha-steroid 4-dehydrogenase, putative, expressed
LOC_Os07g07340	-2.42	3.25e-11	glucan endo-1,3-beta-glucosidase precursor, putative, expressed
LOC_Os07g07400	-1.22	0.00584	zinc finger A20 and AN1 domain-containing stress-associated protein, putative, expressed
LOC_Os07g07990	-1.1	6.32e-07	uncharacterized protein At4g06744 precursor, putative, expressed
LOC_Os07g08150	-5.26	4e-09	early light-induced protein, chloroplast precursor, putative, expressed
LOC_Os07g08160	-3.6	3.2e-13	early light-induced protein, chloroplast precursor, putative, expressed
LOC_Os07g08540	-0.62	0.000244	auxin response factor 20, putative, expressed
LOC_Os07g08750	-0.74	0.00247	STE_PAK_Ste20_Slob_Wnk.1 - STE kinases include homologs to sterile 7, sterile 11 and sterile 20 from yeast, expressed
LOC_Os07g08850	-0.84	0.00748	expressed protein
LOC_Os07g09190	-0.98	2.89e-05	transketolase, putative, expressed
LOC_Os07g10630	-0.69	0.00571	expressed protein
LOC_Os07g12040	-0.78	0.0153	hypothetical protein
LOC_Os07g13930	-0.7	0.00433	OsFBX231 - F-box domain containing protein, expressed
LOC_Os07g15110	-0.94	0.00749	retrotransposon protein, putative, unclassified, expressed
LOC_Os07g15540	-0.96	0.0149	ethylene receptor, putative, expressed
LOC_Os07g16800	-0.59	0.000504	OsFBX233 - F-box domain containing protein, expressed
LOC_Os07g16990	-1.38	0.0384	retrotransposon protein, putative, Ty1-copia subclass, expressed
LOC_Os07g18460	-1.98	0.000406	expressed protein
LOC_Os07g18560	-0.75	0.00741	OsFBLD6 - F-box, LRR and FBD domain containing protein, expressed
LOC_Os07g18570	-0.83	0.02	expressed protein
LOC_Os07g18710	-0.77	0.000338	OsFBLD8 - F-box, LRR and FBD domain containing protein, expressed
LOC_Os07g18810	-0.85	0.000739	retrotransposon protein, putative, unclassified, expressed
LOC_Os07g22710	-2.26	0.000836	CAMK_CAMK_like.32 - CAMK includes calcium/calmodulin depedent protein kinases, expressed
LOC_Os07g22770	-0.82	0.0165	AP2 domain containing protein, expressed
LOC_Os07g23980	-5.78	0.000132	retrotransposon protein, putative, unclassified, expressed
LOC_Os07g26190	-2.2	2.42e-05	retrotransposon protein, putative, unclassified
LOC_Os07g26730	-1.26	6.04e-05	expressed protein
LOC_Os07g27330	-1.08	0.0319	no apical meristem protein, expressed
LOC_Os07g27970	-1.15	0.00571	O-methyltransferase, putative, expressed
LOC_Os07g27980	-0.78	0.00122	BBTI10 - Bowman-Birk type bran trypsin inhibitor precursor, expressed
LOC_Os07g28850	-0.74	0.00333	retrotransposon protein, putative, unclassified, expressed
LOC_Os07g28980	-1.25	0.0232	expressed protein
LOC_Os07g31500	-0.97	6.54e-12	leucine-rich repeat receptor protein kinase EXS precursor, putative, expressed
LOC_Os07g31770	-0.8	2.04e-05	chalcone synthase, putative, expressed
LOC_Os07g32170	-0.78	0.0228	OsSPL13 - SBP-box gene family member, expressed
LOC_Os07g32570	-1.57	2.37e-11	OsAPRL1 adenosine 5'-phosphosulfate reductase-like OsAPRL1, expressed
LOC_Os07g32610	-0.73	0.0291	expressed protein
LOC_Os07g32790	-0.66	0.00368	ankyrin repeat domain containing protein, expressed
LOC_Os07g33120	-0.61	8.49e-06	expressed protein
LOC_Os07g33270	-0.77	0.00578	DUF584 domain containing protein, putative, expressed
LOC_Os07g36500	-0.72	0.0232	Core histone H2A/H2B/H3/H4 domain containing protein, putative, expressed
LOC_Os07g36610	-0.62	0.00111	CSLF9 - cellulose synthase-like family F; beta1,3;1,4 glucan synthase, expressed
LOC_Os07g37920	-1.61	0.00326	no apical meristem protein, putative, expressed
LOC_Os07g39110	-0.62	0.00082	AP2/EREBP transcription factor BABY BOOM, putative, expressed
LOC_Os07g39570	-0.91	0.00511	expressed protein
LOC_Os07g39740	-0.99	0.0339	GDSL-like lipase/acylhydrolase, putative, expressed
LOC_Os07g39850	-0.85	0.0176	expressed protein
LOC_Os07g39950	-0.96	0.0406	mitotic checkpoint protein, putative, expressed
LOC_Os07g40020	-1.77	0.0128	GRAS family transcription factor domain containing protein, expressed
LOC_Os07g40040	-4.07	0.0157	expressed protein
LOC_Os07g40390	-0.82	0.00182	expressed protein
LOC_Os07g40434	-6.07	2.43e-05	retrotransposon protein, putative, unclassified, expressed
LOC_Os07g40780	-0.74	0.00878	ZOS7-11 - C2H2 zinc finger protein, expressed
LOC_Os07g41220	-0.6	0.021	peptidase aspartic family protein, putative, expressed
LOC_Os07g41320	-1.58	0.00355	COBRA-like protein precursor, putative, expressed
LOC_Os07g42220	-0.88	0.0246	expressed protein
LOC_Os07g43910	-1.93	0.00133	hypothetical protein
LOC_Os07g44100	-1.1	2.23e-05	expressed protein
LOC_Os07g44410	-0.58	0.00534	WD40-like Beta Propeller Repeat family protein, expressed
LOC_Os07g44780	-3.66	0.00146	GDSL-like lipase/acylhydrolase, putative, expressed
LOC_Os07g44950	-1.06	0.0175	bZIP transcription factor domain containing protein, expressed
LOC_Os07g45310	-0.88	0.0206	BSD domain-containing protein, putative, expressed
LOC_Os07g45760	-3.19	5.01e-05	expressed protein
LOC_Os07g46490	-0.74	0.0367	phosphatidylinositol-4-phosphate 5-kinase, putative, expressed
LOC_Os07g46852	-1.09	1.02e-07	sex determination protein tasselseed-2, putative, expressed
LOC_Os07g48940	-0.59	0.026	OsFBDUF39 - F-box and DUF domain containing protein, expressed
LOC_Os08g02190	-1.15	0.00475	expressed protein
LOC_Os08g02490	-0.76	0.0057	AT hook motif domain containing protein, expressed
LOC_Os08g02990	-0.81	0.0225	retrotransposon protein, putative, unclassified, expressed
LOC_Os08g03310	-0.83	6.61e-05	zinc finger family protein, putative, expressed
LOC_Os08g03350	-0.91	0.00698	amino acid transporter, putative, expressed
LOC_Os08g04540	-0.68	0.00563	decarboxylase, putative, expressed
LOC_Os08g04780	-0.88	0.0109	amine oxidase, putative, expressed
LOC_Os08g05270	-0.86	0.00521	retrotransposon protein, putative, unclassified, expressed
LOC_Os08g05290	-0.88	2.34e-06	receptor-like protein kinase 5 precursor, putative, expressed
LOC_Os08g05550	-1.66	0.0114	expressed protein
LOC_Os08g07970	-0.76	0.0335	transcription factor, putative, expressed
LOC_Os08g09110	-0.63	0.0465	NB-ARC domain containing protein, expressed
LOC_Os08g09460	-1.5	0.00466	OsFBX267 - F-box domain containing protein, expressed
LOC_Os08g12350	-0.79	0.00384	retrotransposon protein, putative, Ty3-gypsy subclass, expressed
LOC_Os08g12520	-1.41	0.0293	expressed protein
LOC_Os08g13030	-1.53	0.0459	MBTB21 - Bric-a-Brac, Tramtrack, Broad Complex BTB domain with Meprin and TRAF Homology MATH domain, expressed
LOC_Os08g13090	-0.67	0.0124	BTB/POZ domain containing protein, expressed
LOC_Os08g13840	-0.6	0.00347	WRKY25, expressed
LOC_Os08g13920	-0.64	0.0298	glycosyl hydrolases family 16, putative, expressed
LOC_Os08g16570	-0.69	0.00422	expressed protein
LOC_Os08g17680	-1.48	0.00702	stromal cell-derived factor 2-like protein precursor, putative, expressed
LOC_Os08g17760	-1.61	0.000286	expressed protein
LOC_Os08g17770	-1.11	3.47e-05	expressed protein
LOC_Os08g17784	-6.38	2.02e-06	purple acid phosphatase, putative, expressed
LOC_Os08g17960	-2.04	0.00325	hypothetical protein
LOC_Os08g18974	-1.53	0.00804	expressed protein
LOC_Os08g18980	-0.62	0.00684	expressed protein
LOC_Os08g19000	-0.6	0.00313	retrotransposon protein, putative, unclassified
LOC_Os08g19490	-0.92	0.0302	expressed protein
LOC_Os08g20140	-1.11	0.0148	retrotransposon protein, putative, unclassified
LOC_Os08g20420	-2.63	2.3e-06	MGD2, putative, expressed
LOC_Os08g20440	-1.01	0.00164	OsMADS69 - MADS-box family gene with M-alpha type-box, expressed
LOC_Os08g22430	-0.86	0.0387	retrotransposon protein, putative, unclassified
LOC_Os08g24190	-1.68	0.0073	OsFBX286 - F-box domain containing protein, expressed
LOC_Os08g25210	-1.8	0.0194	expressed protein
LOC_Os08g27350	-1.88	0.0228	transposon protein, putative, unclassified, expressed
LOC_Os08g28020	-0.61	0.0288	retrotransposon protein, putative, Ty1-copia subclass
LOC_Os08g28130	-0.8	0.0491	retrotransposon protein, putative, unclassified
LOC_Os08g28540	-0.62	0.000452	resistance protein LR10, putative, expressed
LOC_Os08g30230	-1.28	0.0189	conserved hypothetical protein
LOC_Os08g31010	-1.39	0.00288	retrotransposon protein, putative, unclassified, expressed
LOC_Os08g31610	-0.61	0.00989	hypothetical protein
LOC_Os08g31960	-0.68	0.00677	expressed protein
LOC_Os08g31990	-0.66	0.0409	expressed protein
LOC_Os08g33150	-0.93	0.0395	MYB family transcription factor, putative, expressed
LOC_Os08g33740	-1.08	0.00876	CSLA11 - cellulose synthase-like family A, expressed
LOC_Os08g34150	-0.98	0.00148	OsTIL-2 Temperature-induced lipocalin-2, expressed
LOC_Os08g34580	-0.68	0.000105	trehalose-6-phosphate synthase, putative, expressed
LOC_Os08g35090	-1.03	0.0148	OsSub56 - Putative Subtilisin homologue, expressed
LOC_Os08g35210	-1.09	5.23e-07	ferric reductase, putative, expressed
LOC_Os08g36010	-1.29	0.00203	OsFBX295 - F-box domain containing protein, expressed
LOC_Os08g36920	-4.18	0.00352	AP2 domain containing protein, expressed
LOC_Os08g37345	-0.9	9.68e-07	DNA binding protein, putative, expressed
LOC_Os08g37432	-0.77	0.0389	MATE efflux family protein, putative, expressed
LOC_Os08g37570	-0.63	8.67e-05	spotted leaf 11, putative, expressed
LOC_Os08g37700	-0.88	0.0042	RNA recognition motif containing protein, putative, expressed
LOC_Os08g37840	-1.24	0.00179	phosphate-induced protein 1 conserved region domain containing protein, expressed
LOC_Os08g38210	-1.53	0.0017	transcription factor BIM2, putative, expressed
LOC_Os08g38560	-0.75	1.95e-07	receptor-like protein kinase 2 precursor, putative, expressed
LOC_Os08g38890	-0.65	0.021	expressed protein
LOC_Os08g38900	-0.69	0.0244	caffeoyl-CoA O-methyltransferase, putative, expressed
LOC_Os08g38910	-0.91	0.0341	caffeoyl-CoA O-methyltransferase, putative, expressed
LOC_Os08g39680	-4.05	4.29e-07	expressed protein
LOC_Os08g39980	-0.7	0.016	DNA-binding bromodomain-containing protein, putative, expressed
LOC_Os08g40210	-0.71	0.0187	expressed protein
LOC_Os08g40500	-0.83	0.00333	expressed protein
LOC_Os08g40615	-1.12	4.24e-05	expressed protein
LOC_Os08g41000	-0.68	0.0128	extracellular ligand-gated ion channel, putative, expressed
LOC_Os08g41030	-0.72	0.0104	AP2 domain containing protein, expressed
LOC_Os08g41340	-2.64	0.0322	ras-related protein, putative, expressed
LOC_Os08g41440	-0.6	0.00561	UDP-glucuronate 4-epimerase, putative, expressed
LOC_Os08g41940	-1.64	0.00801	OsSPL16 - SBP-box gene family member, expressed
LOC_Os08g43090	-0.7	0.000462	bZIP family transcription factor, putative, expressed
LOC_Os08g43190	-0.77	0.0498	dehydrogenase, putative, expressed
LOC_Os08g43570	-1.35	0.00895	beta-galactosidase precursor, putative, expressed
LOC_Os08g43654	-1.08	0.0302	MATE efflux family protein, putative, expressed
LOC_Os08g44620	-1.08	0.0313	zinc-binding protein, putative, expressed
LOC_Os08g44830	-0.75	0.0322	ZOS8-14 - C2H2 zinc finger protein, expressed
LOC_Os08g44840	-0.78	0.0294	transferase family protein, putative, expressed
LOC_Os09g00999	-2.32	1.55e-45	expressed protein
LOC_Os09g01000	-3	1.07e-105	expressed protein
LOC_Os09g02160	-0.95	0.023	DEFL47 - Defensin and Defensin-like DEFL family, expressed
LOC_Os09g02860	-1.29	0.0155	expressed protein
LOC_Os09g03500	-1.28	0.000432	ZOS9-01 - C2H2 zinc finger protein, expressed
LOC_Os09g03890	-1.32	0.0475	octicosapeptide/Phox/Bem1p, putative, expressed
LOC_Os09g05030	-0.67	0.0027	armadillo/beta-catenin-like repeat family protein, expressed
LOC_Os09g11150	-0.77	0.00232	retrotransposon, putative, centromere-specific, expressed
LOC_Os09g13780	-2.07	2.28e-05	retrotransposon protein, putative, unclassified, expressed
LOC_Os09g14580	-1.17	0.0363	protein kinase domain containing protein, expressed
LOC_Os09g14930	-0.59	0.00543	retrotransposon protein, putative, Ty1-copia subclass, expressed
LOC_Os09g15330	-0.63	0.000429	transporter family protein, putative, expressed
LOC_Os09g15680	-0.75	0.0359	caltractin, putative, expressed
LOC_Os09g16170	-2.99	0.0026	expressed protein
LOC_Os09g16200	-1.05	0.00677	expressed protein
LOC_Os09g18080	-0.94	0.0393	retrotransposon protein, putative, Ty1-copia subclass, expressed
LOC_Os09g18200	-1.12	0.00416	retrotransposon protein, putative, unclassified, expressed
LOC_Os09g18310	-2.76	0.00183	retrotransposon protein, putative, unclassified
LOC_Os09g20340	-0.85	0.0363	DUF630/DUF632 domains containing protein, putative, expressed
LOC_Os09g20400	-0.81	0.0173	expressed protein
LOC_Os09g20510	-0.67	0.00144	transporter, putative, expressed
LOC_Os09g21120	-1.04	0.0138	armadillo/beta-catenin repeat family protein, putative, expressed
LOC_Os09g21210	-0.61	0.00319	beta-glucan-binding protein 4, putative, expressed
LOC_Os09g21720	-1.49	0.000636	expressed protein
LOC_Os09g22010	-1.6	0.012	retrotransposon protein, putative, Ty3-gypsy subclass, expressed
LOC_Os09g22120	-3.65	3.76e-05	retrotransposon protein, putative, unclassified, expressed
LOC_Os09g23350	-1.51	0.003	trehalose synthase, putative, expressed
LOC_Os09g23530	-1.34	0.000189	dehydrogenase, putative, expressed
LOC_Os09g23560	-1.21	0.00031	dehydrogenase, putative, expressed
LOC_Os09g24520	-3.55	0.00036	pentatricopeptide, putative, expressed
LOC_Os09g25060	-6.61	3.87e-07	WRKY76, expressed
LOC_Os09g25070	-1.6	0.0193	WRKY62, expressed
LOC_Os09g25610	-0.58	0.0228	class I glutamine amidotransferase, putative, expressed
LOC_Os09g26660	-0.61	0.0352	ferric reductase, putative, expressed
LOC_Os09g26780	-0.76	0.0111	zinc-finger protein, putative, expressed
LOC_Os09g26999	-0.77	0.0217	keratin-associated protein 5-4, putative, expressed
LOC_Os09g27080	-0.62	0.0354	growth regulator related protein, putative, expressed
LOC_Os09g27110	-0.89	0.000682	expressed protein
LOC_Os09g28470	-1.54	0.0319	leucine-rich repeat family protein, putative, expressed
LOC_Os09g28690	-0.96	4.06e-11	gibberellin receptor GID1L2, putative, expressed
LOC_Os09g28700	-0.93	0.00665	expressed protein
LOC_Os09g28710	-0.71	0.00722	expressed protein
LOC_Os09g28720	-1.37	8.22e-06	alpha/beta hydrolase fold, putative, expressed
LOC_Os09g28850	-0.69	0.035	expressed protein
LOC_Os09g29660	-0.93	0.00873	white-brown complex homolog protein 11, putative, expressed
LOC_Os09g29910	-1	0.000283	expressed protein
LOC_Os09g29930	-1.44	0.000814	transcription factor BIM2, putative, expressed
LOC_Os09g29940	-0.66	0.0383	auxin-independent growth promoter protein, putative, expressed
LOC_Os09g30454	-0.67	0.0363	OsWAK87 - OsWAK receptor-like protein kinase, expressed
LOC_Os09g31130	-0.89	7.39e-05	citrate transporter, putative, expressed
LOC_Os09g31970	-1.03	1.19e-05	3-hydroxy-3-methylglutaryl-coenzyme A reductase, putative, expressed
LOC_Os09g32550	-0.74	0.00209	glucan endo-1,3-beta-glucosidase precursor, putative, expressed
LOC_Os09g32580	-0.76	0.0224	expressed protein
LOC_Os09g32670	-0.97	0.000105	UDP-glucuronate 4-epimerase, putative, expressed
LOC_Os09g32952	-0.8	0.0295	L-ascorbate oxidase precursor, putative, expressed
LOC_Os09g35800	-1.67	0.0493	UDP-glucose 4-epimerase, putative, expressed
LOC_Os09g35860	-0.89	0.000144	ras-related protein, putative, expressed
LOC_Os09g35940	-0.78	0.00994	cytochrome P450, putative, expressed
LOC_Os09g36320	-0.79	0.0361	tyrosine protein kinase domain containing protein, putative, expressed
LOC_Os09g36750	-1.4	0.000777	L-ascorbate peroxidase 4, putative, expressed
LOC_Os09g38460	-1.49	0.0413	expressed protein
LOC_Os09g38620	-1.81	0.00168	NADPH reductase, putative, expressed
LOC_Os09g38640	-0.69	0.00951	IBR domain containing protein, putative, expressed
LOC_Os09g38850	-0.81	0.00796	OsWAK91 - OsWAK receptor-like protein kinase, expressed
LOC_Os09g38870	-0.98	0.00316	expressed protein
LOC_Os09g38930	-0.67	0.00709	expressed protein
LOC_Os09g39610	-2.35	0.0156	expressed protein
LOC_Os10g03930	-1.79	0.00927	OsFBX355 - F-box domain containing protein, expressed
LOC_Os10g04140	-1.53	0.0409	transposon protein, putative, CACTA, En/Spm sub-class, expressed
LOC_Os10g04290	-0.65	0.000565	transposon protein, putative, CACTA, En/Spm sub-class, expressed
LOC_Os10g04930	-3.96	0.00135	expressed protein
LOC_Os10g07050	-0.88	0.00536	expressed protein
LOC_Os10g07578	-7.11	1.14e-08	retrotransposon protein, putative, unclassified, expressed
LOC_Os10g08670	-0.63	0.00354	chalcone synthase, putative, expressed
LOC_Os10g09870	-5.86	8.21e-05	HVA22, putative, expressed
LOC_Os10g10540	-1.15	0.03	cysteine-rich repeat secretory protein precursor, putative, expressed
LOC_Os10g10620	-1	0.0306	invertase/pectin methylesterase inhibitor family protein, putative, expressed
LOC_Os10g12220	-2.11	0.0109	retrotransposon protein, putative, Ty3-gypsy subclass
LOC_Os10g12730	-0.81	0.0257	retrotransposon protein, putative, unclassified, expressed
LOC_Os10g12804	-2.73	4.15e-12	retrotransposon protein, putative, unclassified, expressed
LOC_Os10g13650	-4.12	0.000309	hypothetical protein
LOC_Os10g16550	-2.54	3.16e-05	retrotransposon protein, putative, Ty3-gypsy subclass, expressed
LOC_Os10g19894	-3.13	0.0124	expressed protein
LOC_Os10g21040	-0.61	0.00405	expressed protein
LOC_Os10g21690	-3.12	9.67e-05	EDA28/MEE23, putative, expressed
LOC_Os10g22300	-0.95	0.00156	resistance protein, putative, expressed
LOC_Os10g23080	-1.44	4.87e-07	expressed protein
LOC_Os10g24370	-2.34	0.000316	retrotransposon, putative, centromere-specific, expressed
LOC_Os10g25230	-1.02	0.00723	ZIM domain containing protein, putative, expressed
LOC_Os10g25290	-1.08	5.04e-05	ZIM domain containing protein, putative, expressed
LOC_Os10g25890	-1.12	0.0126	retrotransposon protein, putative, unclassified, expressed
LOC_Os10g26110	-0.6	0.00494	decarboxylase, putative, expressed
LOC_Os10g26240	-0.58	0.0476	no apical meristem protein, putative, expressed
LOC_Os10g26510	-0.99	0.00823	expressed protein
LOC_Os10g27350	-0.78	0.00384	DUF584 domain containing protein, putative, expressed
LOC_Os10g28420	-0.78	0.000387	IQ calmodulin-binding motif family protein, putative, expressed
LOC_Os10g28530	-0.85	0.00624	expressed protein
LOC_Os10g29220	-0.62	0.0177	MBTB48 - Bric-a-Brac, Tramtrack, Broad Complex BTB domain with Meprin and TRAF Homology MATH domain, expressed
LOC_Os10g29680	-0.83	2.19e-06	expressed protein
LOC_Os10g29880	-0.72	0.00449	expressed protein
LOC_Os10g31170	-0.88	0.0133	plant protein of unknown function domain containing protein, expressed
LOC_Os10g31440	-0.76	0.0429	retrotransposon protein, putative, unclassified, expressed
LOC_Os10g31460	-0.91	0.0189	retrotransposon protein, putative, unclassified, expressed
LOC_Os10g31510	-1.5	0.00522	glycine-rich cell wall structural protein 2 precursor, putative, expressed
LOC_Os10g31910	-6.7	2.18e-07	pectate lyase precursor, putative, expressed
LOC_Os10g32600	-4.97	0.0186	MYB family transcription factor, putative, expressed
LOC_Os10g32680	-0.84	0.0154	expressed protein
LOC_Os10g33040	-2.97	0.000923	receptor-like protein kinase precursor, putative, expressed
LOC_Os10g33380	-2.93	0.0055	transposon protein, putative, unclassified
LOC_Os10g34960	-1.61	0.0202	ubiquitin family protein, putative, expressed
LOC_Os10g35040	-1.56	2.04e-06	receptor kinase like protein, putative, expressed
LOC_Os10g35604	-1.05	0.0115	expressed protein
LOC_Os10g35660	-2.46	0.00195	MYB family transcription factor, putative, expressed
LOC_Os10g36520	-0.69	0.00292	expressed protein
LOC_Os10g36710	-1.79	0.00153	CAMK_CAMK_like.40 - CAMK includes calcium/calmodulin depedent protein kinases, expressed
LOC_Os10g37100	-1.08	0.000265	cytochrome P450, putative, expressed
LOC_Os10g37240	-0.73	0.000463	expressed protein
LOC_Os10g37260	-1.22	0.00347	fringe-related protein, putative, expressed
LOC_Os10g37640	-1.14	0.0471	HIT zinc finger domain containing protein, expressed
LOC_Os10g38800	-1.97	5.01e-05	leucine-rich repeat transmembrane protein kinase, putative, expressed
LOC_Os10g38820	-1	0.000655	bZIP family transcription factor, putative, expressed
LOC_Os10g39210	-1.06	0.0462	heavy metal-associated domain containing protein, expressed
LOC_Os10g39460	-0.66	0.00119	selenium-binding protein-like, putative, expressed
LOC_Os10g40324	-0.95	6.09e-06	expressed protein
LOC_Os10g40360	-2.35	0.00447	proline oxidase, mitochondrial precursor, putative, expressed
LOC_Os10g40370	-0.71	0.0133	expressed protein
LOC_Os10g40600	-1.04	3.78e-06	peptide transporter PTR2, putative, expressed
LOC_Os10g40660	-0.72	0.0373	ZOS10-07 - C2H2 zinc finger protein, expressed
LOC_Os10g41130	-0.87	0.033	AP2 domain containing protein, expressed
LOC_Os10g41420	-0.8	0.0303	expressed protein
LOC_Os10g41660	-0.61	0.00393	zinc finger, C3HC4 type domain containing protein, expressed
LOC_Os11g01780	-0.71	0.0106	F-box/LRR-repeat protein 3, putative, expressed
LOC_Os11g03600	-0.65	0.0159	harpin-induced protein 1 domain containing protein, expressed
LOC_Os11g03840	-0.61	0.000402	D-mannose binding lectin family protein, expressed
LOC_Os11g04380	-1.1	0.00328	domain of unknown function, DUF250 domain containing protein, expressed
LOC_Os11g05280	-0.6	0.0164	expressed protein
LOC_Os11g05380	-1.39	8.64e-10	cytochrome P450, putative, expressed
LOC_Os11g05400	-0.78	0.0131	Ser/Thr protein phosphatase family protein, putative, expressed
LOC_Os11g05590	-0.9	0.0102	expressed protein
LOC_Os11g05800	-0.94	5.01e-05	HVA22, putative, expressed
LOC_Os11g07090	-0.74	0.00567	pectinesterase, putative, expressed
LOC_Os11g08100	-1	0.00652	eukaryotic aspartyl protease domain containing protein, expressed
LOC_Os11g08400	-0.63	5.54e-07	expressed protein
LOC_Os11g08440	-0.63	5.61e-09	DnaK family protein, putative, expressed
LOC_Os11g08707	-1.27	0.00576	expressed protein
LOC_Os11g11740	-0.62	0.0491	expressed protein
LOC_Os11g12620	-1.55	0.000223	receptor protein kinase CLAVATA1 precursor, putative, expressed
LOC_Os11g13530	-0.66	0.000595	serpin domain containing protein, putative, expressed
LOC_Os11g14280	-4.04	0.00449	transposon protein, putative, unclassified, expressed
LOC_Os11g14590	-0.75	0.0397	expressed protein
LOC_Os11g14910	-1.35	0.0353	NADP-dependent oxidoreductase, putative, expressed
LOC_Os11g15340	-1.55	0.00121	SAM dependent carboxyl methyltransferase family protein, putative, expressed
LOC_Os11g16760	-0.7	0.000464	hypothetical protein
LOC_Os11g17390	-5.92	5.01e-05	retrotransposon protein, putative, Ty1-copia subclass, expressed
LOC_Os11g18220	-0.69	0.0348	hypothetical protein
LOC_Os11g18670	-0.68	0.000694	ubiquitin family protein, putative, expressed
LOC_Os11g22350	-2.92	0.015	white-brown complex homolog protein, putative, expressed
LOC_Os11g22360	-1.05	3.29e-05	expressed protein
LOC_Os11g25780	-0.79	0.000162	PB1 domain containing protein, expressed
LOC_Os11g26150	-0.59	0.0115	expressed protein
LOC_Os11g26725	-0.65	0.0493	expressed protein
LOC_Os11g26750	-0.95	0.0446	dehydrin, putative, expressed
LOC_Os11g26770	-0.62	0.0111	transposon protein, putative, unclassified, expressed
LOC_Os11g26990	-1.03	0.0131	expressed protein
LOC_Os11g28104	-4.9	0.0255	TKL_IRAK_DUF26-lf.4 - DUF26 kinases have homology to DUF26 containing loci, expressed
LOC_Os11g28220	-1.41	0.00311	expressed protein
LOC_Os11g29290	-0.67	1.39e-05	cytochrome P450, putative, expressed
LOC_Os11g30430	-1.34	0.00119	expressed protein
LOC_Os11g31020	-1.41	0.0174	transposon protein, putative, Pong sub-class, expressed
LOC_Os11g31340	-4.03	0.000946	no apical meristem protein, putative, expressed
LOC_Os11g31380	-0.64	0.0101	no apical meristem protein, putative, expressed
LOC_Os11g31950	-0.58	0.0107	expressed protein
LOC_Os11g36810	-2.82	0.0336	expressed protein
LOC_Os11g37410	-1.99	0.0154	expressed protein
LOC_Os11g38180	-1.48	0.00244	OsFBDUF59 - F-box and DUF domain containing protein, expressed
LOC_Os11g38190	-1.08	0.0285	expressed protein
LOC_Os11g39750	-0.74	0.0156	expressed protein
LOC_Os11g40590	-0.6	0.0234	DUF1399 containing protein, putative, expressed
LOC_Os11g41210	-0.76	0.00307	disease resistance protein RPM1, putative, expressed
LOC_Os11g41300	-0.64	0.0382	MBTB65 - Bric-a-Brac, Tramtrack, Broad Complex BTB domain with Meprin and TRAF Homology MATH domain, expressed
LOC_Os11g41320	-1.03	0.00423	hypothetical protein
LOC_Os11g41360	-1.47	1.17e-07	expressed protein
LOC_Os11g41380	-0.83	2.35e-11	transposon protein, putative, unclassified, expressed
LOC_Os11g41760	-1.21	0.0261	retrotransposon protein, putative, Ty3-gypsy subclass, expressed
LOC_Os11g41780	-2.22	0.00415	transposon protein, putative, CACTA, En/Spm sub-class, expressed
LOC_Os11g42200	-0.6	0.0381	laccase precursor protein, putative, expressed
LOC_Os11g43040	-0.62	0.0338	retrotransposon protein, putative, unclassified, expressed
LOC_Os11g44190	-1.34	0.00772	retrotransposon protein, putative, unclassified, expressed
LOC_Os11g44300	-0.77	0.0082	expressed protein
LOC_Os11g44950	-0.98	0.0306	glycosyl hydrolase family 3 protein, putative, expressed
LOC_Os11g45970	-1.56	0.0106	NBS-LRR disease resistance protein, putative, expressed
LOC_Os11g48100	-1.24	0.0479	expressed protein
LOC_Os12g01970	-1.07	5.45e-06	F-box family protein, putative, expressed
LOC_Os12g02380	-0.87	0.00823	elongation factor P, putative, expressed
LOC_Os12g03370	-0.63	0.0218	harpin-induced protein 1 domain containing protein, expressed
LOC_Os12g03720	-1.11	0.0395	glucosamine--fructose-6-phosphate aminotransferase 1, putative, expressed
LOC_Os12g04130	-0.62	0.0491	OsFBO23 - F-box and other domain containing protein, expressed
LOC_Os12g04210	-0.83	0.0207	mitochondrial glycoprotein, putative, expressed
LOC_Os12g04250	-1.57	9.88e-05	retrotransposon protein, putative, Ty3-gypsy subclass, expressed
LOC_Os12g05120	-0.86	1.81e-05	receptor kinase, putative, expressed
LOC_Os12g05180	-0.63	0.00416	avr9/Cf-9 rapidly elicited protein, putative, expressed
LOC_Os12g06180	-0.99	0.00424	HVA22, putative, expressed
LOC_Os12g06780	-0.58	0.0104	expressed protein
LOC_Os12g07100	-0.69	0.00189	expressed protein
LOC_Os12g07470	-1.48	0.0075	expressed protein
LOC_Os12g07480	-0.78	0.00157	TCP family transcription factor, putative, expressed
LOC_Os12g07550	-0.6	0.0471	expressed protein
LOC_Os12g08700	-5.99	5.23e-08	expressed protein
LOC_Os12g08920	-1.09	0.0117	peroxidase precursor, putative, expressed
LOC_Os12g09430	-1.34	0.000363	retrotransposon protein, putative, unclassified, expressed
LOC_Os12g10380	-1.22	0.0436	GRound-Like protein, putative
LOC_Os12g13300	-1.28	0.0267	expressed protein
LOC_Os12g14450	-1.16	0.00694	expressed protein
LOC_Os12g16170	-0.95	0.0258	retrotransposon protein, putative, unclassified, expressed
LOC_Os12g16670	-0.73	0.00292	expressed protein
LOC_Os12g16770	-0.93	0.0154	expressed protein
LOC_Os12g18010	-1.53	0.0449	transposon protein, putative, CACTA, En/Spm sub-class, expressed
LOC_Os12g22110	-0.58	0.0231	ABC-2 type transporter, putative, expressed
LOC_Os12g23550	-0.94	0.0203	expressed protein
LOC_Os12g24430	-1.08	0.0101	retrotransposon protein, putative, Ty3-gypsy subclass, expressed
LOC_Os12g24780	-1.47	0.0395	retrotransposon protein, putative, unclassified, expressed
LOC_Os12g26090	-1.68	0.000382	expressed protein
LOC_Os12g26160	-0.95	0.0199	expressed protein
LOC_Os12g26380	-1.54	0.0156	dirigent, putative, expressed
LOC_Os12g26500	-1.6	0.00134	retrotransposon protein, putative, unclassified, expressed
LOC_Os12g27102	-0.61	0.0349	glycerophosphoryl diester phosphodiesterase family protein, putative, expressed
LOC_Os12g27200	-0.8	0.0217	expressed protein
LOC_Os12g27220	-0.79	0.00433	transferase family protein, putative, expressed
LOC_Os12g27254	-1.15	0.000271	transferase family protein, putative, expressed
LOC_Os12g27420	-0.63	0.0177	retrotransposon protein, putative, unclassified, expressed
LOC_Os12g28150	-0.64	0.00958	retrotransposon protein, putative, Ty3-gypsy subclass, expressed
LOC_Os12g28790	-0.96	0.0194	expressed protein
LOC_Os12g30460	-0.76	0.0152	expressed protein
LOC_Os12g32010	-0.85	5.49e-08	expressed protein
LOC_Os12g32150	-0.63	0.00158	expressed protein
LOC_Os12g32160	-1.38	0.00298	expressed protein
LOC_Os12g32190	-0.65	0.0144	expressed protein
LOC_Os12g32760	-0.71	0.0166	transporter family protein, putative, expressed
LOC_Os12g32770	-2.1	0.000217	expressed protein
LOC_Os12g33320	-1.19	0.00195	retrotransposon protein, putative, unclassified, expressed
LOC_Os12g33390	-5.02	0.0135	retrotransposon protein, putative, unclassified, expressed
LOC_Os12g33859	-0.72	0.0307	retrotransposon protein, putative, unclassified, expressed
LOC_Os12g34770	-2.14	0.0183	retrotransposon protein, putative, Ty1-copia subclass, expressed
LOC_Os12g34802	-1.21	0.0401	expressed protein
LOC_Os12g35480	-0.87	0.0144	expressed protein
LOC_Os12g35680	-1.05	0.0337	expressed protein
LOC_Os12g35740	-1.53	0.00106	retrotransposon protein, putative, Ty1-copia subclass, expressed
LOC_Os12g35770	-2.23	0.00412	expressed protein
LOC_Os12g36040	-0.59	0.0038	expansin precursor, putative, expressed
LOC_Os12g36980	-0.96	0.0346	expressed protein
LOC_Os12g37210	-0.59	0.0334	expressed protein
LOC_Os12g38450	-0.87	0.00747	exostosin family domain containing protein, expressed
LOC_Os12g39400	-1.22	5.38e-06	ZOS12-09 - C2H2 zinc finger protein, expressed
LOC_Os12g39870	-0.91	0.0441	expressed protein
LOC_Os12g40010	-0.75	0.00494	expressed protein
LOC_Os12g40180	-1.18	5.89e-06	expressed protein
LOC_Os12g40510	-1.04	0.0317	calcineurin B, putative, expressed
LOC_Os12g40730	-0.68	0.0437	helix-loop-helix DNA-binding domain containing protein, expressed
LOC_Os12g41420	-3.59	0.00756	expressed protein
LOC_Os12g41620	-1.19	0.000655	WD domain, G-beta repeat domain containing protein, expressed
LOC_Os12g41890	-1.3	0.0149	amino acid permease family protein, putative, expressed
LOC_Os12g41956	-0.87	0.00032	galactosyltransferase family protein, putative, expressed
LOC_Os12g42910	-0.89	1.3e-06	sodium/calcium exchanger protein, putative, expressed
LOC_Os12g44060	-1.07	3.96e-12	nodulin, putative, expressed
LOC_Os12g44070	-0.67	0.000264	nodulin, putative, expressed
LOC_Os12g44280	-0.66	0.0167	subtilase, putative, expressed
