# Supplementary material for: Regulation of plant immunity through histone H3 β-hydroxybutyrylation-mediated transcriptional control
Source: Nat Commun. 2025 Jul 17;16:6588. doi: 10.1038/s41467-025-61474-x (PMC12271380; doi:10.1038/s41467-025-61474-x)
Supplement: Supplementary file 5 — Source Data. [file 41467_2025_61474_MOESM5_ESM.xlsx]

## Sheet: Figure 1
Fig. 1a
								Fig. 1b

## Sheet: Figure 4
	Fig. 4a							Fig. 4b
		Number of smut balls per panicle (HWD-2)								Number of smut balls per panicle (TC6)							Fig. 4i		H2O			BHB-1			BHB-2					Fig. 4j
			H2O	BHB-1	BHB-2						H2O	BHB-1	BHB-2						Rep1	Rep2	Rep3	Rep1	Rep2	Rep3	Rep1	Rep2	Rep3					Relative fungal biomass (Ct values for RT-qPCR)										Relative fungal biomass (Ct values for RT-qPCR)
		Rep1	81	23	24					Rep1	48	13	14						3424	3090	3758	5079	4623	4167	5327	5863	4791							H2O	BHB-1	BHB-2								H2O	BHB-1	BHB-2
			78	19	17						59	15	17						3438	3093	3783	5129	4673	4217	5474	6020	4928					OsPR5	Rep1	28.65	24.97	25.56						OsRBOHD	Rep1	32.4	29.21	29.42
			64	26	14						52	12	13						3546	3201	3891	5159	4724	4289	5227	5764	4690						Rep2	28.79	24.82	25.63							Rep2	32.55	29.3	29.51
			80	18	22						57	14	18						3636	3180	4092	5299	4735	4171	5036	5759	4313						Rep3	28.53	24.87	25.49							Rep3	32.32	29.13	29.37
			68	23	17						54	19	19						3723	3389	4057	5298	4842	4386	4925	5381	4469					OsUBQ1	Rep1	24.25	23.65	23.98						OsUBQ1	Rep1	26.87	25.54	25.92
			63	15	15						61	15	16						3663	3318	4008	5371	4935	4499	5154	5610	4698						Rep2	24.17	23.47	24.05							Rep2	26.69	25.57	25.86
			71	18	20						50	14	18						3765	3420	4110	5910	5174	4438	5332	5767	4897						Rep3	24.29	23.58	24.11							Rep3	26.75	25.39	26.02
			69	25	20						56	17	14						3845	3389	4301	6607	5763	4919	5593	6157	5029
			80	29	17						65	14	18						3724	3290	4158	6870	6046	5222	5864	6320	5408
			87	26	20						63	14	16						3718	3373	4063	7398	6545	5692	6026	6462	5590
		Rep2	65	17	15					Rep2	48	18	15						3676	3331	4021	8093	7148	6203	6553	7187	5919
			86	24	21						61	15	19						3652	3196	4108	8410	7674	6938	7153	7907	6399						Relative fungal biomass
			75	31	24						59	12	13						3672	3338	4006	9007	8163	7319	7993	8846	7140						H2O	BHB-1	BHB-2								Relative fungal biomass
			74	16	20						57	16	17						3687	3342	4032	9570	8746	7922	8775	9410	8140					Rep1	1.00463	8.09296	7.49884								H2O	BHB-1	BHB-2
			79	20	16						64	17	19						3632	3287	3977	10101	9248	8395	9956	10590	9322					Rep2	0.911722	8.9797	7.14368							Rep1	1.0163	3.84593	4.48985
			66	27	19						51	14	14						3598	3142	4054	12419	11474	10529	11568	12402	10734					Rep3	1.09177	8.67381	7.87165							Rep2	0.915945	3.61334	4.21831
			78	19	18						60	18	18						3597	3175	4019	15607	14763	13919	13723	14357	13089															Rep3	1.07425	4.06522	4.64818
			76	26	27						61	10	20						3620	3275	3965	18170	17346	16522	15213	15916	14510
			77	19	25						55	18	16						3956	3611	4301	20600	19845	19090	16763	17605	15921
			67	25	15						63	15	20						3602	3146	4058	20984	20248	19512	17652	18625	16679
		Rep3	74	21	16					Rep3	52	21	13						3667	3291	4043	20158	19434	18710	18034	18968	17100			Dunnett's multiple comparisons test				Adjusted P Value						Dunnett's multiple comparisons test				Adjusted P Value
			76	26	21						62	18	21						3598	3253	3943	19161	18424	17687	17632	18485	16779			H2O vs. BHB-1				<0.0001						H2O vs. BHB-1				<0.0001
			74	22	24						57	14	17						3628	3283	3973	17498	16845	16192	17022	17867	16177			H2O vs. BHB-2				<0.0001						H2O vs. BHB-2				<0.0001
			75	24	16						55	17	14						3578	3122	4034	16128	15483	14838	16145	16889	15401
			69	23	24						62	13	18						3573	3213	3933	14879	14235	13591	15335	16059	14611
			73	20	19						52	16	22						3522	3177	3867	13588	12964	12340	14552	15307	13797
			70	22	19						64	15	15						3563	3218	3908	12500	11845	11190	13736	14472	13000
			81	22	23						58	13	18						3574	3118	4030	11913	11467	11021	13036	13860	12212
			82	21	17						55	15	16						3553	3208	3898	11070	10634	10198	12383	13220	11546			Fig. 4h
			84	20	25						62	14	12						3522	3066	3978	10557	10134	9711	11682	12405	10959
									Dunnett's multiple comparisons test			Adjusted P Value
		Dunnett's multiple comparisons test		Adjusted P Value					H2O vs. BHB-1			<0.0001
		H2O vs. BHB-1		<0.0001					H2O vs. BHB-2			<0.0001
		H2O vs. BHB-2		<0.0001
	Fig. 4c
		Leaf lesion length (cm) P131							Relative fungal biomass (Ct values for RT-qPCR)									Relative fungal biomass
			H2O	BHB-1	BHB-2						H2O	BHB-1	BHB-2					H2O	BHB-1	BHB-2
		Rep1	1.54	0.78	0.72				MoPot2	Rep1	28.35	32.69	31.34				Rep1	0.926588	0.191666	0.222725
		Rep2	1.62	0.82	0.65					Rep2	28.12	32.36	31.16				Rep2	1.08673	0.240927	0.252321
		Rep3	1.48	0.65	0.58					Rep3	28.25	32.58	31.02				Rep3	0.993092	0.206851	0.278034
		Rep4	1.57	0.87	0.75				OsUBQ1	Rep1	22.33	24.47	23.29
		Rep5	1.73	0.73	0.84					Rep2	22.45	24.29	23.26
		Rep6	1.68	0.69	0.91					Rep3	22.39	24.61	23.42
															Dunnett's multiple comparisons test				Adjusted P Value
															H2O vs. BHB-1				<0.0001
	Dunnett's multiple comparisons test		Adjusted P Value												H2O vs. BHB-2				<0.0001
	H2O vs. BHB-1		<0.0001
	H2O vs. BHB-2		<0.0001
	Fig. 4d	Leaf lesion length (cm) ZB25							Relative fungal biomass (Ct values for RT-qPCR)									Relative fungal biomass
			H2O	BHB-1	BHB-2						H2O	BHB-1	BHB-2					H2O	BHB-1	BHB-2
		Rep1	1.83	0.87	0.88				MoPot2	Rep1	28.35	31.23	31.28				Rep1	0.926588	0.168016	0.220166
		Rep2	1.92	0.95	0.84					Rep2	28.12	31.02	31.12				Rep2	1.08673	0.194342	0.245989
		Rep3	2.03	1.02	0.76					Rep3	28.25	31.21	31.07				Rep3	0.993092	0.170361	0.254664
		Rep4	1.75	0.82	0.94				OsUBQ1	Rep1	23.45	23.67	24.21
		Rep5	1.8	0.94	0.91					Rep2	23.34	23.86	24.32
		Rep6	1.94	0.95	0.85					Rep3	23.28	23.79	24.11
															Dunnett's multiple comparisons test				Adjusted P Value
															H2O vs. BHB-1				<0.0001
															H2O vs. BHB-2				<0.0001
	Dunnett's multiple comparisons test		Adjusted P Value
	H2O vs. BHB-1		<0.0001
	H2O vs. BHB-2		<0.0001
	Fig. 4e
		Leaf lesion area (cm2) HG81							Relative fungal biomass (Ct values for RT-qPCR)									Relative fungal biomass
			H2O	BHB-1	BHB-2						H2O	BHB-1	BHB-2					H2O	BHB-1	BHB-2
		Rep1	2.63	0.63	0.81				MoPot2	Rep1	27.46	30.78	30.38				Rep1	0.961483	0.189903	0.161918
			2.69	0.88	0.88					Rep2	27.43	30.89	30.51				Rep2	0.981686	0.175962	0.147966
			2.75	0.96	0.75					Rep3	27.32	30.62	30.46				Rep3	1.05946	0.212176	0.153184
			2.79	0.66	1.32				OsUBQ1	Rep1	21.42	22.27	21.65
		Rep2	2.84	1.02	1.05					Rep2	21.32	22.36	21.72
			2.92	0.83	1.34					Rep3	21.39	22.44	21.81
			3.03	0.8	0.92										Dunnett's multiple comparisons test				Adjusted P Value
			3.09	1.18	0.99										H2O vs. BHB-1				<0.0001
		Rep3	3.12	0.94	1.13										H2O vs. BHB-2				<0.0001
			3.2	0.74	1.21
			3.26	0.85	0.69
			3.32	1.2	0.96
	Dunnett's multiple comparisons test		Adjusted P Value
	H2O vs. BHB-1		<0.0001
	H2O vs. BHB-2		<0.0001
	Fig. 4f
		Leaf lesion area (cm2) WH1							Relative fungal biomass (Ct values for RT-qPCR)									Relative fungal biomass
			H2O	BHB-1	BHB-2						H2O	BHB-1	BHB-2					H2O	BHB-1	BHB-2
		Rep1	2.75	0.96	1.42				MoPot2	Rep1	26.31	29.44	29.67				Rep1	1.05458	0.167241	0.128218
			3.21	1.02	1.31					Rep2	26.37	29.29	29.82				Rep2	1.01162	0.185565	0.115556
			3.57	1.26	1.5					Rep3	26.48	29.37	29.56				Rep3	0.937354	0.175556	0.138376
			3.85	0.66	1.68				OsUBQ1	Rep1	22.33	22.78	22.65
		Rep2	3.33	1.42	1.26					Rep2	22.43	22.86	22.73
			3.78	1.03	1.53					Rep3	22.37	22.91	22.71
			3.53	1.14	1.34										Dunnett's multiple comparisons test				Adjusted P Value
			2.98	0.78	1.8										H2O vs. BHB-1				<0.0001
		Rep3	3.64	1.28	1.45										H2O vs. BHB-2				<0.0001
			3.69	1.12	1.12
			3.55	1.23	1.58
			3.09	0.88	1.23
	Dunnett's multiple comparisons test		Adjusted P Value
	H2O vs. BHB-1		<0.0001
	H2O vs. BHB-2		<0.0001
[truncated: 2 more columns]

## Sheet: Figure 5
	Fig. 5a
											Fig. 5k									Fig. 5l
													Number of smut balls per panicle (HWD-2)								Relative fungal biomass (Ct values for RT-qPCR) (ZB25)
														NPB	wak90-1	wak90-2							NPB	wak90-1	wak90-2
														2	7	7					MoPot2	Rep1	28.34	25.71	25.86
														3	9	8						Rep2	28.52	25.49	25.96
														4	9	9						Rep3	28.21	25.88	25.77
														3	8	8					OsUBQ1	Rep1	23.04	22.61	22.07
														3	8	9						Rep2	23.11	22.51	22.16
														4	10	8						Rep3	23.17	22.45	22.21
														3	11	9
														4	9	10
														5	9	9							Relative fungal biomass
																							NPB	wak90-1	wak90-2
																						Rep1	1.01162	4.17951	2.90123
																						Rep2	0.89296	4.86801	2.70695
												Dunnett's multiple comparisons test			Adjusted P Value							Rep3	1.10701	3.71493	3.08799
												NPB vs. wak90-1			<0.0001
												NPB vs. wak90-2			<0.0001						Dunnett's multiple comparisons test			Adjusted P Value
																					NPB vs. wak90-1			<0.0001
																					NPB vs. wak90-2			0.0012

## Sheet: Figure 6
										Fig. 6b
			Fig. 6a
				Intensity (c.p.s)
					CK	IF
				Rep1	181243	362745
				Rep2	183267	386308
				Rep3	179326	372842
				Paired t test	P value = 0.0010

## Sheet: Figure 7
											Fig. 7b
			Fig. 7a
		Fig. 7g
		Ct values for H3K9bhb ChIP-PCR
				IP	Input	OsWRKY24								Ct values for RT-qPCR
		WT	Rep1	29.0856	27.7167			Relative H3K9bhb enrichment						WT	Rep1	27.643	OsWRKY24
				28.8935	27.7146				WT	hda705						27.4006			Relative expression
			Rep2	29.1448	27.8578			Rep1	0.414429	1.07608					Rep2	27.8782				WT	hda705
				28.9185	27.9257			Rep2	0.456155	0.963147						27.7159			Rep1	7.53213	20.0364
			Rep3	28.7147	27.8201			Rep3	0.545307	0.869643					Rep3	27.8356			Rep2	5.57184	20.2868
				28.4923	27.6369											27.3768			Rep3	8.09576	20.1372
		hda705	Rep1	27.687	27.9373			Paired t test	P value = 0.0363					hda705	Rep1	26.0419
				27.7644	27.7096											25.924			Paired t test	P value = 0.0039
			Rep2	27.5979	27.5913										Rep2	26.112
				27.6425	27.5391											26.0024
			Rep3	27.7222	27.5533										Rep3	26.3674
				27.7808	27.5459											26.0331
		Ct values for H3K9bhb ChIP-PCR
				IP	Input	OsEGL1								Ct values for RT-qPCR
		WT	Rep1	31.175	25.78			Relative H3K9bhb enrichment						WT	Rep1	33.4806	OsEGL1
				30.9552	25.7345				WT	hda705						32.9645
			Rep2	31.0005	25.9327			Rep1	0.0252908	0.0682334					Rep2	32.8374			Relative expression
				31.1918	25.9465			Rep2	0.02809	0.0625838						34.0543				WT	hda705
			Rep3	30.7313	25.6919			Rep3	0.0282743	0.0608592					Rep3	33.4569			Rep1	0.145901	0.471082
				30.9651	25.7076											32.9276			Rep2	0.12024	0.554754
		hda705	Rep1	29.4944	25.7324			Paired t test	P value = 0.0074					hda705	Rep1	31.7308			Rep3	0.16844	0.442979
				29.5526	25.5586											31.1268
			Rep2	29.8458	25.8379										Rep2	31.1055			Paired t test	P value = 0.0182
				29.8485	25.8603											31.3912
			Rep3	29.6416	25.6878										Rep3	31.5517
				30.0129	25.8847											31.8048
		Ct values for H3K9bhb ChIP-PCR
				IP	Input	OsMYB110								Ct values for RT-qPCR
		WT	Rep1	28.9564	27.0643									WT	Rep1	31.105	OsMYB110
				28.7819	26.875			Relative H3K9bhb enrichment								31.0408
			Rep2	28.7322	27.2399				WT	hda705					Rep2	31.191			Relative expression
				28.7655	27.0809			Rep1	0.268046	0.509901						31.0527				WT	hda705
			Rep3	28.5117	26.9598			Rep2	0.333276	0.700167					Rep3	30.6842			Rep1	0.784831	1.09422
				28.3626	26.9119			Rep3	0.353453	0.719911						30.6029			Rep2	0.570218	1.26543
		hda705	Rep1	27.7322	26.5792									hda705	Rep1	30.1343			Rep3	0.798145	1.31984
				27.4785	26.6678			Paired t test	P value = 0.0160							30.2153
			Rep2	27.648	27.1849										Rep2	30.0004			Paired t test	P value = 0.0449
				27.6059	27.0386											30.1114
			Rep3	27.4355	26.7622										Rep3	30.2134
				27.5469	27.2478											30.0248
		Ct values for H3K9bhb ChIP-PCR
				IP	Input	OsStvb-i								Ct values for RT-qPCR
		WT	Rep1	31.5984	25.6819									WT	Rep1	33.0848	OsStvb-i
				31.802	25.8385			Relative H3K9bhb enrichment								33.1184
			Rep2	31.6435	25.9499				WT	hda705					Rep2	33.2346			Relative expression
				31.6794	25.8342			Rep1	0.0162907	0.052856						33.2226				WT	hda705
			Rep3	31.3063	25.5953			Rep2	0.0183584	0.0488007					Rep3	34.1505			Rep1	0.157734	0.427361
				31.2145	25.5435			Rep3	0.0193593	0.048085						33.0288			Rep2	0.128823	0.511394
		hda705	Rep1	30.2819	25.924									hda705	Rep1	31.3439			Rep3	0.130342	0.422229
				30.1221	25.9878			Paired t test	P value = 0.0055							31.7374
			Rep2	30.074	25.8015										Rep2	31.3901			Paired t test	P value = 0.0118
				30.1998	25.7532											31.3403
			Rep3	30.4245	26.0179										Rep3	31.443
				30.3872	26.0367											32.0789
														Ct values for RT-qPCR
														WT	Rep1	30.5103	OsACTIN
																30.3581
															Rep2	30.2548
																30.289
															Rep3	30.9007
																30.3443
														hda705	Rep1	30.2734
																30.3359
															Rep2	30.3415
																30.4496
															Rep3	30.3833
																30.6238

## Sheet: Figure S1
	Fig. S1a					Fig. S1b
		β-hydroxybutyrate (nmol/g)					β-hydroxybutyrate (nmol/g)
			Cytoplasm	Nucleus				H2O	BHB
		Rep1	0.4532	0.2251			Rep1	7.5236	12.5441
		Rep2	0.4389	0.2135			Rep2	7.4381	11.4523
		Rep3	0.4124	0.1869			Rep3	7.2145	13.7854
		Paired t test	P value < 0.0001				Paired t test	P value = 0.0198

## Sheet: Figure S3
		Fig. S3b

## Sheet: Figure S6
	Fig. S6b
		Rep1	Rep2	Rep3		Rep1	Rep2	Rep3
	P1	21.5769	22.3075	21.2202		21.8767	22.6033	21.8338
		21.0136	20.6282	20.4906		21.542	22.0042	21.5318
	P2	26.8204	25.7139	24.638		24.4684	23.6748	23.4558
		26.5389	24.8664	25.0036		23.2125	23.2841	23.2699
	P3	20.9599	19.922	20.5449		21.6924	21.7309	21.5255
		20.4618	20.3394	20.1697		21.6602	21.729	21.4891
	P4	26.8566	25.2897	24.5032		23.493	23.4937	23.4775
		25.0532	24.7096	24.7559		23.4849	23.5828	23.5309
	P5	20.836	20.7991	20.7217		22.3441	22.3338	22.3464
		20.7897	20.8554	20.9159		22.3118	22.5673	22.3763
		IP				Input
	Ct values for H3K9bhb ChIP-PCR
		Relative enrichment				Relative enrichment				Relative enrichment
		P1				P2				P3
			IP				IP				IP
		Rep1	1.33246			Rep1	0.139742			Rep1	1.95257
		Rep2	1.78499			Rep2	0.28505			Rep2	3.02987
		Rep3	1.77446			Rep3	0.36401			Rep3	2.21919
		Relative enrichment				Relative enrichment
		P4				P5
			IP				IP
		Rep1	0.181001			Rep1	2.85821
		Rep2	0.363136			Rep2	3.08077
		Rep3	0.458386			Rep3	2.91316
	Tukey's multiple comparisons test			Adjusted P Value
	P1 vs. P2			0.0014
	P1 vs. P3			0.0555
	P1 vs. P4			0.0021
	P1 vs. P5			0.0018
	P2 vs. P3			<0.0001
	P2 vs. P4			0.998
	P2 vs. P5			<0.0001
	P3 vs. P4			<0.0001
	P3 vs. P5			0.2204
	P4 vs. P5			<0.0001

## Sheet: Figure S7
Fig.S7b												Fig.S7c
	Ct values for ChIP-PCR												Ct values for ChIP-PCR
		IP	Input				Relative enrichment							IP	Input
	H3K9ac	30.4786596692006	25.625563733584	Rep1	P1			H3K9ac	H3K4ac				H3K9bhb	30.5601431106381	25.5511968265537	Rep1	P1		Relative enrichment
		30.407937693119	25.1766913504416	Rep2			Rep1	0.0345997	0.324648					30.7585890974015	25.1459036136765	Rep2				H3K9bhb	H3K4ac
		30.6295610113549	25.4685073004221	Rep3			Rep2	0.0266218	0.235596					30.9933326830902	25.5080350454828	Rep3			Rep1	0.0310568	0.52551
	H3K4ac	27.1061693029449	25.4831177994521	Rep1			Rep3	0.0279491	0.30829				H3K4ac	26.3145240316372	25.386315395819	Rep1			Rep2	0.0204368	0.38573
		27.3569906247764	25.2713782098832	Rep2			Paired t test	P value = 0.0095						26.6728068047643	25.2984687034757	Rep2			Rep3	0.0223234	0.534081
		27.1936424458254	25.4960026001414	Rep3										26.321620954269	25.416752695784	Rep3			Paired t test	P value = 0.0101
	H3K9ac	30.5473096647689	25.5290338641087	Rep1	P2		Relative enrichment						H3K9bhb	30.494584582914	24.3459327482653	Rep1	P2		Relative enrichment
		30.7226869060178	25.2777208328767	Rep2				H3K9ac	H3K4ac					30.8889440991462	24.1240820287053	Rep2				H3K9bhb	H3K4ac
		30.8197564790157	25.5502509558948	Rep3			Rep1	0.0308566	0.247815					30.8021271844735	24.3427187140354	Rep3			Rep1	0.0140952	0.192251
	H3K4ac	27.5534553792928	25.5407914850803	Rep1			Rep2	0.0229563	0.19666				H3K4ac	26.7744996001605	24.3955613375714	Rep1			Rep2	0.00919546	0.15611
		27.6261022116047	25.2798751142867	Rep2			Rep3	0.0259251	0.290282					26.8274494920331	24.1480866624037	Rep2			Rep3	0.0113638	0.243349
		27.2870659098353	25.5025921968453	Rep3			Paired t test	P value = 0.0141						26.4543420666915	24.415441293675	Rep3			Paired t test	P value = 0.0174
	H3K9ac	30.3951696997869	25.3327422063335	Rep1	P3		Relative enrichment						H3K9bhb	30.720479859704	24.4627966979945	Rep1	P3		Relative enrichment
		30.1997075371373	25.4253323439262	Rep2				H3K9ac	H3K4ac					31.0063040319622	24.2336661895899	Rep2				H3K9bhb	H3K4ac
		30.7480406095739	25.457666399955	Rep3			Rep1	0.0299266	0.0301491					30.588632775428	24.4039703980038	Rep3			Rep1	0.0130692	0.0121394
	H3K4ac	30.4764417041437	25.4247017135489	Rep1			Rep2	0.0365401	0.0340679				H3K4ac	30.7707893580504	24.4066305259904	Rep1			Rep2	0.00914604	0.0133738
		30.3321584748663	25.4567136130218	Rep2			Rep3	0.0255528	0.0296559					30.4654703030784	24.2410220611137	Rep2			Rep3	0.0137477	0.0137682
		30.4738895249945	25.398350328868	Rep3			Paired t test	P value = 0.7769						30.5961865174964	24.4136716111473	Rep3			Paired t test	P value = 0.5574
	H3K9ac	30.4452235193422	25.5722402094984	Rep1	P4		Relative enrichment						H3K9bhb	30.7829144394025	25.5430905620365	Rep1	P4		Relative enrichment
		30.6755495424763	25.3177535254495	Rep2				H3K9ac	H3K4ac					31.2236733485337	25.3141066172338	Rep2				H3K9bhb	H3K4ac
		30.4767273962754	25.5239214059692	Rep3			Rep1	0.034126	0.718991					30.7033774157476	25.5024678418005	Rep3			Rep1	0.026464	0.567324
	H3K4ac	26.0632376552064	25.5872836912967	Rep1			Rep2	0.0243861	0.491151				H3K4ac	26.3545299077517	25.5367748093139	Rep1			Rep2	0.0166358	0.430541
		26.3320117543191	25.3062502856571	Rep2			Rep3	0.0322892	0.680511					26.5755055823733	25.3597274353437	Rep2			Rep3	0.0271876	0.593582
		26.1063795980813	25.5510706203286	Rep3			Paired t test	P value = 0.0124						26.3847376438679	25.6322569352002	Rep3			Paired t test	P value = 0.0085
	H3K9ac	30.567183411767	25.5578221991116	Rep1	P5		Relative enrichment						H3K9bhb	30.0406765863224	26.0496023966161	Rep1	P5		Relative enrichment
		30.8912403003451	25.4231931014864	Rep2				H3K9ac	H3K4ac					30.0035655763554	25.7718262702738	Rep2				H3K9bhb	H3K4ac
		30.4905614966979	25.5958633692571	Rep3			Rep1	0.0310479	0.296461					29.8168896352295	25.9826270010873	Rep3			Rep1	0.0628879	0.619167
	H3K4ac	27.2667091558110	25.5126214312551	Rep1			Rep2	0.022592	0.281485				H3K4ac	26.5396091272316	25.8480095630552	Rep1			Rep2	0.0532255	0.572325
		27.2118374016349	25.3829648920974	Rep2			Rep3	0.0336162	0.276042					26.4964995429941	25.6914066288996	Rep2			Rep3	0.0701087	0.91306
		27.4558127727351	25.5987736309213	Rep3			Paired t test	P value = 0.0007						26.0423153545891	25.9110976747174	Rep3			Paired t test	P value = 0.0247
	H3K9ac	29.3945680023164	24.1306238605919	Rep1	P6		Relative enrichment						H3K9bhb	30.2537022756222	25.8685149391444	Rep1	P6		Relative enrichment
		29.5180058035337	23.9923351366055	Rep2				H3K9ac	H3K4ac					30.047765946765	25.6499806384199	Rep2				H3K9bhb	H3K4ac
		28.9154377568402	24.129823781359	Rep3			Rep1	0.0260252	0.0309644					30.142892172173	25.8588352411698	Rep3			Rep1	0.047855	0.411815
	H3K4ac	29.106445543532	24.0932004044128	Rep1			Rep2	0.0217074	0.0279075				H3K4ac	27.1686387445387	25.8887071240649	Rep1			Rep2	0.0474389	0.503129
		29.1264008763004	23.9631981673014	Rep2			Rep3	0.0362566	0.0458173					26.6872906220206	25.6962918160273	Rep2			Rep3	0.0513299	0.631197
		28.5960680128233	24.1481029287403	Rep3			Paired t test	P value = 0.0377						26.781121028862	26.1172826307021	Rep3			Paired t test	P value = 0.0175

## Sheet: Figure S9
	Fig. S9a							Fig. S9b
		Leaf lesion length (cm)							Leaf lesion length (cm)
			H2O	BHB						H2O	BHB
		Rep1	4.62	3.12					Rep1	2.62	1.12
			4.89	3.24						2.89	1.24
			5.32	3.42						3.22	0.82
		Rep2	4.78	3.34						2.78	0.93
			4.92	3.28					Rep2	2.92	0.78
			5.22	3.08						2.92	1.03
		Rep3	5.13	3.17						3.13	0.65
			4.82	3.29						2.82	0.72
			4.89	3.12					Rep3	2.59	0.86
										3.07	0.87
		Paired t test	P value < 0.0001							2.84	0.58
										2.86	0.76
									Paired t test	P value < 0.0001

[truncated: 7 more sheets: Figure S12, Figure S14, Figure S15, Figure S17, Figure S18, Figure S21, Figure S22]
